# Supplementary material for: Evolutionary Processes Acting on Candidate cis-Regulatory Regions in Humans Inferred from Patterns of Polymorphism and Divergence
Source: PLoS Genet. 2009 Aug 7;5(8):e1000592. doi: 10.1371/journal.pgen.1000592 (PMC2714078; doi:10.1371/journal.pgen.1000592)
Supplement: Table S1 — McDonald-Kreitman tables for candidate cis-regulatory regions in AAs. (0.24 MB TXT) [file pgen.1000592.s017.txt]

geneID	Fixed_AA	Seg_AA	N_AA	Sites
2	4	1	24	244
9	0	0	26	22
12	0	0	26	5
13	0	0	26	14
14	2	2	24	302
15	1	0	26	183
16	0	0	28	139
18	2	0	26	134
19	12	7	28	2181
20	8	2	25	398
21	9	0	26	485
23	1	0	26	207
24	8	1	30	806
25	3	4	30	953
26	0	0	26	35
27	7	1	28	551
28	0	0	26	26
29	8	0	26	405
30	6	1	28	753
31	11	1	5	2203
32	4	5	29	668
34	0	0	26	109
35	1	1	30	186
36	4	2	27	566
37	0	1	25	537
38	0	0	26	26
39	3	0	26	363
40	7	3	30	1357
41	3	1	26	1299
43	4	3	19	829
47	13	2	21	410
48	2	0	26	134
50	0	0	26	115
51	1	1	22	146
52	2	0	26	148
53	6	4	19	946
54	4	2	29	311
55	3	0	26	155
58	1	0	26	309
59	9	2	30	994
60	0	0	26	20
70	5	2	20	482
72	2	2	25	412
81	5	0	26	493
86	1	0	26	346
87	2	2	28	530
88	0	0	26	88
89	1	0	30	190
90	5	2	6	395
91	4	0	26	238
92	0	0	30	458
93	3	2	24	444
94	3	4	26	337
95	1	0	26	220
97	2	2	29	290
98	1	0	26	229
100	1	0	26	77
101	0	0	26	10
102	0	1	28	346
103	1	0	26	164
104	4	0	26	478
105	6	4	25	531
107	0	1	30	379
108	3	1	24	452
109	4	0	22	706
111	13	6	25	1027
112	7	0	26	429
113	4	1	28	219
114	10	2	30	980
115	3	1	24	376
116	10	10	27	1428
117	0	1	6	291
118	4	3	26	650
119	2	1	30	189
120	1	0	26	212
123	0	0	26	23
124	1	0	26	59
125	1	0	28	163
126	0	2	27	140
127	0	0	26	75
128	1	1	28	249
130	0	0	26	11
131	4	1	28	316
132	4	1	28	706
133	3	1	28	701
134	4	0	30	315
135	2	0	30	48
140	0	1	29	60
141	0	0	28	21
142	0	2	30	131
143	3	6	27	433
146	0	0	28	12
147	3	0	26	270
148	0	0	26	35
150	2	0	26	285
153	0	1	30	221
154	5	3	19	538
155	0	0	26	0
156	6	1	26	863
157	0	0	26	32
158	0	0	26	236
159	13	0	26	435
160	8	1	22	586
161	2	1	29	214
162	2	1	26	431
164	2	1	24	722
165	4	3	25	569
166	0	0	26	6
172	1	3	30	161
173	1	0	26	477
174	1	0	26	119
175	4	0	26	669
176	3	0	30	288
177	1	3	27	829
178	3	1	30	767
181	0	0	26	210
182	1	0	26	106
183	1	0	26	37
185	0	0	26	142
187	7	2	25	539
189	0	2	26	130
191	1	3	28	351
196	0	0	26	71
197	2	0	26	248
199	0	0	26	38
202	3	5	24	621
203	0	0	26	21
204	1	0	26	288
205	0	1	24	54
207	0	0	26	102
208	10	1	30	949
210	0	1	30	230
211	2	0	8	460
213	1	0	12	324
214	2	2	29	1101
216	1	0	26	292
217	1	0	26	141
218	2	0	26	203
219	0	0	26	23
220	3	1	30	437
221	1	2	25	150
222	1	0	26	12
223	0	1	28	174
224	2	1	24	319
225	3	2	26	697
229	9	2	26	747
230	6	0	30	947
231	0	0	26	130
238	18	1	28	1335
239	6	1	25	576
240	0	0	26	36
241	7	1	30	385
246	1	2	27	161
247	2	0	30	247
248	2	1	28	230
249	2	0	26	100
257	3	1	26	652
258	0	0	26	35
259	0	0	26	168
262	0	0	26	142
267	0	1	28	155
268	0	0	26	57
269	8	4	23	1125
270	0	0	26	358
271	3	4	26	960
272	0	2	30	167
273	1	0	26	139
274	0	0	26	135
275	4	1	30	731
279	1	0	26	77
280	0	0	26	24
283	1	0	26	29
284	6	6	23	1084
285	3	0	28	210
286	4	1	26	716
287	17	5	26	2851
288	0	0	26	23
290	2	0	28	166
291	3	1	26	352
301	0	0	26	68
302	3	1	30	165
306	1	4	27	308
307	5	2	28	374
308	0	0	26	68
309	8	5	26	553
311	1	1	28	54
312	2	1	22	336
313	10	3	26	692
314	1	0	26	188
316	0	0	26	71
317	3	3	28	1418
318	0	0	26	76
319	0	0	26	8
320	0	0	26	57
321	1	0	26	104
322	20	5	27	1389
323	2	1	28	828
324	1	1	30	232
325	0	0	26	3
326	0	0	26	51
327	10	3	29	1137
328	4	2	24	466
330	5	0	26	195
332	0	0	26	34
333	6	1	24	497
334	2	0	26	206
335	0	0	26	10
337	0	0	26	154
338	5	3	27	983
339	1	0	26	148
343	0	0	26	10
344	1	1	24	161
345	0	0	26	10
346	0	0	26	4
348	0	0	26	18
350	1	2	16	354
351	3	2	30	355
353	0	0	26	43
354	0	0	26	0
355	0	0	26	113
356	1	0	26	196
358	2	1	24	399
359	4	1	30	277
360	5	0	26	336
361	0	0	28	86
362	4	0	26	326
363	1	1	28	101
366	2	3	26	364
368	2	0	26	138
372	6	1	26	436
373	3	2	27	388
374	1	1	22	74
375	1	1	20	79
377	0	1	18	127
378	1	0	26	211
379	0	1	20	15
381	5	2	27	268
382	2	0	26	349
383	1	0	26	158
384	2	1	26	448
387	5	1	30	1034
388	8	4	26	607
389	10	8	29	1659
390	3	0	26	459
391	8	0	26	726
392	5	1	20	363
394	0	0	30	71
396	0	0	26	29
397	0	0	26	17
399	1	1	30	60
400	0	1	30	292
402	2	1	16	128
403	0	0	26	47
406	1	1	30	86
408	1	0	26	248
409	1	1	26	138
410	1	2	24	115
411	2	1	27	282
417	4	0	26	149
420	0	0	26	21
421	0	0	26	331
427	3	1	30	377
429	2	0	26	71
430	0	0	26	100
432	0	0	26	59
433	0	1	12	123
434	2	0	26	161
435	6	1	30	626
439	4	3	28	803
440	0	0	26	125
443	1	1	28	271
444	3	2	29	507
445	2	1	28	356
460	20	2	30	1960
462	0	0	26	387
463	2	2	26	506
466	2	0	26	138
467	1	1	26	365
468	1	0	26	119
471	2	0	26	283
472	5	1	30	447
473	4	0	26	793
474	0	0	26	0
475	0	0	26	14
476	7	1	28	1049
477	2	0	26	668
478	2	0	26	626
479	16	8	28	954
480	7	6	29	971
481	0	3	23	1004
482	7	2	29	661
483	2	0	26	261
486	2	1	26	372
487	1	1	26	463
489	4	4	15	667
490	4	0	26	1096
491	7	2	27	698
493	15	10	28	1186
495	5	3	25	874
498	1	0	26	402
501	0	1	28	175
506	11	2	30	498
509	0	0	26	101
513	0	0	26	33
514	0	0	26	57
515	3	3	29	446
516	0	0	26	76
517	4	1	26	683
518	0	0	26	201
522	0	0	26	34
523	3	0	26	334
525	0	0	26	0
526	2	1	24	255
527	1	0	26	41
528	3	2	27	1019
529	0	0	26	29
533	3	3	26	780
535	5	0	26	793
540	7	2	27	563
545	2	0	26	539
547	1	0	26	48
549	0	0	26	101
550	15	4	27	1241
551	5	0	26	82
552	0	0	26	0
558	10	3	23	960
567	1	0	26	23
570	2	0	26	227
571	0	0	26	179
572	4	1	10	227
573	4	1	30	146
575	2	0	11	91
576	13	3	25	2170
577	25	6	27	3391
578	0	0	26	60
579	1	1	22	173
580	2	0	26	238
581	0	0	26	22
582	5	1	30	431
583	2	1	24	272
585	1	1	28	240
586	1	0	26	155
587	2	0	24	210
590	0	0	26	93
593	4	0	26	411
594	4	1	26	460
595	2	0	26	181
596	2	1	26	459
597	1	0	26	12
598	11	3	19	860
599	6	1	25	1027
602	0	0	26	159
604	13	7	20	1631
605	1	0	26	80
607	4	2	12	933
608	0	2	21	130
610	0	0	28	30
611	0	1	30	222
613	8	0	28	295
617	12	7	26	1441
622	6	0	26	128
623	0	0	26	0
624	4	0	26	454
627	16	5	24	3378
629	4	0	24	516
631	0	0	26	82
632	1	1	30	293
635	0	0	26	108
636	3	2	22	730
637	0	0	26	18
638	0	0	26	4
639	7	1	30	1571
641	4	0	26	728
642	3	2	29	565
643	0	1	30	136
644	0	0	26	113
645	1	0	26	105
646	3	1	29	756
648	12	4	29	1619
649	8	6	27	859
650	0	0	14	187
651	0	0	26	43
652	4	2	26	959
653	10	3	30	1731
654	5	1	29	746
655	0	0	26	134
657	0	2	13	537
658	1	0	26	340
659	0	0	24	17
661	5	0	26	535
662	2	0	26	157
663	0	0	26	59
665	2	0	10	451
667	12	3	27	2205
668	0	0	26	3
669	0	0	26	98
670	3	2	29	201
671	1	1	26	158
672	2	2	29	398
673	1	0	26	385
675	1	3	29	471
676	0	0	26	180
677	2	1	28	432
678	0	1	20	186
682	0	0	26	8
683	1	0	26	101
685	3	5	28	764
686	1	0	26	175
687	2	2	22	878
688	6	1	30	1302
689	3	1	26	675
694	6	2	26	503
696	0	0	26	109
699	0	0	26	33
701	2	0	26	305
705	1	0	26	236
706	0	0	26	75
708	1	0	26	259
710	1	0	26	92
712	0	0	26	38
713	0	1	22	151
714	0	1	22	137
715	0	0	24	36
716	2	0	26	330
717	3	2	28	492
718	0	0	26	19
719	0	0	26	4
720	4	4	29	205
721	1	0	26	30
726	6	2	29	641
727	1	0	24	397
728	0	0	29	0
729	4	1	28	389
730	6	1	30	755
731	9	2	26	684
732	3	1	30	266
733	0	0	26	6
734	0	0	26	69
735	0	0	26	198
738	12	2	21	960
740	1	0	26	240
741	4	0	26	338
744	16	4	28	2794
745	8	1	28	1323
746	2	0	26	617
747	4	0	26	410
750	1	0	26	47
752	6	5	28	944
753	4	2	19	522
754	0	0	26	8
755	0	0	29	42
757	1	0	26	131
758	1	0	26	45
759	0	0	24	6
760	0	0	26	135
761	1	1	26	448
762	0	0	26	50
765	1	0	26	55
766	8	1	30	527
767	0	0	26	17
768	2	2	29	501
770	0	5	26	587
771	3	0	26	307
773	1	1	23	289
774	0	0	26	171
775	3	1	30	480
776	3	0	26	630
777	37	9	27	4152
779	6	1	27	399
780	2	1	26	650
781	5	1	28	1463
782	6	1	27	861
783	4	6	28	1406
784	4	4	29	868
785	11	2	20	1873
786	5	2	30	308
788	1	0	26	124
790	6	0	26	485
793	7	0	26	786
796	0	0	26	76
797	2	1	30	170
799	3	1	30	356
800	8	3	27	927
801	4	5	28	674
805	1	0	26	131
808	0	0	26	229
810	0	0	26	8
811	5	2	27	497
813	2	1	30	760
814	0	1	18	158
815	7	2	30	1202
816	3	0	14	394
817	2	3	21	921
818	9	2	26	2119
819	1	0	26	70
820	1	0	26	243
821	6	1	26	1003
822	2	0	26	410
823	11	0	26	542
824	1	1	20	151
825	11	1	25	598
826	2	0	26	235
828	0	0	26	23
829	1	0	26	425
830	1	1	30	452
831	0	0	26	59
832	6	0	26	502
833	0	1	30	160
834	1	1	12	125
835	4	0	26	551
836	0	1	30	150
837	0	0	26	73
838	0	0	26	41
839	0	0	26	44
840	0	0	26	45
841	0	0	26	209
842	3	4	28	658
844	3	3	29	923
845	1	3	21	220
846	5	2	30	515
847	1	0	26	220
857	1	0	26	451
858	0	0	26	46
859	2	3	29	302
860	6	4	30	2063
861	10	1	24	1366
862	13	1	28	1296
863	0	0	26	28
864	2	1	22	379
865	15	0	26	804
866	0	0	26	15
867	8	1	24	546
868	10	1	28	1112
869	4	2	28	429
871	0	1	28	46
873	0	0	26	19
874	1	1	10	162
875	0	1	30	80
881	2	1	30	224
883	3	0	26	359
886	2	1	28	207
887	2	0	26	202
889	4	0	26	553
890	2	0	26	218
891	1	0	26	267
892	2	1	30	620
894	2	0	26	472
896	1	0	26	208
898	2	0	26	170
899	1	0	26	169
900	0	0	26	160
901	3	4	29	401
902	3	0	26	520
904	3	3	22	494
905	3	1	28	581
908	0	0	26	19
909	0	0	26	20
910	0	0	26	25
911	0	0	26	8
912	1	0	26	70
913	0	0	26	14
914	2	1	22	77
915	3	0	26	222
916	0	1	28	175
917	4	0	26	259
919	2	0	26	398
920	0	0	26	52
921	0	0	26	28
922	4	1	22	126
923	0	0	26	58
925	0	0	26	16
928	4	1	28	244
929	1	0	26	43
930	3	2	29	432
931	0	0	26	129
932	0	0	26	10
933	0	0	26	30
939	2	2	27	262
940	1	1	30	121
942	0	0	26	42
943	0	0	26	50
944	7	2	29	766
945	0	0	26	20
947	0	0	26	71
948	2	0	26	337
949	0	0	26	43
950	0	0	26	41
951	1	1	30	49
952	0	0	26	137
953	7	2	29	647
954	1	2	26	135
955	0	0	26	112
956	1	0	26	475
957	0	1	30	147
960	12	1	30	1242
961	1	0	26	386
962	1	0	26	28
963	3	1	28	317
965	0	0	26	241
967	3	3	30	570
968	0	0	26	297
969	5	0	26	296
970	0	0	28	0
971	2	0	26	287
972	0	0	26	23
974	5	0	26	240
975	0	0	20	55
976	6	2	24	417
977	1	0	26	176
978	0	0	26	96
983	0	0	26	206
984	15	0	26	585
985	15	0	26	585
987	15	8	29	3116
988	1	0	26	301
989	1	0	24	149
990	0	0	26	136
991	4	2	30	1126
993	4	0	26	137
994	1	0	26	227
995	1	1	28	335
996	3	1	30	474
997	0	0	26	47
998	4	0	26	458
999	2	1	28	354
1000	9	6	29	2003
1001	3	0	26	296
1002	3	7	27	414
1003	2	0	26	332
1004	14	4	26	1973
1005	3	2	24	450
1006	10	0	26	1076
1007	4	1	28	521
1008	13	1	22	769
1009	11	5	30	1208
1012	9	4	27	589
1013	1	0	26	56
1014	19	2	27	1010
1015	2	2	30	303
1016	4	3	23	704
1017	1	0	26	660
1018	1	0	26	161
1019	4	1	16	985
1020	7	5	28	1517
1021	1	0	26	123
1022	0	0	26	2
1024	0	0	26	206
1025	0	1	30	250
1026	1	1	24	21
1027	1	0	26	154
1028	1	2	6	259
1029	0	0	26	3
1030	0	0	26	15
1031	0	2	20	586
1032	0	0	26	302
1033	0	0	26	328
1036	0	0	26	84
1039	1	1	24	335
1040	2	1	28	324
1043	0	1	28	25
1044	0	0	26	119
1045	2	4	15	685
1047	3	1	30	202
1048	0	1	30	31
1050	7	3	29	1019
1052	0	0	26	96
1053	0	0	26	29
1054	0	0	26	4
1056	0	0	26	0
1058	0	0	26	30
1059	4	0	26	170
1060	0	0	26	50
1062	1	1	30	132
1063	5	0	26	622
1068	2	0	26	198
1070	0	0	26	3
1071	0	0	28	0
1072	0	0	26	113
1073	1	0	26	399
1075	1	0	26	170
1080	2	1	30	392
1087	0	0	26	13
1101	5	2	29	518
1102	3	1	28	577
1103	2	6	24	604
1104	2	0	26	420
1105	1	1	30	271
1106	4	1	28	1111
1107	20	5	25	2803
1108	11	3	25	1640
1109	0	0	26	29
1111	0	0	26	171
1112	13	1	28	1468
1113	0	1	19	307
1114	0	0	26	0
1116	5	2	28	479
1118	1	1	30	208
1119	1	0	26	226
1120	7	4	22	1457
1122	0	0	26	7
1123	3	0	10	861
1124	10	2	21	801
1129	0	0	26	63
1130	2	1	24	385
1131	1	0	26	40
1132	2	0	30	179
1133	0	1	26	13
1134	3	1	30	372
1136	0	0	26	196
1137	0	0	26	7
1138	3	2	30	607
1139	2	1	30	289
1140	2	3	26	1214
1141	0	0	26	32
1142	0	0	30	224
1143	3	0	26	255
1144	4	1	17	905
1145	2	2	29	444
1146	5	1	28	472
1147	10	1	28	879
1149	1	0	26	22
1152	0	0	26	2
1153	0	0	26	112
1155	1	3	28	659
1158	0	0	26	262
1160	1	1	26	385
1161	6	2	13	600
1163	0	0	26	17
1164	1	0	26	165
1173	10	5	29	1543
1174	0	0	26	29
1175	1	1	26	226
1176	0	0	26	449
1179	4	0	26	348
1180	2	0	26	390
1181	7	1	28	1075
1182	1	0	26	337
1185	11	1	23	1180
1186	6	1	24	181
1191	3	0	26	235
1192	0	0	26	66
1195	1	0	26	528
1196	4	0	26	929
1200	3	5	26	943
1201	1	0	26	258
1203	0	0	26	34
1207	0	0	26	122
1208	0	0	26	11
1209	1	1	24	235
1211	7	4	28	1131
1212	2	1	21	241
1213	11	4	28	1964
1230	1	0	29	205
1231	0	1	26	37
1232	0	0	26	0
1233	0	0	26	4
1234	2	1	20	177
1236	0	0	26	15
1237	0	0	26	0
1238	0	0	26	4
1240	0	0	23	0
1241	5	2	24	543
1244	0	2	29	175
1258	1	1	22	357
1259	0	0	26	145
1261	0	0	26	98
1262	6	0	26	446
1263	9	1	24	735
1264	1	0	26	131
1265	0	0	28	94
1266	2	4	27	595
1267	1	0	26	491
1268	3	0	20	104
1269	0	0	26	0
1270	6	2	26	371
1271	9	2	28	775
1272	2	0	26	542
1277	2	2	22	621
1278	6	2	25	788
1280	15	5	26	2582
1281	0	0	26	277
1282	1	1	30	370
1284	0	0	26	330
1286	0	4	26	348
1289	5	3	30	820
1290	3	8	27	1825
1291	0	0	26	40
1292	0	0	26	11
1293	0	1	26	311
1294	4	0	26	476
1295	3	0	26	327
1296	1	0	26	192
1297	14	5	28	1565
1298	0	0	26	228
1299	1	1	30	298
1300	1	2	29	420
1301	7	8	29	1024
1302	11	2	23	1080
1303	25	9	27	4336
1306	10	4	27	1269
1307	18	3	9	2004
1308	0	0	26	280
1310	6	5	24	1128
1311	1	0	26	49
1312	0	0	26	38
1314	15	3	28	1851
1315	2	0	26	351
1316	5	4	27	1938
1317	2	1	28	443
1318	5	1	26	506
1325	0	0	26	201
1326	0	1	22	164
1327	0	0	26	46
1337	0	1	20	58
1340	3	0	26	168
1345	0	0	26	25
1346	0	0	26	39
1347	1	0	26	75
1350	3	0	26	144
1351	1	0	26	179
1352	2	1	20	270
1353	5	1	28	295
1355	4	0	26	245
1356	2	3	29	383
1357	0	1	26	344
1358	12	5	28	925
1359	5	1	30	338
1360	0	0	26	78
1361	3	2	28	367
1362	2	0	26	846
1363	2	2	22	698
1364	2	3	23	256
1365	0	0	26	0
1366	14	0	26	168
1368	0	1	30	342
1369	3	0	26	154
1371	0	0	26	18
1373	5	3	29	674
1374	0	0	26	90
1375	7	4	22	1457
1376	3	1	30	641
1378	1	0	30	109
1381	4	1	6	447
1384	2	0	26	311
1385	1	1	30	534
1386	5	3	26	884
1387	2	0	26	297
1388	4	0	28	566
1389	0	0	26	127
1390	8	2	26	1083
1392	9	2	30	1058
1393	2	0	26	458
1394	0	0	26	278
1395	2	0	26	231
1396	4	0	26	291
1398	1	1	24	396
1399	2	0	26	364
1400	3	0	30	384
1401	2	1	28	396
1404	0	0	22	20
1406	0	0	26	2
1407	2	1	30	204
1408	2	1	24	339
1409	2	0	26	40
1410	3	3	23	1112
1411	0	0	26	134
1412	2	0	26	205
1413	0	1	26	154
1414	0	1	20	164
1415	1	0	26	35
1417	0	1	30	59
1418	1	2	26	215
1419	7	1	24	373
1420	2	0	30	245
1421	2	1	29	300
1427	3	0	26	167
1428	1	0	26	94
1429	0	1	12	234
1431	2	0	26	304
1432	0	0	26	182
1434	3	1	30	814
1435	2	2	23	698
1436	7	2	24	1157
1437	1	1	27	446
1439	0	0	26	14
1440	0	3	29	452
1441	2	0	26	124
1442	3	0	26	144
1445	0	1	26	131
1452	7	2	22	988
1454	2	0	26	455
1456	6	0	26	835
1457	1	0	26	332
1459	4	1	30	362
1460	4	0	26	198
1462	1	0	16	282
1463	1	1	4	133
1465	1	1	29	449
1466	0	0	26	64
1468	0	0	30	5
1469	0	0	26	0
1470	0	0	26	0
1471	1	0	26	59
1474	0	0	26	13
1475	0	0	26	20
1476	0	0	26	7
1477	3	0	30	212
1479	0	0	26	396
1482	2	0	26	134
1486	0	0	26	46
1487	6	1	20	960
1488	1	0	26	45
1490	13	3	28	1130
1491	0	0	26	66
1493	2	2	29	847
1495	7	1	26	1075
1496	9	5	30	1759
1497	2	1	30	341
1499	2	0	26	358
1500	3	0	26	946
1501	4	1	26	681
1503	0	2	29	265
1504	2	0	26	34
1506	5	4	27	564
1508	3	0	26	87
1509	0	0	26	8
1511	2	1	28	194
1512	0	0	26	120
1521	3	1	28	497
1522	3	3	13	322
1523	1	0	26	42
1524	0	0	26	4
1525	2	0	26	144
1528	1	0	26	12
1534	0	0	26	16
1535	0	1	28	58
1537	1	1	30	313
1539	0	0	26	22
1540	1	1	28	609
1543	2	0	26	508
1544	1	0	26	104
1545	0	1	16	43
1548	0	0	26	7
1549	0	0	26	124
1553	0	0	26	7
1555	0	0	26	16
1557	0	0	26	24
1559	1	1	28	56
1571	0	0	26	92
1572	1	1	28	134
1573	0	0	26	46
1576	1	1	30	165
1577	1	0	26	100
1579	0	0	26	32
1580	8	1	28	460
1581	0	0	28	35
1582	0	0	26	28
1583	1	0	26	65
1585	5	0	26	145
1586	2	1	28	263
1588	2	1	28	326
1589	6	4	28	258
1591	2	1	28	213
1592	0	0	26	18
1593	4	0	26	369
1594	10	2	16	1182
1595	0	0	26	171
1600	6	2	30	1340
1601	3	0	26	382
1602	20	7	23	2611
1603	0	0	26	34
1604	2	1	28	182
1605	2	0	26	127
1606	3	1	25	756
1607	22	5	25	2153
1608	0	1	30	146
1609	1	0	26	97
1610	1	0	26	38
1611	0	0	26	63
1612	1	0	26	268
1613	0	0	26	0
1615	3	1	30	542
1616	2	1	30	349
1618	3	0	26	193
1620	0	1	26	255
1621	0	1	28	116
1622	0	0	28	66
1627	3	0	16	783
1628	0	4	29	719
1629	1	0	26	89
1630	14	10	24	1919
1632	1	2	28	134
1633	0	0	26	93
1634	1	2	30	408
1635	10	4	25	1302
1636	5	2	26	1217
1638	9	3	26	914
1639	3	2	29	883
1642	0	1	30	414
1643	4	3	23	395
1644	1	0	26	97
1645	0	0	26	3
1646	0	0	26	3
1647	0	0	26	118
1649	19	4	28	1563
1650	1	1	25	460
1653	9	1	28	861
1655	8	1	30	1264
1656	1	0	26	488
1657	3	1	30	722
1659	6	1	28	651
1660	0	0	26	153
1662	2	0	26	238
1663	2	0	26	47
1665	3	0	26	944
1666	1	0	26	234
1674	5	2	23	567
1675	0	0	26	46
1676	0	0	26	261
1677	1	1	30	56
1687	0	2	20	173
1690	1	1	30	341
1716	3	1	24	215
1717	1	0	26	51
1718	0	0	26	47
1723	6	2	29	386
1725	3	0	26	351
1727	2	1	29	261
1728	1	1	30	183
1729	11	4	30	1582
1733	0	0	26	26
1734	3	0	26	166
1735	0	0	26	241
1737	3	1	18	697
1738	1	1	24	216
1739	6	2	27	1117
1740	50	12	28	5977
1742	0	1	30	554
1743	1	0	26	182
1747	2	2	7	261
1748	0	0	26	113
1749	2	0	26	514
1750	1	1	30	273
1757	1	0	25	226
1758	4	3	27	405
1759	5	1	30	453
1760	0	0	26	157
1761	2	1	25	224
1762	0	0	26	112
1767	31	16	27	2796
1770	23	10	29	2533
1773	2	0	26	140
1775	3	1	30	308
1776	0	0	26	193
1777	5	0	6	289
1778	16	2	29	1906
1780	19	1	6	1618
1781	5	2	20	1532
1783	4	0	26	325
1785	0	1	30	317
1787	2	0	26	305
1788	1	2	30	502
1789	0	2	29	82
1791	3	3	29	347
1793	37	23	27	3545
1794	5	1	20	1143
1795	22	1	30	3503
1796	0	0	26	52
1797	0	1	30	94
1798	6	1	30	871
1801	7	4	25	1175
1802	3	3	27	481
1803	6	1	26	1024
1804	5	1	24	395
1805	0	1	29	156
1806	6	0	26	401
1807	1	2	19	451
1808	2	0	26	146
1809	2	1	28	363
1810	0	0	26	175
1811	3	1	30	342
1812	0	0	26	1
1813	3	1	14	229
1814	0	0	26	211
1815	0	0	26	8
1819	0	0	26	71
1820	0	1	20	45
1822	1	0	26	15
1823	2	2	10	613
1824	6	0	6	753
1825	5	3	20	619
1826	2	0	26	252
1827	0	0	26	267
1828	2	2	21	587
1829	0	2	27	162
1830	6	2	28	502
1832	3	1	30	283
1833	3	2	22	637
1834	3	1	28	628
1836	0	0	26	42
1837	8	6	25	1928
1838	5	1	30	740
1839	1	0	26	483
1840	0	0	22	0
1841	1	0	26	175
1842	0	0	26	320
1843	5	0	26	812
1844	1	0	26	174
1845	2	1	28	645
1846	2	1	30	300
1847	5	1	28	328
1848	4	2	26	495
1849	4	1	24	384
1850	2	0	26	172
1854	0	0	26	70
1855	6	0	26	177
1856	4	2	25	739
1857	5	2	23	640
1859	3	0	26	295
1869	8	0	26	855
1870	5	0	26	549
1871	4	3	29	651
1874	7	2	16	1501
1875	1	1	30	412
1876	2	0	26	153
1877	4	0	26	339
1879	30	8	24	3930
1880	0	0	26	1
1889	7	2	25	336
1890	2	1	28	201
1891	3	0	26	219
1892	1	0	26	57
1894	2	3	29	482
1901	2	2	23	278
1902	0	0	26	47
1903	0	0	26	73
1906	0	1	22	480
1907	1	0	26	225
1908	2	0	26	310
1909	0	0	26	66
1910	8	0	26	891
1911	1	2	25	951
1912	4	2	30	571
1915	11	2	28	951
1917	0	0	26	33
1933	5	1	8	483
1936	16	0	24	515
1937	0	0	26	94
1938	0	0	26	34
1939	0	0	26	389
1942	7	1	24	462
1943	0	0	26	6
1944	7	1	30	686
1945	4	1	24	189
1946	10	7	25	1651
1948	4	3	27	588
1949	6	3	23	1184
1950	11	2	29	946
1951	2	3	21	934
1952	1	0	25	265
1953	8	0	30	505
1954	11	1	21	852
1956	1	0	26	220
1958	0	0	26	58
1959	2	0	29	453
1960	7	2	27	2379
1961	5	0	26	834
1962	0	0	26	69
1965	4	2	30	752
1969	0	0	26	82
1973	5	2	26	689
1975	4	3	16	462
1977	1	1	6	318
1979	0	0	26	13
1981	23	3	26	2069
1982	6	0	26	450
1983	3	0	26	402
1984	17	9	24	2344
1990	1	1	26	181
1991	0	0	26	0
1992	0	2	29	148
1993	16	3	23	2492
1994	0	0	26	103
1995	1	1	30	315
1996	4	1	28	435
1997	4	1	30	379
1998	0	0	26	578
1999	2	2	26	770
2001	5	0	26	238
2004	1	1	24	146
2005	0	0	26	16
2009	5	2	24	428
2011	3	0	26	789
2012	0	0	26	41
2013	1	0	26	170
2014	0	1	24	47
2015	0	2	18	128
2017	0	0	26	47
2018	8	1	20	1375
2019	5	2	26	762
2020	1	0	26	75
2021	0	0	26	159
2022	6	1	30	718
2023	1	0	26	94
2026	0	0	26	86
2027	23	4	23	1207
2028	4	4	29	791
2030	0	0	26	126
2033	7	1	26	660
2034	1	0	26	80
2035	6	0	26	895
2036	1	2	29	142
2037	4	2	29	783
2038	1	1	28	248
2039	1	1	6	128
2040	1	0	26	104
2041	6	2	30	571
2042	2	0	28	555
2043	21	9	26	2027
2044	16	3	25	1602
2045	4	0	18	868
2046	1	0	28	112
2047	6	3	16	1106
2048	2	5	27	620
2049	8	2	26	701
2050	2	3	29	329
2051	4	2	29	402
2052	0	0	26	110
2053	0	0	26	84
2054	0	0	26	17
2055	0	0	26	11
2056	2	0	26	59
2057	1	0	26	300
2058	0	0	26	264
2059	1	0	30	514
2060	5	2	30	450
2063	0	0	26	11
2064	1	0	26	496
2065	6	1	28	1186
2066	2	2	27	609
2067	0	0	26	113
2068	1	0	26	248
2069	2	0	26	219
2070	7	3	27	1172
2071	1	1	30	281
2072	1	1	22	276
2073	1	1	30	241
2074	6	0	26	535
2077	6	3	21	982
2078	0	1	30	531
2079	4	0	26	475
2081	0	3	28	401
2091	3	0	18	666
2098	1	0	26	103
2099	3	2	28	1210
2100	0	0	26	18
2101	6	2	29	637
2103	4	0	26	269
2104	11	4	28	1799
2107	5	1	30	903
2108	2	3	28	522
2109	4	2	22	805
2110	3	0	26	417
2113	3	1	28	473
2114	1	0	26	269
2115	5	3	29	448
2116	0	1	24	141
2117	5	0	30	512
2118	2	0	6	512
2119	11	4	21	2022
2120	6	1	28	676
2121	0	2	29	181
2122	3	1	30	1568
2123	0	0	26	45
2124	2	1	28	228
2125	1	0	26	132
2128	4	0	15	530
2130	6	2	29	746
2131	3	1	26	428
2132	1	0	26	217
2134	1	1	30	300
2135	1	0	20	511
2137	0	0	26	263
2138	8	2	26	921
2139	7	3	30	799
2140	3	0	28	305
2145	6	4	25	934
2146	0	0	26	642
2149	0	0	26	0
2150	0	1	4	71
2151	0	0	26	26
2152	1	0	26	272
2153	3	1	28	138
2160	0	0	26	215
2161	1	1	30	323
2162	4	1	30	498
2165	0	0	26	99
2166	3	1	26	215
2167	0	1	30	358
2168	0	1	30	376
2169	1	0	26	177
2170	3	1	30	329
2171	0	0	26	90
2172	6	6	28	473
2173	0	0	26	71
2175	5	1	2	329
2176	13	3	29	2022
2177	4	7	28	917
2178	2	4	25	459
2180	6	3	27	988
2181	2	1	26	339
2184	3	2	30	133
2185	0	0	26	170
2186	1	0	26	66
2189	10	5	26	1078
2191	5	6	25	2550
2192	0	0	26	72
2193	3	2	29	517
2194	3	4	27	707
2195	1	1	30	85
2196	9	6	23	917
2197	0	0	26	138
2199	0	0	26	66
2200	3	2	30	426
2201	14	5	26	1597
2202	1	1	30	545
2203	1	0	26	134
2205	0	0	26	62
2206	1	0	26	32
2207	0	0	26	48
2208	2	0	26	227
2212	2	1	28	191
2213	7	4	30	258
2217	0	0	26	76
2218	6	1	28	217
2219	1	0	26	67
2220	0	0	26	26
2222	2	0	8	49
2224	2	1	24	663
2230	0	0	26	43
2232	3	4	26	357
2235	14	4	24	1044
2237	2	0	26	492
2241	4	0	30	646
2242	3	0	26	285
2243	0	0	26	16
2244	3	1	28	454
2246	3	2	29	787
2247	2	0	28	155
2249	1	1	30	19
2250	3	2	27	670
2251	2	7	30	817
2253	0	0	26	454
2254	4	1	26	664
2255	4	5	27	1577
2256	2	3	26	1141
2257	1	2	27	618
2259	0	0	26	195
2260	3	0	26	289
2261	6	0	26	170
2262	1	0	14	141
2263	4	1	22	1155
2264	0	0	20	77
2266	1	0	26	146
2267	8	1	30	355
2268	9	2	26	449
2271	2	1	28	194
2272	11	6	27	1030
2274	4	0	26	282
2275	10	0	26	1132
2280	1	0	26	51
2281	0	0	26	292
2286	0	0	26	23
2287	2	0	26	332
2288	0	2	29	333
2289	4	2	28	613
2290	3	1	30	2318
2294	0	0	12	21
2295	2	0	26	158
2296	1	0	26	107
2297	5	1	26	662
2299	0	0	27	29
2301	6	3	27	627
2302	3	0	30	261
2304	1	0	26	122
2305	5	2	25	372
2308	0	0	26	55
2309	0	0	24	148
2313	1	0	26	52
2314	4	3	30	650
2315	2	0	26	99
2317	2	0	26	383
2318	6	0	26	189
2319	8	2	30	933
2321	10	2	27	875
2322	1	2	26	153
2323	4	2	30	279
2324	0	0	24	48
2326	2	1	20	235
2327	2	2	26	357
2329	10	3	28	755
2330	0	2	25	302
2331	4	0	30	377
2335	15	9	22	2054
2339	0	1	30	74
2342	3	0	26	472
2346	1	1	28	53
2348	14	0	26	153
2350	5	1	13	658
2352	0	0	26	19
2353	5	2	27	818
2354	0	0	26	202
2355	3	3	28	455
2356	7	1	28	420
2357	0	0	26	0
2358	0	0	26	4
2359	0	0	26	59
2395	0	0	26	50
2444	3	0	26	544
2475	0	0	26	29
2483	0	0	26	43
2487	0	0	26	80
2488	0	0	26	117
2492	3	0	4	610
2494	2	2	22	555
2495	1	0	26	299
2512	0	0	26	44
2515	1	0	26	63
2516	0	0	26	17
2517	8	0	26	181
2519	0	0	26	64
2520	1	3	29	222
2523	2	0	26	157
2524	0	0	19	8
2525	0	0	26	0
2527	0	0	26	0
2528	0	0	26	0
2529	2	2	25	115
2530	8	1	22	1126
2531	2	0	26	320
2532	2	0	26	459
2533	6	0	22	406
2534	3	0	26	149
2535	4	1	26	1018
2537	1	0	26	156
2538	9	1	28	595
2542	0	1	28	845
2547	3	0	26	237
2548	0	2	21	300
2549	1	0	26	111
2550	4	3	29	1082
2551	0	0	26	292
2553	2	0	26	289
2554	9	4	26	1109
2555	7	5	30	1291
2557	8	0	26	1103
2558	0	0	26	109
2559	2	1	28	482
2560	6	4	19	1177
2561	5	2	28	958
2565	4	2	26	587
2566	6	1	30	578
2567	1	0	26	236
2568	4	0	26	306
2569	1	2	30	452
2570	11	4	28	984
2571	16	6	27	1724
2572	7	3	28	906
2580	2	1	20	237
2581	0	0	26	81
2582	8	1	4	748
2583	2	1	4	330
2584	4	3	27	551
2585	2	0	26	345
2587	0	0	26	9
2588	0	0	26	91
2589	1	1	28	532
2590	0	0	26	120
2591	2	0	26	138
2592	0	0	26	368
2593	0	0	26	22
2595	7	2	18	1024
2596	1	0	26	371
2615	0	1	6	19
2617	2	0	26	192
2618	7	2	28	674
2620	3	2	28	664
2621	1	1	26	127
2622	1	0	26	98
2624	4	1	26	188
2625	7	1	24	582
2626	0	0	26	212
2627	2	0	26	573
2628	4	1	22	410
2629	26	4	22	1424
2631	0	1	26	258
2632	1	0	26	680
2633	2	0	26	89
2634	3	2	17	533
2635	0	0	26	13
2638	0	0	26	69
2639	1	0	26	524
2641	0	0	26	123
2643	0	0	26	59
2644	2	0	26	95
2645	2	0	26	151
2646	6	5	28	1203
2647	8	10	26	1236
2648	11	2	20	999
2649	4	3	28	1154
2650	0	0	26	25
2651	3	1	30	310
2657	0	0	26	31
2658	0	0	26	17
2660	3	5	26	1222
2661	2	1	30	143
2662	13	8	20	1466
2665	3	0	26	337
2668	0	0	26	122
2669	4	3	23	929
2670	3	3	30	590
2671	0	1	26	69
2672	1	0	26	249
2673	6	3	29	624
2674	3	0	26	448
2675	0	0	26	23
2676	2	0	26	566
2677	3	0	26	273
2678	1	1	30	194
2679	0	0	26	9
2683	0	0	26	143
2686	6	0	26	1002
2687	9	2	21	340
2689	0	0	21	30
2690	7	0	26	561
2691	0	0	26	7
2692	0	0	26	94
2693	0	0	26	56
2694	1	1	30	282
2695	1	0	26	217
2696	2	0	6	138
2697	2	0	26	198
2700	0	0	26	29
2701	0	1	28	65
2702	5	2	21	617
2703	2	1	30	540
2706	1	2	21	126
2707	0	0	28	0
2709	0	0	30	100
2712	0	0	26	2
2720	1	1	28	287
2729	0	0	26	111
2730	1	0	26	49
2733	1	0	26	258
2735	2	1	17	845
2736	2	2	27	459
2737	9	4	25	1328
2739	1	0	26	72
2740	5	0	26	491
2741	4	2	29	733
2743	5	3	26	673
2744	5	0	26	345
2745	0	0	26	51
2752	2	0	26	157
2760	0	0	26	48
2762	6	2	27	394
2764	8	0	26	422
2766	2	0	26	209
2767	0	0	26	7
2768	0	0	26	22
2769	0	1	28	154
2770	0	0	26	114
2771	0	0	26	163
2773	6	2	28	1451
2774	2	2	30	567
2775	2	2	21	493
2776	3	1	22	432
2778	7	3	29	553
2779	2	1	30	443
2780	2	0	26	751
2781	1	0	26	84
2782	0	1	28	158
2783	6	0	26	430
2784	11	1	21	935
2786	0	0	26	7
2787	0	0	26	10
2788	0	0	26	20
2791	1	1	30	52
2792	0	0	26	35
2793	0	1	22	200
2794	3	0	26	529
2796	3	0	26	249
2797	1	0	26	17
2798	0	0	26	84
2799	0	1	10	163
2800	8	1	30	1303
2801	1	0	26	86
2803	8	0	26	310
2804	1	2	28	825
2805	3	2	26	380
2810	2	0	26	504
2811	8	2	29	714
2812	7	0	20	620
2814	0	0	26	500
2815	0	0	26	0
2817	2	0	30	131
2819	3	1	30	587
2820	9	0	26	783
2821	1	0	26	437
2822	2	1	29	438
2823	1	3	27	528
2825	0	0	26	1
2826	6	1	30	804
2828	1	2	16	279
2829	0	0	26	0
2830	0	0	26	24
2831	0	0	26	0
2832	0	0	24	0
2834	0	0	26	21
2835	0	2	25	107
2837	0	0	26	0
2838	0	0	26	158
2840	0	0	26	98
2841	0	0	26	53
2842	1	0	26	73
2843	0	0	26	72
2844	4	1	30	469
2847	3	0	26	99
2849	0	0	26	39
2852	0	0	26	0
2859	0	0	26	0
2861	2	2	28	326
2862	0	0	26	1
2863	0	0	26	72
2864	0	0	26	0
2867	1	2	30	265
2868	2	0	26	172
2869	0	1	22	95
2870	9	1	30	913
2872	0	0	26	14
2874	16	8	26	2354
2875	1	1	28	114
2876	2	0	30	671
2877	3	1	28	284
2878	0	0	26	155
2880	2	1	30	312
2885	1	3	28	432
2886	5	1	20	794
2887	1	0	26	113
2888	2	2	22	767
2889	1	0	26	267
2890	7	1	22	1260
2891	3	0	26	1145
2893	15	2	29	1741
2894	6	3	24	655
2895	10	0	26	1447
2896	6	2	17	1078
2897	11	2	30	948
2898	1	1	24	223
2899	6	3	22	962
2900	8	2	29	1207
2901	1	0	26	668
2902	13	0	26	637
2903	4	1	22	349
2904	13	5	26	1517
2905	5	1	20	602
2906	1	2	27	227
2907	3	0	22	400
2908	6	0	26	808
2909	1	0	26	258
2911	4	0	26	702
2912	1	0	26	364
2913	7	1	20	480
2914	0	0	26	98
2915	1	3	30	775
2916	0	0	22	8
2917	14	4	20	917
2918	13	2	29	1533
2919	0	0	26	19
2922	0	0	26	80
2923	1	2	29	535
2926	1	0	26	262
2928	0	1	30	55
2931	4	1	10	487
2932	0	1	24	218
2934	2	0	26	297
2935	3	0	26	383
2936	5	0	26	169
2937	1	0	26	321
2938	1	0	26	20
2940	1	0	26	74
2941	0	0	26	4
2944	3	0	26	108
2946	1	0	26	110
2947	1	1	23	194
2948	1	0	26	57
2950	1	2	27	53
2952	1	0	26	431
2954	4	1	28	420
2956	1	1	30	132
2957	3	1	24	403
2958	0	0	26	102
2959	0	1	30	193
2960	0	0	26	100
2961	1	1	30	157
2962	0	2	26	69
2963	5	1	30	491
2965	1	1	30	302
2968	7	3	29	733
2969	3	0	26	311
2972	1	1	29	217
2974	6	1	30	629
2975	3	1	28	343
2976	2	2	27	602
2977	2	3	24	736
2978	3	2	27	280
2979	1	1	28	56
2981	1	0	26	30
2982	0	0	26	6
2984	1	0	26	384
2987	0	0	26	48
2990	1	0	26	97
2992	4	1	28	583
2995	1	0	26	63
2997	1	1	26	267
2998	0	0	26	121
2999	0	0	26	90
3000	2	1	16	258
3001	1	1	30	267
3002	3	2	28	324
3003	4	4	29	868
3004	0	0	26	38
3005	0	1	28	188
3006	4	1	28	58
3007	3	0	26	499
3008	1	0	26	126
3009	5	2	25	554
3010	0	0	26	4
3012	7	1	30	334
3013	0	0	26	5
3014	4	1	30	569
3015	2	1	26	473
3017	1	0	26	126
3018	0	0	26	1
3020	4	1	20	891
3021	10	3	23	676
3024	0	0	28	6
3026	4	5	25	1405
3029	0	0	26	53
3030	1	1	28	334
3032	1	1	30	547
3033	0	0	26	34
3034	4	0	26	288
3035	3	3	30	915
3036	0	0	27	9
3037	0	0	26	120
3038	1	0	26	570
3043	0	0	30	26
3046	3	1	30	351
3047	0	1	30	38
3048	0	1	30	38
3053	2	0	26	117
3055	5	0	26	178
3059	2	0	26	407
3060	1	1	24	405
3061	10	1	22	823
3062	0	0	26	235
3064	4	3	29	593
3065	5	5	28	974
3066	1	0	26	205
3067	2	1	30	504
3068	0	1	26	101
3069	1	3	29	483
3070	0	0	26	5
3071	12	3	30	1331
3073	1	0	26	248
3074	5	0	26	136
3075	0	0	26	203
3077	0	0	26	36
3078	0	0	26	22
3080	0	0	26	18
3081	0	0	26	250
3082	1	0	26	440
3083	1	0	26	79
3084	3	0	14	746
3087	2	0	26	387
3090	0	0	26	9
3091	1	1	14	379
3092	3	0	26	316
3093	0	0	26	489
3094	0	0	26	11
3096	5	2	23	772
3097	1	0	30	123
3098	0	0	12	249
3099	0	0	26	283
3101	11	7	28	1480
3104	4	1	12	498
3108	1	1	30	123
3109	1	0	26	25
3110	0	0	26	22
3111	0	1	16	166
3112	0	0	26	5
3115	0	0	10	27
3122	0	0	26	25
3134	0	0	26	5
3135	0	0	26	6
3140	3	1	30	144
3141	0	0	26	229
3142	4	4	13	586
3145	4	2	18	620
3146	1	1	24	1015
3148	1	3	29	344
3150	0	1	24	306
3151	1	0	26	214
3155	4	0	26	309
3156	2	0	26	293
3158	0	0	26	207
3159	3	0	26	323
3161	0	0	30	97
3162	0	1	10	43
3163	5	0	26	205
3164	1	1	30	196
3167	4	0	26	251
3169	4	2	25	600
3170	8	1	30	723
3171	0	0	26	4
3172	3	0	26	380
3174	3	0	26	548
3175	3	2	26	489
3176	2	0	26	131
3177	0	0	26	272
3178	4	3	29	683
3181	4	1	28	834
3183	1	1	30	143
3184	3	2	28	1499
3187	1	0	26	310
3189	0	0	26	138
3190	8	3	29	1233
3191	1	0	28	273
3192	1	1	24	409
3195	5	0	26	699
3196	9	2	27	874
3198	4	4	26	351
3199	2	3	27	117
3200	20	3	22	2912
3201	12	3	17	1415
3202	0	0	26	0
3203	1	0	26	133
3204	7	0	26	800
3205	2	0	26	183
3206	6	7	26	962
3207	5	6	25	819
3208	3	0	26	754
3209	3	0	26	448
3211	0	0	26	78
3212	0	0	25	0
3213	2	0	25	451
3214	6	2	30	975
3216	4	0	26	575
3217	13	2	28	1638
3218	15	3	25	2612
3219	7	3	25	1834
3221	13	4	26	2176
3222	4	1	16	910
3223	4	1	16	910
3226	7	2	26	1060
3227	8	2	24	1028
3229	0	0	26	255
3231	6	1	30	837
3232	4	2	27	1114
3233	3	2	30	851
3234	6	5	29	1430
3235	6	5	29	1430
3237	13	3	29	1187
3238	20	7	29	2440
3239	11	6	28	1929
3240	1	1	30	39
3241	0	0	26	8
3242	1	0	27	154
3249	2	0	24	171
3250	1	0	26	18
3263	3	4	25	756
3265	1	0	26	437
3268	5	0	26	464
3269	0	1	28	48
3270	0	0	26	386
3273	0	1	26	73
3274	0	0	26	12
3275	0	0	26	153
3276	1	0	26	78
3283	0	0	26	15
3290	3	3	29	746
3291	3	1	10	425
3292	3	1	18	250
3293	0	1	30	137
3294	0	0	26	64
3295	3	0	26	226
3297	4	2	30	382
3298	3	0	8	552
3299	0	1	24	257
3300	1	3	20	418
3301	2	1	18	346
3305	0	1	24	52
3306	0	0	26	262
3308	0	1	30	225
3309	5	5	23	646
3312	0	0	26	56
3313	11	1	28	654
3315	0	0	26	3
3316	3	3	23	1112
3320	0	0	26	160
3321	7	1	25	1221
3326	0	1	26	237
3329	4	1	22	808
3336	4	1	22	353
3337	2	1	24	243
3338	2	1	28	379
3339	3	0	30	583
3340	2	2	28	626
3344	0	1	26	133
3346	0	1	30	41
3350	0	0	26	191
3351	9	5	27	1075
3352	1	0	26	159
3354	0	0	26	0
3355	0	0	26	108
3356	5	0	26	389
3357	0	0	26	174
3359	7	0	26	848
3360	3	1	26	285
3361	0	0	26	55
3362	0	0	25	5
3363	0	2	29	544
3364	3	1	16	298
3371	5	0	26	542
3373	2	0	26	117
3375	0	0	26	58
3376	0	0	26	168
3381	4	2	28	629
3382	10	3	27	903
3383	0	1	20	138
3384	1	0	26	126
3385	0	0	26	131
3386	0	1	15	223
3394	0	0	24	156
3396	5	1	28	359
3397	4	1	27	301
3398	20	7	24	2220
3399	9	1	30	1051
3416	1	0	26	147
3417	4	1	30	306
3418	4	0	26	477
3419	8	5	26	940
3420	1	0	26	377
3422	0	0	26	56
3425	7	2	21	255
3426	4	3	29	360
3430	0	0	26	242
3431	1	0	28	82
3440	0	0	24	20
3442	1	0	26	95
3444	0	0	26	0
3446	0	0	26	0
3447	0	0	23	0
3448	0	0	26	0
3452	0	0	26	1
3455	0	0	26	58
3456	2	1	26	176
3458	4	2	29	733
3460	2	0	26	72
3467	0	0	26	35
3475	0	0	26	226
3479	9	3	27	1191
3480	25	6	26	2794
3481	3	3	29	501
3483	6	0	26	62
3485	1	0	26	85
3487	2	0	26	73
3488	4	1	26	320
3489	0	1	24	217
3490	2	2	28	172
3491	12	2	24	444
3508	1	1	30	133
3512	1	0	26	80
3516	3	0	26	569
3549	1	0	26	86
3550	3	1	29	616
3552	3	0	26	293
3553	2	1	30	215
3554	0	0	26	117
3556	5	4	22	764
3557	3	1	30	266
3559	0	1	28	40
3560	0	0	26	13
3562	1	1	30	190
3565	0	0	26	148
3567	0	0	26	176
3569	1	1	24	435
3570	0	0	26	16
[truncated: 12,534 more rows]
