# Supplementary material for: Evolutionary Processes Acting on Candidate cis-Regulatory Regions in Humans Inferred from Patterns of Polymorphism and Divergence
Source: PLoS Genet. 2009 Aug 7;5(8):e1000592. doi: 10.1371/journal.pgen.1000592 (PMC2714078; doi:10.1371/journal.pgen.1000592)
Supplement: Table S2 — McDonald-Kreitman tables for candidate cis-regulatory regions in EAs. (0.24 MB TXT) [file pgen.1000592.s018.txt]

geneID	Fixed_EA	Seg_EA	N_EA	Sites
2	4	1	30	244
9	0	0	35	22
12	0	0	35	5
13	0	0	35	14
14	2	0	35	302
15	1	0	35	183
16	0	0	34	139
18	2	0	35	134
19	12	3	38	2181
20	8	0	35	398
21	9	0	35	485
23	1	1	40	207
24	8	0	35	806
25	3	2	38	953
26	0	0	35	35
27	7	3	38	551
28	0	0	35	26
29	8	0	20	405
30	6	1	40	753
31	11	1	37	2203
32	3	3	38	668
34	0	0	35	109
35	1	0	35	186
36	4	1	36	566
37	0	1	15	537
38	0	0	35	26
39	3	0	35	363
40	7	2	37	1357
41	3	0	35	1299
43	4	3	29	829
47	13	2	31	410
48	2	0	35	134
50	0	0	35	115
51	1	0	35	146
52	2	0	35	148
53	6	5	32	946
54	4	1	38	311
55	3	0	35	155
58	1	0	35	309
59	9	0	35	994
60	0	0	35	20
70	5	2	36	482
72	2	1	24	412
81	5	0	35	493
86	1	0	35	346
87	2	2	40	530
88	0	0	35	88
89	1	1	40	190
90	5	2	36	395
91	4	0	35	238
92	0	0	24	458
93	3	1	25	444
94	3	3	37	337
95	1	0	35	220
97	2	1	40	290
98	1	0	35	229
100	1	0	35	77
101	0	0	36	10
102	0	1	38	346
103	1	0	35	164
104	4	1	40	478
105	6	3	27	531
107	0	1	40	379
108	3	0	35	452
109	4	1	39	706
111	15	4	32	1027
112	7	0	35	429
113	4	0	35	219
114	10	0	35	980
115	2	3	27	376
116	10	9	38	1428
117	0	0	35	291
118	4	3	31	650
119	2	1	38	189
120	1	0	35	212
123	0	0	35	23
124	1	0	35	59
125	1	0	35	163
126	0	1	30	140
127	0	0	35	75
128	1	1	38	249
130	0	0	35	11
131	4	2	39	316
132	4	0	35	706
133	3	2	40	701
134	4	0	32	315
135	2	0	35	48
140	0	1	39	60
141	0	0	40	21
142	0	1	38	131
143	3	4	39	433
146	0	1	34	12
147	3	0	35	270
148	0	0	35	35
150	2	0	35	285
153	0	0	35	221
154	5	4	27	538
155	0	0	35	0
156	6	1	38	863
157	0	0	35	32
158	0	0	35	236
159	13	0	35	435
160	8	0	35	586
161	2	0	35	214
162	2	1	19	431
164	2	1	26	722
165	4	1	14	569
166	0	0	35	6
172	1	0	40	161
173	1	0	35	477
174	1	0	35	119
175	4	1	40	669
176	3	0	32	288
177	1	2	36	829
178	3	1	28	767
181	0	0	35	210
182	1	0	35	106
183	1	0	35	37
185	0	0	35	142
187	7	1	35	539
189	0	1	40	130
191	1	0	35	351
196	0	0	35	71
197	2	0	35	248
199	0	0	35	38
202	3	2	33	621
203	0	0	35	21
204	1	0	35	288
205	0	0	35	54
207	0	0	35	102
208	10	1	38	949
210	0	1	40	230
211	2	0	16	460
213	1	1	40	324
214	2	2	38	1101
216	1	0	35	292
217	1	0	35	141
218	2	0	35	203
219	0	0	35	23
220	3	1	38	437
221	3	0	35	150
222	1	0	35	12
223	0	1	38	174
224	2	1	24	319
225	3	1	36	697
229	9	1	40	747
230	6	0	37	947
231	0	0	35	130
238	18	2	39	1335
239	6	1	40	576
240	0	0	35	36
241	7	1	40	385
246	1	2	30	161
247	2	0	38	247
248	2	2	37	230
249	2	0	35	100
257	3	1	38	652
258	0	0	35	35
259	0	0	35	168
262	0	1	32	142
267	0	1	24	155
268	0	0	36	57
269	8	3	27	1125
270	0	0	35	358
271	3	3	36	960
272	0	1	38	167
273	1	1	16	139
274	0	0	35	135
275	4	1	34	731
279	1	0	35	77
280	0	0	35	24
283	1	0	35	29
284	7	2	34	1084
285	3	0	40	210
286	4	0	35	716
287	17	4	37	2851
288	0	0	35	23
290	2	0	36	166
291	3	0	35	352
301	0	0	35	68
302	3	1	40	165
306	1	2	39	308
307	5	2	30	374
308	0	0	35	68
309	8	4	36	553
311	1	0	34	54
312	2	0	35	336
313	10	2	36	692
314	1	1	18	188
316	0	0	35	71
317	3	1	32	1418
318	0	0	35	76
319	0	0	35	8
320	0	0	35	57
321	1	0	35	104
322	20	3	32	1389
323	2	1	40	828
324	1	1	38	232
325	0	0	35	3
326	0	0	35	51
327	10	2	40	1137
328	4	1	40	466
330	5	0	35	195
332	0	0	35	34
333	6	1	32	497
334	2	0	35	206
335	0	0	35	10
337	0	0	35	154
338	6	0	36	983
339	1	0	35	148
343	0	0	35	10
344	1	1	26	161
345	0	0	35	10
346	0	0	35	4
348	0	0	35	18
350	1	4	38	354
351	3	1	40	355
353	0	0	35	43
354	0	0	35	0
355	0	0	28	113
356	1	1	40	196
358	2	0	35	399
359	4	1	38	277
360	5	0	28	336
361	0	0	35	86
362	4	0	35	326
363	1	0	35	101
366	2	2	36	364
368	2	0	35	138
372	6	0	35	436
373	3	1	14	388
374	1	0	38	74
375	1	0	35	79
377	0	0	35	127
378	1	0	35	211
379	0	0	36	15
381	5	3	36	268
382	2	0	40	349
383	1	0	35	158
384	2	1	34	448
387	5	3	30	1034
388	8	3	38	607
389	10	4	39	1659
390	3	0	35	459
391	8	0	35	726
392	5	1	36	363
394	0	0	35	71
396	0	0	35	29
397	0	0	35	17
399	2	0	35	60
400	0	2	38	292
402	2	0	35	128
403	0	0	35	47
406	1	1	40	86
408	1	0	35	248
409	1	2	36	138
410	1	0	40	115
411	3	0	30	282
417	4	0	35	149
420	0	0	35	21
421	0	1	38	331
427	3	0	35	377
429	2	0	35	71
430	0	0	35	100
432	0	0	35	59
433	0	1	38	123
434	2	0	35	161
435	6	0	35	626
439	6	0	35	803
440	0	0	38	125
443	1	0	35	271
444	4	2	40	507
445	2	0	35	356
460	20	3	37	1960
462	0	1	34	387
463	2	2	33	506
466	2	0	35	138
467	1	0	35	365
468	1	1	40	119
471	2	0	35	283
472	5	1	40	447
473	4	1	40	793
474	0	0	35	0
475	0	0	35	14
476	7	0	35	1049
477	2	0	35	668
478	2	0	35	626
479	16	3	37	954
480	8	5	36	971
481	0	3	33	1004
482	7	2	38	661
483	2	0	35	261
486	2	0	35	372
487	1	1	8	463
489	4	4	35	667
490	4	0	35	1096
491	7	2	36	698
493	15	7	33	1186
495	5	2	30	874
498	1	2	39	402
501	0	1	38	175
506	11	1	40	498
509	0	0	35	101
513	0	0	35	33
514	0	0	35	57
515	3	1	34	446
516	0	0	35	76
517	4	0	35	683
518	0	0	35	201
522	0	0	35	34
523	3	0	26	334
525	0	0	35	0
526	1	1	40	255
527	1	0	35	41
528	3	3	35	1019
529	0	0	35	29
533	3	0	36	780
535	5	1	36	793
540	7	0	35	563
545	2	1	40	539
547	1	0	35	48
549	0	0	35	101
550	15	1	28	1241
551	5	0	34	82
552	0	0	35	0
558	10	2	32	960
567	1	0	35	23
570	2	0	35	227
571	0	0	35	179
572	4	2	19	227
573	4	0	35	146
575	2	0	32	91
576	13	3	31	2170
577	25	10	39	3391
578	0	0	35	60
579	1	0	36	173
580	2	0	35	238
581	0	0	35	22
582	5	1	32	431
583	2	1	38	272
585	1	0	35	240
586	1	0	35	155
587	2	0	35	210
590	0	0	35	93
593	4	0	35	411
594	4	1	38	460
595	2	0	35	181
596	2	0	35	459
597	1	0	35	12
598	11	3	23	860
599	6	1	36	1027
602	0	0	35	159
604	12	8	34	1631
605	1	0	35	80
607	4	3	36	933
608	0	2	17	130
610	0	1	40	30
611	0	1	36	222
613	8	0	28	295
617	12	7	37	1441
622	6	0	35	128
623	0	0	35	0
624	4	0	35	454
627	16	3	38	3378
629	4	1	39	516
631	0	0	35	82
632	0	2	32	293
635	0	0	35	108
636	3	2	33	730
637	0	0	35	18
638	0	0	35	4
639	7	1	40	1571
641	4	0	35	728
642	3	0	35	565
643	0	1	36	136
644	0	0	35	113
645	1	0	35	105
646	3	1	40	756
648	12	1	38	1619
649	8	3	39	859
650	0	0	35	187
651	0	0	35	43
652	4	1	40	959
653	10	2	39	1731
654	5	1	36	746
655	0	1	39	134
657	0	0	35	537
658	1	0	35	340
659	0	0	35	17
661	5	0	35	535
662	2	0	35	157
663	0	0	35	59
665	2	0	17	451
667	12	2	38	2205
668	0	0	35	3
669	0	0	35	98
670	3	1	36	201
671	1	1	36	158
672	2	1	35	398
673	1	0	35	385
675	1	0	35	471
676	0	0	35	180
677	2	1	34	432
678	0	0	35	186
682	0	0	35	8
683	1	0	35	101
685	3	2	40	764
686	1	0	35	175
687	2	2	33	878
688	6	1	36	1302
689	3	0	35	675
694	6	3	38	503
696	0	0	35	109
699	0	0	35	33
701	2	0	35	305
705	1	0	35	236
706	0	0	35	75
708	1	0	35	259
710	1	0	35	92
712	0	0	35	38
713	0	0	35	151
714	0	0	35	137
715	0	0	35	36
716	2	0	34	330
717	3	0	38	492
718	0	0	35	19
719	0	0	35	4
720	4	4	35	205
721	1	0	35	30
726	6	1	20	641
727	1	0	35	397
728	0	0	35	0
729	4	1	30	389
730	6	1	26	755
731	9	0	35	684
732	3	0	35	266
733	0	0	35	6
734	0	0	40	69
735	0	0	35	198
738	12	2	30	960
740	1	0	35	240
741	4	0	35	338
744	16	2	36	2794
745	8	1	38	1323
746	2	0	35	617
747	4	0	35	410
750	1	0	35	47
752	6	6	32	944
753	4	1	30	522
754	0	0	35	8
755	0	0	36	42
757	1	0	35	131
758	1	0	35	45
759	0	0	35	6
760	0	0	35	135
761	1	0	35	448
762	0	0	35	50
765	1	0	35	55
766	8	1	40	527
767	0	0	35	17
768	2	0	39	501
770	0	4	36	587
771	3	1	40	307
773	1	0	8	289
774	0	0	35	171
775	2	1	40	480
776	3	0	35	630
777	37	6	36	4152
779	6	1	39	399
780	2	2	28	650
781	5	1	32	1463
782	6	0	34	861
783	4	5	37	1406
784	4	3	40	868
785	11	1	40	1873
786	5	0	35	308
788	1	0	40	124
790	6	0	35	485
793	7	0	35	786
796	0	0	35	76
797	2	1	30	170
799	3	1	38	356
800	8	4	38	927
801	4	1	38	674
805	1	0	35	131
808	0	0	35	229
810	0	0	35	8
811	5	0	35	497
813	2	1	36	760
814	0	1	38	158
815	7	1	38	1202
816	3	0	34	394
817	2	2	38	921
818	9	2	35	2119
819	1	0	35	70
820	1	0	35	243
821	6	1	24	1003
822	2	0	35	410
823	11	0	35	542
824	1	1	38	151
825	11	1	31	598
826	2	1	32	235
828	0	0	35	23
829	1	1	38	425
830	1	1	38	452
831	0	0	35	59
832	6	0	35	502
833	0	0	35	160
834	1	1	26	125
835	4	0	35	551
836	0	1	40	150
837	0	0	35	73
838	0	0	35	41
839	0	0	35	44
840	0	0	35	45
841	0	0	35	209
842	3	2	39	658
844	4	2	36	923
845	1	2	23	220
846	5	2	40	515
847	1	0	35	220
857	1	1	38	451
858	0	0	35	46
859	2	2	38	302
860	6	5	36	2063
861	10	0	35	1366
862	13	0	35	1296
863	0	0	35	28
864	3	1	24	379
865	15	1	38	804
866	0	0	35	15
867	8	0	35	546
868	10	2	40	1112
869	4	0	35	429
871	0	1	22	46
873	0	0	35	19
874	1	1	36	162
875	0	0	35	80
881	2	1	33	224
883	3	0	35	359
886	2	0	35	207
887	2	0	35	202
889	4	0	35	553
890	2	0	35	218
891	1	0	35	267
892	2	1	40	620
894	2	0	35	472
896	1	0	35	208
898	2	1	40	170
899	1	0	35	169
900	0	0	35	160
901	4	0	35	401
902	3	0	35	520
904	3	2	27	494
905	3	1	30	581
908	0	0	35	19
909	0	0	35	20
910	0	0	35	25
911	0	0	35	8
912	1	0	35	70
913	0	0	35	14
914	2	0	35	77
915	3	0	35	222
916	0	1	34	175
917	4	0	35	259
919	2	2	40	398
920	0	0	35	52
921	0	0	35	28
922	4	1	36	126
923	0	0	35	58
925	0	0	35	16
928	4	1	38	244
929	1	0	35	43
930	3	1	34	432
931	0	1	38	129
932	0	0	35	10
933	0	0	35	30
939	2	1	39	262
940	1	1	40	121
942	0	0	35	42
943	0	0	35	50
944	7	1	40	766
945	0	0	35	20
947	0	0	35	71
948	2	0	35	337
949	0	0	35	43
950	0	0	35	41
951	1	1	30	49
952	0	0	35	137
953	6	3	27	647
954	1	0	35	135
955	0	0	35	112
956	1	0	35	475
957	0	1	38	147
960	12	2	40	1242
961	1	0	35	386
962	1	0	35	28
963	3	1	40	317
965	0	0	35	241
967	4	1	40	570
968	0	0	35	297
969	5	0	35	296
970	0	0	38	0
971	2	0	35	287
972	0	0	35	23
974	5	0	35	240
975	0	0	35	55
976	6	1	40	417
977	1	0	35	176
978	0	0	35	96
983	0	0	35	206
984	15	0	35	585
985	15	0	35	585
987	16	5	34	3116
988	1	1	38	301
989	1	0	35	149
990	0	1	40	136
991	4	3	29	1126
993	4	0	35	137
994	1	0	35	227
995	1	0	35	335
996	3	0	35	474
997	0	0	35	47
998	4	0	35	458
999	1	2	38	354
1000	10	4	36	2003
1001	3	0	35	296
1002	4	4	32	414
1003	2	1	38	332
1004	14	2	36	1973
1005	3	2	32	450
1006	10	1	38	1076
1007	4	0	35	521
1008	13	1	34	769
1009	11	3	37	1208
1012	9	1	36	589
1013	1	0	35	56
1014	19	1	34	1010
1015	2	1	38	303
1016	4	1	8	704
1017	1	0	35	660
1018	1	0	35	161
1019	4	3	21	985
1020	7	2	26	1517
1021	1	0	35	123
1022	0	0	35	2
1024	0	0	35	206
1025	0	0	35	250
1026	2	0	35	21
1027	1	0	35	154
1028	1	1	40	259
1029	0	0	35	3
1030	0	0	35	15
1031	0	1	38	586
1032	0	0	35	302
1033	0	0	35	328
1036	0	0	35	84
1039	1	0	35	335
1040	2	1	40	324
1043	0	1	40	25
1044	0	0	35	119
1045	2	3	37	685
1047	3	1	38	202
1048	0	0	35	31
1050	7	3	37	1019
1052	0	0	35	96
1053	0	0	35	29
1054	0	0	35	4
1056	0	0	35	0
1058	0	0	35	30
1059	4	0	10	170
1060	0	0	35	50
1062	1	0	35	132
1063	5	1	40	622
1068	2	0	35	198
1070	0	0	35	3
1071	0	0	38	0
1072	0	0	35	113
1073	1	0	35	399
1075	1	0	35	170
1080	2	1	40	392
1087	0	0	35	13
1101	5	1	40	518
1102	4	0	38	577
1103	3	3	28	604
1104	2	0	35	420
1105	1	1	40	271
1106	4	1	36	1111
1107	20	4	30	2803
1108	11	2	34	1640
1109	0	0	35	29
1111	0	0	35	171
1112	13	1	36	1468
1113	0	0	27	307
1114	0	0	35	0
1116	5	1	30	479
1118	1	1	38	208
1119	1	0	35	226
1120	7	3	38	1457
1122	0	0	35	7
1123	3	0	35	861
1124	10	3	34	801
1129	0	0	35	63
1130	2	1	38	385
1131	1	0	35	40
1132	2	1	39	179
1133	0	0	35	13
1134	3	0	35	372
1136	0	0	35	196
1137	0	0	35	7
1138	3	1	40	607
1139	2	0	35	289
1140	2	2	37	1214
1141	0	0	35	32
1142	0	0	35	224
1143	3	0	35	255
1144	4	1	22	905
1145	2	2	34	444
1146	5	0	35	472
1147	11	0	35	879
1149	1	0	35	22
1152	0	0	35	2
1153	0	0	35	112
1155	1	3	33	659
1158	0	0	35	262
1160	1	1	34	385
1161	6	2	31	600
1163	0	0	35	17
1164	1	0	35	165
1173	10	2	37	1543
1174	0	0	35	29
1175	1	1	36	226
1176	0	1	38	449
1179	4	0	35	348
1180	2	0	35	390
1181	7	3	34	1075
1182	1	0	35	337
1185	11	1	39	1180
1186	7	0	35	181
1191	3	0	35	235
1192	0	0	35	66
1195	1	0	35	528
1196	4	0	35	929
1200	3	3	34	943
1201	1	0	35	258
1203	0	0	35	34
1207	0	0	35	122
1208	0	0	35	11
1209	1	1	26	235
1211	7	3	38	1131
1212	2	1	24	241
1213	11	3	38	1964
1230	1	1	27	205
1231	0	0	35	37
1232	0	0	38	0
1233	0	0	35	4
1234	2	1	32	177
1236	0	0	35	15
1237	0	0	35	0
1238	0	0	35	4
1240	0	0	33	0
1241	5	0	35	543
1244	0	0	35	175
1258	1	1	32	357
1259	0	0	35	145
1261	0	1	6	98
1262	6	0	35	446
1263	9	1	28	735
1264	1	0	35	131
1265	0	0	38	94
1266	2	4	38	595
1267	1	0	35	491
1268	3	0	30	104
1269	0	0	35	0
1270	6	1	40	371
1271	9	1	40	775
1272	2	0	35	542
1277	2	0	35	621
1278	6	1	27	788
1280	15	4	35	2582
1281	0	0	35	277
1282	1	1	40	370
1284	0	0	35	330
1286	0	2	39	348
1289	5	2	40	820
1290	2	2	22	1825
1291	0	0	35	40
1292	0	0	35	11
1293	0	1	40	311
1294	4	0	39	476
1295	2	1	40	327
1296	1	0	35	192
1297	13	6	34	1565
1298	0	0	35	228
1299	1	1	40	298
1300	1	2	37	420
1301	8	4	38	1024
1302	11	2	39	1080
1303	25	7	29	4336
1306	10	2	31	1269
1307	18	8	32	2004
1308	0	0	35	280
1310	6	6	32	1128
1311	1	0	35	49
1312	0	0	40	38
1314	15	3	33	1851
1315	2	0	35	351
1316	5	7	37	1938
1317	2	2	39	443
1318	5	1	40	506
1325	0	0	35	201
1326	0	1	38	164
1327	0	0	35	46
1337	0	0	35	58
1340	3	0	35	168
1345	0	0	35	25
1346	0	0	35	39
1347	1	1	34	75
1350	3	0	35	144
1351	1	0	40	179
1352	2	0	35	270
1353	5	1	40	295
1355	4	0	35	245
1356	2	1	38	383
1357	0	0	40	344
1358	12	4	37	925
1359	5	0	35	338
1360	0	0	35	78
1361	3	1	30	367
1362	2	0	35	846
1363	2	1	34	698
1364	2	3	29	256
1365	0	0	35	0
1366	14	0	35	168
1368	0	2	39	342
1369	3	0	35	154
1371	0	0	35	18
1373	5	0	35	674
1374	0	0	35	90
1375	7	3	38	1457
1376	3	1	32	641
1378	1	2	40	109
1381	4	0	35	447
1384	2	0	35	311
1385	1	0	35	534
1386	5	2	38	884
1387	2	0	35	297
1388	4	0	35	566
1389	0	0	35	127
1390	8	2	38	1083
1392	9	2	40	1058
1393	2	0	35	458
1394	0	0	35	278
1395	2	0	35	231
1396	4	1	8	291
1398	1	1	36	396
1399	2	0	35	364
1400	3	0	35	384
1401	2	0	35	396
1404	0	0	16	20
1406	0	0	35	2
1407	2	0	35	204
1408	2	2	21	339
1409	2	0	35	40
1410	3	3	29	1112
1411	0	0	35	134
1412	2	0	35	205
1413	0	1	38	154
1414	0	1	6	164
1415	1	0	35	35
1417	0	1	30	59
1418	1	1	36	215
1419	7	2	23	373
1420	2	0	36	245
1421	2	1	38	300
1427	3	0	35	167
1428	1	0	35	94
1429	1	0	35	234
1431	2	0	35	304
1432	0	0	35	182
1434	3	3	39	814
1435	2	1	33	698
1436	7	2	38	1157
1437	1	0	20	446
1439	0	0	35	14
1440	0	0	35	452
1441	2	0	35	124
1442	3	0	35	144
1445	0	0	35	131
1452	7	4	38	988
1454	2	0	35	455
1456	6	0	35	835
1457	1	0	35	332
1459	4	1	40	362
1460	4	0	35	198
1462	1	0	28	282
1463	1	1	18	133
1465	1	1	39	449
1466	0	0	35	64
1468	0	0	35	5
1469	0	0	35	0
1470	0	0	16	0
1471	1	0	35	59
1474	0	0	35	13
1475	0	0	35	20
1476	0	0	35	7
1477	3	0	35	212
1479	0	0	35	396
1482	2	0	35	134
1486	0	0	35	46
1487	6	0	35	960
1488	1	0	35	45
1490	14	1	34	1130
1491	0	0	35	66
1493	3	2	38	847
1495	7	1	30	1075
1496	9	6	38	1759
1497	2	1	38	341
1499	2	0	35	358
1500	3	0	35	946
1501	4	0	35	681
1503	0	2	38	265
1504	2	0	35	34
1506	5	2	27	564
1508	3	0	40	87
1509	0	0	35	8
1511	2	1	38	194
1512	0	0	35	120
1521	3	0	35	497
1522	3	0	35	322
1523	1	0	35	42
1524	0	0	14	4
1525	2	0	35	144
1528	1	0	35	12
1534	0	0	35	16
1535	0	0	35	58
1537	1	0	35	313
1539	0	0	35	22
1540	1	1	30	609
1543	2	1	39	508
1544	1	0	35	104
1545	0	1	40	43
1548	0	0	35	7
1549	0	0	35	124
1553	0	0	35	7
1555	0	0	35	16
1557	0	0	35	24
1559	1	0	35	56
1571	0	0	35	92
1572	1	1	24	134
1573	0	0	35	46
1576	1	0	35	165
1577	1	0	35	100
1579	0	0	35	32
1580	8	1	40	460
1581	0	0	35	35
1582	0	0	35	28
1583	1	0	38	65
1585	5	0	35	145
1586	2	1	38	263
1588	2	1	40	326
1589	6	4	29	258
1591	2	0	35	213
1592	0	0	35	18
1593	4	1	40	369
1594	10	3	39	1182
1595	0	0	35	171
1600	5	2	39	1340
1601	3	0	35	382
1602	21	2	35	2611
1603	0	0	35	34
1604	2	0	35	182
1605	2	0	35	127
1606	3	0	14	756
1607	22	6	37	2153
1608	0	0	35	146
1609	1	0	35	97
1610	1	0	35	38
1611	0	0	35	63
1612	1	0	35	268
1613	0	0	35	0
1615	3	0	35	542
1616	2	1	40	349
1618	3	0	35	193
1620	0	0	35	255
1621	0	1	26	116
1622	0	0	35	66
1627	3	0	34	783
1628	0	3	39	719
1629	1	0	35	89
1630	14	6	33	1919
1632	1	1	28	134
1633	0	0	35	93
1634	1	0	35	408
1635	11	2	30	1302
1636	5	1	38	1217
1638	9	0	35	914
1639	4	2	39	883
1642	0	0	35	414
1643	4	2	32	395
1644	1	1	40	97
1645	0	0	35	3
1646	0	0	35	3
1647	0	0	35	118
1649	19	4	38	1563
1650	1	2	35	460
1653	9	1	36	861
1655	8	1	40	1264
1656	1	0	35	488
1657	3	0	36	722
1659	7	1	34	651
1660	0	0	35	153
1662	2	0	35	238
1663	2	0	35	47
1665	3	0	35	944
1666	1	0	35	234
1674	5	2	38	567
1675	0	0	35	46
1676	0	0	35	261
1677	1	1	39	56
1687	0	2	25	173
1690	1	1	40	341
1716	3	0	35	215
1717	1	1	38	51
1718	0	0	35	47
1723	6	2	39	386
1725	3	1	38	351
1727	2	1	40	261
1728	1	1	36	183
1729	12	2	37	1582
1733	0	0	35	26
1734	3	0	35	166
1735	0	0	35	241
1737	3	0	38	697
1738	1	1	33	216
1739	6	1	34	1117
1740	49	8	35	5977
1742	0	1	34	554
1743	1	0	35	182
1747	2	2	13	261
1748	0	0	35	113
1749	2	0	35	514
1750	1	0	35	273
1757	1	0	28	226
1758	4	5	33	405
1759	5	0	35	453
1760	0	0	35	157
1761	2	0	14	224
1762	0	0	35	112
1767	31	8	36	2796
1770	23	5	39	2533
1773	2	0	35	140
1775	3	1	40	308
1776	0	0	35	193
1777	5	0	35	289
1778	16	1	39	1906
1780	18	4	33	1618
1781	6	3	35	1532
1783	4	0	35	325
1785	0	0	35	317
1787	2	1	22	305
1788	1	2	40	502
1789	0	1	40	82
1791	3	3	40	347
1793	36	20	35	3545
1794	5	1	37	1143
1795	22	3	39	3503
1796	0	0	35	52
1797	0	0	35	94
1798	6	0	22	871
1801	7	3	29	1175
1802	3	0	38	481
1803	6	2	39	1024
1804	5	0	30	395
1805	0	0	35	156
1806	6	0	35	401
1807	1	1	40	451
1808	2	0	35	146
1809	2	0	35	363
1810	0	0	35	175
1811	3	0	35	342
1812	0	0	35	1
1813	2	3	35	229
1814	0	0	35	211
1815	0	0	35	8
1819	0	0	35	71
1820	0	1	30	45
1822	1	0	36	15
1823	2	1	32	613
1824	6	0	20	753
1825	5	2	38	619
1826	2	0	35	252
1827	0	0	35	267
1828	2	2	32	587
1829	0	0	35	162
1830	6	0	35	502
1832	3	0	35	283
1833	3	2	36	637
1834	3	0	35	628
1836	0	0	35	42
1837	8	1	34	1928
1838	5	1	34	740
1839	1	1	38	483
1840	0	0	24	0
1841	1	0	35	175
1842	0	0	35	320
1843	5	2	38	812
1844	1	0	35	174
1845	2	0	35	645
1846	2	0	35	300
1847	5	0	35	328
1848	4	2	36	495
1849	4	0	35	384
1850	2	0	35	172
1854	0	0	35	70
1855	6	0	34	177
1856	4	1	23	739
1857	5	0	35	640
1859	3	0	35	295
1869	8	1	36	855
1870	5	0	35	549
1871	4	0	35	651
1874	7	2	23	1501
1875	1	0	35	412
1876	2	0	35	153
1877	4	1	40	339
1879	30	4	38	3930
1880	0	0	35	1
1889	7	2	24	336
1890	2	1	38	201
1891	3	0	35	219
1892	1	0	35	57
1894	2	0	35	482
1901	2	2	29	278
1902	0	0	35	47
1903	0	0	35	73
1906	0	1	34	480
1907	1	1	38	225
1908	2	0	35	310
1909	0	0	35	66
1910	8	1	36	891
1911	1	2	37	951
1912	5	1	36	571
1915	11	3	33	951
1917	0	0	35	33
1933	5	1	32	483
1936	16	0	15	515
1937	0	0	35	94
1938	0	0	35	34
1939	0	0	35	389
1942	7	3	36	462
1943	0	0	35	6
1944	7	1	28	686
1945	4	0	35	189
1946	11	2	16	1651
1948	5	1	36	588
1949	6	1	24	1184
1950	11	0	35	946
1951	3	0	35	934
1952	1	1	33	265
1953	8	1	38	505
1954	11	0	20	852
1956	1	0	35	220
1958	0	0	35	58
1959	2	0	35	453
1960	7	3	36	2379
1961	5	0	35	834
1962	0	0	35	69
1965	4	1	32	752
1969	0	0	35	82
1973	5	0	35	689
1975	5	0	35	462
1977	1	1	20	318
1979	0	0	35	13
1981	24	3	40	2069
1982	6	0	35	450
1983	3	0	35	402
1984	17	3	28	2344
1990	1	1	40	181
1991	0	0	35	0
1992	0	1	40	148
1993	16	6	38	2492
1994	0	0	35	103
1995	1	0	36	315
1996	4	0	35	435
1997	4	0	35	379
1998	0	0	35	578
1999	2	0	35	770
2001	5	0	35	238
2004	2	0	35	146
2005	0	0	35	16
2009	5	1	40	428
2011	3	0	35	789
2012	0	0	35	41
2013	1	1	36	170
2014	0	1	38	47
2015	0	2	37	128
2017	0	0	35	47
2018	8	0	33	1375
2019	5	1	26	762
2020	1	0	35	75
2021	0	0	35	159
2022	6	1	32	718
2023	1	0	35	94
2026	0	0	36	86
2027	23	3	35	1207
2028	6	1	34	791
2030	0	1	28	126
2033	7	2	38	660
2034	1	0	35	80
2035	6	0	35	895
2036	1	0	35	142
2037	4	2	29	783
2038	2	0	35	248
2039	1	1	26	128
2040	1	0	35	104
2041	6	0	35	571
2042	1	1	40	555
2043	21	7	37	2027
2044	16	1	40	1602
2045	4	0	22	868
2046	1	0	40	112
2047	6	0	10	1106
2048	2	0	35	620
2049	9	1	40	701
2050	2	3	36	329
2051	4	0	35	402
2052	0	0	35	110
2053	0	0	35	84
2054	0	0	35	17
2055	0	0	35	11
2056	2	0	35	59
2057	1	1	37	300
2058	0	0	35	264
2059	1	1	28	514
2060	5	1	40	450
2063	0	0	35	11
2064	1	0	35	496
2065	6	0	35	1186
2066	2	0	35	609
2067	0	0	35	113
2068	1	1	36	248
2069	2	0	35	219
2070	6	4	31	1172
2071	1	0	35	281
2072	1	1	30	276
2073	1	0	35	241
2074	6	0	35	535
2077	7	1	36	982
2078	0	1	38	531
2079	4	0	35	475
2081	0	2	31	401
2091	3	1	36	666
2098	1	0	35	103
2099	3	2	37	1210
2100	0	0	35	18
2101	6	1	40	637
2103	4	0	26	269
2104	11	5	35	1799
2107	5	1	40	903
2108	2	2	35	522
2109	4	1	32	805
2110	3	0	35	417
2113	3	1	38	473
2114	1	0	35	269
2115	6	1	32	448
2116	0	1	38	141
2117	5	0	35	512
2118	2	0	35	512
2119	11	1	30	2022
2120	6	0	35	676
2121	0	1	32	181
2122	3	2	40	1568
2123	0	0	35	45
2124	2	0	35	228
2125	1	0	35	132
2128	4	1	29	530
2130	6	0	35	746
2131	3	1	33	428
2132	1	0	35	217
2134	1	0	35	300
2135	1	0	35	511
2137	0	0	35	263
2138	8	2	33	921
2139	7	0	35	799
2140	3	0	36	305
2145	6	2	36	934
2146	0	1	38	642
2149	0	0	35	0
2150	0	1	10	71
2151	0	0	35	26
2152	1	0	35	272
2153	3	1	32	138
2160	0	0	35	215
2161	1	0	35	323
2162	4	1	40	498
2165	0	0	35	99
2166	3	0	35	215
2167	0	3	39	358
2168	0	0	35	376
2169	1	0	35	177
2170	3	0	35	329
2171	0	0	35	90
2172	6	3	40	473
2173	0	0	35	71
2175	5	1	27	329
2176	13	1	40	2022
2177	4	4	36	917
2178	2	3	33	459
2180	6	1	36	988
2181	1	1	26	339
2184	3	1	34	133
2185	0	0	35	170
2186	1	0	35	66
2189	10	4	32	1078
2191	6	2	33	2550
2192	0	0	35	72
2193	3	2	38	517
2194	3	4	37	707
2195	1	0	26	85
2196	9	5	29	917
2197	0	0	35	138
2199	0	0	35	66
2200	3	1	40	426
2201	14	4	38	1597
2202	1	2	38	545
2203	1	0	35	134
2205	0	0	35	62
2206	1	0	35	32
2207	0	0	35	48
2208	2	1	35	227
2212	2	1	32	191
2213	7	2	34	258
2217	0	0	35	76
2218	6	0	35	217
2219	1	0	35	67
2220	0	0	35	26
2222	2	0	6	49
2224	2	0	35	663
2230	0	0	35	43
2232	3	3	30	357
2235	14	2	37	1044
2237	2	0	35	492
2241	4	0	35	646
2242	3	1	2	285
2243	0	0	35	16
2244	3	1	40	454
2246	3	3	36	787
2247	2	0	35	155
2249	1	0	35	19
2250	4	0	35	670
2251	2	2	39	817
2253	0	0	35	454
2254	4	3	28	664
2255	5	3	31	1577
2256	2	2	37	1141
2257	1	1	38	618
2259	0	0	35	195
2260	3	1	40	289
2261	6	0	35	170
2262	1	0	26	141
2263	5	1	36	1155
2264	0	0	18	77
2266	1	0	35	146
2267	8	5	38	355
2268	9	1	40	449
2271	2	1	32	194
2272	12	5	40	1030
2274	4	0	35	282
2275	10	2	38	1132
2280	1	0	35	51
2281	0	0	35	292
2286	0	0	35	23
2287	2	1	40	332
2288	0	2	30	333
2289	5	1	40	613
2290	3	2	39	2318
2294	0	0	35	21
2295	1	1	40	158
2296	1	0	35	107
2297	5	1	40	662
2299	0	0	18	29
2301	6	1	26	627
2302	3	0	40	261
2304	1	0	35	122
2305	5	1	40	372
2308	0	0	35	55
2309	0	0	35	148
2313	1	0	35	52
2314	4	2	39	650
2315	2	0	35	99
2317	2	0	35	383
2318	6	0	40	189
2319	8	2	36	933
2321	10	3	39	875
2322	1	2	29	153
2323	4	1	27	279
2324	0	0	36	48
2326	2	2	24	235
2327	2	2	35	357
2329	10	1	36	755
2330	0	1	16	302
2331	4	0	40	377
2335	15	5	32	2054
2339	0	0	35	74
2342	3	1	40	472
2346	1	1	38	53
2348	14	0	35	153
2350	6	0	35	658
2352	0	0	35	19
2353	5	1	33	818
2354	0	0	35	202
2355	4	1	36	455
2356	7	0	35	420
2357	0	0	35	0
2358	0	0	35	4
2359	0	0	35	59
2395	0	0	35	50
2444	3	3	38	544
2475	0	0	35	29
2483	0	0	35	43
2487	0	0	35	80
2488	0	0	35	117
2492	3	0	20	610
2494	2	2	28	555
2495	1	0	35	299
2512	0	0	35	44
2515	1	0	35	63
2516	0	0	35	17
2517	8	0	35	181
2519	0	0	35	64
2520	2	0	35	222
2523	2	0	35	157
2524	0	0	20	8
2525	0	0	35	0
2527	0	0	35	0
2528	0	0	35	0
2529	2	0	35	115
2530	8	0	2	1126
2531	2	0	35	320
2532	2	1	38	459
2533	6	1	24	406
2534	3	0	35	149
2535	4	1	32	1018
2537	1	0	35	156
2538	9	2	36	595
2542	0	1	40	845
2547	3	0	35	237
2548	0	3	22	300
2549	1	0	35	111
2550	4	3	35	1082
2551	0	0	35	292
2553	2	0	35	289
2554	9	3	40	1109
2555	8	1	40	1291
2557	8	1	36	1103
2558	0	0	35	109
2559	2	0	35	482
2560	6	3	24	1177
2561	5	1	30	958
2565	5	2	40	587
2566	6	1	32	578
2567	1	0	35	236
2568	4	0	35	306
2569	1	1	30	452
2570	11	3	36	984
2571	16	1	38	1724
2572	7	2	39	906
2580	2	1	38	237
2581	0	0	35	81
2582	8	0	35	748
2583	2	0	35	330
2584	4	3	24	551
2585	2	0	35	345
2587	0	0	35	9
2588	0	0	28	91
2589	1	2	40	532
2590	0	0	35	120
2591	2	0	35	138
2592	0	0	35	368
2593	0	0	35	22
2595	7	1	38	1024
2596	1	0	35	371
2615	0	1	28	19
2617	2	0	35	192
2618	7	2	39	674
2620	3	0	36	664
2621	1	0	36	127
2622	1	0	35	98
2624	4	0	35	188
2625	7	0	35	582
2626	0	0	35	212
2627	2	0	35	573
2628	4	0	35	410
2629	26	3	28	1424
2631	0	0	35	258
2632	1	0	35	680
2633	2	0	35	89
2634	3	2	26	533
2635	0	0	35	13
2638	0	0	35	69
2639	1	1	38	524
2641	0	0	35	123
2643	0	0	35	59
2644	2	0	35	95
2645	2	0	35	151
2646	5	2	38	1203
2647	10	1	40	1236
2648	11	1	40	999
2649	4	0	35	1154
2650	0	0	35	25
2651	3	2	39	310
2657	0	0	35	31
2658	0	0	35	17
2660	3	6	38	1222
2661	2	0	35	143
2662	14	8	28	1466
2665	3	0	35	337
2668	0	0	35	122
2669	5	1	36	929
2670	3	2	38	590
2671	0	1	26	69
2672	1	1	40	249
2673	6	2	40	624
2674	3	0	35	448
2675	0	0	40	23
2676	2	0	35	566
2677	3	0	35	273
2678	1	0	35	194
2679	0	0	35	9
2683	0	0	35	143
2686	6	0	35	1002
2687	9	1	36	340
2689	0	0	14	30
2690	7	0	35	561
2691	0	0	35	7
2692	0	0	35	94
2693	0	0	35	56
2694	1	0	35	282
2695	1	0	35	217
2696	2	0	6	138
2697	2	0	35	198
2700	0	0	35	29
2701	0	0	35	65
2702	5	1	34	617
2703	2	1	38	540
2706	1	0	35	126
2707	0	0	36	0
2709	0	0	35	100
2712	0	0	35	2
2720	1	1	40	287
2729	0	0	35	111
2730	1	0	35	49
2733	1	0	35	258
2735	2	2	36	845
2736	2	1	40	459
2737	9	3	27	1328
2739	1	0	35	72
2740	5	0	35	491
2741	4	2	38	733
2743	5	1	36	673
2744	5	0	35	345
2745	0	0	35	51
2752	2	0	35	157
2760	0	0	35	48
2762	6	2	39	394
2764	8	0	35	422
2766	2	0	35	209
2767	0	0	35	7
2768	0	0	35	22
2769	0	2	40	154
2770	0	0	35	114
2771	0	0	35	163
2773	6	2	33	1451
2774	2	2	39	567
2775	2	2	30	493
2776	3	1	30	432
2778	7	1	38	553
2779	2	1	24	443
2780	2	0	35	751
2781	1	0	35	84
2782	0	0	35	158
2783	6	1	34	430
2784	11	1	40	935
2786	0	0	35	7
2787	0	0	35	10
2788	0	0	35	20
2791	1	1	38	52
2792	0	0	35	35
2793	0	1	38	200
2794	3	0	35	529
2796	3	0	35	249
2797	1	0	35	17
2798	0	0	35	84
2799	0	0	35	163
2800	8	1	30	1303
2801	1	0	35	86
2803	8	1	34	310
2804	1	2	38	825
2805	3	3	37	380
2810	2	0	35	504
2811	9	0	35	714
2812	7	0	28	620
2814	0	0	35	500
2815	0	0	35	0
2817	2	0	40	131
2819	3	2	40	587
2820	9	1	36	783
2821	1	0	35	437
2822	2	1	37	438
2823	1	3	39	528
2825	0	0	35	1
2826	6	1	40	804
2828	1	1	38	279
2829	0	0	35	0
2830	0	0	35	24
2831	0	0	35	0
2832	0	0	8	0
2834	0	0	35	21
2835	0	1	40	107
2837	0	0	35	0
2838	0	1	34	158
2840	0	0	35	98
2841	0	0	35	53
2842	1	0	35	73
2843	0	0	35	72
2844	4	1	40	469
2847	3	0	35	99
2849	0	0	35	39
2852	0	0	19	0
2859	0	0	35	0
2861	2	0	35	326
2862	0	0	35	1
2863	0	0	35	72
2864	0	0	35	0
2867	1	1	36	265
2868	2	0	35	172
2869	0	1	27	95
2870	9	1	40	913
2872	0	0	36	14
2874	16	2	30	2354
2875	1	0	35	114
2876	2	2	28	671
2877	3	1	38	284
2878	0	0	35	155
2880	2	0	35	312
2885	1	1	38	432
2886	5	0	35	794
2887	1	0	35	113
2888	2	2	35	767
2889	1	0	35	267
2890	7	2	38	1260
2891	3	1	30	1145
2893	15	5	36	1741
2894	6	1	33	655
2895	10	0	35	1447
2896	6	3	37	1078
2897	11	1	40	948
2898	1	1	32	223
2899	6	1	25	962
2900	8	3	38	1207
2901	1	1	40	668
2902	13	0	35	637
2903	4	0	35	349
2904	13	3	34	1517
2905	5	1	22	602
2906	1	1	30	227
2907	3	0	14	400
2908	6	0	35	808
2909	1	0	35	258
2911	4	0	35	702
2912	1	0	35	364
2913	7	0	35	480
2914	0	0	38	98
2915	1	4	38	775
2916	0	0	23	8
2917	14	2	26	917
2918	13	1	38	1533
2919	0	0	35	19
2922	0	0	35	80
2923	1	2	38	535
2926	1	1	40	262
2928	0	1	38	55
2931	5	0	35	487
2932	0	0	35	218
2934	2	0	35	297
2935	3	1	30	383
2936	5	0	35	169
2937	1	0	35	321
2938	1	0	35	20
2940	1	0	35	74
2941	0	0	35	4
2944	3	0	35	108
2946	1	0	35	110
2947	1	1	40	194
2948	1	0	35	57
2950	1	1	38	53
2952	1	0	35	431
2954	4	1	40	420
2956	1	1	38	132
2957	3	1	34	403
2958	0	0	35	102
2959	0	0	35	193
2960	0	0	35	100
2961	1	1	40	157
2962	0	1	40	69
2963	5	0	35	491
2965	1	1	40	302
2968	7	3	39	733
2969	3	0	35	311
2972	1	0	35	217
2974	6	0	35	629
2975	3	1	36	343
2976	3	0	35	602
2977	3	1	31	736
2978	3	1	20	280
2979	1	0	35	56
2981	1	0	35	30
2982	0	0	35	6
2984	1	0	35	384
2987	0	0	35	48
2990	1	0	35	97
2992	4	1	40	583
2995	1	0	35	63
2997	1	0	35	267
2998	0	0	35	121
2999	0	1	40	90
3000	2	2	20	258
3001	1	1	14	267
3002	3	2	37	324
3003	4	3	40	868
3004	0	0	35	38
3005	0	1	32	188
3006	4	1	33	58
3007	3	0	35	499
3008	1	0	38	126
3009	5	4	33	554
3010	0	0	35	4
3012	7	0	35	334
3013	0	0	35	5
3014	4	0	22	569
3015	2	2	33	473
3017	1	0	38	126
3018	0	0	35	1
3020	4	0	35	891
3021	10	2	29	676
3024	0	0	26	6
3026	4	2	35	1405
3029	0	0	35	53
3030	1	0	35	334
3032	1	2	40	547
3033	0	0	35	34
3034	4	1	29	288
3035	3	1	38	915
3036	0	0	33	9
3037	0	0	35	120
3038	1	2	40	570
3043	0	0	35	26
3046	3	0	35	351
3047	0	1	40	38
3048	0	1	40	38
3053	2	1	40	117
3055	5	0	35	178
3059	2	0	35	407
3060	1	0	35	405
3061	10	0	35	823
3062	0	0	35	235
3064	4	5	37	593
3065	7	2	39	974
3066	1	1	38	205
3067	2	0	35	504
3068	0	0	35	101
3069	1	2	33	483
3070	0	0	35	5
3071	12	1	32	1331
3073	1	1	38	248
3074	5	0	35	136
3075	0	0	35	203
3077	0	0	35	36
3078	0	0	35	22
3080	0	0	35	18
3081	0	0	35	250
3082	0	1	40	440
3083	1	0	35	79
3084	3	0	35	746
3087	2	0	35	387
3090	0	0	35	9
3091	1	1	34	379
3092	3	0	35	316
3093	0	0	35	489
3094	0	0	35	11
3096	5	1	17	772
3097	1	0	38	123
3098	0	0	35	249
3099	0	1	40	283
3101	11	4	30	1480
3104	4	2	38	498
3108	1	1	36	123
3109	1	0	35	25
3110	0	0	35	22
3111	0	2	29	166
3112	0	0	35	5
3115	0	0	35	27
3122	0	0	35	25
3134	0	0	35	5
3135	0	0	35	6
3140	3	1	40	144
3141	0	0	35	229
3142	5	1	18	586
3145	4	1	30	620
3146	2	1	32	1015
3148	2	2	39	344
3150	0	0	35	306
3151	1	0	35	214
3155	4	0	35	309
3156	2	2	36	293
3158	0	0	35	207
3159	3	0	35	323
3161	0	0	40	97
3162	0	0	35	43
3163	5	0	35	205
3164	1	0	35	196
3167	4	0	35	251
3169	4	1	36	600
3170	8	0	16	723
3171	0	0	35	4
3172	3	0	36	380
3174	2	2	27	548
3175	3	3	19	489
3176	2	1	26	131
3177	0	0	35	272
3178	4	1	40	683
3181	4	0	35	834
3183	1	1	40	143
3184	3	0	35	1499
3187	1	0	35	310
3189	0	0	35	138
3190	8	1	26	1233
3191	1	0	35	273
3192	1	0	35	409
3195	5	0	38	699
3196	9	1	36	874
3198	4	4	34	351
3199	2	3	35	117
3200	20	2	37	2912
3201	13	1	32	1415
3202	0	0	35	0
3203	1	0	35	133
3204	7	1	34	800
3205	2	0	38	183
3206	6	1	39	962
3207	5	0	35	819
3208	3	1	38	754
3209	3	0	35	448
3211	0	0	35	78
3212	0	0	28	0
3213	2	0	28	451
3214	6	2	40	975
3216	4	1	38	575
3217	14	2	36	1638
3218	16	3	35	2612
3219	7	4	37	1834
3221	14	3	29	2176
3222	5	0	35	910
3223	5	0	35	910
3226	7	3	33	1060
3227	8	1	26	1028
3229	0	0	35	255
3231	6	0	35	837
3232	4	2	36	1114
3233	3	0	35	851
3234	6	7	39	1430
3235	6	7	39	1430
3237	13	3	37	1187
3238	20	5	38	2440
3239	11	4	36	1929
3240	1	0	35	39
3241	0	0	35	8
3242	1	0	16	154
3249	2	0	28	171
3250	1	0	35	18
3263	4	3	33	756
3265	1	0	35	437
3268	5	0	35	464
3269	0	1	40	48
3270	0	0	35	386
3273	0	1	36	73
3274	0	0	35	12
3275	0	0	35	153
3276	1	0	35	78
3283	0	0	35	15
3290	4	0	35	746
3291	3	0	35	425
3292	3	1	12	250
3293	1	0	35	137
3294	0	0	35	64
3295	3	0	35	226
3297	4	1	40	382
3298	3	0	35	552
3299	0	1	40	257
3300	1	2	40	418
3301	2	2	28	346
3305	0	1	38	52
3306	0	0	35	262
3308	0	1	38	225
3309	5	2	17	646
3312	0	0	35	56
3313	11	0	35	654
3315	0	0	35	3
3316	3	3	29	1112
3320	0	0	26	160
3321	7	1	24	1221
3326	0	1	34	237
3329	4	1	36	808
3336	4	1	36	353
3337	2	0	35	243
3338	2	1	33	379
3339	3	0	40	583
3340	2	3	37	626
3344	0	1	30	133
3346	0	0	35	41
3350	0	0	35	191
3351	8	5	26	1075
3352	1	0	35	159
3354	0	0	35	0
3355	0	0	35	108
3356	5	1	40	389
3357	0	0	35	174
3359	7	2	39	848
3360	3	1	40	285
3361	0	0	35	55
3362	0	0	35	5
3363	0	1	38	544
3364	3	0	35	298
3371	5	0	35	542
3373	2	0	35	117
3375	0	0	35	58
3376	0	0	35	168
3381	4	1	40	629
3382	9	6	40	903
3383	0	0	35	138
3384	1	0	35	126
3385	0	0	35	131
3386	0	0	10	223
3394	0	0	35	156
3396	5	0	35	359
3397	4	1	40	301
3398	20	6	37	2220
3399	9	2	35	1051
3416	1	0	35	147
3417	4	1	31	306
3418	4	0	35	477
3419	8	4	34	940
3420	1	0	35	377
3422	0	0	35	56
3425	7	2	22	255
3426	4	0	35	360
3430	0	0	35	242
3431	1	0	38	82
3440	0	0	35	20
3442	1	0	35	95
3444	0	0	35	0
3446	0	0	35	0
3447	0	0	35	0
3448	0	0	35	0
3452	0	0	35	1
3455	0	0	35	58
3456	2	0	35	176
3458	4	0	35	733
3460	2	1	28	72
3467	0	0	35	35
3475	0	0	35	226
3479	9	3	40	1191
3480	26	5	31	2794
3481	3	4	37	501
3483	6	0	35	62
3485	1	0	35	85
3487	2	0	35	73
3488	4	0	35	320
3489	1	0	35	217
3490	2	3	39	172
3491	12	1	10	444
3508	1	0	35	133
3512	1	0	35	80
3516	3	1	38	569
3549	1	0	35	86
3550	3	0	35	616
3552	3	0	38	293
3553	2	1	40	215
3554	0	1	38	117
3556	5	1	36	764
3557	3	1	32	266
3559	1	0	35	40
3560	0	0	35	13
3562	1	1	36	190
3565	0	0	35	148
3567	0	0	35	176
3569	1	1	30	435
3570	0	0	35	16
[truncated: 12,534 more rows]
