# Supplementary material for: Evolutionary Processes Acting on Candidate cis-Regulatory Regions in Humans Inferred from Patterns of Polymorphism and Divergence
Source: PLoS Genet. 2009 Aug 7;5(8):e1000592. doi: 10.1371/journal.pgen.1000592 (PMC2714078; doi:10.1371/journal.pgen.1000592)
Supplement: Table S3 — McDonald-Kreitman tables for protein-coding regions in AAs. (0.33 MB TXT) [file pgen.1000592.s019.txt]

geneID	Fixed_syn	Seg_syn	Sites_syn	Fixed_repl	Seg_repl	Sites_repl	N
2	15	3	1023	11	5	2516	29
9	7	0	240	6	0	633	30
10	3	2	242	9	5	631	24
13	3	1	338	3	2	852	28
14	3	1	196	0	0	483	30
15	5	0	188	4	2	436	27
16	15	2	792	3	2	1962	28
18	4	3	401	5	0	1020	29
19	19	17	1826	9	7	4597	29
20	7	0	607	5	0	1514	26
21	26	4	1182	6	3	2821	27
23	5	0	540	5	1	1369	28
25	13	0	960	1	0	2354	26
26	15	5	634	5	5	1538	29
27	8	2	982	3	0	2410	27
28	8	8	282	4	10	706	29
29	3	4	496	1	0	1230	28
30	2	0	137	0	0	321	26
31	13	0	1278	0	1	3239	6
33	2	0	238	1	0	624	30
34	2	2	282	2	0	744	30
35	8	2	356	3	2	883	25
36	2	2	133	1	0	341	28
37	6	1	516	7	2	1265	16
38	0	1	107	0	1	267	29
39	2	2	272	2	1	696	25
40	1	1	236	0	0	570	28
41	3	3	339	0	0	825	29
43	3	2	433	0	1	974	30
47	14	2	867	2	1	2176	29
48	6	4	642	1	1	1602	28
50	9	1	609	1	0	1476	4
51	2	0	311	1	2	795	25
52	0	0	66	0	0	176	29
53	5	0	288	8	0	688	14
54	8	2	237	5	3	562	23
55	0	3	274	4	0	698	28
56	2	0	212	6	1	575	30
58	4	0	225	0	0	561	26
59	5	0	318	0	0	816	26
60	5	0	322	0	0	806	26
70	4	1	320	0	0	814	30
71	1	0	93	0	0	229	26
72	2	2	228	0	0	585	30
81	7	4	504	0	0	1307	28
86	2	1	290	0	0	776	29
87	9	2	669	0	0	1719	28
88	10	4	633	0	1	1674	27
89	7	2	312	1	0	778	29
90	5	3	414	1	0	1079	13
91	7	0	406	0	0	1021	26
92	2	1	388	1	0	1038	30
93	4	3	431	0	0	1056	21
94	5	1	335	0	0	790	29
95	6	0	308	0	0	769	30
97	0	0	80	0	0	220	26
98	1	0	46	1	0	127	26
100	5	1	241	5	1	598	17
101	6	0	213	4	5	502	24
102	3	1	508	0	0	1349	29
103	6	2	921	6	2	2353	28
104	1	4	602	1	0	1473	27
105	4	1	384	1	1	870	28
107	6	2	712	0	1	1649	28
108	8	5	518	1	1	1314	29
109	10	4	851	2	0	2106	24
111	11	0	906	2	1	2168	26
113	13	1	768	4	0	1798	22
114	13	4	905	4	1	2171	28
115	13	7	1144	2	3	2815	28
116	8	1	129	14	0	303	22
117	5	0	395	0	0	1012	6
118	4	0	478	0	3	1206	27
119	4	2	492	0	1	1254	26
120	0	0	71	0	0	184	26
123	8	0	369	6	0	945	26
124	3	3	228	4	3	582	26
125	4	3	282	2	0	701	30
126	4	3	241	2	1	606	28
127	4	3	236	2	2	592	29
128	1	1	313	2	0	802	24
130	1	1	279	0	3	704	25
131	6	1	324	1	2	837	30
133	0	0	164	0	2	394	28
134	3	2	283	1	1	698	28
135	4	2	371	1	2	868	30
140	2	3	405	1	2	996	26
141	6	2	241	1	0	618	28
142	12	4	726	9	1	1883	29
143	13	5	1176	22	21	3036	27
146	0	0	99	3	0	223	26
147	3	2	326	1	0	746	22
148	5	0	381	2	2	936	18
151	2	1	353	8	2	823	14
153	2	2	168	2	0	371	6
154	1	2	292	1	3	739	26
155	5	1	379	6	1	810	26
156	6	2	455	0	0	1141	23
157	4	1	504	0	0	1356	30
158	4	0	412	5	2	1040	29
160	13	0	537	5	0	1259	26
161	18	5	602	1	0	1425	26
162	4	2	732	0	0	1762	26
164	3	1	601	0	2	1503	27
165	7	1	779	6	2	1930	28
166	0	0	35	0	0	85	26
167	2	3	199	3	0	551	29
173	4	0	475	6	3	1287	25
174	6	2	509	5	1	1321	30
175	2	0	165	1	2	425	28
176	22	15	1857	25	16	4367	28
177	0	2	296	1	2	699	26
178	12	1	1160	3	4	3029	13
181	1	1	99	0	0	214	19
182	11	2	460	2	0	1198	27
183	14	1	334	4	3	786	30
185	1	2	303	1	0	777	27
189	3	1	204	5	5	472	24
191	4	0	364	0	0	908	30
196	12	1	599	8	2	1566	24
197	2	1	264	3	5	627	30
199	2	0	115	1	0	304	26
202	17	2	1437	21	10	3725	28
203	1	3	169	0	2	408	26
204	0	0	115	0	0	287	26
205	1	2	145	1	0	371	30
207	9	2	287	3	0	741	30
208	11	0	383	1	0	983	28
210	5	0	293	1	0	693	26
211	1	1	227	0	2	573	28
213	5	0	340	6	0	876	30
214	10	5	453	1	1	1181	27
216	6	2	421	0	0	1085	24
217	4	0	343	0	0	842	30
219	3	2	449	2	3	1105	30
220	5	0	360	0	2	895	30
221	21	5	369	7	0	873	28
222	9	0	245	10	0	578	26
223	2	3	390	1	0	986	27
224	5	0	405	8	0	1038	28
225	5	1	567	2	0	1460	28
226	5	0	329	0	0	766	26
229	2	0	315	1	0	780	30
230	1	1	323	1	0	772	29
238	17	9	1048	15	3	2557	27
240	7	1	380	4	1	961	23
241	4	0	137	0	0	349	26
246	5	1	427	1	0	1021	30
247	3	4	358	6	4	859	29
248	3	1	188	1	5	437	26
249	4	1	200	1	1	486	28
250	13	1	305	10	3	697	24
251	7	2	285	0	3	656	25
257	6	1	227	0	0	528	30
258	0	1	142	1	1	362	28
262	0	0	213	0	0	595	26
267	4	0	245	0	0	610	26
268	4	1	177	3	1	355	28
269	4	2	520	2	0	1191	27
270	3	3	435	0	1	1143	6
271	2	3	520	1	0	1258	29
272	6	3	602	3	1	1512	28
273	6	4	540	3	2	1353	26
274	6	2	455	0	0	1159	21
275	1	1	332	2	0	787	19
279	0	0	45	1	0	123	26
285	4	7	320	1	2	893	27
286	19	13	1588	4	5	3775	28
287	25	9	3286	24	9	8254	26
288	21	3	3178	17	3	8193	29
291	3	1	222	0	0	564	28
301	4	0	194	0	0	498	30
302	7	1	248	0	2	616	30
306	5	2	176	3	1	446	29
307	3	0	247	0	3	622	30
308	1	0	171	0	0	427	26
309	5	2	516	6	1	1316	24
310	1	1	355	2	1	881	27
311	2	3	357	0	2	857	29
313	3	2	384	4	1	1000	28
314	6	0	615	2	2	1430	27
316	11	0	1009	10	2	2597	24
317	6	1	907	7	0	2445	30
318	1	0	35	0	0	92	26
319	4	0	286	4	1	679	24
320	5	0	387	0	1	979	30
321	7	1	416	2	0	1060	30
322	7	0	566	1	0	1380	28
324	12	5	2251	13	1	5893	27
325	1	0	194	4	0	478	30
326	10	6	392	6	2	895	28
327	2	2	571	1	0	1396	29
328	2	1	279	0	3	678	30
330	9	0	483	4	1	1249	28
333	7	2	508	4	0	1192	28
334	0	0	92	0	0	241	26
336	1	0	50	2	0	120	26
338	42	7	3825	61	28	9746	29
339	1	1	176	3	1	491	26
341	1	0	33	0	0	83	26
343	1	0	46	1	1	107	24
344	2	0	86	1	0	216	26
346	2	0	109	4	2	275	26
347	2	0	161	3	0	409	26
348	1	0	51	7	0	121	26
350	3	1	238	1	2	613	25
353	2	1	102	0	0	218	30
354	2	1	137	0	2	343	28
355	2	1	222	3	2	575	30
356	1	1	221	0	0	540	20
358	2	0	139	1	2	326	28
359	5	2	236	1	0	524	29
360	0	1	219	2	0	508	30
361	1	1	272	1	3	700	28
362	1	0	77	0	0	172	26
363	2	0	257	3	2	592	27
366	3	2	220	4	1	546	30
368	10	8	884	10	8	2064	28
372	0	1	339	0	0	876	28
373	6	1	453	0	2	1137	16
377	0	1	123	0	0	312	18
378	2	0	80	0	0	205	26
381	0	1	114	0	0	281	30
382	0	0	150	0	1	378	24
383	4	0	284	2	1	685	30
384	4	0	302	0	0	732	26
387	0	0	160	0	0	422	26
388	3	1	172	0	0	419	30
389	3	0	92	0	0	236	26
390	0	0	160	0	0	418	26
391	3	0	172	2	0	404	26
392	1	0	130	0	0	319	26
394	6	3	676	0	2	1813	29
397	3	0	56	0	0	145	26
399	2	0	166	1	0	410	28
400	1	0	139	0	0	372	26
402	2	1	138	0	0	332	18
403	0	0	51	0	0	135	26
406	4	0	396	0	0	1034	26
408	4	1	329	0	0	785	12
409	4	1	225	1	0	535	16
410	8	1	348	14	2	752	30
411	3	3	293	0	0	693	28
417	8	3	276	3	4	666	29
420	1	2	241	2	3	612	22
421	6	4	659	5	3	1492	15
427	3	0	289	3	1	753	27
429	3	1	143	3	0	345	28
433	1	3	196	3	1	506	26
434	3	1	120	5	0	279	30
435	2	0	296	2	0	743	26
439	4	0	206	0	0	532	26
440	7	0	441	0	2	1146	28
443	1	0	201	0	0	537	28
444	8	1	558	10	1	1499	27
445	4	4	351	2	1	888	26
460	8	3	955	0	2	2378	23
462	4	2	385	2	1	983	29
463	33	14	2935	12	6	7345	29
466	2	1	165	0	0	412	30
467	1	1	97	0	0	251	30
468	2	1	217	4	3	557	28
472	9	1	1003	8	5	2654	28
473	0	0	51	0	0	125	26
474	0	1	204	0	1	481	27
475	0	0	50	0	0	130	26
476	4	3	787	1	0	1992	28
477	14	4	836	2	0	2049	28
478	15	4	782	0	0	1911	29
479	10	5	844	5	1	2146	28
480	7	5	693	5	2	1763	29
481	7	0	254	1	0	658	30
482	3	1	207	0	1	554	28
483	0	0	152	0	0	396	30
486	1	0	40	1	0	99	30
487	2	1	276	0	0	662	30
489	5	8	654	4	2	1517	27
490	6	4	951	0	0	2504	28
491	10	10	759	1	0	1906	28
493	9	4	983	1	0	2440	28
495	5	6	677	1	3	1626	28
496	1	0	45	1	0	114	26
498	5	0	416	0	0	994	26
501	2	1	366	2	1	932	28
509	2	0	205	0	0	522	30
513	3	0	117	0	1	249	28
514	0	0	42	1	0	114	26
515	1	1	222	1	1	549	26
516	1	1	119	0	0	292	30
517	2	0	116	0	0	271	26
518	0	1	127	0	0	302	30
521	1	0	28	0	0	69	26
522	3	0	76	2	0	213	26
523	5	0	456	0	0	1174	26
526	3	2	383	0	0	945	24
527	1	0	55	1	0	127	26
528	1	2	322	0	0	827	28
529	2	1	145	0	1	400	26
533	2	0	164	0	0	405	26
535	6	1	604	0	0	1582	28
538	0	0	41	0	0	106	26
540	28	4	1083	19	9	2703	29
547	15	3	997	2	1	2422	26
549	2	0	192	1	0	462	26
550	0	0	60	0	0	137	26
551	1	1	37	6	0	83	30
552	8	3	351	4	2	906	28
558	13	3	693	4	0	1664	26
566	4	2	129	2	1	294	29
567	0	0	98	0	0	248	26
571	5	3	614	2	1	1590	27
572	1	1	138	0	0	369	30
573	1	0	89	3	2	226	24
575	3	0	138	1	0	322	26
576	12	4	1211	4	3	2862	21
577	12	2	1214	2	2	3219	27
578	1	1	132	1	0	310	30
579	4	1	199	0	0	453	26
580	5	2	568	4	6	1479	28
581	0	0	126	1	0	314	26
582	4	2	546	7	1	1236	30
583	7	1	610	3	2	1515	29
585	0	1	360	0	1	914	29
586	2	0	328	1	0	827	30
587	3	0	308	3	1	744	30
590	4	0	449	4	1	1235	28
593	6	6	385	3	1	953	27
594	5	1	312	0	1	798	28
595	0	1	43	0	0	105	30
596	0	1	210	0	1	510	26
597	5	2	141	1	4	387	28
598	1	0	196	0	0	506	26
602	0	0	265	0	1	578	30
604	9	3	558	2	1	1419	27
605	1	1	160	0	1	444	29
607	4	1	1191	3	1	3090	20
608	0	3	148	0	2	383	30
610	4	1	125	0	0	297	22
611	3	0	296	0	0	751	8
613	13	2	805	1	4	1984	20
617	7	2	375	6	1	877	26
622	0	2	272	2	0	677	29
623	2	1	317	3	1	745	18
624	5	0	336	2	1	840	19
627	5	0	207	0	1	537	28
629	8	1	617	8	3	1562	29
631	3	4	469	1	2	1152	19
634	6	0	408	8	3	1019	27
635	3	2	326	3	1	855	30
636	7	2	811	1	0	2069	29
637	3	1	166	0	0	398	30
638	3	1	144	3	0	339	27
641	12	4	1120	21	3	2974	27
642	2	1	341	1	1	925	30
643	1	3	340	2	0	779	27
644	3	2	251	1	0	628	28
645	1	0	112	1	0	254	26
646	2	0	606	3	0	1607	26
648	2	0	239	0	0	629	26
649	9	3	615	2	1	1528	26
650	3	1	280	2	2	703	20
651	10	1	391	8	5	994	29
652	0	0	349	1	1	878	30
653	2	2	321	0	1	839	27
654	1	4	255	1	0	623	29
655	3	1	370	0	0	926	29
656	0	0	46	1	0	104	26
657	8	2	425	1	0	1096	21
658	4	0	421	3	0	1087	26
659	5	0	501	1	0	1289	29
661	3	2	286	0	0	707	30
662	2	0	191	0	0	496	26
663	0	0	45	0	0	122	26
664	5	1	145	0	0	394	30
665	0	0	151	0	0	409	26
667	16	5	1859	12	6	4983	28
668	1	0	67	0	0	160	26
669	3	0	215	2	0	565	26
670	5	2	215	3	2	539	28
671	5	2	314	10	7	797	25
673	1	3	609	0	0	1525	28
675	18	10	1819	17	5	4927	28
676	5	0	610	8	2	1693	28
677	0	0	234	0	0	553	26
678	0	0	16	0	0	35	26
682	2	1	94	2	0	232	29
683	6	2	260	8	5	637	28
684	3	0	85	2	0	200	28
685	0	0	125	3	2	313	22
686	6	2	455	6	2	1176	30
687	1	0	32	0	0	79	26
688	0	0	322	1	1	791	28
689	0	1	138	0	1	351	29
694	0	0	103	0	1	265	28
696	0	2	450	5	5	1110	28
699	4	0	729	10	0	1950	30
701	4	6	774	2	4	2041	28
705	3	0	246	0	0	588	26
706	2	0	84	2	0	197	26
708	3	0	152	1	0	371	26
713	5	0	210	6	0	513	26
714	2	0	171	2	0	386	26
716	9	2	522	7	1	1362	25
717	5	1	641	3	2	1618	30
718	16	7	865	14	2	2123	27
719	3	0	415	7	0	1034	29
721	2	3	136	3	3	321	17
726	4	2	532	1	2	1319	27
727	10	7	1215	9	3	3121	27
728	4	0	191	11	0	507	26
729	7	1	775	9	4	2030	25
730	6	1	656	8	1	1693	26
731	4	0	287	1	1	744	30
733	0	1	59	2	0	132	4
734	5	0	418	3	2	1057	30
738	5	1	650	3	0	1458	30
740	3	1	146	1	1	355	26
741	2	4	381	5	3	831	27
744	1	0	248	0	0	637	26
745	10	1	683	4	0	1633	28
746	2	0	67	0	0	170	26
747	10	1	718	0	3	1664	14
750	0	1	84	2	1	210	25
752	5	2	283	1	0	673	24
754	3	0	121	2	0	307	26
755	1	1	205	2	4	452	29
757	0	0	78	0	0	218	4
759	1	0	121	2	2	313	28
760	0	1	178	2	0	451	28
761	0	0	219	2	2	563	26
762	1	1	209	2	0	508	6
765	7	3	267	6	4	659	28
766	2	0	203	1	0	516	26
767	1	1	146	0	0	367	4
768	4	1	386	2	2	870	29
770	2	0	289	0	0	672	26
771	5	0	304	1	0	740	28
773	7	5	1644	6	1	4150	25
774	4	1	460	0	0	1119	24
775	2	0	123	0	1	305	27
776	13	5	1541	3	0	3989	29
777	24	5	1753	6	3	4420	24
779	27	13	1533	14	5	3827	27
780	6	4	715	0	0	1696	24
781	5	1	760	2	0	1969	25
782	1	1	251	2	0	609	6
783	5	4	450	0	0	1158	26
785	6	1	394	0	0	985	18
788	0	0	107	0	1	262	28
790	14	6	1814	2	0	4242	27
793	1	1	207	0	0	525	30
794	0	0	39	0	0	104	26
795	0	0	66	0	0	174	26
796	1	0	122	2	2	304	29
797	1	1	113	1	0	271	30
799	6	0	348	1	1	926	25
800	2	1	356	5	0	983	27
801	0	0	117	0	0	330	26
805	0	1	87	0	0	255	30
808	0	1	119	0	0	328	28
810	0	1	127	0	1	323	30
813	0	0	219	0	1	624	30
814	3	2	310	1	1	787	28
815	2	0	244	0	0	596	20
816	4	5	313	2	0	775	29
817	3	0	323	0	0	855	26
818	1	0	347	0	0	877	26
819	1	0	49	0	0	123	26
820	2	0	146	1	0	367	26
821	3	0	197	2	0	540	26
823	13	1	615	2	0	1519	24
824	5	3	408	0	2	1046	29
825	8	3	453	0	4	1216	28
826	4	0	145	3	0	360	26
828	1	0	91	0	0	218	2
829	2	1	137	0	0	382	24
830	1	0	142	0	0	388	26
831	0	0	71	0	1	184	29
833	8	4	617	1	2	1605	30
834	5	3	261	8	3	700	23
835	2	2	311	0	0	782	29
836	3	0	220	1	0	614	30
837	4	2	296	3	1	800	26
839	3	0	246	1	2	636	27
840	3	0	183	1	1	485	26
841	4	1	320	2	2	854	29
842	2	1	364	1	3	887	29
843	4	1	402	10	2	1014	30
844	3	0	332	1	2	841	30
845	2	1	211	0	0	571	21
846	15	2	918	6	3	2314	30
847	6	2	371	3	0	969	30
857	0	1	146	0	0	391	28
858	2	0	53	0	0	135	26
859	1	2	117	0	0	291	22
860	2	0	307	0	0	770	26
861	0	0	16	0	0	39	26
862	5	0	439	0	0	1097	30
863	8	0	261	4	1	615	10
864	5	0	237	0	1	572	30
865	0	0	32	1	0	85	26
866	3	4	344	7	1	874	19
867	4	3	570	0	2	1429	28
868	10	5	733	1	4	1847	29
869	2	1	112	0	0	270	30
871	3	5	373	0	1	884	21
873	8	3	244	0	1	590	26
874	3	2	239	1	4	595	20
881	4	1	505	2	1	1262	25
883	4	0	280	6	0	721	26
885	1	0	105	1	0	243	26
886	2	1	364	2	1	923	30
887	8	0	375	4	2	818	25
889	7	1	541	1	1	1458	25
890	5	1	367	2	1	932	29
891	0	0	321	1	0	819	26
892	2	0	174	0	0	475	26
894	1	1	256	0	0	614	29
896	1	0	207	1	1	474	20
898	0	1	273	1	0	739	30
899	3	0	255	0	1	604	29
900	5	0	252	0	0	636	29
901	2	3	246	0	0	627	22
902	3	0	177	0	1	461	30
904	4	2	556	2	0	1431	29
905	2	3	485	1	0	1281	28
908	7	0	315	0	1	810	28
910	4	4	280	2	1	700	30
911	8	1	289	5	0	713	30
913	1	3	302	9	3	762	29
914	2	1	288	2	2	768	23
915	1	0	151	4	0	365	26
916	2	1	151	2	1	391	25
917	2	0	119	0	0	307	26
919	2	2	142	0	0	350	30
920	5	5	273	4	2	688	28
921	2	3	403	2	5	976	27
922	5	0	297	5	0	742	26
923	5	0	300	5	1	726	4
924	0	0	125	1	1	272	26
925	1	1	61	2	0	133	28
928	2	0	190	1	0	497	30
929	5	1	354	7	0	771	28
930	4	1	461	1	1	1125	29
931	3	1	146	3	0	409	30
933	10	4	709	22	4	1828	28
939	4	1	223	0	1	560	29
940	2	0	190	0	0	473	26
941	2	1	142	2	0	372	30
942	1	0	259	2	4	713	28
943	11	2	504	8	2	1196	26
944	3	1	204	0	0	501	30
945	3	1	321	10	10	774	29
947	2	0	293	8	0	679	30
948	2	0	379	3	2	985	29
949	6	2	386	0	0	978	27
950	4	2	284	2	2	744	29
951	3	2	127	1	0	299	26
952	3	1	189	3	0	510	30
953	3	0	414	2	0	1103	24
954	5	2	278	6	1	636	24
955	6	3	386	2	2	928	29
956	5	1	432	1	1	1106	29
960	8	3	524	9	3	1374	29
961	1	0	169	3	0	418	26
962	1	3	205	2	3	527	29
963	1	0	192	0	0	468	26
965	4	2	185	7	0	488	30
967	0	1	184	1	0	467	28
968	5	0	316	3	4	749	24
969	1	0	78	1	0	218	30
970	1	0	61	0	0	135	26
971	0	0	273	6	1	677	28
972	2	1	224	1	0	566	29
973	0	0	23	2	0	56	26
974	3	1	196	2	0	494	30
975	2	2	158	0	0	382	22
976	10	4	557	9	2	1360	30
977	4	1	173	0	0	408	30
978	1	1	123	0	1	318	28
983	1	0	207	0	0	545	26
987	22	3	2144	9	9	5527	29
988	3	6	605	1	0	1598	30
989	2	0	132	0	0	395	26
990	0	1	439	1	1	1098	23
991	1	1	404	3	0	998	24
993	4	0	384	1	0	978	28
994	7	3	449	4	1	1111	30
996	0	3	412	1	0	1055	29
997	5	1	156	2	0	375	30
998	1	1	166	0	0	410	30
999	14	4	710	2	0	1736	28
1001	9	6	722	4	3	1757	25
1003	9	2	681	1	2	1674	20
1004	9	7	668	1	0	1681	29
1005	7	7	598	0	0	1508	26
1006	5	2	641	0	0	1639	30
1007	5	2	643	0	2	1704	28
1008	3	0	660	0	3	1676	13
1009	4	1	608	1	4	1531	26
1013	0	1	142	0	0	320	30
1014	17	0	707	14	3	1666	17
1015	9	5	684	12	2	1738	30
1016	10	1	634	3	0	1621	26
1017	0	2	264	0	0	633	30
1018	1	1	271	1	0	647	25
1019	1	0	276	0	0	636	26
1020	3	0	261	0	0	618	26
1021	2	0	285	0	0	696	30
1022	0	1	69	0	0	172	26
1024	4	0	252	0	0	663	26
1025	6	1	292	0	0	735	28
1026	1	0	149	0	1	346	26
1027	0	0	167	0	1	430	30
1028	1	0	40	3	0	87	26
1030	3	1	129	0	0	288	30
1033	0	0	109	1	0	274	26
1036	2	1	164	0	0	439	30
1039	0	0	121	1	0	306	26
1040	5	0	364	3	2	943	30
1041	5	10	468	3	9	1120	28
1043	0	0	49	0	2	137	30
1044	1	0	106	2	0	247	26
1045	1	0	119	0	0	282	26
1047	3	1	382	4	2	1103	27
1048	5	1	508	11	3	1241	30
1051	3	0	118	0	0	269	26
1053	0	0	119	0	0	280	26
1058	6	0	126	0	0	291	28
1059	3	1	130	1	0	309	25
1060	3	1	555	6	1	1505	27
1062	28	9	1582	27	7	4527	26
1068	7	0	137	5	1	382	24
1070	0	0	84	0	0	242	26
1071	3	1	290	3	2	710	28
1072	1	3	140	0	0	358	30
1073	0	0	134	0	0	364	26
1075	3	1	343	4	2	875	30
1080	4	3	1003	4	4	2618	26
1084	3	5	189	11	7	450	28
1087	1	0	124	1	3	311	30
1088	5	1	303	1	3	747	28
1089	5	0	113	7	0	259	26
1101	4	2	331	1	1	749	25
1102	1	1	381	0	0	953	29
1104	3	2	319	2	0	775	30
1105	4	0	648	2	0	1770	28
1106	9	4	1338	1	0	3595	27
1107	10	2	1337	1	2	3386	24
1108	11	1	1400	0	2	3672	29
1109	5	1	276	8	1	696	29
1111	2	0	313	0	1	842	6
1113	3	1	339	0	4	873	28
1114	2	1	292	8	6	813	23
1117	4	2	327	3	2	846	29
1118	7	0	398	5	5	1003	23
1119	1	1	193	0	0	490	30
1122	7	0	541	5	1	1430	17
1123	2	0	255	0	0	660	29
1124	11	2	392	0	2	1015	30
1129	2	1	383	0	0	1018	30
1130	26	10	2932	30	6	7628	27
1131	7	0	498	2	2	1275	30
1134	7	0	385	4	2	989	27
1136	3	3	416	2	1	1020	26
1137	13	0	477	10	0	1126	26
1138	5	1	317	3	1	832	30
1139	0	0	45	0	0	110	26
1140	3	1	296	3	1	702	29
1142	5	0	310	0	1	797	30
1143	7	1	374	7	5	919	27
1144	0	0	266	5	0	644	30
1145	6	3	389	3	1	915	28
1146	5	1	463	4	0	1083	18
1147	5	1	529	2	1	1421	28
1149	3	0	98	0	0	235	26
1152	1	1	145	0	0	348	28
1153	1	1	143	0	0	358	28
1154	1	1	232	1	0	525	23
1155	1	0	160	0	0	388	26
1158	4	2	239	0	0	611	22
1160	4	0	365	0	0	895	26
1161	2	1	284	0	0	729	28
1164	0	0	33	0	0	95	26
1173	0	2	224	0	0	593	23
1174	5	0	132	0	0	342	26
1175	1	0	72	0	0	180	26
1176	0	0	75	0	0	198	26
1180	10	0	476	0	0	1149	26
1181	5	1	595	3	2	1417	26
1182	2	2	634	0	0	1632	27
1186	6	5	492	1	1	1141	23
1187	7	2	442	11	4	1045	18
1188	10	8	509	8	8	1211	22
1191	5	2	379	8	1	990	30
1192	5	0	154	0	0	371	26
1195	2	1	334	1	1	937	30
1196	0	0	353	0	0	876	26
1200	7	2	507	2	2	1185	24
1207	0	0	193	0	0	490	26
1208	0	0	63	0	0	153	26
1209	2	6	501	2	0	1247	29
1211	1	1	200	3	1	511	28
1213	5	0	631	0	0	1619	26
1230	2	2	314	1	2	754	28
1233	1	1	309	0	1	774	28
1235	6	2	316	2	0	800	28
1236	3	3	326	0	0	801	27
1237	4	0	251	1	1	639	26
1238	5	1	333	5	1	822	30
1240	0	0	31	0	0	78	26
1241	3	1	200	1	0	421	28
1244	11	5	1270	10	6	3185	25
1258	14	6	856	17	7	2176	27
1259	9	0	494	1	1	1327	22
1261	12	0	602	4	1	1483	6
1262	6	4	514	3	2	1213	28
1263	3	2	355	2	1	823	25
1264	2	1	195	0	0	494	6
1265	2	1	91	0	0	231	30
1266	1	1	234	1	0	624	30
1267	2	3	371	0	2	892	29
1268	6	1	382	0	0	950	24
1269	3	6	324	0	2	759	26
1271	5	0	230	3	0	543	26
1272	14	0	849	1	0	2195	26
1277	18	5	967	0	0	2199	27
1278	8	8	1239	2	2	2836	27
1280	14	7	1349	1	3	3098	26
1281	4	3	754	0	1	1759	23
1282	11	2	664	4	1	1568	30
1286	14	12	1429	16	11	3331	26
1289	31	10	1359	10	3	3177	28
1290	11	5	1191	2	2	2818	29
1291	16	7	767	8	2	1795	25
1292	28	8	863	2	9	2064	27
1294	24	1	2336	18	1	5178	29
1295	6	1	669	3	1	1566	23
1296	5	1	604	3	0	1309	9
1297	5	1	688	5	4	1597	28
1298	7	2	505	5	1	1149	27
1300	6	2	612	9	3	1431	29
1302	9	6	1435	9	5	3227	26
1303	29	9	2502	6	5	6163	26
1306	13	4	1170	15	7	2792	27
1307	8	1	1252	7	6	2932	8
1308	16	6	1311	19	7	3059	29
1310	5	4	907	5	2	2230	26
1311	1	1	318	1	1	788	5
1314	5	1	1020	1	2	2532	25
1315	10	0	701	2	0	1780	26
1316	1	1	240	1	1	612	28
1317	1	0	152	0	0	421	26
1318	2	1	126	0	0	300	30
1325	3	1	89	1	0	229	12
1326	8	2	352	2	0	899	27
1327	1	1	131	0	1	379	18
1337	1	0	96	0	1	234	30
1339	1	0	58	0	0	130	26
1340	1	0	50	0	0	151	26
1345	0	1	64	1	0	164	26
1347	1	0	68	1	0	166	26
1350	0	0	54	0	0	138	26
1351	1	0	60	0	0	128	28
1352	5	2	315	0	5	751	24
1353	4	0	155	4	1	413	24
1355	6	0	359	0	1	865	27
1356	9	1	833	4	2	2240	29
1357	11	4	364	3	1	896	24
1358	2	2	330	1	1	839	20
1359	4	0	337	5	2	917	30
1360	6	0	349	7	2	876	29
1362	12	2	1099	13	2	2739	29
1363	5	3	316	1	0	808	26
1364	5	0	188	0	0	442	20
1365	3	1	159	0	0	358	20
1366	1	1	183	1	1	453	25
1368	2	3	372	3	2	960	28
1369	2	1	175	1	0	435	24
1371	0	1	390	6	1	975	25
1374	9	2	491	2	2	1253	27
1376	4	1	523	6	3	1302	23
1378	16	0	920	13	11	2358	30
1380	5	4	844	4	3	2152	29
1381	0	0	95	0	0	242	26
1384	4	0	391	4	0	960	26
1385	1	0	203	0	0	511	26
1386	2	2	435	0	0	1083	30
1387	11	9	1774	1	2	4555	29
1388	15	4	547	6	0	1296	25
1389	1	0	91	0	0	252	26
1390	2	1	238	1	1	609	24
1392	1	0	120	0	0	277	26
1393	2	1	251	0	0	624	29
1394	3	0	312	2	0	758	27
1395	3	0	290	2	2	702	30
1398	1	2	253	2	0	627	11
1399	3	0	262	0	0	650	26
1400	9	2	437	17	0	1078	30
1401	1	1	171	2	0	443	29
1404	0	1	224	1	0	551	30
1406	1	0	30	0	0	70	26
1407	1	0	175	1	0	449	26
1408	6	1	409	2	0	997	30
1409	2	5	156	0	0	366	30
1410	0	0	150	1	0	378	28
1413	4	1	166	1	0	425	27
1414	4	1	216	4	0	543	28
1415	2	0	83	0	0	223	26
1417	2	0	176	4	2	460	29
1418	1	1	148	0	0	368	29
1419	3	1	140	1	1	379	29
1420	2	1	145	1	0	371	29
1421	1	2	144	0	1	372	29
1427	0	0	139	1	1	379	6
1428	2	1	171	0	0	417	30
1429	12	1	283	2	2	707	26
1431	3	0	283	1	0	686	24
1434	3	1	782	0	1	2018	30
1435	6	3	467	2	3	1156	28
1436	7	3	686	4	2	1676	25
1437	1	1	122	2	1	313	29
1439	15	0	729	20	0	1761	26
1440	3	1	193	1	1	431	28
1441	10	1	604	11	6	1467	29
1445	4	1	343	0	0	834	24
1446	1	0	125	4	1	351	30
1447	1	0	192	3	0	480	26
1448	0	2	155	3	1	374	28
1454	6	1	351	0	0	852	30
1455	1	1	123	1	0	296	28
1456	1	0	249	0	0	660	26
1457	2	1	307	1	8	779	29
1459	1	0	265	0	0	684	26
1460	1	1	174	0	0	474	30
1462	13	7	1466	18	9	3805	27
1465	4	2	164	0	0	418	28
1466	2	0	160	0	0	422	26
1468	0	0	100	0	0	223	26
1471	1	0	60	0	0	138	26
1472	6	0	99	10	0	243	26
1475	3	2	82	0	2	215	17
1476	1	0	64	1	0	167	26
1477	3	0	141	0	0	363	26
1479	1	2	497	0	0	1327	29
1486	3	1	224	1	1	585	6
1487	14	0	390	3	0	893	26
1490	1	0	217	1	0	544	30
1491	0	1	190	1	0	472	18
1493	2	0	172	0	1	432	28
1495	3	2	364	1	1	932	30
1496	8	5	456	0	0	1157	30
1497	5	0	253	4	2	631	28
1499	8	2	651	0	0	1618	29
1501	12	3	879	1	1	2102	29
1503	2	2	428	0	0	1100	30
1506	1	0	235	3	2	560	30
1510	2	3	185	0	2	466	27
1511	7	1	227	8	2	541	29
1521	3	0	104	0	0	262	26
1522	3	1	218	0	2	551	29
1523	2	2	252	0	2	631	30
1525	4	2	300	0	2	755	28
1528	0	1	42	1	0	117	21
1534	4	1	239	3	0	517	24
1535	2	1	94	0	2	217	29
1537	1	0	62	0	0	144	26
1539	2	1	201	9	0	582	28
1540	8	2	705	0	0	1830	27
1543	4	0	441	1	3	1098	27
1544	6	1	389	7	1	946	27
1549	1	0	91	2	1	233	28
1551	6	0	313	2	2	822	29
1553	4	0	157	2	1	395	30
1555	3	0	89	2	2	224	30
1558	3	1	217	7	0	562	12
1559	1	0	204	2	1	532	29
1565	4	6	216	11	11	489	25
1571	5	2	398	7	0	1009	26
1572	0	0	34	0	0	82	26
1573	3	2	408	6	1	1067	30
1576	1	0	333	7	1	881	28
1577	2	0	359	0	0	919	26
1580	5	1	359	12	4	906	25
1581	3	0	419	1	1	1095	24
1582	1	2	426	5	3	1080	28
1583	6	0	251	2	1	637	30
1584	10	5	270	3	2	651	25
1585	3	0	66	0	0	157	26
1586	6	1	325	9	0	816	30
1588	1	4	365	1	2	992	27
1589	3	0	104	3	3	242	27
1591	1	3	277	4	1	699	29
1592	1	0	183	1	0	445	26
1593	14	1	471	3	2	1125	27
1594	7	2	471	2	1	1056	30
1595	1	1	374	4	0	953	30
1600	3	0	430	1	1	1142	30
1601	4	1	501	2	1	1293	27
1602	2	1	420	0	0	1027	28
1603	1	1	104	0	0	238	26
1604	6	1	307	6	1	739	28
1605	0	0	84	0	1	201	24
1606	6	3	513	0	0	1296	29
1607	6	3	534	0	1	1410	26
1608	5	1	549	1	2	1432	30
1609	8	2	276	4	0	627	29
1610	3	1	202	5	1	493	29
1611	0	0	42	0	1	115	30
1613	2	1	259	0	0	615	26
1615	2	0	267	2	0	702	26
1616	1	2	648	1	1	1575	28
1618	0	0	177	0	1	463	28
1620	13	4	634	0	0	1652	27
1621	9	4	490	5	3	1176	28
1622	0	0	66	0	0	189	26
1627	4	0	469	5	1	1163	27
1628	5	0	251	0	1	547	28
1629	3	0	358	2	2	934	26
1630	13	4	1168	2	3	2900	28
1634	1	0	278	0	1	689	28
1635	4	1	143	0	0	394	30
1636	17	8	902	11	2	2242	23
1638	5	1	314	4	1	786	29
1639	6	1	724	0	1	1745	27
1642	6	1	829	0	1	2056	27
1643	2	0	203	0	0	514	26
1644	6	2	386	2	3	969	28
1647	0	1	47	0	0	111	26
1649	4	2	144	1	0	366	30
1650	2	4	373	1	1	903	29
1653	7	4	541	1	0	1438	30
1655	6	1	510	0	1	1335	29
1656	0	0	259	0	0	665	26
1659	1	0	740	0	0	1882	27
1660	11	3	923	3	0	2345	29
1662	6	1	623	8	1	1694	28
1665	7	1	623	0	1	1574	30
1666	3	0	278	1	0	718	26
1669	3	2	84	1	2	210	30
1671	1	1	30	0	0	77	30
1674	3	5	357	0	1	855	23
1675	1	0	109	1	0	240	26
1676	1	0	238	7	0	569	30
1677	2	0	250	3	0	602	26
1678	0	0	79	0	0	215	26
1687	10	3	431	7	1	1027	26
1690	4	1	464	0	2	1189	30
1716	3	0	174	1	1	443	29
1717	7	6	309	1	0	743	23
1718	3	1	80	0	0	195	28
1719	0	0	116	1	0	315	20
1723	7	1	327	2	0	757	29
1725	3	3	320	2	2	790	27
1727	5	1	236	9	2	576	24
1728	1	0	183	1	2	477	28
1729	1	2	670	3	0	1709	25
1731	1	2	194	3	0	488	25
1733	1	2	103	1	0	275	28
1734	1	0	51	0	1	126	18
1737	6	0	496	5	2	1226	5
1738	3	1	380	1	1	971	24
1739	4	2	722	1	1	1883	28
1740	2	2	594	0	0	1504	25
1742	4	1	592	6	0	1437	30
1743	4	1	298	0	2	737	27
1745	1	0	107	0	0	271	26
1746	1	1	97	0	0	239	30
1747	0	1	258	0	0	606	24
1748	3	0	216	2	0	507	6
1749	2	0	250	0	0	620	4
1750	0	0	123	0	0	323	26
1757	12	7	741	8	7	1743	25
1758	6	3	346	10	2	996	30
1759	6	2	396	0	0	959	29
1760	3	3	447	0	2	1025	28
1761	7	2	289	1	1	719	27
1762	7	4	468	3	0	1068	24
1767	51	17	3502	23	13	9178	28
1770	41	22	3579	36	20	9149	28
1773	3	2	253	3	4	596	12
1775	2	0	161	0	0	374	28
1776	4	0	251	4	0	667	26
1777	5	1	308	4	1	757	24
1778	67	10	3802	3	1	9644	29
1780	1	2	441	0	1	1142	6
1781	2	0	470	0	0	1257	26
1783	4	0	336	2	0	835	24
1785	11	1	535	0	0	1318	17
1787	4	1	313	1	0	791	26
1788	3	1	553	0	0	1428	24
1789	9	4	622	1	0	1545	29
1791	8	2	373	2	1	998	28
1793	21	14	1408	2	4	3666	28
1794	9	15	1370	4	0	3661	26
1795	5	0	1399	2	0	3666	6
1797	6	1	346	3	1	845	13
1798	1	1	365	1	1	862	30
1801	6	1	396	3	2	933	25
1802	1	0	76	2	1	167	28
1803	5	1	450	2	0	1189	28
1804	14	8	589	5	1	1516	26
1805	1	2	157	0	1	449	29
1806	14	1	743	1	4	1913	26
1807	6	4	362	5	2	921	28
1808	9	4	427	1	0	1073	25
1809	7	4	411	0	0	1060	30
1810	0	0	145	0	1	386	28
1811	14	2	591	17	4	1470	30
1813	2	4	369	1	0	920	19
1814	6	2	356	2	1	843	27
1819	4	4	301	0	0	730	30
1820	5	4	292	4	1	698	28
1823	8	5	608	6	0	1562	11
1824	11	1	751	12	1	1913	18
1825	10	2	689	8	3	1757	28
1827	1	0	140	1	0	367	6
1828	16	5	879	20	12	2268	29
1829	10	5	828	9	5	2112	25
1830	10	4	862	6	2	2138	29
1833	2	0	275	2	0	684	26
1834	3	3	413	4	6	1335	29
1836	2	1	626	3	2	1594	28
1837	0	1	258	0	0	661	26
1838	2	1	493	1	1	1279	28
1839	1	1	139	0	0	314	30
1842	8	4	512	5	1	1327	29
1843	3	1	223	0	0	514	30
1846	8	1	323	1	0	754	30
1847	3	1	231	1	1	545	24
1848	3	1	333	0	2	813	29
1849	1	0	312	0	1	728	28
1850	2	0	268	4	1	601	21
1854	0	0	87	2	0	219	28
1855	5	0	154	0	1	376	24
1856	5	5	563	0	0	1368	19
1857	0	0	436	0	0	1084	30
1859	7	0	503	0	0	1327	26
1869	0	1	265	6	0	604	24
1870	3	0	364	2	1	844	23
1871	0	0	109	0	0	257	26
1874	3	1	273	3	0	654	27
1876	1	0	223	0	0	563	26
1877	7	1	399	15	1	940	26
1879	3	1	423	0	0	1088	30
1880	1	2	292	1	1	794	30
1889	14	4	532	5	0	1362	25
1890	2	1	241	0	0	524	28
1891	5	2	268	2	4	660	29
1892	4	3	200	3	1	516	30
1894	6	3	455	1	1	1212	30
1901	4	0	342	2	1	807	25
1902	0	1	293	0	0	757	6
1903	2	1	328	1	1	809	27
1906	2	0	173	8	1	466	19
1907	0	0	54	0	0	129	26
1908	2	1	157	1	0	379	28
1909	3	2	307	0	0	824	28
1910	4	2	382	0	2	947	27
1911	10	5	877	3	2	2135	28
1915	2	1	391	0	0	998	30
1917	4	2	174	3	0	429	25
1933	1	0	189	0	0	489	30
1936	5	1	236	13	0	571	30
1937	1	1	156	0	0	402	28
1938	13	4	532	1	0	1314	29
1939	1	1	387	4	3	965	26
1942	1	0	54	1	1	135	28
1943	1	0	58	0	0	130	26
1944	1	0	134	0	0	311	26
1945	1	0	184	0	0	422	26
1946	1	0	88	0	0	225	26
1948	2	0	191	0	0	486	26
1949	1	0	130	0	0	289	26
1950	13	2	910	12	6	2364	28
1951	20	6	2435	23	4	5555	26
1953	26	11	1015	25	12	2447	28
1954	15	6	1538	4	1	3531	26
1956	21	7	973	10	2	2481	27
1958	5	1	388	1	0	937	30
1960	0	3	325	0	0	813	25
1961	3	2	403	2	0	922	28
1962	4	1	330	4	1	807	30
1965	2	0	137	0	0	365	26
1969	9	4	721	0	2	1766	23
1973	6	2	335	0	0	864	24
1978	1	0	51	0	1	129	26
1979	0	1	105	0	0	258	30
1981	7	2	1213	3	4	2966	29
1982	6	3	703	0	1	1844	28
1983	4	0	343	1	0	953	30
1984	1	0	131	0	0	334	26
1990	1	0	175	2	1	422	28
1991	1	0	85	1	0	189	26
1992	5	2	317	5	1	823	29
1993	3	0	238	0	0	616	26
1994	1	1	165	0	0	422	26
1995	4	3	285	8	0	685	28
1999	2	3	315	1	1	801	30
2001	0	1	208	2	0	560	26
2004	4	2	367	1	1	857	29
2005	0	1	279	4	1	700	28
2009	7	3	593	2	2	1496	28
2013	1	1	141	2	1	363	27
2015	6	0	547	12	12	1414	27
2017	4	2	374	0	0	988	29
2018	0	1	136	0	0	329	30
2019	2	0	83	0	0	195	26
2021	2	1	88	1	0	195	29
2022	11	2	392	3	0	925	27
2023	8	1	346	0	0	863	30
2026	0	0	130	0	0	313	26
2027	0	2	378	0	3	927	30
2028	8	1	726	5	2	1912	29
2029	1	0	95	0	0	259	26
2030	4	1	336	1	0	791	22
2033	24	3	1910	3	1	5041	18
2034	3	1	575	0	0	1444	22
2035	4	1	400	1	0	1029	28
2037	3	2	796	1	1	2103	30
2039	0	1	201	0	0	499	28
2040	2	0	218	0	1	566	30
2041	12	3	797	5	2	1896	30
2042	12	1	798	4	1	2070	25
2043	9	3	809	0	1	2061	27
2044	9	2	820	3	1	2099	27
2045	10	2	758	2	1	2008	25
2046	13	3	609	5	3	1452	28
2047	6	3	834	1	0	2121	29
2048	10	3	724	0	2	1826	27
2049	10	8	823	1	0	1991	25
2050	5	5	764	0	2	1794	29
2051	5	4	859	3	1	2003	28
2052	2	3	280	2	2	705	30
2053	5	4	347	5	2	913	28
2054	0	0	46	0	2	129	24
2055	4	1	244	3	1	617	24
2056	2	0	177	1	0	392	30
2057	2	1	408	3	2	938	24
2058	8	2	1057	4	5	2820	28
2059	8	1	479	0	0	1252	26
2060	7	3	669	3	2	1738	30
2064	12	2	977	3	2	2308	26
2065	8	1	994	2	0	2420	21
2066	5	1	484	1	0	1233	18
2067	5	1	267	0	0	624	26
2068	10	3	572	1	1	1335	27
2069	1	1	104	0	2	265	30
2070	3	3	520	2	1	1316	25
2071	5	2	603	8	0	1553	29
2072	3	1	570	4	4	1447	29
2073	15	3	963	8	2	2537	29
2077	10	2	494	1	0	1130	21
2078	4	0	352	0	0	917	27
2079	0	0	61	0	0	163	26
2081	11	6	828	3	1	2028	27
2091	1	0	250	0	0	595	26
2098	2	0	121	0	0	320	30
2099	2	3	256	3	0	627	28
2101	5	1	397	0	1	875	29
2103	5	1	386	2	1	910	28
2104	9	3	387	0	0	990	30
2107	0	0	366	0	0	948	26
2108	4	0	268	2	0	652	30
2109	1	0	119	0	1	274	28
2110	4	0	353	1	1	900	22
2113	4	2	369	1	0	956	27
2114	4	2	310	0	1	812	30
2115	1	0	222	0	1	599	28
2116	3	0	93	4	0	222	26
2117	0	0	108	0	0	292	26
2118	3	0	402	3	2	988	28
2119	1	0	216	2	0	540	30
2120	3	1	332	2	1	859	27
2121	15	4	757	11	8	1822	28
2122	5	3	848	1	3	2281	28
2123	1	2	212	1	0	568	28
2124	1	0	310	6	1	796	28
2128	2	0	208	4	0	476	6
2134	10	1	602	6	3	1429	28
2137	11	5	805	1	1	1955	25
2138	2	3	352	2	0	884	29
2139	7	2	458	6	1	1113	30
2145	4	0	566	0	0	1520	26
2146	3	0	504	0	1	1362	28
2150	2	0	346	3	1	848	29
2151	3	0	283	1	0	699	12
2152	3	0	192	4	1	496	24
2153	20	3	1115	15	4	2985	25
2160	9	5	472	3	1	1221	28
2161	4	2	530	7	1	1250	30
2162	7	1	525	4	6	1363	28
2165	4	3	460	3	2	1207	22
2166	3	1	395	3	1	906	27
2167	1	0	106	0	0	293	26
2168	2	0	102	0	1	282	30
2169	4	1	92	3	1	256	25
2170	1	0	113	0	0	289	30
2171	1	0	109	0	0	299	26
2172	1	0	55	1	0	156	26
2173	0	0	105	1	0	294	28
2175	22	0	1001	14	6	2449	25
2176	5	1	443	5	1	1123	30
2177	8	4	360	3	3	916	25
2178	1	1	349	2	1	794	15
2180	6	3	593	5	0	1499	28
2181	5	2	542	0	1	1398	19
2184	4	3	289	3	1	739	30
2185	10	5	808	5	0	2016	15
2188	3	2	339	6	1	786	29
2189	5	0	566	4	2	1267	28
2191	7	1	568	0	0	1519	27
2192	15	0	520	4	0	1269	26
2193	3	2	442	2	0	1085	22
2194	42	10	1698	17	3	3844	28
2195	73	14	3803	58	16	9585	26
2196	44	26	3637	22	19	8906	26
2197	1	0	119	0	0	283	27
2199	19	10	929	11	5	2142	28
2200	20	3	1974	2	3	5117	28
2201	24	10	2069	5	4	5376	28
2202	1	2	416	0	0	1066	28
2203	3	1	123	2	0	303	30
2204	5	2	210	5	4	527	29
2205	4	0	213	3	0	561	26
2206	5	2	168	5	3	432	30
2207	1	0	55	0	0	122	26
2208	1	2	169	11	2	423	28
2213	4	2	194	1	1	492	30
2217	3	3	308	0	0	717	28
2219	7	3	285	8	1	696	29
2220	0	0	55	4	0	132	26
2224	3	0	364	0	0	896	30
2230	1	0	72	0	0	168	26
2237	1	0	324	0	0	819	26
2241	4	4	422	1	1	1158	29
2242	9	5	719	1	2	1698	28
2243	8	1	639	25	2	1674	29
2244	3	5	396	3	2	1080	30
2247	1	0	89	0	0	201	26
2248	1	0	154	2	1	346	27
2249	0	1	87	1	0	194	30
2250	2	0	224	2	1	583	30
2251	2	4	189	2	2	438	30
2252	0	0	75	0	1	211	26
2253	0	0	78	0	0	190	26
2254	0	1	181	0	0	437	29
2255	1	0	173	0	0	454	26
2256	0	0	146	0	0	339	26
2257	0	0	62	0	0	161	26
2258	0	0	213	0	0	525	26
2259	1	1	152	0	1	399	29
2260	4	0	183	0	0	458	26
2261	4	3	510	1	1	1178	26
2262	6	0	483	10	0	1234	26
2263	7	3	691	0	1	1769	28
2264	8	2	570	5	3	1277	19
2266	7	0	345	3	2	937	30
2267	0	0	196	3	5	561	24
2268	6	1	341	2	0	842	28
2272	0	1	55	1	0	140	30
2273	0	0	135	0	0	365	26
2275	8	1	242	1	1	601	29
2280	0	0	68	0	0	174	26
2281	0	0	79	0	0	211	26
2286	0	0	51	1	1	120	22
2287	1	0	184	0	0	491	26
2288	2	0	355	1	2	920	27
2289	0	1	289	0	0	793	26
2290	4	1	267	4	0	644	28
2294	2	1	193	1	0	466	12
2295	1	1	48	0	0	116	28
2299	3	4	303	7	0	753	28
2302	5	2	330	1	0	750	25
2305	11	4	657	11	3	1635	29
2313	2	3	371	0	0	971	24
2314	12	3	903	6	1	2195	25
2315	0	1	76	0	0	184	28
2318	40	10	1768	9	1	4205	28
2319	5	0	327	0	1	813	30
2321	11	4	849	6	0	2208	28
2322	2	3	720	4	5	1903	27
2324	35	4	906	13	1	2186	28
2326	3	2	446	4	3	1153	27
2327	5	3	367	2	3	976	17
2329	4	0	407	2	1	1070	30
2330	3	0	438	3	0	1164	25
2335	36	8	1825	2	4	4525	29
2339	3	0	228	2	0	600	26
2342	1	0	307	0	0	748	30
2346	1	0	53	2	0	137	26
2348	2	1	199	2	0	540	30
2350	2	0	78	1	0	215	26
2352	0	3	161	4	0	407	28
2354	0	2	303	0	0	709	25
2355	0	0	32	0	0	76	26
2356	7	0	390	1	0	894	29
2357	6	4	305	4	5	748	27
2358	4	2	307	2	0	748	29
2359	2	1	298	2	1	764	30
2395	7	1	157	5	1	373	20
2444	0	0	330	3	1	853	28
2487	2	0	214	0	1	535	23
2488	3	1	105	2	0	285	14
2492	5	0	569	9	2	1447	6
2494	1	3	451	0	0	1175	28
2495	3	1	123	0	0	315	30
2515	3	1	483	13	1	1310	28
2516	3	0	178	1	0	409	26
2517	6	1	175	6	2	457	30
2519	3	1	346	0	2	900	19
2520	0	1	89	0	1	217	29
2521	5	5	434	4	0	1099	27
2523	2	0	323	4	0	775	26
2524	3	8	295	4	3	737	25
2525	11	3	305	6	7	738	22
2527	4	10	327	3	6	798	27
2528	5	3	282	12	3	700	29
2530	3	1	470	0	0	1213	24
2531	0	1	254	0	0	637	30
2533	11	1	581	9	3	1521	28
2535	6	3	470	0	0	1119	30
2537	1	1	121	2	0	284	24
2538	4	1	296	2	0	744	30
2542	2	4	366	2	0	923	30
2547	3	0	414	0	0	1072	30
2548	19	8	822	12	5	1919	27
2549	4	1	551	3	0	1410	28
2550	2	5	493	0	0	1209	28
2551	0	3	348	0	0	926	26
2553	2	0	233	0	0	587	26
2555	9	1	375	0	0	981	29
2557	7	0	462	0	1	1203	28
2559	9	2	374	3	1	988	23
2560	2	4	398	0	0	1016	26
2561	1	2	396	0	0	1029	27
2563	9	3	278	0	0	663	25
2565	2	0	315	0	0	829	26
2566	7	2	381	4	0	993	29
2567	3	6	379	1	0	972	28
2568	9	3	373	1	1	950	30
2569	4	3	374	3	1	997	27
2570	7	4	388	2	2	1010	27
2571	6	4	461	2	1	1196	29
2572	9	1	424	1	0	1124	29
2580	13	2	567	0	0	1379	25
2581	4	4	339	0	3	870	28
2582	2	0	267	1	0	642	26
2584	2	1	311	0	0	703	27
2585	2	0	207	0	1	518	29
2587	3	1	238	1	1	565	27
2588	6	2	156	2	1	391	25
2589	3	0	456	0	1	1224	30
2590	3	3	381	0	2	989	29
2592	4	2	326	3	1	814	29
2593	1	0	128	2	0	314	30
2595	4	1	474	2	2	1237	5
2596	5	1	194	0	0	521	30
2615	9	1	634	6	2	1355	6
2617	3	2	487	1	1	1233	29
2618	7	0	809	6	5	2026	21
2620	1	3	266	0	1	676	30
2622	5	4	340	10	2	878	29
2624	3	1	388	0	3	929	26
2625	6	0	262	1	0	634	27
2627	0	1	97	0	0	221	30
2628	3	1	278	0	2	724	22
2629	4	0	377	1	1	920	30
2631	4	0	183	0	0	483	26
2633	7	0	330	3	1	865	17
2634	8	0	442	0	2	1174	5
2637	1	1	155	0	1	369	28
2638	2	2	269	1	3	665	26
2639	1	1	99	0	0	236	30
2641	1	0	117	0	0	327	30
2642	3	2	238	7	1	598	24
2643	1	0	90	0	0	232	26
2644	1	0	72	0	0	183	30
2645	3	1	353	1	0	882	30
2646	4	2	530	5	1	1308	29
2647	0	0	106	0	0	272	26
2648	8	1	597	3	1	1454	19
2649	0	1	380	1	0	963	30
2651	3	2	334	2	0	869	30
2660	1	3	307	1	3	821	27
2661	6	2	385	4	2	980	30
2665	6	1	235	0	0	613	28
2668	0	1	140	0	0	345	28
2670	6	2	386	0	1	913	16
2672	0	0	34	0	0	81	28
2674	1	1	302	0	1	744	28
2675	1	1	124	1	0	300	30
2676	5	0	329	4	0	783	20
2677	5	3	663	5	1	1571	29
2683	1	0	95	1	0	226	26
2686	6	0	354	0	1	801	28
2688	9	2	132	2	1	314	22
2691	0	0	84	2	1	224	30
2692	5	1	259	2	1	626	6
2693	0	2	221	0	0	526	22
2694	1	0	319	3	2	816	30
2695	1	0	133	1	2	319	29
2696	1	1	297	3	1	675	15
2697	5	2	327	1	1	822	20
2700	6	1	390	2	0	918	26
2701	4	3	301	1	2	701	27
2702	3	0	307	2	0	770	26
2703	2	1	314	1	0	762	30
2706	5	0	189	0	2	492	30
2707	2	1	71	1	1	168	29
2709	6	3	237	4	1	585	26
2720	4	0	507	4	0	1236	29
2729	1	3	396	1	0	1037	26
2730	1	0	148	0	0	376	30
2733	6	0	484	3	1	1249	30
2736	11	1	432	1	1	1024	30
2737	12	4	1357	3	2	3386	28
2738	0	2	155	1	0	378	23
2739	3	1	125	1	1	341	28
2740	11	6	333	1	2	809	29
2741	2	1	361	0	1	933	28
2743	4	1	293	1	0	752	21
2744	6	0	432	0	1	1082	30
2745	1	1	92	0	0	229	20
2752	4	2	307	0	0	815	30
2760	2	1	170	1	2	412	26
2762	4	0	268	0	0	680	26
2764	2	0	117	1	0	308	26
2765	3	1	131	3	2	346	27
2766	8	1	268	0	1	683	21
2767	1	1	127	1	0	318	21
2768	4	0	240	0	0	597	30
2769	3	3	118	0	0	294	30
2770	3	3	157	0	0	429	28
2773	3	0	258	0	0	689	26
2774	2	0	243	0	0	629	26
2775	1	0	198	0	0	518	2
2776	1	0	212	0	0	547	30
2778	3	6	266	0	0	674	30
2779	3	1	296	0	0	757	28
2780	0	1	258	0	0	677	28
2781	3	4	305	0	0	763	29
2782	2	0	227	0	0	566	26
2783	4	0	280	0	0	686	4
2784	4	0	230	9	1	576	24
2786	1	0	60	0	0	168	26
2788	3	0	58	0	0	149	26
2791	0	0	57	0	0	165	26
2792	1	0	61	0	0	164	26
2793	0	0	55	0	1	155	28
2794	3	1	529	2	0	1267	29
2796	0	0	52	0	1	131	30
2797	0	0	97	4	3	215	28
2798	4	1	214	2	0	545	24
2800	9	4	627	4	3	1677	27
2804	12	7	2442	30	5	6678	29
2805	3	0	314	0	0	788	26
2810	2	0	174	0	0	434	26
2811	9	0	413	6	1	932	30
2814	5	0	462	4	1	1009	30
2815	7	1	168	3	1	366	30
2817	9	4	375	2	0	872	28
2819	2	3	300	1	2	750	28
2820	3	1	405	0	2	1033	26
2821	5	2	438	3	0	1114	25
2825	3	1	305	1	1	763	29
2826	7	1	354	0	1	714	25
2828	0	0	326	0	1	763	6
2829	3	1	285	1	0	670	26
2830	7	0	351	0	0	738	28
2834	4	2	355	2	0	758	21
2835	4	0	301	0	0	704	26
2840	4	3	336	2	2	768	28
2841	1	1	281	0	0	715	30
2842	11	1	341	7	1	906	27
2843	11	4	340	6	3	737	28
2845	1	0	361	1	0	941	26
2847	3	1	288	1	0	692	30
2848	4	1	365	1	0	721	11
2849	4	3	300	1	0	663	24
2852	5	1	336	0	3	792	23
2859	13	1	292	5	3	638	21
2861	6	4	539	0	0	1303	28
2862	2	0	25	2	0	56	26
2867	3	2	239	1	2	547	29
2868	1	0	172	2	1	452	10
2869	8	1	399	1	2	1027	22
2870	3	3	351	2	1	861	28
2872	6	0	312	1	0	770	23
2874	4	2	247	0	0	642	29
2876	1	0	141	0	1	324	26
2877	0	0	25	0	0	66	26
2878	0	0	63	0	0	156	22
2880	1	0	167	2	2	437	29
2885	0	1	174	0	0	480	28
2886	6	2	473	1	0	1126	23
2887	2	3	492	2	1	1242	26
2888	3	0	270	0	0	715	26
2889	9	4	599	4	2	1471	30
2890	7	1	674	0	1	1734	30
2891	7	0	468	0	0	1242	6
2893	7	1	520	0	0	1349	28
2894	9	3	671	2	0	1692	24
2895	10	1	634	1	3	1627	23
2896	2	0	366	3	0	907	26
2897	4	1	301	0	0	785	22
2898	5	4	591	0	1	1538	30
2899	21	1	756	3	1	1889	27
2900	4	3	533	0	2	1323	30
2901	4	0	630	7	1	1467	30
2902	5	0	210	0	0	514	26
2903	14	2	1211	6	0	3184	24
2904	13	9	1237	1	0	3218	29
2905	9	2	450	7	1	1056	19
2906	6	0	584	0	0	1332	26
2907	1	0	220	0	0	517	26
2908	2	2	554	4	0	1414	30
2909	11	2	1176	1	1	3038	30
2913	4	2	751	3	0	1883	30
2914	6	6	647	0	0	1573	28
2915	1	3	487	0	1	1231	30
2916	6	4	387	5	3	893	27
2917	12	5	772	3	1	1976	25
2918	5	2	742	2	1	1925	29
2919	4	1	93	0	0	215	26
2920	0	0	75	2	0	175	26
2922	0	0	115	1	2	278	30
2923	3	2	386	0	2	1018	21
2926	2	0	197	1	0	511	26
2931	3	0	295	2	0	680	26
2935	1	2	285	0	0	770	25
2936	6	0	290	3	1	717	26
2937	4	0	410	1	0	962	26
2938	1	0	74	1	1	198	26
2939	2	1	108	1	4	289	28
2940	2	0	184	2	0	485	30
2941	5	0	171	1	0	446	26
2946	1	1	123	0	0	320	4
2947	2	1	170	1	1	449	23
2949	4	3	159	3	3	407	22
2952	0	0	111	0	1	258	18
2954	1	0	186	3	2	450	27
2956	10	6	996	6	1	2591	28
2957	4	1	267	1	0	726	29
2958	2	0	85	0	0	219	26
2959	4	1	195	0	0	498	30
2961	1	0	187	0	0	487	28
2962	17	2	424	3	0	1118	30
2965	2	0	356	0	0	944	2
2968	3	2	407	0	1	982	29
2969	3	0	222	0	0	578	26
2972	9	1	526	0	2	1286	25
2975	16	6	1519	7	2	3805	30
2976	5	2	690	1	0	1661	27
2977	6	3	536	3	1	1360	26
2978	5	2	160	1	0	428	30
2979	2	1	162	0	0	441	25
2980	1	0	98	2	2	250	27
2981	0	1	104	2	1	235	30
2982	5	2	561	2	2	1453	30
2983	4	1	419	0	0	1084	29
2984	6	0	874	7	0	2259	26
2990	4	0	381	0	1	931	30
2992	2	2	282	2	0	710	23
2993	0	0	22	0	0	57	26
2995	7	1	105	12	0	282	24
2997	4	5	560	0	0	1365	29
2998	5	2	594	1	3	1518	26
2999	1	0	212	13	1	529	25
3000	5	2	752	4	3	1699	26
3001	0	3	201	5	3	518	30
3002	3	2	170	3	2	426	24
3003	1	2	225	2	0	570	29
3004	0	0	49	1	1	108	30
3005	5	0	137	0	0	357	26
3006	5	4	184	1	3	458	29
3008	4	1	189	0	1	471	30
3009	3	3	195	1	1	486	30
3010	4	1	178	5	5	446	29
3014	1	0	116	0	1	247	26
3015	2	0	34	0	0	80	26
3018	2	0	110	0	0	271	26
3020	0	0	121	0	1	290	26
3021	3	1	84	0	0	198	30
3024	4	6	186	3	2	462	26
3026	9	6	461	7	1	1222	29
3030	7	0	601	0	1	1489	24
3033	2	0	266	2	2	679	23
3034	6	4	570	5	1	1390	24
3035	3	0	419	1	2	1002	30
3036	7	2	397	4	1	892	21
3037	2	2	276	0	0	738	18
3043	0	1	133	0	2	311	28
3045	2	1	132	1	0	312	30
3046	0	0	125	0	0	319	26
3047	1	0	37	0	0	92	26
3048	3	0	128	1	1	316	30
3053	5	1	410	1	2	1090	30
3055	5	2	326	2	0	835	29
3059	0	3	154	0	0	401	30
3061	1	0	211	0	3	492	30
3062	1	2	373	3	1	962	28
3064	37	5	2213	11	5	5353	28
3065	6	0	368	2	0	955	26
3066	1	0	350	0	0	923	26
3067	2	3	533	3	2	1354	29
3069	15	3	1061	2	1	2746	30
3070	3	0	324	1	0	877	26
3071	10	2	944	3	1	2347	30
3073	1	0	263	1	2	653	26
3074	3	0	311	6	1	773	26
3075	15	6	896	27	8	2400	27
3077	1	1	275	0	1	696	27
3080	2	0	47	1	0	125	26
3082	0	1	414	1	1	1098	27
3083	5	1	444	6	5	1026	28
3084	3	0	353	1	3	909	30
3087	0	0	189	0	0	454	12
3091	2	0	527	1	1	1391	29
3092	0	1	102	0	1	255	29
3093	0	0	144	0	0	376	26
3094	0	1	30	0	0	81	26
3096	26	7	2295	30	16	5805	29
3097	12	12	1679	6	1	4316	29
3098	2	7	687	3	0	1719	29
3099	9	4	740	1	4	1865	29
3101	12	4	837	7	2	1935	28
3104	6	0	548	1	1	1364	29
3106	2	3	116	0	4	277	19
3108	4	0	223	5	1	558	30
3110	0	0	49	0	0	112	26
3111	5	5	223	3	0	526	14
3122	6	3	213	3	2	552	28
3134	7	3	230	5	2	550	26
3140	2	4	259	3	1	662	29
3141	10	0	623	6	2	1558	10
3142	4	1	396	2	3	951	29
3145	4	0	180	0	0	426	5
3146	0	3	163	1	2	485	28
3148	1	0	122	0	0	358	26
3150	1	0	77	0	1	211	12
3151	0	0	44	0	0	118	26
3155	3	1	284	1	0	694	23
3158	4	0	450	2	0	1077	30
3159	0	1	66	0	0	171	30
3162	4	0	167	0	0	406	6
3163	3	2	265	0	0	686	30
3164	6	5	429	5	2	981	28
3166	0	0	72	0	1	155	16
3167	0	0	61	1	0	146	26
3169	3	0	363	2	1	895	29
3171	6	0	129	0	0	299	26
3172	6	1	173	2	0	416	11
3175	4	1	399	3	0	999	21
3176	0	0	160	1	0	449	26
3177	1	1	257	0	0	581	30
3178	0	0	116	0	2	303	27
3181	1	1	284	0	0	736	28
3183	1	2	241	0	0	632	29
3184	1	0	220	0	0	598	26
3187	2	1	344	0	0	909	30
3189	3	0	252	0	0	653	26
3190	3	0	183	0	0	473	26
3191	3	0	327	0	0	823	26
3192	0	0	342	0	0	904	22
3195	0	0	126	1	0	299	26
3198	1	1	203	1	0	504	29
3199	1	0	211	0	0	529	28
3200	0	0	240	1	0	566	26
3201	1	1	105	0	0	242	28
3202	1	0	174	2	0	453	26
3203	1	1	74	0	0	186	26
3204	0	1	200	2	1	493	14
3205	5	2	238	2	1	581	29
3206	1	1	78	0	0	197	30
3207	1	0	169	0	0	415	26
3208	0	0	103	0	0	275	26
3209	2	1	191	0	0	463	26
3211	2	3	268	1	2	638	28
3213	2	0	340	1	2	811	27
3215	0	0	119	0	0	299	26
3216	0	2	197	0	0	478	28
3217	1	1	184	1	1	470	29
3219	2	0	213	1	0	540	26
3221	2	0	211	0	0	535	30
3222	0	1	125	0	1	329	28
3223	0	0	197	0	0	511	30
3224	1	0	176	0	0	454	30
3225	1	1	223	0	0	560	10
3226	1	0	243	2	0	624	29
3227	1	0	183	1	0	439	22
3229	0	0	76	0	0	181	26
3231	1	0	223	1	1	514	26
3233	1	0	226	1	1	542	4
3234	0	0	84	0	0	209	26
3235	1	0	168	2	0	407	26
3236	1	1	276	1	0	747	26
3237	1	0	50	0	0	121	26
3239	7	0	269	2	0	636	28
3240	0	0	44	0	0	114	26
3241	3	0	161	1	0	421	26
3242	6	2	330	1	2	849	27
3249	2	1	354	0	0	839	26
3263	2	1	322	1	3	807	27
3265	5	1	164	1	0	406	22
3266	0	0	1	0	0	3	26
3268	6	2	318	3	4	758	29
3269	2	0	83	0	2	214	28
3270	13	2	472	25	5	1302	16
3273	1	0	52	0	0	131	26
3274	2	0	325	0	0	755	6
3275	4	0	187	1	0	478	26
3276	1	0	129	0	0	330	30
3280	0	0	86	0	0	206	26
3281	0	0	16	0	0	48	26
3283	6	5	324	2	3	798	28
3284	4	3	277	1	0	677	29
3290	0	0	243	1	0	636	30
3291	2	2	259	1	0	556	28
3292	2	0	169	1	1	369	17
3293	1	1	273	4	1	660	27
3294	8	1	295	2	0	731	30
3295	3	1	530	4	6	1359	20
3298	3	1	396	0	0	1046	30
3299	3	1	312	3	0	719	26
3300	1	0	239	0	1	584	28
3301	3	1	274	0	0	735	30
3305	4	3	411	2	1	1026	27
3306	3	1	557	0	0	1362	22
3308	1	1	413	2	1	1100	22
3309	4	0	457	0	1	1158	25
3313	1	3	544	0	1	1400	28
3316	2	1	140	0	0	315	30
3320	12	3	692	6	1	1873	27
3321	20	8	1000	1	1	2477	23
3326	8	2	550	1	2	1474	25
3329	0	4	456	1	0	1172	26
3336	0	0	88	0	0	218	26
3337	2	3	227	0	0	585	24
3338	1	0	98	1	0	249	26
3339	84	22	3588	46	21	8266	28
3340	8	4	556	1	0	1330	28
3344	3	1	339	0	0	892	28
3346	1	0	45	1	1	126	28
3347	0	2	41	1	2	115	26
3352	5	1	334	2	0	800	24
3354	5	1	312	0	0	786	29
3355	0	0	180	0	0	463	26
3356	8	3	397	1	2	1019	26
3357	7	1	403	2	4	1043	29
3359	5	3	367	5	2	881	29
3360	3	2	324	1	2	819	29
3361	4	2	314	6	1	760	30
3362	11	2	391	3	3	839	23
3363	8	0	403	1	0	994	29
3364	3	1	216	0	1	575	30
3371	32	0	1821	14	0	4512	26
3373	1	0	353	3	0	865	26
3376	6	0	775	5	1	1988	29
3381	5	1	214	5	4	568	22
3382	6	2	394	3	1	1041	30
3383	5	0	488	19	3	1111	20
3384	0	0	97	3	0	231	26
3385	1	2	496	7	2	1147	30
3386	2	0	84	2	0	196	26
3394	8	2	365	1	1	916	23
3396	2	1	161	0	2	423	29
3397	4	2	153	0	0	339	25
3398	1	0	74	3	0	185	26
3399	1	0	111	0	3	249	28
3416	5	1	741	1	1	1945	30
3417	5	0	217	1	1	594	30
3418	4	4	335	1	1	868	28
3419	1	1	104	0	0	272	26
3420	1	0	329	1	0	821	26
3422	2	0	182	0	0	479	26
3425	7	3	263	22	1	586	19
3426	8	2	469	11	1	1262	30
3431	4	2	510	6	6	1362	26
3433	2	0	384	3	0	1030	26
3437	1	0	394	5	0	1026	26
3440	0	1	157	2	1	410	20
3445	3	0	160	3	0	410	26
3448	4	0	150	3	0	420	26
3452	0	1	158	0	2	412	25
3454	2	1	250	3	0	686	28
3455	3	0	423	4	1	1111	26
3456	1	2	154	5	1	410	29
3458	3	0	131	1	0	370	26
3459	3	0	374	2	1	981	26
3467	2	1	167	2	0	421	30
3475	4	2	297	1	0	779	25
3479	0	0	119	0	1	309	29
3480	15	6	1039	0	2	2625	30
3481	0	0	116	1	1	278	30
3482	1	1	89	0	0	222	30
3483	10	0	532	6	1	1108	5
3485	1	0	164	0	1	372	20
3487	3	1	130	0	0	298	30
3488	0	1	125	1	0	305	25
3489	2	0	224	1	1	499	30
3490	0	0	170	0	0	394	30
3491	1	0	268	1	0	664	26
3508	23	5	881	13	6	2082	29
3516	0	1	357	0	0	931	29
3549	0	0	177	3	0	400	26
3550	2	1	409	1	0	1104	26
3553	2	1	218	2	0	592	30
3554	1	1	444	1	2	1190	30
3556	6	2	472	0	0	1241	30
3557	2	4	129	2	0	341	30
3558	0	1	58	0	0	149	30
3559	3	2	209	5	0	586	27
3560	6	0	254	4	0	613	26
3562	1	0	132	2	1	327	28
3565	1	1	132	2	0	330	30
3566	6	2	250	5	2	623	26
3567	1	0	116	0	0	289	26
3569	1	1	138	0	0	345	24
3570	7	0	361	1	0	882	26
3572	5	1	668	3	3	1773	28
3574	1	0	143	0	0	381	26
3575	3	2	341	4	5	877	29
3576	2	0	78	0	0	206	26
3579	6	3	329	0	1	754	28
3586	1	0	149	1	0	388	26
3587	10	4	453	7	3	1096	29
3588	3	0	225	1	1	605	29
3590	1	1	383	6	2	869	26
3592	4	1	213	1	2	548	30
3594	4	1	200	2	3	481	29
3595	11	4	669	5	1	1729	22
3596	1	1	112	1	2	274	29
3600	0	0	116	0	1	316	28
3601	1	2	213	6	1	503	28
3603	7	3	621	7	5	1483	28
3604	2	2	192	3	1	487	28
3605	0	1	131	1	0	311	30
3606	1	0	54	0	0	160	20
3607	7	1	446	0	1	1051	30
3609	6	4	594	2	1	1456	28
3611	4	3	376	0	0	983	29
3613	3	0	154	0	1	367	30
3614	4	3	375	1	0	892	29
3615	1	0	441	0	0	1104	26
3617	5	0	457	10	6	1187	27
3619	16	6	726	4	7	1817	26
3620	4	0	305	4	2	773	30
3621	3	2	198	0	0	506	30
3622	0	0	140	0	0	385	26
3623	3	1	347	4	1	754	26
3624	3	0	327	0	1	854	16
3625	2	2	232	1	0	544	28
3626	4	1	312	5	1	747	29
3627	2	0	75	0	0	196	26
3628	2	4	335	1	2	865	30
3631	7	3	736	0	0	1790	23
3633	2	2	525	4	2	1339	30
3636	8	2	987	3	2	2319	23
3638	0	1	181	1	0	431	30
3640	2	2	125	2	1	271	5
3641	2	3	124	3	2	296	29
3642	2	1	141	1	0	310	22
3643	22	14	1098	2	0	2694	28
3645	7	1	859	6	1	2016	23
3646	2	0	147	0	0	398	30
3652	2	0	319	0	2	822	25
3655	7	3	838	2	3	2112	25
3656	5	0	242	2	1	600	30
3658	3	2	718	2	1	1818	28
3662	2	0	323	1	0	817	30
3664	6	2	387	0	1	1017	29
3667	7	6	1009	7	1	2446	27
3669	0	1	41	1	0	96	30
3670	2	0	205	0	0	530	26
3672	2	2	751	4	4	1940	29
3673	5	8	730	2	0	1888	29
3675	14	3	822	7	6	1942	28
3676	15	1	812	5	2	2123	29
3679	9	3	738	5	4	1751	29
3680	8	5	725	5	1	1810	28
3681	6	0	282	4	0	677	26
3682	12	2	977	14	5	2400	28
3683	16	2	949	9	1	2310	28
3687	0	0	95	3	0	229	26
3688	4	4	616	3	0	1664	27
3689	17	8	526	3	1	1266	28
3690	5	6	658	2	2	1630	28
3691	25	7	1346	15	3	3205	26
3692	2	0	147	0	0	361	26
3693	9	6	673	2	1	1657	27
3694	10	5	640	4	1	1620	28
3695	8	3	677	2	2	1583	29
3696	9	3	579	3	1	1539	28
3697	11	3	668	7	2	1654	29
3698	11	3	666	20	1	1713	27
3699	4	4	606	8	2	1529	28
3700	8	4	805	10	0	1988	30
3702	11	0	470	2	0	1197	28
3703	5	3	580	0	0	1462	28
3704	1	1	134	1	1	328	26
3705	13	2	302	22	0	723	28
3707	11	1	817	12	4	2024	27
3708	50	12	2070	6	0	5327	29
3709	23	14	2062	3	0	5399	26
3710	39	4	2022	15	3	5000	4
3713	8	3	343	20	5	877	24
3714	21	3	687	16	1	1640	24
3716	9	6	945	1	0	2511	30
3717	10	3	800	4	3	2170	30
3718	5	0	343	0	0	800	30
3720	14	4	1013	6	0	2551	27
3725	2	1	292	0	0	704	14
3726	0	0	322	1	0	722	26
3728	7	2	493	2	0	1166	26
3738	2	0	463	2	0	1109	26
3739	2	1	549	0	1	1413	25
3741	7	0	546	2	2	1263	30
3742	10	0	409	4	0	965	30
3743	0	1	185	1	1	418	22
3744	8	4	426	2	0	1110	19
3745	7	0	717	0	0	1848	27
3746	1	0	167	0	0	403	26
3747	2	1	288	0	0	695	28
3749	8	1	438	1	4	1024	25
3751	5	1	515	0	0	1285	25
3752	3	5	551	0	1	1358	30
3753	5	0	113	4	1	277	24
3754	13	3	220	6	0	534	29
3757	2	0	138	1	0	319	30
3758	2	0	320	5	1	856	30
3759	3	0	173	0	1	457	20
3760	4	1	419	0	0	1087	28
3763	5	2	348	0	0	899	23
3764	2	2	358	0	1	917	30
3765	1	0	157	0	0	373	26
3766	4	0	330	0	0	810	30
3767	8	0	341	2	2	832	21
3769	1	0	302	0	1	781	28
3770	4	0	397	1	1	914	30
3772	2	1	319	0	1	809	30
3773	9	2	344	1	3	913	26
3775	7	0	195	0	0	461	30
3776	0	1	313	0	0	800	28
3777	2	1	209	1	0	481	30
3778	11	2	913	0	0	2342	30
3780	4	1	377	0	0	896	26
3781	3	0	485	3	0	1255	3
3782	4	1	483	0	0	1207	28
3783	2	0	278	2	0	632	26
3784	7	3	452	5	3	1081	27
3785	15	0	558	0	1	1332	22
3786	8	3	679	2	0	1645	30
3787	0	0	376	1	3	843	28
3790	6	5	411	0	5	1065	28
3791	7	2	956	3	3	2475	28
3795	2	0	251	1	3	608	29
3796	2	0	351	0	1	937	24
3797	9	2	679	1	0	1703	27
3798	7	1	816	1	0	2058	28
3799	3	2	665	1	0	1811	27
3814	1	0	101	2	3	225	30
3816	15	1	202	14	2	512	28
3817	1	1	223	4	2	563	26
3818	4	1	299	5	3	793	27
3820	2	0	98	1	2	258	30
3821	4	0	118	2	1	317	26
3823	1	0	36	0	0	100	26
3824	0	0	100	1	1	281	28
3831	2	1	425	0	0	1101	17
3833	3	0	500	1	0	1165	28
3834	4	2	320	20	0	743	5
3836	2	0	232	0	0	605	26
3839	3	1	399	0	1	1052	29
3840	2	0	200	0	0	534	26
3841	1	1	365	1	0	975	30
3842	2	0	511	0	0	1338	26
3843	8	3	873	0	0	2297	28
3845	0	1	79	0	0	217	28
3848	12	1	492	2	0	1214	30
3849	4	2	560	8	3	1360	25
3851	4	1	449	4	4	1114	26
3852	16	6	469	5	2	1154	24
3853	6	4	415	0	4	997	25
3854	3	4	262	3	2	631	28
3855	1	0	80	2	1	193	26
3856	1	1	304	1	2	759	28
3858	2	0	292	0	1	697	28
3859	3	1	368	2	1	896	29
3861	5	6	151	1	4	371	20
3881	9	0	291	1	2	672	30
3883	4	4	345	2	1	799	27
3884	11	1	310	3	2	721	25
3885	3	3	211	1	0	503	26
3888	11	0	450	4	5	1092	30
3889	0	1	49	1	1	116	30
3890	4	5	351	2	5	852	24
3891	7	4	449	1	1	1075	28
3895	6	1	875	14	1	2420	29
[truncated: 11,009 more rows]
