# Supplementary material for: Evolutionary Processes Acting on Candidate cis-Regulatory Regions in Humans Inferred from Patterns of Polymorphism and Divergence
Source: PLoS Genet. 2009 Aug 7;5(8):e1000592. doi: 10.1371/journal.pgen.1000592 (PMC2714078; doi:10.1371/journal.pgen.1000592)
Supplement: Table S4 — McDonald-Kreitman tables for protein-coding regions in EAs. (0.33 MB TXT) [file pgen.1000592.s020.txt]

geneID	Fixed_syn	Seg_syn	Sites_syn	Fixed_repl	Seg_repl	Sites_repl	N
2	16	1	1023	11	2	2516	39
9	7	0	240	6	0	633	38
10	3	2	242	9	3	631	34
13	3	1	338	3	1	852	40
14	3	0	196	0	0	483	32
15	5	0	188	5	0	436	39
16	15	2	792	3	2	1962	39
18	4	2	401	5	0	1020	38
19	19	8	1826	9	7	4597	39
20	7	0	607	5	0	1514	35
21	26	2	1182	6	1	2821	39
23	5	0	540	5	0	1369	38
25	13	0	960	1	0	2354	35
26	15	5	634	5	3	1538	40
27	8	2	982	3	0	2410	38
28	8	5	282	4	9	706	40
29	3	2	496	1	0	1230	36
30	2	0	137	0	0	321	35
31	13	1	1278	0	1	3239	37
33	2	0	238	1	1	624	38
34	2	1	282	2	0	744	40
35	8	2	356	3	3	883	37
36	2	0	133	1	0	341	37
37	6	1	516	7	0	1265	32
38	0	1	107	0	1	267	38
39	2	2	272	2	1	696	40
40	1	0	236	0	0	570	38
41	4	1	339	0	1	825	33
43	3	1	433	0	2	974	40
47	14	1	867	2	2	2176	36
48	6	1	642	1	0	1602	38
50	9	2	609	1	0	1476	27
51	2	0	311	1	1	795	30
52	0	1	66	0	1	176	40
53	5	1	288	8	1	688	34
54	8	1	237	5	2	562	32
55	0	4	274	4	0	698	39
56	2	0	212	6	1	575	36
58	4	0	225	0	0	561	35
59	5	0	318	0	0	816	35
60	5	0	322	0	0	806	35
70	4	0	320	0	0	814	40
71	1	0	93	0	0	229	35
72	2	1	228	0	0	585	37
81	7	3	504	0	0	1307	36
86	2	1	290	0	1	776	39
87	9	1	669	0	0	1719	39
88	11	4	633	0	0	1674	38
89	7	1	312	1	1	778	40
90	6	1	414	1	1	1079	37
91	7	0	406	0	0	1021	35
92	2	1	388	1	0	1038	24
93	4	2	431	0	0	1056	23
94	6	1	335	0	0	790	37
95	6	1	308	0	0	769	38
97	0	0	80	0	0	220	35
98	1	0	46	1	0	127	35
100	5	2	241	5	0	598	30
101	6	0	213	5	2	502	10
102	3	1	508	0	0	1349	36
103	6	2	921	6	1	2353	38
104	1	2	602	1	0	1473	38
105	4	1	384	1	2	870	38
107	6	3	712	0	1	1649	36
108	8	2	518	1	1	1314	39
109	10	5	851	2	2	2106	39
111	11	0	906	2	1	2168	38
113	13	2	768	4	2	1798	35
114	13	3	905	4	0	2171	36
115	13	8	1144	2	2	2815	39
116	8	3	129	14	0	303	38
117	5	1	395	0	0	1012	36
118	4	1	478	0	2	1206	36
119	5	1	492	0	2	1254	38
120	0	0	71	0	0	184	35
123	8	0	369	6	0	945	35
124	3	1	228	4	2	582	37
125	4	2	282	2	0	701	37
126	4	3	241	2	1	606	39
127	4	2	236	2	2	592	38
128	1	1	313	2	0	802	38
130	1	0	279	0	2	704	33
131	6	1	324	1	2	837	39
133	0	0	164	0	0	394	35
134	3	1	283	1	0	698	31
135	4	1	371	1	0	868	40
140	2	1	405	1	1	996	35
141	6	2	241	1	0	618	40
142	12	4	726	9	1	1883	37
143	14	4	1176	24	12	3036	38
146	0	0	99	3	0	223	35
147	3	1	326	1	0	746	37
148	5	0	381	2	3	936	25
151	1	2	353	8	2	823	23
153	2	0	168	2	0	371	38
154	1	2	292	1	2	739	34
155	5	0	379	6	1	810	38
156	6	1	455	0	0	1141	37
157	5	0	504	0	0	1356	38
158	4	1	412	5	0	1040	40
160	13	0	537	5	0	1259	35
161	19	2	602	1	0	1425	37
162	4	1	732	0	0	1762	29
164	3	0	601	0	1	1503	30
165	7	2	779	6	2	1930	38
166	0	0	35	0	0	85	35
167	2	0	199	3	1	551	38
173	4	0	475	6	1	1287	39
174	6	2	509	5	1	1321	37
175	2	2	165	1	0	425	39
176	24	9	1857	25	12	4367	38
177	0	2	296	1	1	699	37
178	11	3	1160	3	6	3029	36
181	1	1	99	0	0	214	25
182	11	2	460	2	1	1198	32
183	14	0	334	4	4	786	36
185	1	2	303	1	0	777	31
189	3	1	204	4	3	472	39
191	4	0	364	0	2	908	39
196	12	0	599	8	1	1566	26
197	2	3	264	3	3	627	36
199	2	0	115	1	0	304	35
202	17	3	1437	21	6	3725	37
203	1	0	169	1	0	408	33
204	0	0	115	0	0	287	35
205	1	1	145	1	0	371	35
207	9	1	287	3	0	741	37
208	11	1	383	1	0	983	40
210	5	0	293	1	0	693	35
211	1	1	227	0	1	573	40
213	5	1	340	6	0	876	40
214	10	5	453	1	3	1181	38
216	6	1	421	0	0	1085	32
217	4	1	343	0	0	842	40
219	3	1	449	2	3	1105	40
220	5	0	360	0	1	895	39
221	21	4	369	7	0	873	35
222	9	0	245	10	0	578	35
223	2	2	390	1	0	986	36
224	5	0	405	8	2	1038	39
225	5	1	567	2	0	1460	38
226	5	0	329	0	0	766	35
229	2	0	315	1	0	780	40
230	1	0	323	1	0	772	38
238	17	5	1048	15	4	2557	37
240	7	2	380	4	0	961	31
241	4	0	137	0	0	349	35
246	5	0	427	1	0	1021	38
247	3	2	358	6	1	859	38
248	3	1	188	1	0	437	35
249	4	1	200	1	1	486	40
250	11	3	305	11	2	697	37
251	8	0	285	0	3	656	30
257	6	0	227	0	0	528	34
258	0	1	142	1	1	362	35
262	0	0	213	0	0	595	35
267	4	0	245	0	0	610	35
268	4	3	177	3	2	355	36
269	4	0	520	2	0	1191	38
270	3	0	435	0	2	1143	36
271	2	2	520	1	0	1258	39
272	6	2	602	4	1	1512	35
273	7	3	540	3	1	1353	30
274	5	5	455	0	0	1159	33
275	1	1	332	2	1	787	30
279	0	0	45	1	0	123	35
285	4	5	320	1	0	893	37
286	19	8	1588	4	4	3775	38
287	26	5	3286	24	3	8254	39
288	21	2	3178	17	3	8193	37
291	3	0	222	0	0	564	38
301	4	1	194	0	0	498	36
302	7	0	248	0	1	616	37
306	6	0	176	3	0	446	38
307	3	0	247	0	2	622	40
308	1	0	171	0	0	427	35
309	5	2	516	6	0	1316	38
310	1	1	355	2	1	881	38
311	2	2	357	0	3	857	36
313	3	4	384	4	2	1000	40
314	6	2	615	2	0	1430	34
316	11	1	1009	10	2	2597	39
317	6	0	907	7	0	2445	32
318	1	0	35	0	0	92	35
319	4	0	286	4	0	679	38
320	5	0	387	1	0	979	28
321	7	1	416	2	0	1060	36
322	7	1	566	1	0	1380	36
324	12	7	2251	13	3	5893	33
325	1	1	194	4	0	478	33
326	10	4	392	7	1	895	38
327	2	2	571	1	0	1396	39
328	2	0	279	0	3	678	40
330	9	0	483	4	0	1249	32
333	7	2	508	4	2	1192	36
334	0	0	92	0	0	241	35
336	1	0	50	2	0	120	35
338	42	3	3825	61	17	9746	38
339	1	1	176	3	1	491	37
341	1	0	33	0	0	83	35
343	1	0	46	1	0	107	12
344	2	0	86	1	0	216	35
346	2	0	109	4	2	275	29
347	2	0	161	3	0	409	35
348	1	0	51	7	0	121	35
350	3	0	238	1	1	613	39
353	2	0	102	0	0	218	38
354	2	0	137	0	3	343	38
355	2	0	222	3	0	575	37
356	1	1	221	0	1	540	22
358	2	0	139	1	2	326	39
359	5	2	236	1	0	524	37
360	0	1	219	2	0	508	36
361	1	1	272	1	0	700	34
362	1	0	77	0	0	172	35
363	2	0	257	3	0	592	20
366	3	1	220	4	1	546	39
368	10	6	884	11	6	2064	36
372	0	1	339	0	0	876	38
373	6	2	453	0	1	1137	18
377	0	0	123	0	0	312	38
378	2	0	80	0	0	205	35
381	0	0	114	0	0	281	40
382	0	1	150	0	0	378	28
383	4	1	284	2	0	685	39
384	4	0	302	0	0	732	35
387	0	0	160	0	0	422	35
388	3	1	172	0	0	419	40
389	3	0	92	0	0	236	35
390	0	0	160	0	0	418	35
391	3	0	172	2	0	404	35
392	1	0	130	0	0	319	35
394	6	0	676	0	0	1813	23
397	3	0	56	0	0	145	35
399	2	1	166	1	0	410	40
400	1	0	139	0	0	372	35
402	2	0	138	0	0	332	36
403	0	0	51	0	0	135	35
406	4	0	396	0	0	1034	35
408	4	1	329	0	0	785	28
409	4	1	225	1	0	535	36
410	8	0	348	14	2	752	38
411	3	1	293	0	1	693	39
417	8	1	276	3	2	666	39
420	1	2	241	2	1	612	21
421	6	1	659	6	2	1492	31
427	3	0	289	3	0	753	36
429	3	1	143	3	0	345	34
433	1	0	196	3	0	506	37
434	3	1	120	5	0	279	40
435	2	0	296	2	0	743	35
439	4	0	206	0	0	532	35
440	7	1	441	0	1	1146	38
443	1	0	201	0	0	537	38
444	8	1	558	10	0	1499	39
445	4	1	351	2	1	888	38
460	8	3	955	0	1	2378	38
462	4	2	385	2	0	983	39
463	32	17	2935	12	7	7345	37
466	2	0	165	0	1	412	40
467	1	1	97	0	0	251	38
468	2	0	217	4	1	557	38
472	9	1	1003	8	2	2654	38
473	0	0	51	0	0	125	35
474	0	0	204	0	1	481	39
475	0	0	50	0	0	130	35
476	4	3	787	1	0	1992	40
477	14	2	836	2	1	2049	36
478	15	2	782	0	0	1911	38
479	10	7	844	5	3	2146	40
480	7	1	693	6	3	1763	39
481	7	1	254	1	0	658	40
482	3	1	207	0	0	554	40
483	0	0	152	0	1	396	40
486	1	1	40	1	0	99	40
487	2	1	276	0	0	662	28
489	6	4	654	4	0	1517	37
490	6	2	951	0	0	2504	38
491	10	6	759	1	1	1906	36
493	9	5	983	1	1	2440	38
495	5	1	677	1	2	1626	34
496	1	0	45	1	0	114	35
498	5	0	416	0	0	994	35
501	2	1	366	2	0	932	33
509	2	0	205	0	1	522	40
513	3	0	117	0	0	249	38
514	0	0	42	1	0	114	35
515	1	0	222	1	0	549	15
516	1	1	119	0	0	292	38
517	2	0	116	0	0	271	35
518	0	1	127	0	0	302	40
521	1	0	28	0	0	69	35
522	3	0	76	2	0	213	35
523	5	0	456	0	0	1174	35
526	3	1	383	0	0	945	33
527	1	0	55	1	0	127	35
528	1	0	322	0	0	827	39
529	2	0	145	0	0	400	36
533	2	0	164	0	0	405	35
535	6	0	604	0	0	1582	34
538	0	0	41	0	0	106	35
540	27	3	1083	19	6	2703	39
547	15	4	997	2	1	2422	36
549	2	0	192	1	0	462	35
550	0	0	60	0	0	137	35
551	1	0	37	6	0	83	38
552	8	1	351	4	0	906	29
558	13	1	693	4	1	1664	28
566	4	3	129	2	1	294	37
567	0	0	98	0	0	248	35
571	5	1	614	2	1	1590	39
572	1	1	138	0	0	369	36
573	1	0	89	3	0	226	39
575	3	0	138	1	0	322	35
576	13	2	1211	4	2	2862	30
577	12	4	1214	2	1	3219	38
578	1	2	132	1	0	310	40
579	4	0	199	0	0	453	36
580	5	2	568	4	4	1479	37
581	0	0	126	1	0	314	35
582	4	1	546	7	0	1236	39
583	7	2	610	3	1	1515	37
585	0	0	360	0	0	914	38
586	2	0	328	1	1	827	40
587	3	0	308	3	1	744	40
590	4	0	449	4	2	1235	40
593	6	3	385	3	4	953	37
594	6	0	312	0	1	798	37
595	0	1	43	0	0	105	38
596	0	0	210	0	0	510	40
597	5	0	141	1	3	387	40
598	1	0	196	0	0	506	35
602	0	0	265	0	0	578	40
604	9	2	558	2	1	1419	35
605	1	2	160	0	1	444	40
607	4	1	1191	3	2	3090	37
608	0	2	148	0	2	383	38
610	4	1	125	0	0	297	32
611	3	1	296	0	0	751	22
613	13	3	805	1	6	1984	32
617	7	2	375	6	1	877	39
622	0	2	272	2	0	677	36
623	2	2	317	3	1	745	29
624	5	1	336	2	1	840	35
627	5	0	207	0	1	537	40
629	8	0	617	7	4	1562	35
631	3	4	469	1	1	1152	25
634	6	0	408	9	0	1019	39
635	3	1	326	3	1	855	38
636	7	5	811	1	0	2069	36
637	3	1	166	0	0	398	40
638	3	0	144	3	1	339	38
641	12	3	1120	21	0	2974	36
642	2	1	341	1	1	925	37
643	1	2	340	2	1	779	38
644	3	3	251	1	0	628	38
645	1	0	112	1	0	254	35
646	2	0	606	3	0	1607	35
648	2	0	239	0	0	629	35
649	8	2	615	2	0	1528	30
650	3	1	280	3	1	703	26
651	10	1	391	8	1	994	39
652	0	0	349	1	1	878	38
653	2	1	321	0	0	839	37
654	1	4	255	1	0	623	37
655	3	3	370	0	1	926	40
656	0	0	46	1	0	104	35
657	8	0	425	1	0	1096	24
658	4	0	421	3	0	1087	35
659	5	1	501	1	1	1289	37
661	3	1	286	0	0	707	40
662	2	0	191	0	0	496	35
663	0	0	45	0	0	122	35
664	5	1	145	0	0	394	40
665	0	0	151	0	0	409	35
667	17	2	1859	12	3	4983	37
668	1	0	67	0	0	160	35
669	3	0	215	2	0	565	35
670	5	1	215	3	0	539	38
671	5	2	314	13	2	797	39
673	1	1	609	0	0	1525	35
675	17	8	1819	17	5	4927	39
676	5	0	610	8	3	1693	34
677	0	0	234	0	0	553	35
678	0	0	16	0	0	35	35
682	2	3	94	2	0	232	39
683	6	2	260	9	3	637	38
684	3	1	85	2	0	200	40
685	0	0	125	3	2	313	38
686	6	1	455	6	3	1176	35
687	1	0	32	0	0	79	35
688	0	0	322	1	0	791	36
689	0	1	138	0	0	351	38
694	0	0	103	0	0	265	40
696	0	2	450	5	3	1110	38
699	4	0	729	10	0	1950	40
701	4	3	774	2	1	2041	39
705	3	0	246	0	0	588	35
706	2	0	84	2	0	197	35
708	3	0	152	1	0	371	35
713	5	0	210	6	0	513	35
714	2	0	171	2	0	386	35
716	9	2	522	7	0	1362	40
717	5	1	641	3	1	1618	37
718	16	6	865	14	1	2123	36
719	3	0	415	7	3	1034	39
721	2	3	136	2	4	321	30
726	4	0	532	2	0	1319	32
727	10	5	1215	9	2	3121	29
728	4	0	191	11	0	507	35
729	7	2	775	9	2	2030	37
730	6	0	656	8	1	1693	23
731	4	2	287	1	1	744	37
733	0	1	59	2	0	132	16
734	5	0	418	3	1	1057	39
738	5	1	650	3	0	1458	36
740	3	0	146	1	0	355	36
741	2	1	381	5	0	831	39
744	1	0	248	0	0	637	35
745	10	1	683	4	3	1633	38
746	2	0	67	0	0	170	35
747	10	2	718	0	2	1664	34
750	0	1	84	2	1	210	35
752	5	2	283	1	0	673	36
754	3	0	121	2	0	307	35
755	2	0	205	2	1	452	38
757	0	0	78	0	1	218	26
759	1	0	121	2	0	313	35
760	0	1	178	2	0	451	32
761	0	0	219	2	1	563	32
762	1	0	209	2	0	508	36
765	7	3	267	6	4	659	39
766	2	0	203	1	0	516	35
767	0	2	146	0	0	367	34
768	4	1	386	2	1	870	39
770	2	0	289	0	0	672	35
771	5	0	304	1	1	740	40
773	7	2	1644	6	0	4150	14
774	4	2	460	0	0	1119	37
775	2	1	123	0	1	305	38
776	12	7	1541	3	0	3989	36
777	24	7	1753	6	2	4420	38
779	27	8	1533	14	7	3827	39
780	7	2	715	0	0	1696	34
781	5	1	760	2	1	1969	38
782	1	1	251	2	0	609	36
783	5	1	450	0	1	1158	40
785	6	1	394	0	0	985	26
788	0	0	107	0	0	262	38
790	13	6	1814	2	1	4242	36
793	1	0	207	0	0	525	40
794	0	0	39	0	0	104	35
795	0	0	66	0	0	174	35
796	1	0	122	2	1	304	37
797	1	0	113	1	0	271	40
799	6	1	348	1	1	926	37
800	2	0	356	5	1	983	38
801	0	0	117	0	0	330	35
805	0	0	87	0	0	255	40
808	0	1	119	0	0	328	39
810	0	1	127	0	0	323	40
813	0	0	219	0	1	624	40
814	3	1	310	1	0	787	33
815	2	0	244	0	1	596	36
816	4	6	313	2	0	775	35
817	3	0	323	0	0	855	35
818	1	0	347	0	0	877	35
819	1	0	49	0	0	123	35
820	2	0	146	1	0	367	35
821	3	0	197	2	0	540	35
823	13	0	615	2	2	1519	34
824	5	2	408	0	1	1046	39
825	9	3	453	0	1	1216	37
826	4	0	145	3	0	360	35
828	0	0	91	0	0	218	8
829	2	1	137	0	0	382	34
830	1	0	142	0	0	388	35
831	0	0	71	0	1	184	40
833	8	1	617	1	1	1605	36
834	5	3	261	8	3	700	33
835	2	1	311	0	1	782	40
836	3	0	220	1	0	614	40
837	4	0	296	3	2	800	37
839	3	0	246	1	0	636	37
840	3	0	183	1	1	485	30
841	4	1	320	2	1	854	39
842	2	1	364	1	3	887	35
843	4	1	402	10	3	1014	38
844	3	0	332	1	1	841	37
845	2	0	211	0	0	571	32
846	15	0	918	6	3	2314	38
847	6	1	371	3	0	969	40
857	0	0	146	0	1	391	38
858	2	0	53	0	0	135	35
859	1	2	117	0	0	291	40
860	2	0	307	0	0	770	35
861	0	0	16	0	0	39	35
862	5	1	439	0	0	1097	40
863	8	0	261	4	1	615	32
864	5	0	237	0	0	572	30
865	0	0	32	1	0	85	35
866	3	4	344	7	1	874	28
867	4	0	570	0	0	1429	38
868	10	6	733	1	0	1847	39
869	2	1	112	0	0	270	40
871	3	6	373	0	1	884	27
873	8	2	244	0	0	590	38
874	3	2	239	1	2	595	33
881	4	2	505	2	2	1262	37
883	4	0	280	6	0	721	35
885	1	0	105	1	0	243	35
886	2	0	364	2	0	923	40
887	8	0	375	4	2	818	38
889	7	1	541	1	2	1458	32
890	5	1	367	2	1	932	37
891	0	0	321	1	0	819	35
892	2	0	174	0	0	475	35
894	1	1	256	0	0	614	37
896	1	2	207	1	2	474	34
898	0	2	273	1	2	739	36
899	3	0	255	0	1	604	39
900	5	0	252	0	2	636	40
901	2	1	246	0	0	627	36
902	3	0	177	0	1	461	38
904	4	3	556	2	0	1431	37
905	2	2	485	1	0	1281	33
908	7	0	315	0	0	810	40
910	5	0	280	2	2	700	38
911	8	0	289	5	0	713	38
913	2	1	302	9	1	762	39
914	2	0	288	2	1	768	35
915	1	0	151	4	0	365	35
916	2	1	151	2	0	391	25
917	2	0	119	0	0	307	35
919	2	1	142	0	0	350	38
920	5	2	273	4	0	688	36
921	2	0	403	2	4	976	37
922	5	0	297	5	0	742	35
923	5	0	300	5	2	726	32
924	0	0	125	1	0	272	38
925	1	1	61	2	0	133	24
928	2	0	190	1	1	497	38
929	5	1	354	7	0	771	38
930	4	1	461	1	2	1125	35
931	4	1	146	3	0	409	38
933	10	1	709	22	1	1828	21
939	4	0	223	0	2	560	33
940	2	0	190	0	1	473	40
941	2	1	142	2	0	372	34
942	1	0	259	2	2	713	35
943	11	1	504	8	0	1196	32
944	3	1	204	0	0	501	38
945	3	0	321	12	3	774	37
947	2	0	293	8	1	679	38
948	2	0	379	3	1	985	39
949	6	1	386	0	0	978	33
950	4	0	284	2	0	744	39
951	3	1	127	1	0	299	24
952	3	0	189	3	0	510	40
953	3	1	414	2	0	1103	26
954	5	2	278	6	1	636	32
955	6	1	386	3	1	928	37
956	5	0	432	1	2	1106	39
960	8	3	524	9	3	1374	40
961	1	0	169	3	0	418	35
962	1	2	205	2	1	527	38
963	1	0	192	0	0	468	35
965	4	1	185	7	0	488	38
967	0	0	184	1	0	467	40
968	5	1	316	3	3	749	33
969	1	2	78	1	0	218	37
970	1	0	61	0	0	135	35
971	0	0	273	6	2	677	35
972	2	0	224	1	1	566	39
973	0	0	23	2	0	56	35
974	3	1	196	2	0	494	36
975	3	2	158	0	0	382	28
976	10	0	557	9	1	1360	40
977	4	1	173	0	0	408	36
978	1	0	123	0	1	318	40
983	1	0	207	0	0	545	35
987	22	4	2144	10	5	5527	38
988	3	5	605	1	0	1598	39
989	2	0	132	0	0	395	35
990	0	0	439	1	0	1098	21
991	1	1	404	3	0	998	40
993	4	1	384	1	0	978	38
994	7	3	449	4	0	1111	34
996	1	1	412	1	0	1055	37
997	5	0	156	2	0	375	38
998	1	0	166	0	0	410	40
999	16	2	710	2	0	1736	37
1001	9	5	722	4	6	1757	35
1003	9	2	681	1	3	1674	34
1004	10	4	668	1	0	1681	37
1005	8	1	598	0	0	1508	35
1006	5	3	641	0	0	1639	36
1007	5	0	643	0	3	1704	35
1008	3	0	660	0	0	1676	33
1009	4	2	608	1	3	1531	37
1013	0	1	142	0	0	320	40
1014	17	0	707	14	1	1666	31
1015	10	5	684	12	2	1738	36
1016	10	1	634	3	0	1621	30
1017	0	1	264	0	0	633	40
1018	1	0	271	1	0	647	35
1019	1	0	276	0	0	636	35
1020	3	0	261	0	0	618	35
1021	2	1	285	0	0	696	36
1022	0	1	69	0	0	172	32
1024	4	0	252	0	0	663	35
1025	6	1	292	0	0	735	35
1026	1	0	149	0	1	346	35
1027	0	0	167	0	1	430	38
1028	1	0	40	3	0	87	35
1030	3	0	129	0	0	288	38
1033	0	0	109	1	0	274	35
1036	2	0	164	0	0	439	40
1039	0	0	121	1	0	306	35
1040	5	0	364	3	1	943	40
1041	5	10	468	3	8	1120	36
1043	0	0	49	0	2	137	37
1044	1	0	106	2	0	247	35
1045	1	0	119	0	0	282	35
1047	3	2	382	4	2	1103	38
1048	5	0	508	11	2	1241	39
1051	3	0	118	0	0	269	35
1053	0	0	119	0	0	280	36
1054	3	1	124	1	0	329	22
1058	6	0	126	0	0	291	40
1059	3	1	130	1	0	309	39
1060	3	0	555	6	2	1505	23
1062	28	4	1582	27	3	4527	34
1068	7	0	137	5	1	382	32
1070	0	0	84	0	0	242	35
1071	3	0	290	3	0	710	34
1072	1	1	140	0	0	358	38
1073	0	0	134	0	0	364	35
1075	3	1	343	4	2	875	39
1080	6	0	1003	4	5	2618	34
1084	3	1	189	13	0	450	37
1087	1	0	124	2	0	311	38
1088	5	1	303	1	3	747	39
1089	5	0	113	7	0	259	35
1101	5	3	331	1	2	749	38
1102	2	1	381	0	0	953	39
1104	3	2	319	2	1	775	37
1105	4	0	648	2	1	1770	40
1106	9	4	1338	1	1	3595	38
1107	10	2	1337	1	1	3386	37
1108	10	3	1400	0	1	3672	37
1109	5	1	276	7	1	696	37
1111	2	0	313	0	1	842	38
1113	3	1	339	0	4	873	38
1114	2	1	292	8	6	813	38
1117	4	1	327	3	1	846	32
1118	7	0	398	5	3	1003	28
1119	1	0	193	0	0	490	40
1122	6	1	541	5	1	1430	32
1123	2	1	255	0	0	660	37
1124	11	1	392	0	1	1015	40
1129	2	0	383	0	0	1018	40
1130	26	8	2932	33	2	7628	37
1131	7	0	498	2	0	1275	36
1134	7	0	385	4	2	989	38
1136	3	4	416	2	3	1020	35
1137	13	0	477	10	0	1126	35
1138	5	0	317	3	1	832	39
1139	0	0	45	0	0	110	35
1140	3	0	296	3	1	702	40
1142	5	0	310	0	1	797	39
1143	7	1	374	8	1	919	40
1144	0	1	266	5	1	644	40
1145	6	4	389	3	0	915	38
1146	5	1	463	4	1	1083	38
1147	5	2	529	2	2	1421	35
1149	3	0	98	0	0	235	35
1152	1	2	145	0	0	348	35
1153	1	1	143	0	0	358	34
1154	1	2	232	1	0	525	19
1155	1	0	160	0	0	388	35
1158	4	2	239	0	0	611	38
1160	4	0	365	0	0	895	35
1161	2	0	284	0	0	729	38
1164	0	0	33	0	0	95	35
1173	0	2	224	0	0	593	39
1174	5	0	132	0	0	342	35
1175	1	0	72	0	0	180	35
1176	0	0	75	0	0	198	35
1180	10	0	476	0	0	1149	35
1181	5	2	595	3	1	1417	40
1182	2	2	634	0	1	1632	36
1186	7	3	492	2	0	1141	11
1187	7	4	442	10	4	1045	27
1188	11	5	509	9	3	1211	17
1191	5	3	379	8	1	990	39
1192	5	0	154	0	0	371	35
1195	2	0	334	1	0	937	40
1196	0	0	353	0	0	876	35
1200	7	2	507	2	0	1185	36
1207	0	0	193	0	0	490	35
1208	0	0	63	0	0	153	35
1209	3	4	501	2	0	1247	36
1211	1	1	200	3	0	511	37
1213	5	0	631	0	0	1619	35
1230	2	0	314	1	0	754	38
1233	1	1	309	0	0	774	36
1235	6	2	316	2	1	800	39
1236	4	0	326	0	0	801	39
1237	4	0	251	1	1	639	34
1238	5	0	333	5	1	822	35
1240	0	0	31	0	0	78	35
1241	3	1	200	1	0	421	38
1244	10	4	1270	11	2	3185	32
1258	15	4	856	17	5	2176	36
1259	9	1	494	1	1	1327	24
1261	11	2	602	4	1	1483	38
1262	6	2	514	3	0	1213	37
1263	3	2	355	2	1	823	31
1264	2	0	195	0	0	494	26
1265	2	1	91	0	0	231	34
1266	1	0	234	1	1	624	37
1267	2	1	371	0	0	892	40
1268	6	1	382	0	0	950	35
1269	3	6	324	0	2	759	34
1271	5	0	230	3	0	543	35
1272	14	0	849	1	0	2195	35
1277	18	1	967	0	0	2199	38
1278	9	3	1239	2	1	2836	35
1280	14	6	1349	2	3	3098	32
1281	4	3	754	0	2	1759	38
1282	11	2	664	4	1	1568	40
1286	14	6	1429	17	4	3331	37
1289	31	4	1359	10	2	3177	39
1290	11	3	1191	2	1	2818	39
1291	16	2	767	8	0	1795	33
1292	28	11	863	2	4	2064	38
1294	24	4	2336	18	2	5178	37
1295	6	0	669	3	1	1566	38
1296	5	3	604	3	0	1309	26
1297	5	0	688	5	4	1597	36
1298	7	1	505	5	1	1149	38
1300	6	1	612	9	1	1431	38
1302	9	6	1435	9	5	3227	34
1303	30	2	2502	7	6	6163	35
1306	13	5	1170	16	6	2792	34
1307	8	1	1252	7	3	2932	37
1308	16	4	1311	20	3	3059	36
1310	5	4	907	5	2	2230	36
1311	1	1	318	1	1	788	26
1314	5	1	1020	2	1	2532	28
1315	10	0	701	2	0	1780	35
1316	1	0	240	1	0	612	40
1317	1	0	152	0	0	421	35
1318	2	1	126	0	0	300	38
1325	3	1	89	1	0	229	18
1326	8	1	352	2	0	899	40
1327	1	0	131	0	1	379	37
1337	1	0	96	0	0	234	36
1339	1	0	58	0	0	130	35
1340	1	0	50	0	0	151	35
1345	0	1	64	1	0	164	36
1347	1	0	68	1	0	166	35
1350	0	0	54	0	0	138	35
1351	1	1	60	0	0	128	40
1352	5	1	315	0	2	751	38
1353	4	1	155	4	0	413	33
1355	6	0	359	0	0	865	37
1356	9	3	833	4	2	2240	40
1357	11	3	364	3	1	896	30
1358	1	1	330	1	0	839	28
1359	4	1	337	5	0	917	36
1360	5	1	349	7	1	876	35
1362	12	1	1099	13	1	2739	38
1363	5	1	316	1	1	808	36
1364	5	0	188	0	1	442	36
1365	3	0	159	0	0	358	34
1366	1	2	183	1	1	453	23
1368	2	3	372	4	0	960	38
1369	2	1	175	1	1	435	22
1371	0	1	390	6	1	975	34
1374	9	3	491	2	1	1253	39
1376	4	0	523	6	2	1302	33
1378	16	2	920	14	9	2358	38
1380	5	3	844	4	2	2152	38
1381	0	0	95	0	0	242	35
1384	4	0	391	4	0	960	35
1385	1	1	203	0	0	511	38
1386	2	0	435	0	0	1083	40
1387	12	4	1774	1	1	4555	38
1388	15	1	547	6	0	1296	31
1389	1	0	91	0	0	252	35
1390	2	0	238	1	0	609	37
1392	1	0	120	0	0	277	35
1393	2	0	251	0	0	624	38
1394	1	3	312	2	1	758	29
1395	3	0	290	2	2	702	39
1398	1	1	253	2	0	627	2
1399	3	0	262	0	0	650	35
1400	9	3	437	17	1	1078	36
1401	1	1	171	2	0	443	37
1404	0	1	224	1	0	551	36
1406	1	0	30	0	0	70	35
1407	1	0	175	1	0	449	35
1408	6	0	409	2	0	997	40
1409	2	1	156	0	0	366	39
1410	0	1	150	1	0	378	30
1413	4	1	166	1	1	425	36
1414	4	0	216	4	0	543	40
1415	2	0	83	0	0	223	35
1417	2	0	176	4	2	460	35
1418	1	0	148	0	0	368	38
1419	3	1	140	1	2	379	39
1420	2	0	145	1	1	371	40
1421	1	2	144	0	0	372	39
1427	0	0	139	1	0	379	38
1428	2	0	171	0	0	417	40
1429	12	2	283	2	1	707	34
1431	2	1	283	1	0	686	21
1434	3	2	782	0	0	2018	39
1435	6	2	467	1	3	1156	36
1436	7	3	686	4	1	1676	39
1437	1	0	122	2	1	313	38
1439	15	0	729	20	0	1761	35
1440	3	1	193	1	0	431	37
1441	10	1	604	11	1	1467	38
1445	4	2	343	0	0	834	32
1446	1	0	125	4	0	351	40
1447	1	0	192	3	0	480	35
1448	0	1	155	2	2	374	35
1454	6	0	351	0	0	852	40
1455	1	0	123	1	0	296	40
1456	1	0	249	0	0	660	35
1457	2	0	307	4	2	779	40
1459	1	0	265	0	0	684	35
1460	1	1	174	0	0	474	38
1462	13	7	1466	20	4	3805	35
1465	4	1	164	0	0	418	40
1466	2	0	160	0	0	422	35
1468	0	0	100	0	0	223	35
1471	1	0	60	0	0	138	35
1472	6	0	99	10	0	243	35
1475	3	1	82	0	1	215	30
1476	1	0	64	1	0	167	35
1477	3	0	141	0	0	363	35
1479	1	1	497	0	0	1327	37
1486	3	0	224	1	2	585	38
1487	14	0	390	3	0	893	35
1490	1	0	217	1	0	544	40
1493	2	0	172	0	1	432	38
1495	3	1	364	1	1	932	40
1496	8	2	456	0	0	1157	38
1497	5	0	253	4	1	631	37
1499	8	0	651	0	0	1618	39
1501	12	3	879	1	0	2102	40
1503	2	0	428	0	0	1100	36
1506	1	0	235	3	1	560	37
1510	2	2	185	0	0	466	36
1511	7	0	227	8	1	541	39
1521	3	0	104	0	0	262	35
1522	3	1	218	0	0	551	35
1523	2	2	252	0	1	631	38
1525	5	1	300	0	2	755	40
1528	0	2	42	1	0	117	23
1534	4	0	239	3	0	517	24
1535	2	0	94	0	1	217	37
1537	1	0	62	0	0	144	35
1539	2	2	201	7	3	582	34
1540	8	1	705	0	0	1830	32
1543	4	0	441	1	3	1098	36
1544	6	1	389	7	1	946	37
1549	1	0	91	2	3	233	27
1551	6	0	313	2	1	822	26
1553	4	0	157	2	0	395	40
1555	3	0	89	2	1	224	40
1558	3	0	217	7	3	562	28
1559	1	0	204	2	1	532	40
1565	4	6	216	11	8	489	33
1571	5	1	398	7	0	1009	31
1572	0	0	34	0	0	82	35
1573	3	1	408	6	1	1067	40
1576	1	0	333	7	0	881	40
1577	2	0	359	0	0	919	35
1580	5	0	359	12	3	906	35
1581	3	0	419	1	0	1095	36
1582	1	1	426	5	1	1080	37
1583	6	1	251	2	1	637	37
1584	10	2	270	3	1	651	34
1585	3	0	66	0	0	157	35
1586	6	1	325	9	0	816	38
1588	1	2	365	1	1	992	38
1589	3	0	104	3	3	242	35
1591	1	4	277	4	0	699	39
1592	1	0	183	1	0	445	35
1593	14	2	471	3	1	1125	38
1594	7	1	471	2	0	1056	39
1595	1	0	374	4	1	953	40
1600	3	0	430	1	1	1142	40
1601	3	4	501	2	1	1293	36
1602	2	0	420	0	0	1027	40
1603	1	0	104	0	0	238	38
1604	6	0	307	6	0	739	37
1605	0	0	84	0	0	201	38
1606	6	1	513	0	0	1296	38
1607	6	1	534	0	1	1410	39
1608	5	0	549	1	2	1432	38
1609	8	1	276	4	0	627	39
1610	3	2	202	5	0	493	39
1611	0	0	42	0	0	115	40
1613	2	0	259	0	0	615	28
1615	2	0	267	2	0	702	35
1616	1	2	648	1	0	1575	33
1618	0	0	177	0	1	463	38
1620	13	3	634	0	0	1652	34
1621	9	2	490	5	2	1176	38
1622	0	0	66	0	0	189	36
1627	4	1	469	5	3	1163	36
1628	5	0	251	0	0	547	39
1629	3	1	358	2	1	934	33
1630	14	3	1168	2	2	2900	37
1634	1	0	278	0	0	689	40
1635	4	2	143	0	1	394	35
1636	21	0	902	11	0	2242	2
1638	5	0	314	4	0	786	35
1639	6	0	724	0	1	1745	37
1642	6	0	829	0	0	2056	37
1643	2	1	203	0	0	514	32
1644	6	0	386	2	0	969	40
1647	0	0	47	0	0	111	36
1649	4	1	144	1	0	366	40
1650	3	2	373	1	0	903	37
1653	7	2	541	1	0	1438	38
1655	6	0	510	0	1	1335	39
1656	0	0	259	0	0	665	35
1659	1	0	740	0	2	1882	33
1660	11	2	923	3	0	2345	38
1662	6	0	623	8	1	1694	39
1665	7	2	623	0	0	1574	37
1666	3	0	278	1	0	718	35
1669	3	1	84	1	2	210	38
1671	1	0	30	0	0	77	40
1674	3	3	357	0	0	855	29
1675	1	0	109	1	0	240	35
1676	1	0	238	7	0	569	38
1677	2	0	250	3	0	602	35
1678	0	0	79	0	0	215	35
1687	10	3	431	7	3	1027	36
1690	4	0	464	0	1	1189	40
1716	3	1	174	1	0	443	39
1717	7	6	309	1	0	743	33
1718	3	0	80	0	0	195	40
1719	0	0	116	1	1	315	36
1723	7	0	327	2	1	757	36
1725	3	0	320	3	0	790	36
1727	5	0	236	9	0	576	2
1728	1	1	183	1	2	477	38
1729	1	0	670	3	1	1709	27
1731	1	1	194	3	1	488	32
1733	1	1	103	1	0	275	36
1734	1	0	51	0	1	126	34
1737	6	0	496	5	2	1226	36
1738	3	1	380	1	0	971	36
1739	4	1	722	1	3	1883	32
1740	2	0	594	0	0	1504	31
1742	4	1	592	6	0	1437	38
1743	3	1	298	0	0	737	10
1745	1	0	107	0	0	271	35
1746	1	1	97	0	0	239	40
1747	0	2	258	0	0	606	35
1748	3	0	216	1	1	507	30
1749	2	1	250	0	1	620	34
1750	0	0	123	0	0	323	35
1757	12	5	741	8	4	1743	30
1758	6	2	346	10	3	996	39
1759	6	2	396	0	0	959	36
1760	3	0	447	0	1	1025	36
1761	7	1	289	1	0	719	35
1762	8	4	468	3	0	1068	33
1767	51	11	3502	23	9	9178	33
1770	41	12	3579	37	9	9149	39
1773	3	0	253	3	3	596	37
1775	2	0	161	0	1	374	40
1776	4	0	251	4	0	667	35
1777	5	1	308	4	1	757	39
1778	67	11	3802	3	1	9644	38
1780	1	2	441	0	4	1142	34
1781	2	0	470	0	0	1257	35
1783	4	2	336	2	0	835	38
1785	10	2	535	0	0	1318	33
1787	4	1	313	1	0	791	39
1788	3	1	553	0	2	1428	39
1789	9	2	622	1	1	1545	38
1791	8	0	373	2	2	998	39
1793	23	9	1408	2	4	3666	39
1794	9	9	1370	4	2	3661	37
1795	5	0	1399	2	0	3666	38
1797	6	1	346	3	1	845	27
1798	1	0	365	1	1	862	37
1801	6	1	396	3	2	933	33
1802	1	0	76	2	0	167	36
1803	5	1	450	2	0	1189	34
1804	14	7	589	5	1	1516	34
1805	1	2	157	0	0	449	40
1806	14	2	743	1	4	1913	38
1807	6	0	362	5	0	921	38
1808	9	2	427	1	0	1073	8
1809	7	1	411	0	0	1060	39
1810	0	0	145	0	1	386	38
1811	14	1	591	17	0	1470	38
1813	2	3	369	1	2	920	25
1814	7	1	356	2	1	843	32
1819	4	1	301	0	0	730	40
1820	5	3	292	4	1	698	30
1823	8	4	608	6	4	1562	31
1824	11	1	751	12	2	1913	35
1825	10	1	689	9	2	1757	37
1827	1	1	140	1	0	367	38
1828	16	1	879	22	2	2268	37
1829	10	3	828	9	1	2112	39
1830	11	0	862	6	3	2138	37
1833	2	0	275	2	0	684	35
1834	3	1	413	5	2	1335	39
1836	2	0	626	3	2	1594	40
1837	0	0	258	0	0	661	40
1838	2	1	493	1	0	1279	38
1839	1	1	139	0	0	314	40
1842	8	2	512	4	2	1327	38
1843	3	1	223	0	1	514	40
1846	8	1	323	1	0	754	36
1847	3	1	231	1	2	545	34
1848	3	0	333	0	4	813	38
1849	1	0	312	0	0	728	38
1850	2	2	268	4	1	601	31
1854	0	1	87	2	0	219	36
1855	5	0	154	0	0	376	38
1856	6	3	563	0	0	1368	3
1857	0	0	436	0	0	1084	38
1859	7	0	503	0	0	1327	35
1869	0	0	265	6	1	604	36
1870	3	0	364	2	2	844	34
1871	0	0	109	0	0	257	35
1874	3	0	273	3	1	654	30
1876	1	0	223	0	0	563	35
1877	7	0	399	15	0	940	35
1879	3	1	423	0	0	1088	40
1880	1	1	292	1	0	794	39
1889	14	4	532	5	1	1362	26
1890	2	0	241	0	0	524	38
1891	5	0	268	2	2	660	39
1892	5	0	200	3	1	516	36
1894	6	1	455	1	1	1212	35
1901	4	0	342	2	1	807	36
1902	0	2	293	0	0	757	33
1903	2	0	328	1	2	809	40
1906	2	1	173	8	1	466	38
1907	0	0	54	0	0	129	35
1908	2	0	157	1	0	379	40
1909	3	2	307	0	0	824	22
1910	4	3	382	0	1	947	32
1911	11	5	877	3	2	2135	36
1915	2	1	391	0	1	998	36
1917	4	2	174	3	0	429	34
1933	1	0	189	0	1	489	38
1936	5	1	236	13	0	571	36
1937	1	1	156	0	0	402	38
1938	13	3	532	1	2	1314	37
1939	1	0	387	4	0	965	26
1942	1	0	54	1	1	135	40
1943	1	0	58	0	0	130	35
1944	1	0	134	0	0	311	35
1945	1	0	184	0	0	422	35
1946	1	0	88	0	0	225	35
1948	2	0	191	0	0	486	35
1949	1	0	130	0	0	289	35
1950	13	0	910	13	4	2364	37
1951	20	3	2435	23	2	5555	33
1953	27	3	1015	25	11	2447	34
1954	15	4	1538	4	1	3531	29
1956	21	6	973	10	1	2481	37
1958	5	0	388	1	0	937	40
1960	0	1	325	0	0	813	37
1961	4	1	403	2	1	922	37
1962	4	1	330	4	0	807	39
1965	2	0	137	0	0	365	35
1969	10	4	721	1	2	1766	37
1973	6	2	335	0	1	864	30
1978	1	0	51	0	0	129	22
1979	0	1	105	0	0	258	40
1981	7	2	1213	4	2	2966	39
1982	6	1	703	0	0	1844	37
1983	4	1	343	1	1	953	39
1984	1	0	131	0	0	334	35
1990	1	0	175	2	1	422	38
1991	1	0	85	1	0	189	35
1992	5	0	317	5	0	823	39
1993	3	0	238	0	0	616	35
1994	1	1	165	0	0	422	32
1995	4	2	285	8	0	685	30
1999	3	2	315	1	0	801	39
2001	0	1	208	2	0	560	38
2004	4	0	367	1	1	857	39
2005	0	0	279	4	0	700	40
2009	7	1	593	2	2	1496	35
2013	1	2	141	2	0	363	37
2015	6	1	547	12	12	1414	36
2017	4	1	374	0	0	988	40
2018	0	0	136	0	0	329	34
2019	2	0	83	0	0	195	35
2021	2	1	88	1	2	195	33
2022	11	3	392	3	0	925	34
2023	8	0	346	0	0	863	37
2026	0	0	130	0	0	313	35
2027	0	0	378	0	2	927	39
2028	8	1	726	5	2	1912	34
2029	1	0	95	0	0	259	35
2030	4	0	336	1	0	791	20
2033	26	0	1910	3	1	5041	38
2034	3	1	575	0	0	1444	39
2035	4	1	400	1	1	1029	40
2037	3	1	796	1	1	2103	39
2039	0	0	201	0	0	499	40
2040	2	0	218	0	1	566	38
2041	12	3	797	5	4	1896	39
2042	11	3	798	4	2	2070	34
2043	9	2	809	0	0	2061	39
2044	9	0	820	3	2	2099	33
2045	10	1	758	2	1	2008	40
2046	12	6	609	5	1	1452	37
2047	6	4	834	1	0	2121	36
2048	10	1	724	0	0	1826	40
2049	11	6	823	1	0	1991	38
2050	5	4	764	0	0	1794	37
2051	5	3	859	3	5	2003	38
2052	2	3	280	2	1	705	39
2053	5	3	347	5	1	913	39
2054	0	0	46	0	1	129	40
2055	4	0	244	3	0	617	2
2056	1	1	177	1	0	392	32
2057	2	1	408	3	1	938	36
2058	8	2	1057	4	4	2820	39
2059	9	1	479	0	0	1252	32
2060	7	3	669	3	3	1738	38
2064	13	0	977	3	0	2308	34
2065	8	2	994	2	1	2420	24
2066	5	0	484	1	0	1233	40
2067	5	1	267	0	0	624	32
2068	11	2	572	1	2	1335	35
2069	1	1	104	1	0	265	35
2070	3	1	520	2	1	1316	28
2071	5	1	603	8	0	1553	37
2072	3	1	570	4	1	1447	38
2073	15	3	963	8	2	2537	38
2077	10	2	494	1	0	1130	28
2078	4	2	352	0	0	917	34
2079	0	0	61	0	0	163	35
2081	12	6	828	3	3	2028	37
2091	1	0	250	0	1	595	38
2098	2	1	121	0	0	320	40
2099	2	4	256	3	0	627	38
2101	5	2	397	0	0	875	40
2103	5	1	386	2	1	910	38
2104	9	1	387	0	0	990	40
2107	0	0	366	0	0	948	35
2108	4	0	268	2	1	652	40
2109	1	0	119	0	1	274	40
2110	4	0	353	1	1	900	22
2113	4	2	369	1	0	956	37
2114	4	2	310	0	1	812	39
2115	1	0	222	0	1	599	40
2116	3	0	93	4	0	222	35
2117	0	0	108	0	0	292	35
2118	3	0	402	3	1	988	39
2119	1	0	216	2	0	540	40
2120	3	2	332	2	0	859	39
2121	14	5	757	11	4	1822	37
2122	5	2	848	1	2	2281	35
2123	1	1	212	1	0	568	40
2124	1	0	310	6	0	796	38
2128	2	1	208	4	0	476	26
2134	10	2	602	6	2	1429	39
2137	11	2	805	1	0	1955	36
2138	2	2	352	2	0	884	40
2139	7	1	458	6	1	1113	39
2145	4	0	566	0	0	1520	35
2146	3	3	504	0	1	1362	36
2150	2	1	346	3	0	848	40
2151	3	0	283	1	1	699	34
2152	3	0	192	4	0	496	30
2153	19	6	1115	15	3	2985	34
2160	9	4	472	3	0	1221	38
2161	4	1	530	7	0	1250	38
2162	7	2	525	4	2	1363	38
2165	4	3	460	2	3	1207	35
2166	3	1	395	3	1	906	32
2167	1	0	106	0	0	293	35
2168	2	0	102	0	2	282	32
2169	4	1	92	3	1	256	36
2170	1	0	113	0	1	289	40
2171	1	0	109	0	0	299	35
2172	1	0	55	1	0	156	35
2173	0	1	105	1	0	294	38
2175	22	0	1001	14	4	2449	37
2176	5	0	443	5	0	1123	40
2177	8	1	360	3	1	916	35
2178	1	2	349	2	1	794	35
2180	6	4	593	5	0	1499	38
2181	5	0	542	0	0	1398	27
2184	2	3	289	3	0	739	38
2185	9	7	808	4	2	2016	21
2188	3	1	339	6	0	786	38
2189	5	0	566	4	2	1267	38
2191	7	1	568	0	0	1519	38
2192	15	0	520	4	0	1269	35
2193	3	1	442	2	2	1085	39
2194	42	5	1698	17	0	3844	37
2195	73	14	3803	56	13	9585	38
2196	44	24	3637	24	16	8906	35
2197	1	1	119	0	2	283	35
2199	19	6	929	13	2	2142	38
2200	20	1	1974	2	1	5117	39
2201	24	5	2069	5	4	5376	35
2202	1	0	416	0	0	1066	40
2203	3	1	123	2	0	303	40
2204	5	2	210	5	2	527	38
2205	4	0	213	3	0	561	35
2206	5	0	168	6	0	432	39
2207	1	0	55	0	0	122	35
2208	1	1	169	11	0	423	36
2213	4	2	194	1	1	492	35
2217	3	1	308	0	1	717	37
2219	7	3	285	8	0	696	35
2220	0	0	55	4	0	132	35
2224	3	0	364	0	1	896	39
2230	1	0	72	0	0	168	35
2237	1	0	324	0	0	819	35
2241	4	3	422	1	0	1158	39
2242	9	3	719	1	2	1698	34
2243	8	0	639	25	1	1674	39
2244	3	2	396	3	2	1080	38
2247	1	0	89	0	0	201	35
2248	1	1	154	2	0	346	40
2249	0	0	87	1	0	194	36
2250	2	0	224	2	0	583	40
2251	3	3	189	2	1	438	40
2252	0	0	75	0	1	211	36
2253	0	0	78	0	0	190	35
2254	0	1	181	0	0	437	38
2255	1	0	173	0	0	454	35
2256	0	0	146	0	0	339	35
2257	0	0	62	0	0	161	35
2258	0	0	213	0	0	525	35
2259	1	1	152	0	0	399	39
2260	4	0	183	0	0	458	35
2261	5	4	510	1	1	1178	34
2262	6	0	483	10	0	1234	35
2263	7	1	691	1	0	1769	32
2264	8	1	570	6	0	1277	10
2266	7	0	345	3	0	937	40
2267	0	1	196	3	5	561	37
2268	6	0	341	2	0	842	38
2272	0	1	55	1	0	140	39
2273	0	0	135	0	0	365	35
2275	8	1	242	1	0	601	39
2280	0	0	68	0	0	174	35
2281	0	0	79	0	0	211	35
2286	0	0	51	1	1	120	31
2287	1	0	184	0	0	491	35
2288	2	0	355	1	0	920	29
2289	0	1	289	0	0	793	34
2290	4	0	267	4	0	644	40
2294	2	0	193	1	0	466	8
2295	1	1	48	0	0	116	38
2299	3	3	303	7	0	753	23
2302	5	1	330	1	0	750	40
2305	13	2	657	13	1	1635	40
2313	2	2	371	0	0	971	37
2314	12	0	903	6	2	2195	35
2315	0	0	76	0	0	184	40
2318	40	7	1768	9	1	4205	38
2319	5	0	327	0	2	813	39
2321	11	4	849	6	1	2208	38
2322	3	1	720	5	2	1903	29
2324	36	3	906	13	1	2186	40
2326	3	2	446	4	0	1153	36
2327	6	1	367	2	3	976	29
2329	4	0	407	2	2	1070	39
2330	2	1	438	3	2	1164	37
2335	36	7	1825	2	2	4525	37
2339	3	0	228	2	0	600	35
2342	1	1	307	0	0	748	40
2346	1	0	53	2	0	137	35
2348	2	1	199	2	0	540	40
2350	2	0	78	1	0	215	35
2352	0	1	161	4	1	407	37
2354	0	1	303	0	0	709	37
2355	0	0	32	0	0	76	35
2356	7	1	390	1	2	894	34
2357	6	5	305	4	5	748	38
2358	4	0	307	2	0	748	39
2359	2	1	298	2	0	764	40
2395	7	0	157	5	0	373	19
2444	0	0	330	3	2	853	37
2487	2	0	214	0	2	535	34
2488	3	1	105	2	0	285	32
2492	5	0	569	9	3	1447	36
2494	1	2	451	0	0	1175	36
2495	3	0	123	0	0	315	40
2515	3	0	483	13	1	1310	28
2516	3	0	178	1	0	409	35
2517	6	0	175	6	1	457	39
2519	3	1	346	0	2	900	35
2520	0	1	89	0	0	217	40
2521	5	2	434	4	1	1099	29
2523	2	0	323	4	0	775	35
2524	3	5	295	4	1	737	30
2525	13	0	305	6	3	738	25
2527	5	6	327	4	5	798	33
2528	5	4	282	12	4	700	40
2530	3	2	470	0	1	1213	34
2531	0	1	254	0	0	637	38
2533	11	0	581	9	2	1521	37
2535	6	1	470	0	0	1119	28
2537	1	0	121	2	0	284	36
2538	4	0	296	2	0	744	40
2542	2	1	366	2	0	923	40
2547	3	1	414	0	0	1072	32
2548	20	9	822	12	5	1919	37
2549	4	1	551	3	1	1410	36
2550	2	4	493	0	0	1209	27
2551	0	0	348	0	0	926	36
2553	2	0	233	0	0	587	35
2555	9	1	375	0	0	981	35
2557	7	0	462	0	1	1203	40
2559	9	3	374	3	1	988	38
2560	2	4	398	0	0	1016	40
2561	1	1	396	0	1	1029	39
2563	9	2	278	0	0	663	29
2565	2	0	315	0	0	829	35
2566	7	2	381	4	1	993	35
2567	4	4	379	1	1	972	40
2568	9	2	373	1	2	950	39
2569	4	2	374	3	1	997	35
2570	7	3	388	2	3	1010	39
2571	7	1	461	2	0	1196	39
2572	9	2	424	1	2	1124	40
2580	13	2	567	0	0	1379	34
2581	4	2	339	0	2	870	39
2582	2	0	267	1	0	642	35
2584	2	0	311	0	0	703	26
2585	2	0	207	0	0	518	38
2587	3	0	238	1	0	565	37
2588	6	3	156	2	1	391	37
2589	3	0	456	0	1	1224	28
2590	3	2	381	0	1	989	30
2592	5	2	326	2	1	814	36
2593	1	0	128	2	1	314	38
2595	4	2	474	2	2	1237	37
2596	5	1	194	0	0	521	40
2615	9	3	634	7	1	1355	37
2617	3	1	487	1	1	1233	40
2618	7	0	809	6	2	2026	35
2620	2	1	266	0	0	676	39
2622	5	2	340	10	0	878	33
2624	3	3	388	0	2	929	35
2625	6	1	262	1	1	634	29
2627	0	0	97	0	0	221	40
2628	3	1	278	1	0	724	13
2629	4	0	377	1	1	920	38
2631	4	0	183	0	0	483	35
2633	7	0	330	3	2	865	39
2634	8	0	442	0	2	1174	37
2637	1	0	155	0	0	369	25
2638	2	0	269	1	2	665	37
2639	1	1	99	0	0	236	40
2641	1	0	117	0	1	327	38
2642	3	2	238	8	0	598	28
2643	1	0	90	0	0	232	35
2644	1	0	72	0	1	183	38
2645	3	0	353	1	0	882	40
2646	4	0	530	5	0	1308	38
2647	0	0	106	0	0	272	35
2648	8	1	597	3	0	1454	36
2649	0	0	380	1	0	963	37
2651	3	2	334	2	0	869	40
2660	1	0	307	1	2	821	36
2661	6	2	385	4	0	980	38
2665	6	3	235	0	0	613	40
2668	0	0	140	0	1	345	38
2670	6	2	386	0	0	913	37
2672	0	0	34	0	1	81	34
2674	1	0	302	0	1	744	38
2675	2	0	124	1	0	300	34
2676	5	0	329	4	0	783	2
2677	5	3	663	5	2	1571	35
2683	1	0	95	1	0	226	35
2686	6	0	354	0	0	801	36
2688	9	0	132	2	0	314	11
2691	0	0	84	2	0	224	34
2692	5	0	259	2	3	626	26
2693	1	1	221	0	0	526	29
2694	1	2	319	3	1	816	40
2695	1	0	133	1	1	319	39
2696	1	0	297	3	1	675	7
2697	5	1	327	1	1	822	36
2700	6	1	390	2	0	918	38
2701	4	2	301	1	3	701	38
2702	3	0	307	2	0	770	35
2703	2	1	314	1	0	762	38
2706	5	0	189	0	1	492	40
2707	2	1	71	1	0	168	37
2709	6	1	237	4	1	585	35
2720	4	0	507	4	2	1236	40
2729	1	1	396	1	0	1037	32
2730	1	1	148	0	0	376	40
2733	6	0	484	3	1	1249	38
2736	11	0	432	1	0	1024	40
2737	10	8	1357	3	6	3386	36
2738	0	1	155	1	0	378	38
2739	3	1	125	1	1	341	40
2740	11	2	333	1	4	809	35
2741	2	0	361	0	0	933	35
2743	4	1	293	1	1	752	36
2744	6	0	432	0	0	1082	40
2745	1	1	92	0	0	229	24
2752	4	1	307	0	0	815	39
2760	2	1	170	1	4	412	36
2762	4	2	268	0	0	680	37
2764	2	0	117	1	0	308	35
2765	3	0	131	3	1	346	39
2766	8	1	268	0	1	683	29
2767	1	1	127	1	0	318	16
2768	4	0	240	0	0	597	38
2769	3	1	118	0	0	294	38
2770	3	0	157	0	1	429	37
2773	3	0	258	0	0	689	35
2774	2	0	243	0	0	629	35
2775	1	1	198	0	0	518	8
2776	1	0	212	0	0	547	40
2778	3	6	266	0	0	674	39
2779	3	0	296	0	0	757	24
2780	0	2	258	0	1	677	39
2781	3	1	305	0	0	763	38
2782	2	0	227	0	0	566	35
2783	4	1	280	0	0	686	32
2784	4	0	230	9	0	576	2
2786	1	0	60	0	0	168	35
2788	3	0	58	0	0	149	35
2791	0	0	57	0	0	165	35
2792	1	0	61	0	0	164	35
2793	0	0	55	0	2	155	38
2794	3	3	529	2	0	1267	33
2796	0	0	52	0	2	131	40
2797	0	0	97	5	1	215	38
2798	4	1	214	2	0	545	38
2800	9	1	627	4	1	1677	32
2804	12	4	2442	30	5	6678	36
2805	3	0	314	0	0	788	35
2810	2	0	174	0	0	434	35
2811	9	1	413	6	1	932	40
2814	5	0	462	4	0	1009	36
2815	7	0	168	3	0	366	34
2817	9	2	375	2	0	872	36
2819	2	2	300	1	2	750	37
2820	3	1	405	0	1	1033	39
2821	5	0	438	3	1	1114	34
2825	3	2	305	1	1	763	40
2826	7	1	354	0	0	714	40
2828	0	0	326	0	1	763	6
2829	3	1	285	1	0	670	36
2830	7	0	351	0	0	738	40
2834	4	1	355	2	1	758	21
2835	4	0	301	0	0	704	35
2840	4	3	336	2	1	768	40
2841	1	1	281	0	1	715	40
2842	10	2	341	6	3	906	39
2843	11	2	340	6	3	737	39
2845	1	0	361	1	0	941	35
2847	3	0	288	1	0	692	36
2849	4	2	300	1	0	663	40
2852	6	3	336	0	3	792	19
2859	13	4	292	5	7	638	39
2861	6	5	539	0	1	1303	36
2862	2	0	25	2	0	56	35
2867	3	0	239	1	1	547	40
2868	1	0	172	2	1	452	24
2869	8	0	399	1	3	1027	38
2870	3	1	351	2	0	861	37
2872	6	2	312	1	1	770	35
2874	4	2	247	0	0	642	36
2876	1	0	141	0	1	324	38
2877	0	0	25	0	0	66	35
2878	0	1	63	0	0	156	40
2880	1	0	167	1	1	437	39
2885	0	0	174	0	0	480	34
2886	6	1	473	1	1	1126	25
2887	1	3	492	2	0	1242	33
2888	3	0	270	0	0	715	35
2889	9	4	599	4	0	1471	36
2890	7	1	674	0	1	1734	39
2891	7	2	468	0	0	1242	38
2893	7	2	520	0	1	1349	38
2894	10	2	671	2	0	1692	27
2895	10	1	634	1	3	1627	37
2896	2	0	366	3	0	907	35
2897	4	1	301	0	0	785	38
2898	5	3	591	0	2	1538	37
2899	22	0	756	3	1	1889	37
2900	4	2	533	0	1	1323	37
2901	4	0	630	7	0	1467	38
2902	5	0	210	0	0	514	35
2903	14	2	1211	6	2	3184	36
2904	13	7	1237	1	0	3218	32
2905	9	1	450	7	0	1056	33
2906	6	0	584	0	0	1332	35
2907	1	0	220	0	0	517	35
2908	2	1	554	4	0	1414	36
2909	11	0	1176	1	0	3038	38
2913	4	2	751	3	1	1883	38
2914	6	3	647	0	0	1573	37
2915	2	2	487	0	1	1231	39
2916	6	3	387	5	0	893	31
2917	12	6	772	3	1	1976	31
2918	5	1	742	2	2	1925	37
2919	4	1	93	0	0	215	38
2920	0	0	75	2	0	175	35
2922	0	0	115	1	1	278	40
2923	3	1	386	0	2	1018	31
2926	2	0	197	1	0	511	35
2931	3	0	295	2	0	680	35
2935	1	2	285	0	0	770	36
2936	6	0	290	3	1	717	40
2937	4	0	410	1	0	962	35
2938	1	0	74	1	0	198	36
2939	2	0	108	1	3	289	35
2940	2	0	184	2	1	485	36
2941	4	1	171	1	0	446	34
2946	1	1	123	0	0	320	32
2947	2	0	170	1	1	449	22
2949	4	2	159	3	2	407	33
2952	0	0	111	0	0	258	34
2954	1	0	186	3	3	450	40
2956	10	4	996	6	1	2591	35
2957	4	1	267	1	0	726	40
2958	2	0	85	0	0	219	35
2959	4	0	195	0	0	498	40
2961	1	0	187	0	1	487	40
2962	17	0	424	3	0	1118	35
2965	2	0	356	0	1	944	14
2968	3	2	407	0	1	982	40
2969	3	0	222	0	0	578	35
2972	9	1	526	0	3	1286	32
2975	16	1	1519	7	1	3805	37
2976	6	1	690	1	0	1661	37
2977	6	4	536	3	0	1360	34
2978	5	1	160	1	1	428	39
2979	2	1	162	0	0	441	28
2980	1	0	98	2	1	250	38
2981	0	1	104	2	1	235	35
2982	5	1	561	2	1	1453	39
2983	3	2	419	0	0	1084	38
2984	6	0	874	7	0	2259	35
2990	4	0	381	0	1	931	38
2992	2	1	282	2	0	710	38
2993	0	0	22	0	0	57	35
2995	7	1	105	12	0	282	30
2997	5	2	560	0	0	1365	38
2998	5	1	594	1	4	1518	37
2999	1	1	212	13	1	529	36
3000	5	0	752	4	1	1699	26
3001	0	2	201	5	1	518	39
3002	2	2	170	3	2	426	32
3003	1	1	225	2	0	570	39
3004	0	0	49	1	0	108	40
3005	5	0	137	0	0	357	35
3006	5	3	184	1	2	458	35
3008	4	0	189	0	1	471	38
3009	3	4	195	1	2	486	40
3010	4	0	178	5	4	446	35
3014	1	0	116	0	0	247	26
3015	2	0	34	0	0	80	35
3018	2	0	110	0	0	271	35
3020	0	1	121	0	1	290	34
3021	3	0	84	0	0	198	38
3024	4	3	186	3	2	462	33
3026	9	3	461	7	1	1222	40
3030	7	0	601	0	0	1489	39
3033	2	0	266	2	0	679	36
3034	6	2	570	5	1	1390	34
3035	3	0	419	1	0	1002	39
3036	7	3	397	4	2	892	36
3037	2	0	276	0	0	738	33
3043	0	1	133	0	0	311	39
3045	2	0	132	1	0	312	34
3046	0	0	125	0	0	319	35
3047	1	0	37	0	0	92	35
3048	3	0	128	1	1	316	38
3053	5	3	410	1	1	1090	40
3055	5	1	326	2	0	835	37
3059	0	2	154	0	2	401	39
3061	1	1	211	0	2	492	38
3062	2	1	373	3	2	962	36
3064	38	4	2213	12	7	5353	37
3065	6	0	368	2	0	955	35
3066	1	0	350	0	0	923	35
3067	3	1	533	3	1	1354	37
3069	15	1	1061	2	2	2746	40
3070	3	0	324	1	0	877	35
3071	10	3	944	3	1	2347	40
3073	1	2	263	1	1	653	36
3074	3	0	311	6	1	773	18
3075	15	5	896	28	6	2400	33
3077	1	0	275	0	1	696	38
3080	2	0	47	1	0	125	35
3082	0	0	414	1	0	1098	25
3083	5	3	444	6	4	1026	32
3084	3	0	353	0	2	909	38
3087	0	1	189	0	0	454	36
3091	2	1	527	1	1	1391	40
3092	0	1	102	0	0	255	34
3093	0	0	144	0	0	376	35
3094	0	1	30	0	0	81	36
3096	26	7	2295	31	8	5805	38
3097	13	4	1679	6	3	4316	38
3098	2	2	687	3	0	1719	40
3099	9	4	740	2	3	1865	39
3101	13	3	837	7	3	1935	26
3104	6	0	548	1	1	1364	40
3106	1	7	116	0	4	277	29
3108	4	0	223	5	2	558	40
3110	0	0	49	0	0	112	35
3111	6	4	223	3	1	526	36
3122	6	2	213	3	1	552	39
3134	8	1	230	5	1	550	35
3140	2	3	259	3	1	662	38
3141	10	2	623	6	1	1558	36
3142	4	1	396	2	4	951	40
3145	4	1	180	0	1	426	29
3146	1	1	163	1	2	485	35
3148	1	0	122	0	0	358	35
3150	1	0	77	0	1	211	26
3151	0	0	44	0	0	118	35
3155	3	1	284	1	0	694	22
3158	4	0	450	2	1	1077	38
3159	0	0	66	0	0	171	38
3162	4	0	167	0	1	406	32
3163	3	0	265	0	0	686	40
3164	6	1	429	5	1	981	32
3166	0	0	72	0	1	155	22
3167	0	0	61	1	0	146	35
3169	3	1	363	2	2	895	37
3171	6	0	129	0	0	299	35
3172	6	2	173	2	1	416	33
3175	4	1	399	3	2	999	34
3176	0	0	160	1	0	449	35
3177	1	0	257	0	0	581	39
3178	0	0	116	0	1	303	36
3181	1	0	284	0	0	736	36
3183	1	0	241	0	0	632	36
3184	1	0	220	0	0	598	35
3187	2	0	344	0	0	909	40
3189	3	0	252	0	0	653	35
3190	3	0	183	0	0	473	35
3191	3	0	327	0	0	823	35
3192	0	0	342	0	0	904	28
3195	0	0	126	1	0	299	35
3198	1	0	203	1	1	504	39
3199	1	0	211	0	1	529	38
3200	0	0	240	1	0	566	35
3201	1	1	105	0	0	242	34
3202	1	0	174	2	0	453	35
3203	1	1	74	0	0	186	38
3204	0	1	200	2	2	493	37
3205	5	1	238	2	0	581	39
3206	1	0	78	0	0	197	40
3207	1	0	169	0	0	415	35
3208	0	0	103	0	0	275	35
3209	2	1	191	0	1	463	38
3211	2	3	268	1	2	638	29
3213	2	1	340	1	1	811	28
3215	0	0	119	0	0	299	35
3216	0	2	197	0	0	478	37
3217	1	2	184	1	2	470	35
3219	2	0	213	1	0	540	35
3221	2	0	211	0	1	535	40
3222	0	0	125	0	0	329	40
3223	0	0	197	0	0	511	38
3224	1	1	176	0	0	454	40
3225	1	2	223	0	0	560	28
3226	1	2	243	2	0	624	38
3227	1	0	183	1	1	439	34
3229	0	0	76	0	0	181	35
3231	1	0	223	1	1	514	36
3233	1	0	226	1	1	542	24
3234	0	0	84	0	0	209	35
3235	1	0	168	2	0	407	35
3236	1	1	276	1	0	747	17
3237	1	0	50	0	0	121	35
3239	7	0	269	2	1	636	40
3240	0	0	44	0	0	114	35
3241	3	0	161	1	0	421	35
3242	6	0	330	1	4	849	27
3249	2	1	354	0	0	839	34
3263	2	0	322	1	1	807	38
3265	5	1	164	1	0	406	36
3266	0	0	1	0	0	3	35
3268	6	0	318	3	2	758	37
3269	2	0	83	0	0	214	40
3270	13	2	472	26	2	1302	38
3273	1	0	52	0	0	131	35
3274	2	1	325	0	0	755	34
3275	4	0	187	1	0	478	35
3276	1	0	129	0	1	330	40
3280	0	0	86	0	0	206	35
3281	0	0	16	0	0	48	35
3283	6	1	324	3	1	798	37
3284	4	0	277	1	0	677	40
3290	0	0	243	1	0	636	40
3291	2	2	259	1	1	556	38
3292	2	0	169	1	3	369	19
3293	1	0	273	4	1	660	39
3294	8	1	295	2	0	731	38
3295	3	0	530	4	4	1359	29
3298	3	0	396	0	0	1046	38
3299	3	1	312	3	0	719	34
3300	1	0	239	0	0	584	40
3301	3	1	274	0	0	735	40
3305	4	2	411	2	1	1026	37
3306	3	1	557	0	0	1362	30
3308	1	1	413	2	1	1100	35
3309	4	0	457	0	1	1158	28
3313	1	2	544	0	1	1400	39
3316	2	1	140	0	0	315	40
3320	12	3	692	6	1	1873	30
3321	22	2	1000	1	4	2477	28
3326	8	1	550	1	0	1474	32
3329	0	3	456	1	0	1172	36
3336	0	0	88	0	0	218	35
3337	3	1	227	0	0	585	36
3338	1	0	98	1	0	249	35
3339	86	18	3588	46	15	8266	37
3340	7	4	556	1	0	1330	39
3344	3	3	339	0	0	892	38
3346	1	0	45	1	0	126	40
3347	0	1	41	1	0	115	31
3352	5	1	334	2	0	800	36
3354	5	1	312	0	1	786	37
3355	0	0	180	0	0	463	35
3356	9	2	397	1	2	1019	37
3357	8	0	403	2	0	1043	39
3359	5	2	367	5	0	881	40
3360	4	1	324	1	0	819	38
3361	4	1	314	6	1	760	37
3362	11	1	391	3	0	839	9
3363	6	2	403	0	1	994	36
3364	3	1	216	0	1	575	39
3371	32	0	1821	14	0	4512	35
3373	1	0	353	3	0	865	35
3376	6	1	775	5	2	1988	40
3381	5	1	214	5	6	568	34
3382	6	2	394	3	0	1041	39
3383	5	0	488	19	2	1111	36
3384	0	0	97	3	0	231	35
3385	1	2	496	7	2	1147	38
3386	2	0	84	2	0	196	35
3394	8	4	365	1	0	916	35
3396	2	1	161	0	3	423	31
3397	4	1	153	0	0	339	37
3398	1	0	74	3	0	185	35
3399	1	0	111	0	1	249	35
3416	5	0	741	1	0	1945	36
3417	5	0	217	1	2	594	40
3418	4	1	335	1	0	868	38
3419	1	0	104	0	0	272	40
3420	1	0	329	1	0	821	35
3422	2	0	182	0	0	479	35
3425	8	2	263	21	2	586	29
3426	8	1	469	11	1	1262	33
3431	5	2	510	6	8	1362	37
3433	2	0	384	3	0	1030	35
3437	1	0	394	5	0	1026	35
3440	0	0	157	2	0	410	26
3445	3	0	160	3	0	410	35
3448	4	0	150	3	0	420	35
3452	0	0	158	0	1	412	39
3454	2	0	250	3	0	686	40
3455	3	0	423	5	0	1111	18
3456	1	2	154	5	0	410	30
3458	3	0	131	1	0	370	35
3459	3	1	374	2	0	981	37
3467	2	0	167	2	1	421	40
3475	4	3	297	1	0	779	40
3479	0	0	119	0	1	309	39
3480	15	2	1039	0	1	2625	37
3481	0	0	116	1	0	278	20
3482	1	1	89	0	0	222	33
3483	10	1	532	6	1	1108	31
3485	1	0	164	0	0	372	40
3487	3	0	130	0	0	298	40
3488	0	1	125	1	1	305	40
3489	2	0	224	1	0	499	40
3490	0	1	170	0	0	394	40
3491	1	0	268	1	0	664	35
3508	23	4	881	13	7	2082	36
3516	0	2	357	0	0	931	40
3549	0	0	177	3	0	400	35
3550	2	0	409	1	2	1104	38
3553	2	1	218	2	0	592	38
3554	1	2	444	1	4	1190	38
3556	6	1	472	0	1	1241	40
3557	2	2	129	2	0	341	33
3558	0	1	58	0	0	149	40
3559	3	1	209	5	0	586	36
3560	6	0	254	4	0	613	35
3562	1	0	132	2	2	327	37
3565	1	2	132	2	0	330	40
3566	6	2	250	5	1	623	31
3567	1	0	116	0	0	289	35
3569	1	1	138	0	0	345	36
3570	7	0	361	1	0	882	35
3572	5	0	668	3	4	1773	38
3574	1	0	143	0	0	381	35
3575	3	1	341	4	5	877	35
3576	2	0	78	0	0	206	35
3579	7	1	329	0	1	754	32
3586	1	0	149	1	0	388	35
3587	10	2	453	6	5	1096	38
3588	3	0	225	1	1	605	38
3590	1	0	383	6	2	869	32
3592	4	0	213	1	0	548	40
3594	4	1	200	2	3	481	37
3595	11	3	669	5	0	1729	38
3596	1	0	112	1	1	274	40
3600	0	0	116	0	0	316	40
3601	1	2	213	6	1	503	38
3603	7	2	621	7	2	1483	38
3604	2	0	192	3	0	487	40
3605	0	0	131	1	0	311	36
3606	1	0	54	0	1	160	36
3607	7	1	446	0	4	1051	38
3609	6	2	594	2	0	1456	36
3611	4	3	376	0	0	983	39
3613	3	1	154	0	0	367	40
3614	4	2	375	1	0	892	39
3615	1	0	441	0	0	1104	35
3617	5	0	457	10	3	1187	31
3619	16	4	726	4	4	1817	27
3620	4	0	305	4	0	773	37
3621	3	0	198	0	0	506	39
3622	0	0	140	0	0	385	35
3623	3	3	347	4	0	754	32
3624	3	0	327	0	1	854	35
3625	2	5	232	1	1	544	38
3626	4	0	312	5	1	747	34
3627	2	0	75	0	0	196	35
3628	2	4	335	1	1	865	37
3631	7	3	736	0	0	1790	15
3633	2	3	525	4	1	1339	34
3636	8	3	987	4	0	2319	34
3638	0	0	181	1	0	431	40
3640	2	2	125	2	1	271	23
3641	2	1	124	3	0	296	37
3642	2	0	141	1	0	310	34
3643	23	6	1098	2	0	2694	39
3645	7	1	859	6	0	2016	36
3646	2	1	147	0	0	398	36
3652	2	0	319	0	1	822	35
3655	8	2	838	2	2	2112	38
3656	5	1	242	2	2	600	39
3658	3	1	718	2	0	1818	31
3662	2	0	323	1	0	817	38
3664	6	1	387	0	1	1017	37
3667	7	5	1009	7	1	2446	38
3669	0	1	41	1	0	96	38
3670	2	0	205	0	0	530	35
3672	2	2	751	4	2	1940	36
3673	5	8	730	2	0	1888	38
3675	14	2	822	7	6	1942	37
3676	15	2	812	5	2	2123	37
3679	9	3	738	5	1	1751	37
3680	9	1	725	5	2	1810	31
3681	6	0	282	4	0	677	35
3682	13	1	977	14	6	2400	34
3683	16	2	949	9	1	2310	37
3687	0	0	95	3	0	229	35
3688	4	4	616	3	0	1664	40
3689	16	5	526	3	1	1266	39
3690	5	4	658	2	1	1630	39
3691	25	3	1346	15	2	3205	36
3692	2	0	147	0	0	361	35
3693	9	4	673	1	4	1657	40
3694	10	4	640	4	1	1620	36
3695	9	0	677	2	3	1583	35
3696	9	2	579	3	0	1539	22
3697	11	2	668	7	0	1654	38
3698	11	3	666	20	2	1713	36
3699	4	2	606	8	2	1529	35
3700	8	4	805	10	0	1988	40
3702	11	1	470	2	0	1197	38
3703	5	3	580	0	0	1462	38
3704	1	1	134	1	0	328	37
3705	13	1	302	22	0	723	34
3707	11	1	817	12	4	2024	32
3708	50	7	2070	6	1	5327	38
3709	23	9	2062	3	1	5399	37
3710	38	11	2022	15	3	5000	30
3713	9	1	343	22	2	877	23
3714	21	2	687	16	1	1640	30
3716	9	5	945	1	1	2511	37
3717	10	1	800	4	0	2170	38
3718	5	0	343	0	1	800	40
3720	14	3	1013	6	1	2551	33
3725	2	0	292	0	0	704	30
3726	0	0	322	1	0	722	35
3728	7	0	493	2	0	1166	38
3738	2	0	463	2	0	1109	35
3739	2	1	549	0	0	1413	39
3741	7	1	546	2	2	1263	40
3742	10	1	409	4	0	965	40
3743	0	0	185	1	1	418	35
3744	8	3	426	2	1	1110	30
3745	7	0	717	0	3	1848	39
3746	1	0	167	0	0	403	35
3747	2	1	288	0	0	695	28
3749	8	1	438	2	1	1024	37
3751	5	0	515	0	0	1285	33
3752	3	2	551	0	0	1358	38
3753	5	0	113	4	1	277	36
3754	13	3	220	6	0	534	36
3757	2	0	138	1	0	319	40
3758	2	0	320	5	0	856	40
3759	3	0	173	0	0	457	6
3760	4	1	419	0	0	1087	32
3763	5	2	348	0	0	899	28
3764	2	2	358	0	0	917	38
3765	1	0	157	0	0	373	35
3766	4	0	330	0	2	810	38
3767	8	2	341	2	2	832	27
3769	1	0	302	0	1	781	38
3770	4	0	397	1	1	914	35
3772	2	1	319	0	1	809	40
3773	9	1	344	2	0	913	38
3775	7	0	195	0	1	461	40
3776	0	0	313	0	0	800	40
3777	2	0	209	1	0	481	40
3778	11	3	913	0	0	2342	38
3780	4	0	377	0	0	896	38
3781	3	1	485	3	1	1255	25
3782	4	1	483	0	0	1207	40
3783	2	0	278	2	0	632	35
3784	7	2	452	5	0	1081	38
3785	15	2	558	0	1	1332	31
3786	8	3	679	2	0	1645	39
3787	0	1	376	2	1	843	32
3790	6	4	411	0	1	1065	36
3791	7	1	956	3	3	2475	36
3795	2	0	251	1	1	608	38
3796	2	0	351	0	0	937	22
3797	9	2	679	1	0	1703	31
3798	7	0	816	1	0	2058	40
3799	3	0	665	1	1	1811	38
3814	1	0	101	2	3	225	39
3816	15	1	202	14	2	512	35
3817	1	1	223	4	1	563	38
3818	4	1	299	5	2	793	38
3820	2	0	98	1	1	258	36
3821	4	0	118	2	0	317	40
3823	1	0	36	0	0	100	35
3824	0	0	100	1	0	281	40
3831	2	1	425	0	1	1101	34
3833	3	0	500	1	2	1165	39
3834	4	3	320	20	2	743	37
3836	2	0	232	0	0	605	35
3839	3	2	399	0	0	1052	39
3840	2	0	200	0	0	534	35
3841	1	0	365	1	0	975	38
3842	2	0	511	0	0	1338	35
3843	8	1	873	0	1	2297	40
3845	0	1	79	0	0	217	40
3848	12	1	492	2	0	1214	39
3849	4	2	560	10	2	1360	34
3851	4	1	449	4	2	1114	37
3852	16	4	469	5	1	1154	30
3853	6	3	415	0	3	997	38
3854	3	2	262	3	4	631	32
3855	1	0	80	2	1	193	30
3856	1	1	304	1	0	759	37
3858	2	0	292	0	1	697	24
3859	3	0	368	2	3	896	35
3861	5	6	151	1	2	371	31
3881	9	0	291	1	1	672	39
3883	5	1	345	2	1	799	40
3884	11	1	310	3	2	721	39
3885	3	1	211	1	1	503	40
3888	11	0	450	4	6	1092	39
3889	0	1	49	1	1	116	39
3890	4	5	351	2	2	852	38
3891	7	0	449	1	1	1075	39
3895	6	2	875	14	0	2420	38
3898	6	2	357	6	2	879	39
[truncated: 11,001 more rows]
