# Supplementary material for: Evolutionary Processes Acting on Candidate cis-Regulatory Regions in Humans Inferred from Patterns of Polymorphism and Divergence
Source: PLoS Genet. 2009 Aug 7;5(8):e1000592. doi: 10.1371/journal.pgen.1000592 (PMC2714078; doi:10.1371/journal.pgen.1000592)
Supplement: Table S5 — mkprf results for candidate cis-regulatory regions in AAs. (1.08 MB TXT) [file pgen.1000592.s021.txt]

geneID	rejection	mean	sd	lowerquantile	upperquantile	GRstatistic	prob1	prob2	prob3	prob4	prob5	prob_gammaLT0
2	0.62205	0.520584	1.708844	-2.764581	3.995303	1.000106	0.1895	0.0859	0.2248	0.1184	0.3814	0.3856
14	0.60696	-0.284887	1.785818	-3.718939	3.277536	0.999848	0.356	0.1056	0.2154	0.0874	0.2356	0.5656
15	0.45838	0.495392	1.789341	-2.996113	4.098247	0.999879	0.2015	0.0841	0.2176	0.1114	0.3854	0.3954
18	0.5229	0.665557	1.74383	-2.649705	4.201823	1.000228	0.1664	0.0859	0.2172	0.114	0.4165	0.3584
19	0.69504	-0.557392	1.443436	-3.256589	2.407363	1.000875	0.3918	0.1427	0.2336	0.092	0.1399	0.664
20	0.67435	0.70133	1.601275	-2.330272	3.921514	1.000463	0.1412	0.0883	0.2336	0.119	0.4179	0.3381
21	0.66229	1.569538	1.594937	-1.447513	4.825413	1.000142	0.0505	0.0452	0.1564	0.1177	0.6302	0.1655
23	0.45667	0.504465	1.786564	-3.014166	4.006734	1.000003	0.1997	0.0889	0.211	0.108	0.3924	0.3901
24	0.66258	1.116309	1.618766	-2.020968	4.398026	0.999899	0.0929	0.0641	0.2026	0.1195	0.5209	0.2451
25	0.65216	-1.009938	1.689094	-4.183794	2.440493	0.99976	0.5079	0.116	0.1952	0.0639	0.117	0.7324
27	0.65645	0.986099	1.641687	-2.07189	4.29614	1.00016	0.1103	0.073	0.2077	0.1175	0.4915	0.2781
29	0.654	1.467022	1.612994	-1.56773	4.72679	1.000071	0.0603	0.0497	0.168	0.1139	0.6081	0.1839
30	0.64403	0.848827	1.646573	-2.317939	4.092711	0.999954	0.1289	0.077	0.2173	0.1218	0.455	0.3066
31	0.70552	0.700824	1.691273	-2.491823	4.133319	0.999946	0.1556	0.0876	0.2217	0.113	0.4221	0.3501
32	0.66711	-1.211692	1.639537	-4.301458	2.119992	0.99964	0.5629	0.1119	0.1772	0.0565	0.0915	0.7715
35	0.53511	0.004592	1.799359	-3.531996	3.495235	0.999832	0.2863	0.1048	0.2156	0.1025	0.2908	0.5004
36	0.63738	0.090489	1.720524	-3.230319	3.543207	1.000133	0.2681	0.1022	0.2245	0.1075	0.2977	0.4867
37	0.46979	-0.235706	1.833503	-3.778489	3.396144	0.999819	0.3395	0.1027	0.2155	0.0945	0.2478	0.5475
39	0.5683	0.840852	1.728942	-2.480454	4.286531	1.000128	0.145	0.0749	0.2041	0.11	0.466	0.3165
40	0.67338	0.224976	1.623264	-2.889422	3.489062	0.999778	0.2246	0.1056	0.2466	0.1148	0.3084	0.4548
41	0.59978	0.380298	1.722146	-2.879572	3.811527	1.000195	0.2119	0.0984	0.222	0.1117	0.356	0.4187
43	0.6567	-0.500703	1.69125	-3.760034	2.879583	0.999791	0.3842	0.1166	0.2267	0.0874	0.1851	0.6208
47	0.70023	1.140038	1.565958	-1.773873	4.371485	0.999788	0.0791	0.0666	0.205	0.1308	0.5185	0.2333
48	0.52917	0.680988	1.770423	-2.755397	4.155585	0.999787	0.1709	0.0854	0.2049	0.109	0.4298	0.3501
51	0.53434	-0.019952	1.807996	-3.584549	3.530459	0.99999	0.2957	0.1022	0.2188	0.0968	0.2865	0.5044
52	0.52606	0.656796	1.771121	-2.777406	4.143369	0.999677	0.1704	0.0849	0.2147	0.1125	0.4175	0.3634
53	0.67859	-0.591376	1.634061	-3.708717	2.669657	0.999913	0.4066	0.1202	0.227	0.0807	0.1655	0.6492
54	0.63792	0.086503	1.686606	-3.161853	3.456409	1.000099	0.2599	0.1079	0.2361	0.1057	0.2904	0.4845
55	0.56533	0.841507	1.723263	-2.431248	4.240404	1.000336	0.1411	0.0777	0.2108	0.1158	0.4546	0.3183
58	0.45742	0.505689	1.787729	-2.997896	4.004132	1.000052	0.2013	0.0853	0.214	0.1069	0.3925	0.3928
59	0.67709	0.858314	1.589393	-2.127406	4.093737	0.999809	0.1209	0.0784	0.2204	0.1255	0.4548	0.2991
70	0.65071	0.155855	1.695403	-3.080478	3.58232	0.999904	0.2504	0.1076	0.2299	0.1043	0.3078	0.4699
72	0.60773	-0.312901	1.765207	-3.671907	3.185626	1.00011	0.3497	0.1123	0.221	0.0932	0.2238	0.5771
81	0.6114	1.109672	1.67212	-2.098295	4.400849	1.000061	0.1	0.0702	0.1908	0.121	0.518	0.2573
86	0.45858	0.520854	1.777073	-2.974247	4.026132	0.999882	0.1973	0.0876	0.2141	0.112	0.389	0.39
87	0.60736	-0.286415	1.746619	-3.684746	3.129029	0.999949	0.3447	0.1069	0.2273	0.0962	0.2249	0.5683
89	0.45806	0.495085	1.801356	-3.032282	4.05757	0.999956	0.2029	0.0896	0.2087	0.1096	0.3892	0.3925
90	0.66831	-0.211165	1.765749	-3.591811	3.319934	0.999846	0.3336	0.1059	0.2241	0.093	0.2434	0.5539
91	0.59561	0.960036	1.725696	-2.363767	4.453791	0.999918	0.1239	0.0734	0.1991	0.1192	0.4844	0.289
93	0.6252	-0.130235	1.751306	-3.469247	3.384592	1.000737	0.313	0.107	0.2238	0.0976	0.2586	0.5408
94	0.65349	-1.048797	1.687815	-4.259817	2.35014	0.99971	0.5222	0.1144	0.1865	0.0632	0.1137	0.736
95	0.45506	0.466203	1.78125	-3.056536	4.003357	0.999859	0.2032	0.0915	0.2099	0.1114	0.384	0.3995
97	0.6042	-0.24442	1.784206	-3.642361	3.323146	0.999907	0.3438	0.111	0.211	0.0907	0.2435	0.5602
98	0.45895	0.505731	1.784216	-2.943291	4.054046	1.000276	0.1994	0.0889	0.2135	0.1096	0.3886	0.3917
100	0.45547	0.531118	1.818419	-3.020266	4.130171	1.000014	0.1974	0.0911	0.2069	0.1085	0.3961	0.3874
102	0.46402	-0.249	1.859908	-3.842591	3.465385	0.999715	0.346	0.0995	0.2125	0.0933	0.2487	0.5528
103	0.45463	0.487962	1.813583	-3.004808	4.018372	1.000217	0.2073	0.0865	0.2098	0.113	0.3834	0.3906
104	0.59549	0.964962	1.714102	-2.324126	4.384773	1.000001	0.1291	0.0699	0.1969	0.1155	0.4886	0.2888
105	0.67501	-0.452131	1.608808	-3.426461	2.861762	0.999858	0.3866	0.1197	0.2204	0.0897	0.1836	0.6227
107	0.46582	-0.234429	1.855974	-3.932825	3.346648	1.000462	0.3366	0.1033	0.2137	0.0916	0.2548	0.5504
108	0.60098	0.34915	1.75815	-3.097273	3.834583	0.999835	0.2234	0.0896	0.2262	0.111	0.3498	0.4191
109	0.59545	0.948743	1.707813	-2.424278	4.312854	0.999951	0.1238	0.0701	0.2056	0.1145	0.486	0.2861
111	0.69822	-0.150325	1.478256	-2.918899	2.936481	0.999817	0.2898	0.1279	0.2645	0.1072	0.2106	0.5578
112	0.64505	1.361421	1.631299	-1.768675	4.723822	0.9999	0.072	0.0514	0.1794	0.1168	0.5804	0.2027
113	0.61912	0.535921	1.690271	-2.66902	3.949991	1.000039	0.186	0.0889	0.2241	0.1168	0.3842	0.3819
114	0.68094	0.966569	1.564987	-1.943262	4.150034	0.999975	0.1019	0.0734	0.2196	0.1216	0.4835	0.2762
115	0.59951	0.350091	1.714284	-2.933107	3.743837	1.000218	0.2165	0.0946	0.2302	0.1135	0.3452	0.4251
116	0.6813	-1.868851	1.353816	-4.37722	0.943597	1.000276	0.7482	0.1	0.1057	0.0234	0.0227	0.9141
117	0.47095	-0.249428	1.870653	-3.900759	3.450301	0.99965	0.3459	0.1023	0.21	0.0913	0.2505	0.5568
118	0.65225	-0.399491	1.685974	-3.615794	3.016613	0.999966	0.37	0.1186	0.225	0.0856	0.2008	0.6061
119	0.57512	0.235192	1.768932	-3.177018	3.733139	1.000004	0.2453	0.0961	0.2217	0.1057	0.3312	0.4481
120	0.4573	0.473904	1.793695	-3.035415	4.016064	0.999864	0.2049	0.0857	0.2137	0.1121	0.3836	0.398
124	0.45826	0.45651	1.781561	-3.010351	3.97012	0.99997	0.2088	0.0864	0.212	0.1172	0.3756	0.3965
125	0.45705	0.531821	1.812458	-2.98043	4.079047	1.000316	0.198	0.0895	0.2061	0.1035	0.4029	0.3853
126	0.54177	-0.803302	1.865269	-4.420018	2.895619	1.000258	0.4558	0.1109	0.1884	0.0772	0.1677	0.6707
128	0.53392	0.000964	1.810407	-3.524575	3.550045	0.99998	0.2913	0.1046	0.2139	0.1004	0.2898	0.5024
131	0.61969	0.558341	1.719028	-2.764878	4.007455	0.999987	0.1869	0.0839	0.2164	0.1217	0.3911	0.3789
132	0.61954	0.527411	1.699134	-2.704061	3.89562	1.000069	0.1852	0.0904	0.2229	0.1182	0.3833	0.3808
133	0.60183	0.363927	1.737864	-2.984525	3.847594	1.000391	0.2189	0.0962	0.2206	0.1102	0.3541	0.4227
134	0.59054	0.976586	1.716646	-2.329686	4.374829	1.000116	0.1261	0.068	0.2022	0.1156	0.4881	0.2859
135	0.52394	0.696821	1.751685	-2.696814	4.169765	1.000334	0.1664	0.0811	0.2128	0.1095	0.4302	0.3474
140	0.46712	-0.240054	1.85037	-3.895365	3.403178	0.999871	0.3438	0.1022	0.2094	0.0939	0.2507	0.5521
142	0.53992	-0.809383	1.837341	-4.407297	2.839288	1.000323	0.4634	0.1064	0.1924	0.0763	0.1615	0.6718
143	0.66404	-1.941312	1.61374	-4.930355	1.38878	1.000135	0.7263	0.0921	0.1115	0.0309	0.0392	0.8814
147	0.56792	0.833031	1.710319	-2.513141	4.215399	1.00049	0.1378	0.0779	0.215	0.1142	0.4551	0.3156
150	0.52238	0.667274	1.74503	-2.737961	4.119017	0.99998	0.1708	0.0766	0.2155	0.1213	0.4158	0.3474
153	0.47088	-0.21661	1.862263	-3.851659	3.468873	1.000147	0.3355	0.1069	0.2097	0.0914	0.2565	0.5503
154	0.66484	-0.308571	1.687667	-3.559525	3.136969	0.999896	0.3461	0.1155	0.2315	0.0935	0.2134	0.5798
156	0.6484	0.833238	1.661306	-2.352945	4.237921	1.000265	0.1346	0.0785	0.2117	0.1219	0.4533	0.3122
159	0.68666	1.927186	1.559371	-0.982387	5.115767	1.000343	0.0242	0.0279	0.1298	0.1016	0.7165	0.1047
160	0.66397	1.059	1.638372	-2.057626	4.386124	1.000243	0.1007	0.0695	0.1998	0.1231	0.5069	0.2588
161	0.57221	0.189656	1.752565	-3.18357	3.673576	1.000525	0.2483	0.0969	0.2256	0.1079	0.3213	0.4621
162	0.57338	0.203567	1.774958	-3.243796	3.738593	0.99988	0.2513	0.0975	0.2188	0.1086	0.3238	0.4565
164	0.57404	0.17308	1.756561	-3.196111	3.650058	0.999799	0.251	0.1035	0.226	0.1021	0.3174	0.4679
165	0.65231	-0.382969	1.688835	-3.59764	3.000173	0.999846	0.3634	0.1163	0.2262	0.0902	0.2039	0.6029
172	0.61038	-1.031589	1.793028	-4.415328	2.568946	0.999945	0.515	0.1091	0.1801	0.0652	0.1306	0.7233
173	0.45845	0.493708	1.811785	-3.070958	3.989987	0.999794	0.2024	0.0882	0.2093	0.1083	0.3918	0.3907
174	0.45691	0.527199	1.798437	-2.951323	4.124429	1.000126	0.1993	0.087	0.2078	0.112	0.3939	0.3884
175	0.59437	0.942614	1.709912	-2.364889	4.394811	1.000334	0.1278	0.0726	0.1989	0.1144	0.4863	0.2949
176	0.5679	0.83511	1.713764	-2.472746	4.244873	0.999852	0.1441	0.0722	0.2113	0.1129	0.4595	0.3192
177	0.60868	-1.039472	1.806483	-4.463676	2.51811	1.000114	0.5151	0.1111	0.1759	0.0677	0.1302	0.7238
178	0.59899	0.368742	1.719346	-2.924423	3.853218	1.000279	0.2127	0.0929	0.2249	0.1199	0.3496	0.4151
182	0.45692	0.508067	1.799988	-2.991993	4.102558	1.000492	0.2019	0.0859	0.2147	0.1093	0.3882	0.3916
183	0.45917	0.509205	1.807507	-3.048643	4.036852	1.000096	0.2009	0.0852	0.2112	0.1108	0.3919	0.388
187	0.66877	0.531485	1.653847	-2.629982	3.857253	1.00015	0.1772	0.0964	0.2284	0.112	0.386	0.3811
189	0.54135	-0.746153	1.850751	-4.349138	2.979422	1.00014	0.4486	0.1073	0.1954	0.0771	0.1716	0.6619
191	0.60971	-1.019911	1.785001	-4.46378	2.56794	0.99998	0.5122	0.1082	0.1845	0.0655	0.1296	0.72
197	0.52486	0.6908	1.776057	-2.753306	4.167285	1.000111	0.1695	0.0812	0.2084	0.1174	0.4235	0.3527
202	0.66127	-1.526419	1.662067	-4.667749	1.804485	1.000203	0.6292	0.1074	0.1536	0.0458	0.064	0.8238
204	0.45846	0.522524	1.794954	-2.994773	4.054375	1.00021	0.1978	0.0911	0.2081	0.111	0.392	0.3934
205	0.46737	-0.250668	1.85481	-3.937897	3.377674	1.000067	0.3416	0.1031	0.215	0.0914	0.2489	0.5541
208	0.67747	1.378453	1.582068	-1.60149	4.600058	1.000295	0.0622	0.0508	0.1831	0.1198	0.5841	0.1931
210	0.46674	-0.231325	1.85196	-3.796061	3.474281	0.999831	0.3423	0.1064	0.202	0.0965	0.2528	0.5533
211	0.52955	0.552538	1.78841	-2.94124	4.055675	1.000233	0.1938	0.0861	0.209	0.1111	0.4	0.377
213	0.46064	0.440341	1.833262	-3.117254	4.079567	0.999788	0.2132	0.09	0.2148	0.1051	0.3769	0.4058
214	0.60507	-0.321703	1.758158	-3.685205	3.231749	0.999811	0.3589	0.1098	0.2166	0.088	0.2267	0.578
216	0.4576	0.534004	1.809573	-2.965738	4.123833	1.000102	0.1939	0.0922	0.2097	0.1122	0.392	0.3823
217	0.45763	0.545619	1.783995	-2.94644	4.044821	1.000029	0.1947	0.0818	0.2131	0.1147	0.3957	0.3784
218	0.52489	0.675567	1.752855	-2.782459	4.130734	0.999757	0.1686	0.0845	0.2096	0.1148	0.4225	0.355
220	0.60008	0.388292	1.720956	-2.898533	3.784138	0.999862	0.2155	0.091	0.2226	0.1155	0.3554	0.4156
221	0.58108	-0.53132	1.819918	-4.01854	3.08964	0.999903	0.4003	0.1093	0.2139	0.0788	0.1977	0.621
222	0.45825	0.515075	1.789149	-2.963839	4.069981	0.999798	0.2029	0.081	0.2139	0.1119	0.3903	0.3846
223	0.46673	-0.244733	1.854123	-3.858358	3.417766	0.999997	0.3396	0.1068	0.2115	0.0942	0.2479	0.5508
224	0.5773	0.184302	1.79428	-3.240175	3.769792	0.99984	0.2594	0.0943	0.2202	0.1032	0.3229	0.4642
225	0.62358	-0.095113	1.737023	-3.396377	3.407014	1.000037	0.3045	0.1074	0.2288	0.0994	0.2599	0.5323
229	0.67869	0.852075	1.614952	-2.207917	4.087016	0.999808	0.1222	0.0805	0.2239	0.124	0.4494	0.3046
230	0.62888	1.243576	1.632886	-1.841256	4.536994	1.000419	0.0808	0.0606	0.1864	0.1216	0.5506	0.2226
238	0.70536	2.077759	1.462697	-0.628846	5.131657	1.000545	0.0132	0.0191	0.1034	0.0977	0.7666	0.0738
239	0.64605	0.832979	1.668331	-2.35181	4.231792	1.000347	0.1363	0.0762	0.217	0.1209	0.4496	0.3136
241	0.65533	0.992158	1.64083	-2.082128	4.302209	0.999788	0.1084	0.077	0.2081	0.1157	0.4908	0.2814
246	0.57936	-0.50282	1.807426	-4.00462	3.025677	0.999756	0.3948	0.111	0.2069	0.0866	0.2007	0.6167
247	0.52356	0.663281	1.739747	-2.712802	4.12932	1.000058	0.1707	0.0845	0.209	0.1116	0.4242	0.3552
248	0.57213	0.206724	1.76074	-3.178966	3.692234	1.000211	0.2465	0.1016	0.2226	0.1088	0.3205	0.4569
249	0.52196	0.645141	1.740206	-2.725756	4.065204	1.000336	0.1692	0.0884	0.2117	0.1145	0.4162	0.3575
257	0.6005	0.380741	1.739051	-2.948907	3.853474	0.999955	0.2117	0.098	0.2201	0.1137	0.3565	0.4173
267	0.46901	-0.255561	1.868716	-3.898499	3.458415	1.00004	0.3505	0.1052	0.197	0.0947	0.2526	0.5576
269	0.68394	-0.196227	1.588318	-3.195411	3.099953	0.999787	0.3122	0.1214	0.2508	0.0952	0.2204	0.564
271	0.65451	-1.057885	1.68441	-4.31362	2.32399	1.000087	0.5216	0.1147	0.1846	0.0672	0.1119	0.7382
272	0.54079	-0.763682	1.863971	-4.37451	2.983998	0.999757	0.4571	0.1113	0.1874	0.076	0.1682	0.6646
273	0.45887	0.476859	1.788026	-3.023163	4.019478	0.999829	0.2035	0.0903	0.2104	0.114	0.3818	0.3945
275	0.61759	0.55706	1.69708	-2.667535	3.891608	0.999955	0.1803	0.0877	0.2207	0.1173	0.394	0.3772
279	0.45783	0.502446	1.791669	-2.956804	4.031491	0.999866	0.2006	0.0903	0.2074	0.1125	0.3892	0.3898
283	0.45994	0.529718	1.822501	-3.061479	4.110252	0.999596	0.2009	0.0844	0.21	0.1064	0.3983	0.3843
284	0.67861	-1.325744	1.604893	-4.238763	1.941813	1.000221	0.6006	0.105	0.1629	0.0511	0.0804	0.7933
285	0.56678	0.85295	1.724545	-2.507811	4.291899	0.999738	0.1428	0.0726	0.2094	0.1126	0.4626	0.314
286	0.61882	0.51027	1.677958	-2.760397	3.811577	1.000876	0.1825	0.0902	0.2258	0.1214	0.3801	0.3827
287	0.70918	0.66697	1.445182	-2.038441	3.599385	1.000153	0.1211	0.0952	0.2514	0.1306	0.4017	0.3292
290	0.52235	0.676692	1.743701	-2.730304	4.057661	0.999865	0.1668	0.0846	0.2124	0.1129	0.4233	0.3518
291	0.6022	0.371281	1.75459	-3.001294	3.848046	1.000014	0.2216	0.0963	0.2206	0.1015	0.36	0.4274
302	0.60031	0.404397	1.727008	-2.881702	3.873086	1.000058	0.2099	0.0934	0.2234	0.1129	0.3604	0.4138
306	0.63358	-1.532993	1.768907	-4.899933	1.958451	0.999979	0.6259	0.0952	0.153	0.0472	0.0787	0.8077
307	0.64845	0.276888	1.658934	-2.847174	3.615054	0.999896	0.2221	0.1048	0.2347	0.1076	0.3308	0.4429
309	0.69021	-0.517799	1.537709	-3.347938	2.718018	1.000914	0.3854	0.133	0.2338	0.0908	0.157	0.6441
311	0.53243	0.004379	1.790977	-3.466524	3.595393	1.000162	0.2908	0.0955	0.2277	0.098	0.288	0.4986
312	0.57361	0.123958	1.770922	-3.333138	3.624138	1.000047	0.2631	0.0947	0.2278	0.1051	0.3093	0.4677
313	0.68641	0.568427	1.571734	-2.351888	3.72794	0.99998	0.161	0.0962	0.2334	0.1262	0.3832	0.3688
314	0.46025	0.496071	1.775452	-3.010359	4.012398	1.00063	0.1973	0.087	0.2154	0.1111	0.3892	0.3878
317	0.64078	-0.541657	1.729064	-3.792632	2.960189	1.000159	0.4033	0.1163	0.2129	0.0808	0.1867	0.634
321	0.45627	0.486767	1.801179	-3.051461	4.03165	1.000008	0.2057	0.0851	0.2081	0.11	0.3911	0.3917
322	0.71368	0.978709	1.422932	-1.660198	3.87471	0.999915	0.077	0.0704	0.2301	0.1487	0.4738	0.2501
323	0.57594	0.199104	1.76195	-3.208114	3.76417	1.000105	0.2478	0.0993	0.2278	0.1053	0.3198	0.4609
324	0.53544	-0.002235	1.828051	-3.536209	3.5949	0.99993	0.2958	0.0995	0.2137	0.0991	0.2919	0.5031
327	0.68885	0.61899	1.560958	-2.343421	3.792701	0.999796	0.1497	0.0917	0.2389	0.1281	0.3916	0.3558
328	0.63985	0.071829	1.717165	-3.250526	3.472617	1.000009	0.2645	0.1096	0.235	0.1033	0.2876	0.4955
330	0.61417	1.090179	1.692262	-2.163771	4.491847	1.000255	0.1094	0.0686	0.1935	0.1115	0.517	0.2683
333	0.64761	0.794681	1.683896	-2.448634	4.144749	1.000102	0.1435	0.0805	0.2111	0.1201	0.4448	0.3213
334	0.52293	0.668814	1.745737	-2.727041	4.128158	1.001005	0.1696	0.0851	0.2071	0.1195	0.4187	0.3502
338	0.65985	-0.188093	1.649738	-3.366189	3.137153	0.999717	0.3187	0.1131	0.2361	0.1009	0.2312	0.5549
339	0.45801	0.483445	1.813914	-3.040894	3.989794	0.99979	0.2099	0.0831	0.2105	0.108	0.3885	0.3937
344	0.53636	-0.019229	1.81284	-3.510494	3.645405	1.000927	0.2953	0.1059	0.216	0.097	0.2858	0.5092
350	0.58482	-0.544636	1.834771	-4.084556	3.098125	0.999986	0.4041	0.1083	0.2065	0.0824	0.1987	0.6194
351	0.62124	-0.053172	1.707092	-3.26771	3.410445	0.99991	0.296	0.1083	0.2334	0.096	0.2663	0.5192
356	0.46031	0.511952	1.800993	-3.014681	4.044462	0.999717	0.1995	0.0879	0.2088	0.109	0.3948	0.3858
358	0.57314	0.176694	1.776886	-3.251227	3.735169	0.999909	0.2584	0.1001	0.2223	0.1053	0.3139	0.4658
359	0.61761	0.561266	1.695959	-2.69572	3.973605	0.999818	0.1759	0.0921	0.2232	0.115	0.3938	0.375
360	0.61563	1.112424	1.67771	-2.067723	4.463866	1.000039	0.1017	0.0665	0.1933	0.1162	0.5223	0.2585
362	0.59326	0.987476	1.710532	-2.282251	4.446445	1.000454	0.1223	0.0699	0.2047	0.1156	0.4875	0.2884
363	0.53105	-0.005145	1.787574	-3.489369	3.496537	0.999811	0.2925	0.1019	0.2169	0.0998	0.2889	0.5026
366	0.62644	-0.796699	1.751956	-4.103941	2.725797	0.999868	0.4549	0.1199	0.1988	0.0742	0.1522	0.6822
368	0.52624	0.695058	1.790378	-2.822832	4.25408	0.999616	0.1685	0.0815	0.2079	0.1142	0.4279	0.3469
372	0.64958	0.832318	1.643775	-2.264731	4.115136	0.999969	0.1327	0.0828	0.2104	0.121	0.4531	0.312
373	0.62562	-0.08351	1.7203	-3.393793	3.390382	1.000006	0.298	0.1152	0.2254	0.1018	0.2596	0.5272
374	0.53537	-0.004475	1.822812	-3.472214	3.612156	0.999795	0.3024	0.0956	0.2104	0.0987	0.2929	0.5092
375	0.53534	-0.041305	1.80715	-3.578738	3.52535	1.000025	0.3005	0.1016	0.2108	0.1052	0.2819	0.5092
377	0.46902	-0.220477	1.851115	-3.858984	3.430246	1.00055	0.3338	0.1085	0.2066	0.0978	0.2533	0.5472
378	0.45868	0.510749	1.798207	-2.979447	4.075146	1.000298	0.1993	0.0816	0.2198	0.1099	0.3894	0.3854
379	0.4687	-0.242135	1.83062	-3.799824	3.388975	0.999922	0.3414	0.1009	0.2227	0.0897	0.2453	0.5567
381	0.65052	0.279728	1.661354	-2.878029	3.594901	0.999802	0.2185	0.1057	0.2335	0.1177	0.3246	0.4378
382	0.52434	0.646948	1.760957	-2.713332	4.109422	1.000086	0.1757	0.0817	0.2135	0.1131	0.416	0.3589
383	0.45703	0.499225	1.790339	-2.948534	4.058973	1.000625	0.2012	0.0876	0.2173	0.1118	0.3821	0.3942
384	0.57614	0.22147	1.782487	-3.185808	3.757578	1.000322	0.2513	0.0954	0.2178	0.1078	0.3277	0.4519
387	0.63441	0.739386	1.662793	-2.39833	4.066509	1.000013	0.1494	0.0804	0.2162	0.1218	0.4322	0.3334
388	0.68308	-0.121356	1.578778	-3.086858	3.123088	0.999753	0.2988	0.1162	0.2475	0.1025	0.235	0.5402
389	0.68754	-1.173804	1.411367	-3.807088	1.704494	1.000277	0.5628	0.1286	0.1892	0.0537	0.0657	0.8029
390	0.56707	0.838342	1.757381	-2.525893	4.348449	0.999725	0.1439	0.0805	0.2085	0.1168	0.4503	0.3198
391	0.65293	1.465643	1.638553	-1.644203	4.784166	1.000609	0.0609	0.0523	0.1723	0.1077	0.6068	0.1909
392	0.63616	0.631521	1.71384	-2.654438	4.051698	1.000233	0.1699	0.0877	0.2196	0.1154	0.4074	0.3632
399	0.53176	-0.021496	1.82397	-3.631103	3.596808	1.000608	0.2928	0.105	0.2205	0.0991	0.2826	0.5099
400	0.46613	-0.225307	1.871507	-3.821857	3.481155	0.999912	0.3462	0.098	0.2103	0.0886	0.2569	0.5525
402	0.57408	0.101353	1.776081	-3.332621	3.625549	1.000119	0.2689	0.1015	0.2219	0.1011	0.3066	0.4819
406	0.53321	0.010659	1.813085	-3.513185	3.575987	1.000023	0.2893	0.1027	0.2189	0.0952	0.2939	0.5015
408	0.45919	0.501089	1.803039	-2.941277	4.063632	0.999956	0.2075	0.0869	0.2061	0.1137	0.3858	0.3944
409	0.53277	-0.013231	1.795358	-3.453009	3.576513	1.000255	0.291	0.1037	0.2205	0.1008	0.284	0.5034
410	0.58132	-0.560408	1.829582	-4.102276	3.102477	0.999771	0.4123	0.1082	0.2028	0.0812	0.1955	0.6295
411	0.57077	0.192178	1.75647	-3.223901	3.683505	0.99976	0.2467	0.0996	0.2294	0.1127	0.3116	0.4589
417	0.59574	1.005001	1.702407	-2.260201	4.42974	0.999877	0.1182	0.0727	0.199	0.1156	0.4945	0.2803
427	0.59732	0.388775	1.707314	-2.909619	3.790434	1.000412	0.207	0.0977	0.2258	0.1159	0.3536	0.4183
429	0.5265	0.672694	1.746402	-2.718735	4.119685	0.999846	0.1698	0.0808	0.2117	0.1156	0.4221	0.3541
433	0.46834	-0.229084	1.870037	-3.947613	3.429867	1.000007	0.3414	0.1048	0.2036	0.0951	0.2551	0.5464
434	0.52297	0.692351	1.772387	-2.709678	4.263742	0.9997	0.1701	0.0859	0.203	0.1126	0.4284	0.3536
435	0.64889	0.839606	1.631716	-2.247743	4.106136	0.999793	0.1269	0.0784	0.2189	0.124	0.4518	0.3061
439	0.65121	-0.340602	1.696726	-3.50729	3.1341	1.00002	0.355	0.1216	0.2242	0.0887	0.2105	0.5953
443	0.53172	0.004459	1.785423	-3.517511	3.505652	1.000621	0.2894	0.1021	0.2165	0.1037	0.2883	0.5004
444	0.62237	-0.056698	1.741981	-3.333601	3.425526	0.999823	0.304	0.1023	0.229	0.0958	0.2689	0.521
445	0.57303	0.215325	1.772903	-3.174826	3.753498	1.000311	0.2494	0.0955	0.2212	0.109	0.3249	0.4503
460	0.71327	1.915354	1.453339	-0.79437	4.851595	1.000203	0.0166	0.0247	0.1261	0.1001	0.7325	0.0882
463	0.60726	-0.329829	1.773314	-3.720452	3.218021	1.000189	0.3547	0.1103	0.2168	0.0951	0.2231	0.5767
466	0.52253	0.668599	1.772599	-2.768819	4.200612	1.00046	0.1734	0.0803	0.2117	0.1139	0.4207	0.3574
467	0.5356	-0.046243	1.825781	-3.61683	3.633111	0.99989	0.3003	0.1022	0.2172	0.1049	0.2754	0.5134
468	0.45871	0.496331	1.808132	-2.993205	4.104698	1.000442	0.2036	0.0914	0.2118	0.1063	0.3869	0.3959
471	0.52252	0.668552	1.740382	-2.682716	4.122202	1.000271	0.1705	0.0789	0.2188	0.1079	0.4239	0.3483
472	0.63442	0.696682	1.671954	-2.478967	4.048821	0.999816	0.1551	0.0869	0.2179	0.1198	0.4203	0.3439
473	0.5962	0.996896	1.699961	-2.289927	4.350942	0.999893	0.1196	0.0714	0.1998	0.1122	0.497	0.284
476	0.65634	0.955083	1.628447	-2.153705	4.265966	0.999868	0.1123	0.0759	0.2061	0.1277	0.478	0.2842
477	0.52477	0.655513	1.731246	-2.740841	4.079639	0.99979	0.1712	0.0809	0.2131	0.1113	0.4235	0.349
478	0.52532	0.676054	1.760868	-2.744252	4.172503	1.000023	0.1679	0.0828	0.2116	0.1144	0.4233	0.3545
479	0.7041	-0.340088	1.367747	-2.854894	2.471155	0.999981	0.3238	0.1442	0.2734	0.097	0.1616	0.616
480	0.67944	-1.016256	1.552272	-3.941077	2.140109	0.999866	0.5148	0.1311	0.1899	0.0622	0.102	0.7548
481	0.58599	-1.34301	1.850952	-4.91118	2.38305	1.000332	0.5818	0.0964	0.1642	0.0575	0.1001	0.7675
482	0.66513	0.613204	1.635125	-2.475888	3.926024	1.000857	0.1624	0.0887	0.2265	0.1233	0.3991	0.3557
483	0.5269	0.639707	1.739948	-2.737108	4.08082	1.000388	0.1699	0.0873	0.2124	0.113	0.4174	0.3612
486	0.57506	0.174592	1.7812	-3.271653	3.709191	0.999866	0.2554	0.1038	0.2171	0.1035	0.3202	0.4679
487	0.53356	-0.021417	1.800297	-3.580806	3.494024	1.000321	0.2876	0.1044	0.2252	0.1034	0.2794	0.5045
489	0.66914	-1.010742	1.71085	-4.237625	2.442232	1.000266	0.5088	0.1129	0.1898	0.0667	0.1218	0.7277
490	0.59283	0.939321	1.690866	-2.338549	4.28766	1.000102	0.1242	0.0768	0.1994	0.1133	0.4863	0.2882
491	0.6658	0.575123	1.63611	-2.564509	3.889219	1.00049	0.169	0.0912	0.2289	0.1179	0.393	0.37
493	0.69427	-1.074592	1.330895	-3.509373	1.682679	0.99982	0.5415	0.1386	0.1978	0.0565	0.0656	0.7977
495	0.66209	-0.214814	1.664324	-3.326064	3.165622	0.999966	0.3218	0.1185	0.2367	0.0965	0.2265	0.5625
498	0.45718	0.497881	1.812297	-3.042254	4.11324	0.999893	0.2023	0.087	0.2123	0.1101	0.3883	0.3903
501	0.46549	-0.213646	1.8307	-3.812873	3.378155	1.000738	0.3351	0.1041	0.2133	0.0941	0.2534	0.545
506	0.68579	1.092499	1.558984	-1.849991	4.20177	0.999913	0.0883	0.0632	0.2119	0.1265	0.5101	0.2392
515	0.64102	-0.536311	1.709183	-3.734902	2.914563	0.999675	0.4036	0.1126	0.2083	0.0927	0.1828	0.6235
517	0.6222	0.543384	1.703153	-2.738712	3.964376	1.00002	0.1845	0.0884	0.2189	0.1181	0.3901	0.3782
523	0.56377	0.815772	1.738436	-2.538851	4.327652	1.000459	0.1494	0.0771	0.2014	0.1149	0.4572	0.3251
526	0.57249	0.198671	1.765822	-3.303808	3.753654	1.000006	0.2495	0.0964	0.2245	0.1089	0.3207	0.4539
527	0.45597	0.535721	1.784106	-2.953055	4.017101	0.999705	0.1945	0.0825	0.2188	0.1076	0.3966	0.3813
528	0.62432	-0.081213	1.72925	-3.401496	3.423661	1.000368	0.3004	0.1073	0.2258	0.101	0.2655	0.5228
533	0.64098	-0.59557	1.708442	-3.793459	2.90838	1.000558	0.4139	0.1145	0.2172	0.0826	0.1718	0.6426
535	0.61489	1.131037	1.659392	-2.071343	4.374094	0.999933	0.0992	0.0627	0.1916	0.1182	0.5283	0.2474
540	0.66889	0.528231	1.640388	-2.639891	3.841926	1.000435	0.1677	0.1045	0.2278	0.1179	0.3821	0.3822
545	0.52568	0.639395	1.775284	-2.766599	4.203012	1.000086	0.1805	0.0822	0.2123	0.111	0.414	0.3638
547	0.45798	0.484506	1.799469	-3.021166	4.007687	0.999773	0.2042	0.0852	0.2119	0.1074	0.3913	0.3973
550	0.70571	0.80279	1.490067	-1.983451	3.813124	1.000218	0.1135	0.077	0.2401	0.1277	0.4417	0.3004
551	0.61631	1.124228	1.684498	-2.120467	4.445981	0.999821	0.1031	0.0662	0.1882	0.1166	0.5259	0.2572
558	0.68911	0.504166	1.582067	-2.442148	3.721591	0.999812	0.1719	0.1001	0.2376	0.1233	0.3671	0.3873
567	0.45774	0.488328	1.801362	-2.98062	4.082351	0.999944	0.2067	0.0886	0.2102	0.106	0.3885	0.3967
570	0.52604	0.692562	1.765784	-2.64419	4.25773	1.00007	0.1707	0.084	0.21	0.1131	0.4222	0.3473
572	0.62706	0.320205	1.761596	-3.076301	3.87781	1.00022	0.2277	0.099	0.2164	0.1116	0.3453	0.4344
573	0.61632	0.564383	1.688952	-2.637087	3.979181	1.000118	0.1785	0.0923	0.2189	0.1158	0.3945	0.3775
575	0.5289	0.545551	1.793204	-2.975092	4.090057	0.999908	0.194	0.0862	0.2063	0.1138	0.3997	0.3828
576	0.70204	0.892065	1.516943	-1.940908	4.025645	1.000514	0.1039	0.0789	0.2223	0.1323	0.4626	0.284
577	0.71935	1.133211	1.391381	-1.417871	3.973013	1.000406	0.058	0.0574	0.2207	0.1424	0.5215	0.2107
579	0.53584	-0.010298	1.808128	-3.476691	3.555348	1.00016	0.2949	0.104	0.2129	0.1013	0.2869	0.5069
580	0.52581	0.667994	1.76672	-2.715922	4.148005	1.000159	0.1759	0.0808	0.2117	0.1127	0.4189	0.3558
582	0.6318	0.697354	1.670396	-2.555274	4.055594	1.000215	0.1535	0.0874	0.2115	0.1206	0.427	0.3388
583	0.57284	0.155546	1.774724	-3.296594	3.803965	1.000007	0.2602	0.099	0.2198	0.1127	0.3083	0.4706
585	0.53338	-0.004323	1.811982	-3.460729	3.632057	0.99982	0.2944	0.0995	0.2189	0.1041	0.2831	0.5118
586	0.45757	0.522263	1.810248	-3.017182	4.090067	0.999989	0.1965	0.0889	0.2126	0.108	0.394	0.3869
587	0.52391	0.627695	1.759859	-2.788189	4.077635	0.999854	0.1772	0.0857	0.2107	0.1088	0.4176	0.3651
593	0.59311	0.972903	1.698438	-2.285284	4.375432	1.000221	0.1222	0.0707	0.2024	0.1182	0.4865	0.2829
594	0.61774	0.552371	1.705136	-2.712195	3.877497	1.000249	0.1846	0.091	0.2128	0.1166	0.395	0.3789
595	0.52603	0.654466	1.760426	-2.736402	4.111023	1.000086	0.1751	0.0811	0.2118	0.1113	0.4207	0.3563
596	0.57423	0.183905	1.764283	-3.283087	3.681522	1.000407	0.251	0.0997	0.2275	0.1027	0.3191	0.4626
597	0.45778	0.504225	1.803253	-3.0125	4.013877	0.999886	0.2019	0.0865	0.2084	0.1089	0.3943	0.3884
598	0.6965	0.512239	1.576394	-2.396839	3.733446	1.000175	0.1729	0.0896	0.2463	0.1234	0.3678	0.3846
599	0.64698	0.805989	1.659412	-2.357542	4.104791	1.000518	0.138	0.0788	0.2184	0.1191	0.4457	0.3182
604	0.70241	-0.676312	1.46242	-3.380433	2.350077	1.000463	0.4278	0.1374	0.2288	0.0776	0.1284	0.6895
605	0.45763	0.478515	1.809277	-3.062559	4.073686	0.999943	0.2021	0.0925	0.2099	0.1091	0.3864	0.3939
607	0.64497	-0.148977	1.729344	-3.45259	3.284189	0.999734	0.3163	0.1099	0.2183	0.1024	0.2531	0.5389
608	0.54498	-0.772075	1.86099	-4.4104	2.896755	0.999811	0.4545	0.1039	0.1995	0.0715	0.1706	0.6613
611	0.468	-0.223142	1.855666	-3.78668	3.523981	0.999956	0.3383	0.1014	0.2109	0.0968	0.2526	0.5497
613	0.65136	1.480796	1.621721	-1.583543	4.727403	1.000697	0.0589	0.0483	0.1748	0.1105	0.6075	0.1851
617	0.69847	-0.603638	1.443526	-3.304375	2.356356	0.999951	0.4001	0.1404	0.2397	0.085	0.1348	0.6732
622	0.63058	1.203497	1.668458	-1.98854	4.547355	1.000598	0.0888	0.0642	0.1898	0.1187	0.5385	0.2394
624	0.59286	0.965842	1.695142	-2.307869	4.399973	0.999813	0.1179	0.0785	0.2019	0.1155	0.4862	0.2908
627	0.70752	0.516529	1.468421	-2.209389	3.592348	1.000301	0.1479	0.1039	0.2611	0.1316	0.3555	0.3722
629	0.59688	0.965866	1.698453	-2.329559	4.334195	1.000806	0.1252	0.0711	0.1942	0.1181	0.4914	0.2825
632	0.53474	0.000692	1.796486	-3.5286	3.485861	0.999947	0.2878	0.1048	0.2172	0.1022	0.288	0.5026
636	0.6261	-0.131032	1.748012	-3.510615	3.329878	0.999963	0.3128	0.1079	0.2231	0.1009	0.2553	0.5339
639	0.65442	0.99968	1.620175	-2.084201	4.287943	0.999736	0.105	0.0715	0.2069	0.1255	0.4911	0.2707
641	0.59302	0.967282	1.706608	-2.336543	4.306443	1.000158	0.1233	0.0716	0.2004	0.1151	0.4896	0.2889
642	0.62352	-0.114842	1.709686	-3.415018	3.297952	1.000109	0.3092	0.1045	0.2323	0.1004	0.2536	0.5325
643	0.46696	-0.238639	1.849232	-3.824417	3.401291	1.000301	0.3357	0.1079	0.2129	0.0954	0.2481	0.5529
645	0.45729	0.502884	1.819029	-3.018916	4.112312	0.999848	0.2048	0.0868	0.2113	0.106	0.3911	0.3898
646	0.60256	0.403955	1.732657	-2.905168	3.895546	1.000273	0.2131	0.0939	0.2173	0.1128	0.3629	0.4148
648	0.69643	0.557086	1.520529	-2.250405	3.678785	1.000033	0.1504	0.0989	0.2501	0.1318	0.3688	0.3678
649	0.68479	-0.877446	1.533863	-3.721042	2.375381	0.999915	0.4883	0.1271	0.205	0.0684	0.1112	0.7296
652	0.63779	0.056859	1.716303	-3.188767	3.571017	0.999821	0.2697	0.1074	0.2307	0.108	0.2842	0.4956
653	0.68726	0.654351	1.558828	-2.26654	3.834279	0.999896	0.1425	0.0907	0.2406	0.131	0.3952	0.3454
654	0.63412	0.667825	1.654913	-2.507445	4.002991	0.999953	0.1525	0.0899	0.223	0.1199	0.4147	0.3483
657	0.54442	-0.802525	1.858037	-4.355151	2.865214	1.000131	0.46	0.1056	0.1969	0.0731	0.1644	0.6708
658	0.45962	0.48369	1.787296	-2.968082	4.000481	1.000084	0.2071	0.0834	0.2168	0.1072	0.3855	0.3972
661	0.61772	1.094443	1.675188	-2.11218	4.452926	0.999966	0.1012	0.0634	0.2028	0.1198	0.5128	0.2585
662	0.52512	0.673642	1.763194	-2.775969	4.16572	1.000359	0.1703	0.0802	0.2112	0.1164	0.4219	0.3543
665	0.52927	0.572864	1.781678	-2.959437	4.052065	1.000163	0.1904	0.0826	0.2083	0.1124	0.4063	0.3701
667	0.69639	0.819069	1.525667	-2.040332	3.968781	1.000006	0.1119	0.086	0.2313	0.1289	0.4419	0.3019
670	0.62272	-0.05682	1.717066	-3.397958	3.368133	0.999966	0.2939	0.1143	0.2222	0.1031	0.2665	0.519
671	0.53366	0.001899	1.80759	-3.500191	3.557741	0.999817	0.2943	0.0977	0.2164	0.0985	0.2931	0.4967
672	0.60503	-0.242396	1.755012	-3.633206	3.257826	1.00053	0.3365	0.1105	0.2226	0.0923	0.2381	0.5555
673	0.45741	0.488588	1.795256	-2.882051	4.046276	0.999704	0.2016	0.094	0.2122	0.1079	0.3843	0.3979
675	0.61092	-1.041375	1.78101	-4.453921	2.527263	0.999907	0.5151	0.1132	0.18	0.0664	0.1253	0.7285
677	0.57312	0.194113	1.778564	-3.280721	3.702738	0.99985	0.2514	0.0989	0.2239	0.1028	0.323	0.4592
678	0.47244	-0.211065	1.845988	-3.766643	3.457676	1.000059	0.3344	0.1029	0.2185	0.0899	0.2543	0.5475
683	0.45742	0.515456	1.801544	-2.926048	4.111867	1.000437	0.1995	0.0884	0.2103	0.111	0.3908	0.3904
685	0.6574	-1.520014	1.673621	-4.677034	1.845378	0.999925	0.6302	0.1038	0.1509	0.0475	0.0676	0.8183
686	0.45858	0.500922	1.784828	-2.931172	4.002224	0.999746	0.2005	0.0911	0.2095	0.113	0.3859	0.3901
687	0.60662	-0.334482	1.778035	-3.755248	3.186358	1.000165	0.359	0.1069	0.2159	0.092	0.2262	0.5769
688	0.64328	0.861412	1.645459	-2.305622	4.134465	0.999995	0.1254	0.0818	0.2119	0.1225	0.4584	0.3021
689	0.60214	0.353507	1.743393	-2.968098	3.851009	1.000092	0.2236	0.0953	0.2249	0.1067	0.3495	0.4239
694	0.66186	0.389773	1.651459	-2.726501	3.657401	1.000013	0.2022	0.0949	0.2361	0.1157	0.3511	0.414
701	0.52599	0.683481	1.751699	-2.739862	4.118868	0.999904	0.1679	0.0786	0.2137	0.1095	0.4303	0.3493
705	0.45696	0.494784	1.798495	-2.997423	4.063193	1.000134	0.2023	0.0841	0.2156	0.1104	0.3876	0.3905
708	0.45633	0.48009	1.777867	-3.004586	3.96279	1.00016	0.2042	0.0898	0.2084	0.1116	0.386	0.3944
710	0.45893	0.490049	1.771584	-3.009911	3.978717	0.999812	0.1993	0.0849	0.2223	0.1081	0.3854	0.3902
713	0.46823	-0.245081	1.844038	-3.894984	3.343588	0.999829	0.339	0.113	0.2075	0.0915	0.249	0.5601
714	0.47152	-0.226508	1.866403	-3.84885	3.505072	1.000531	0.3395	0.1027	0.2081	0.0956	0.2541	0.5492
716	0.52445	0.666161	1.753638	-2.788795	4.141641	1.000149	0.1712	0.0838	0.2023	0.1166	0.4261	0.358
717	0.62362	-0.107197	1.741806	-3.467672	3.41337	0.999928	0.3027	0.1121	0.2274	0.1028	0.255	0.5322
720	0.66081	-0.804168	1.656917	-3.948683	2.541897	1.000131	0.4597	0.123	0.1999	0.0775	0.1399	0.6884
721	0.45583	0.507932	1.799476	-3.000871	4.084147	1.000614	0.2022	0.0889	0.206	0.109	0.3939	0.3925
726	0.65736	0.470907	1.66863	-2.691866	3.854635	0.999792	0.1919	0.0952	0.2319	0.1125	0.3685	0.3972
727	0.4574	0.516144	1.797168	-3.001829	4.023144	1.000026	0.1985	0.0925	0.2055	0.1109	0.3926	0.3914
729	0.62034	0.577736	1.690409	-2.650699	3.98095	0.999745	0.1763	0.0878	0.221	0.1199	0.395	0.3723
730	0.64696	0.855462	1.640006	-2.261474	4.205758	1.000135	0.1276	0.0777	0.218	0.1235	0.4532	0.3023
731	0.67967	0.810869	1.572573	-2.16001	3.967758	0.99997	0.1266	0.0808	0.2163	0.1236	0.4527	0.31
732	0.60011	0.405831	1.737411	-2.885435	3.877801	0.999905	0.2086	0.0961	0.2266	0.1126	0.3561	0.418
738	0.69514	1.045653	1.54592	-1.845908	4.191247	1.000112	0.0888	0.069	0.2174	0.1266	0.4982	0.2547
740	0.45855	0.474405	1.793667	-2.988245	3.989995	1.000027	0.2095	0.0835	0.2175	0.108	0.3815	0.4006
741	0.59422	0.972475	1.695293	-2.234473	4.383297	1.000011	0.1193	0.077	0.204	0.1159	0.4838	0.2915
744	0.705	0.928149	1.475022	-1.813805	3.938089	0.999837	0.0938	0.0735	0.228	0.1353	0.4694	0.2697
745	0.66142	1.095709	1.607956	-1.95329	4.334429	0.999889	0.095	0.0702	0.1983	0.1168	0.5197	0.2508
746	0.52637	0.659209	1.772725	-2.738273	4.178811	1.000555	0.1729	0.0857	0.2099	0.109	0.4225	0.359
747	0.59343	1.016392	1.715695	-2.294864	4.469435	0.999734	0.1196	0.0654	0.1986	0.1192	0.4972	0.2788
750	0.46034	0.526429	1.810201	-2.985721	4.058611	1.000017	0.1983	0.0862	0.211	0.1105	0.394	0.385
752	0.6763	-0.819426	1.593075	-3.751938	2.499408	1.000421	0.4726	0.117	0.2075	0.0775	0.1254	0.6993
753	0.64272	-0.003963	1.70314	-3.297187	3.459718	0.999812	0.2783	0.1117	0.2321	0.1075	0.2704	0.5092
757	0.45814	0.526358	1.813523	-2.962396	4.13341	1.000004	0.1965	0.0871	0.2175	0.1079	0.391	0.388
758	0.45955	0.513439	1.803	-2.987676	4.021089	1.000198	0.2032	0.089	0.2094	0.1051	0.3933	0.3957
761	0.53659	0.000531	1.818173	-3.553714	3.543027	1.000124	0.29	0.1041	0.2153	0.0992	0.2914	0.5025
765	0.45565	0.48255	1.801442	-3.091752	4.024143	1.00025	0.2042	0.0874	0.2143	0.1096	0.3845	0.3918
766	0.66552	1.143596	1.613461	-1.904893	4.372933	0.999958	0.0917	0.0629	0.1987	0.12	0.5267	0.2427
768	0.60689	-0.262271	1.742877	-3.620643	3.180296	1.000287	0.3413	0.1114	0.2163	0.0927	0.2383	0.5661
770	0.63151	-2.392697	1.793433	-5.76523	1.216233	1.000409	0.7829	0.0715	0.0847	0.0278	0.0331	0.9043
771	0.56455	0.822428	1.734744	-2.469055	4.245428	1.000348	0.1459	0.0809	0.207	0.1144	0.4518	0.3206
773	0.53632	-0.024918	1.80657	-3.607807	3.575476	1.000416	0.2942	0.097	0.23	0.0977	0.2811	0.5064
775	0.59818	0.391095	1.721221	-2.90901	3.863241	0.999779	0.2137	0.0924	0.2236	0.1152	0.3551	0.4138
776	0.56693	0.848699	1.736645	-2.507632	4.326903	0.999731	0.1459	0.0742	0.1992	0.1218	0.4589	0.3163
777	0.7274	1.23237	1.270304	-1.054852	3.927092	1.000194	0.029	0.049	0.2187	0.1493	0.554	0.1651
779	0.64353	0.849742	1.662897	-2.32034	4.181519	0.999897	0.1294	0.0814	0.2131	0.1202	0.4559	0.3071
780	0.57436	0.165745	1.773428	-3.252708	3.784163	0.999717	0.2573	0.1031	0.2213	0.1045	0.3138	0.4727
781	0.6332	0.688676	1.679055	-2.544736	4.078148	1.000064	0.1565	0.0881	0.2183	0.1156	0.4215	0.3506
782	0.64604	0.870911	1.656702	-2.254251	4.214876	0.99995	0.1298	0.0774	0.2088	0.1238	0.4602	0.3048
783	0.6697	-1.665799	1.617911	-4.685455	1.655702	1.000219	0.6702	0.1041	0.1347	0.0367	0.0543	0.8506
784	0.66146	-0.772244	1.658385	-3.907112	2.551354	0.999629	0.4582	0.1151	0.2081	0.0739	0.1447	0.6858
785	0.69152	0.897316	1.574682	-2.061258	4.06374	1.000406	0.1118	0.0806	0.218	0.1263	0.4633	0.2925
786	0.64833	0.268436	1.650045	-2.929434	3.575859	1.000169	0.2242	0.1059	0.235	0.1138	0.3211	0.4426
788	0.45675	0.473281	1.798315	-3.051099	4.027017	0.999815	0.2067	0.0875	0.2152	0.107	0.3836	0.4019
790	0.63112	1.218897	1.649971	-1.977718	4.566555	1.000613	0.0874	0.057	0.1925	0.1159	0.5472	0.2311
793	0.63947	1.340369	1.63277	-1.814901	4.617233	1.000016	0.0713	0.0552	0.1778	0.1169	0.5788	0.2093
797	0.57172	0.213093	1.752078	-3.175728	3.669334	1.000163	0.2492	0.1024	0.2198	0.1008	0.3278	0.4611
799	0.59873	0.384573	1.733301	-2.922657	3.829363	0.999725	0.2127	0.0954	0.2274	0.1083	0.3562	0.4178
800	0.67759	0.296083	1.597369	-2.667807	3.530102	1.000086	0.213	0.1048	0.2464	0.1168	0.319	0.4373
801	0.66862	-1.218203	1.605847	-4.273878	2.025917	1.000387	0.5614	0.1157	0.1809	0.0541	0.0879	0.7784
805	0.45747	0.514749	1.808217	-3.008754	4.083114	0.999967	0.2053	0.0832	0.21	0.108	0.3935	0.3892
811	0.65023	0.246808	1.661646	-2.970519	3.58255	0.999805	0.2293	0.1032	0.2408	0.1053	0.3214	0.4523
813	0.57185	0.195288	1.750405	-3.17661	3.664948	0.999986	0.2507	0.0996	0.2234	0.1029	0.3234	0.4624
814	0.4688	-0.236428	1.868173	-3.871338	3.448105	0.999739	0.3399	0.1057	0.212	0.0927	0.2497	0.5525
815	0.66346	0.583794	1.632059	-2.47794	3.88058	0.999984	0.164	0.0899	0.2362	0.1229	0.387	0.3674
816	0.57089	0.708461	1.733296	-2.62876	4.196229	0.999962	0.1589	0.085	0.2123	0.1157	0.4281	0.3432
817	0.62998	-0.870631	1.762495	-4.263985	2.722963	1.000235	0.479	0.1097	0.1974	0.0714	0.1425	0.6941
818	0.68231	0.782501	1.585784	-2.16714	4.034947	1.000331	0.1313	0.0833	0.2222	0.1262	0.437	0.3203
819	0.45958	0.502158	1.788721	-2.964472	4.127631	1.000507	0.2028	0.0834	0.2176	0.1094	0.3868	0.3865
820	0.46085	0.492708	1.798409	-3.03839	4.055755	1.000315	0.2049	0.0876	0.2097	0.1064	0.3914	0.3931
821	0.64708	0.830987	1.655161	-2.303082	4.203402	0.999926	0.1332	0.0792	0.2176	0.1175	0.4525	0.3158
822	0.52638	0.645376	1.771468	-2.798599	4.162089	0.999872	0.176	0.0819	0.2124	0.1135	0.4162	0.3576
823	0.67571	1.742822	1.563474	-1.21202	4.874377	1.000679	0.0354	0.0382	0.1471	0.1024	0.6769	0.1349
824	0.53739	-0.014584	1.838185	-3.570572	3.710676	1.000533	0.2967	0.1019	0.2153	0.1015	0.2846	0.5042
825	0.6823	1.408931	1.579297	-1.582493	4.57644	0.999716	0.0575	0.0535	0.1775	0.1222	0.5893	0.1863
826	0.52838	0.650132	1.771836	-2.808154	4.120372	1.000102	0.1736	0.084	0.2165	0.1123	0.4136	0.3619
829	0.45683	0.485807	1.7897	-3.027979	3.96974	0.999667	0.206	0.0855	0.2102	0.1119	0.3864	0.3933
830	0.53364	0.054075	1.797383	-3.397521	3.51669	1.000405	0.2827	0.1023	0.2152	0.0972	0.3026	0.4916
832	0.63082	1.243	1.66486	-1.964949	4.550089	0.999884	0.0869	0.064	0.1823	0.1115	0.5553	0.2337
833	0.46971	-0.20695	1.854459	-3.799459	3.475175	1.000048	0.3368	0.0984	0.2171	0.0957	0.252	0.5495
834	0.53818	-0.080139	1.846253	-3.687428	3.594628	1.000056	0.3105	0.1	0.2113	0.0991	0.2791	0.5157
835	0.59313	0.968495	1.71812	-2.310496	4.407335	1.00009	0.1257	0.0754	0.1964	0.1143	0.4882	0.2909
836	0.46705	-0.22889	1.856902	-3.861781	3.40684	1.000482	0.3374	0.1047	0.2091	0.0962	0.2526	0.5438
842	0.64893	-1.013995	1.687609	-4.240226	2.413434	1.00016	0.5077	0.1176	0.1948	0.0627	0.1172	0.7328
844	0.63791	-0.550393	1.72403	-3.849135	2.940207	1.000474	0.3996	0.1196	0.2163	0.081	0.1835	0.6385
845	0.61457	-1.090214	1.814534	-4.601433	2.499486	1.000165	0.523	0.1077	0.1749	0.0694	0.125	0.726
846	0.6481	0.327986	1.669161	-2.82797	3.690182	0.999944	0.215	0.1022	0.2329	0.1126	0.3373	0.432
847	0.45811	0.499068	1.83941	-3.090224	4.141504	0.999999	0.2051	0.0863	0.2168	0.1053	0.3865	0.3943
857	0.45619	0.510882	1.76798	-2.937999	4.049087	0.999851	0.1973	0.0871	0.2199	0.1063	0.3894	0.3901
859	0.62488	-0.759754	1.743136	-4.07377	2.782131	1.000017	0.4538	0.1133	0.2015	0.0754	0.156	0.6751
860	0.67535	-0.347026	1.609722	-3.419065	2.926957	1.000179	0.353	0.1154	0.2322	0.1012	0.1982	0.5906
861	0.67896	1.259012	1.603169	-1.770259	4.554407	0.999977	0.0709	0.0647	0.1923	0.1218	0.5503	0.2219
862	0.69124	1.654629	1.558854	-1.314718	4.813348	1.000156	0.0408	0.0355	0.1574	0.1138	0.6525	0.1409
864	0.57589	0.139197	1.780707	-3.352193	3.686983	1.000037	0.2594	0.1024	0.2152	0.1068	0.3162	0.47
865	0.69388	2.135583	1.549907	-0.826626	5.225578	1.000679	0.0176	0.0238	0.1027	0.0923	0.7636	0.0823
867	0.66649	1.043276	1.617289	-1.96633	4.280136	1.000006	0.1033	0.0693	0.2074	0.1164	0.5036	0.2629
868	0.67534	1.330607	1.573659	-1.627234	4.544774	1.000644	0.0637	0.0551	0.1801	0.1277	0.5734	0.1974
869	0.64107	0.098382	1.692688	-3.135373	3.512368	1.000291	0.2607	0.1061	0.2339	0.1106	0.2887	0.4809
871	0.46903	-0.228909	1.862315	-3.869362	3.456306	1.000356	0.3385	0.0993	0.2177	0.091	0.2535	0.551
874	0.53475	-0.064203	1.833671	-3.646567	3.512888	0.999603	0.305	0.0957	0.2206	0.0974	0.2813	0.5112
875	0.46703	-0.188662	1.845237	-3.869793	3.43337	0.999784	0.3255	0.1057	0.2181	0.0946	0.2561	0.5358
881	0.57174	0.1923	1.742176	-3.150658	3.654174	0.999872	0.2501	0.1016	0.2212	0.107	0.3201	0.4595
883	0.56672	0.823287	1.714561	-2.496262	4.240696	0.999958	0.1427	0.0787	0.2083	0.1141	0.4562	0.3189
886	0.57625	0.235867	1.757053	-3.127554	3.803299	1.000362	0.2443	0.0991	0.2247	0.1078	0.3241	0.4527
887	0.52401	0.670121	1.776848	-2.802577	4.238707	1.000048	0.1767	0.0796	0.2078	0.1167	0.4192	0.3506
889	0.59367	0.958217	1.686597	-2.250192	4.362403	1.000299	0.1204	0.076	0.2037	0.1186	0.4813	0.2894
890	0.52734	0.684359	1.751946	-2.691036	4.175436	1.000297	0.1692	0.0837	0.2113	0.1105	0.4253	0.3508
891	0.46026	0.478107	1.797978	-3.045352	4.064744	0.999757	0.2025	0.096	0.2093	0.1097	0.3825	0.398
892	0.57175	0.233098	1.755746	-3.150981	3.704278	0.999834	0.2441	0.0999	0.2237	0.1066	0.3257	0.455
894	0.52658	0.679889	1.731354	-2.639548	4.110637	0.999916	0.1708	0.083	0.2099	0.114	0.4223	0.3529
896	0.45975	0.504269	1.796508	-3.001854	4.007908	1.000293	0.2019	0.091	0.2044	0.1111	0.3916	0.3969
898	0.52798	0.671618	1.76526	-2.815526	4.157135	1.000042	0.1687	0.0854	0.21	0.1087	0.4272	0.3534
899	0.45875	0.466866	1.813174	-3.040624	4.092766	1.000006	0.2066	0.0893	0.2152	0.1079	0.381	0.3982
901	0.65098	-1.038488	1.690822	-4.258564	2.39121	1.000197	0.5215	0.1131	0.1847	0.0648	0.1159	0.7321
902	0.56698	0.814455	1.740091	-2.513153	4.264188	0.99993	0.1485	0.0799	0.2018	0.1182	0.4516	0.3238
904	0.64196	-0.611394	1.714334	-3.821466	2.839933	1.00032	0.4157	0.1233	0.2059	0.0798	0.1753	0.6451
905	0.60007	0.365934	1.743707	-3.014623	3.871237	0.999671	0.2142	0.1023	0.2147	0.1118	0.357	0.4237
912	0.4561	0.46099	1.795781	-3.013089	4.02295	1.000098	0.211	0.089	0.2137	0.1037	0.3826	0.4039
914	0.57371	0.146585	1.766665	-3.225567	3.674453	1.000282	0.2626	0.1001	0.2163	0.1118	0.3092	0.4681
915	0.56599	0.840956	1.740398	-2.469695	4.291048	1.000166	0.1438	0.0811	0.2032	0.113	0.4589	0.3195
916	0.46644	-0.235814	1.864669	-3.890212	3.465464	1.000031	0.3414	0.1065	0.2092	0.0946	0.2483	0.5559
917	0.59241	0.959198	1.686366	-2.245058	4.376323	1.000052	0.1208	0.0739	0.2029	0.119	0.4834	0.2896
919	0.52519	0.655726	1.754555	-2.756945	4.154092	1.001079	0.1694	0.0834	0.2166	0.1114	0.4192	0.3505
922	0.62237	0.506134	1.694215	-2.745668	3.88497	1.000059	0.1893	0.0906	0.2276	0.1108	0.3817	0.3894
928	0.6178	0.532282	1.711634	-2.720832	3.986191	0.999831	0.1861	0.0905	0.2214	0.1217	0.3803	0.3831
929	0.45873	0.493446	1.794379	-3.022758	4.015264	1.000032	0.2011	0.0889	0.2114	0.1134	0.3852	0.3959
930	0.62386	-0.078849	1.726192	-3.362578	3.372874	0.999734	0.3015	0.11	0.2244	0.1038	0.2603	0.5259
939	0.60587	-0.27693	1.783263	-3.659373	3.36742	1.000111	0.3544	0.1031	0.2136	0.093	0.2359	0.5703
940	0.53445	0.021867	1.821571	-3.502629	3.589277	0.999976	0.2909	0.0953	0.2181	0.104	0.2917	0.4994
944	0.66502	0.59899	1.621016	-2.484436	3.890008	1.000003	0.1614	0.0889	0.2305	0.1215	0.3977	0.3609
948	0.52758	0.656794	1.787085	-2.80573	4.138263	0.999834	0.1771	0.0814	0.212	0.1109	0.4186	0.3619
951	0.53142	0.008373	1.779417	-3.458794	3.503321	0.999974	0.2822	0.1086	0.2219	0.0992	0.2881	0.5032
953	0.66946	0.57267	1.605722	-2.45137	3.84755	1.000119	0.1632	0.0946	0.2372	0.1204	0.3846	0.3697
954	0.58034	-0.516173	1.773904	-3.914643	3.024967	0.999765	0.4014	0.1099	0.2096	0.0808	0.1983	0.6191
956	0.45727	0.489532	1.79678	-2.972576	4.099606	1.000331	0.2001	0.0904	0.2184	0.1065	0.3846	0.3968
957	0.46772	-0.227793	1.852828	-3.839375	3.430205	1.000022	0.3379	0.1072	0.207	0.0951	0.2528	0.5469
960	0.68556	1.558606	1.548507	-1.349354	4.771014	0.999879	0.0441	0.0428	0.1636	0.1135	0.636	0.1546
961	0.45557	0.502809	1.802783	-3.011615	4.081624	1.000498	0.2001	0.0892	0.2103	0.1112	0.3892	0.3927
962	0.45541	0.51769	1.795568	-2.921222	4.059328	0.99991	0.201	0.0864	0.212	0.1046	0.396	0.3897
963	0.59825	0.417474	1.747419	-2.945468	3.819452	0.999735	0.2046	0.0971	0.2175	0.1168	0.364	0.4067
967	0.63705	-0.535638	1.722361	-3.813819	2.93338	1.000507	0.3959	0.1167	0.2168	0.0869	0.1837	0.6258
969	0.61493	1.099225	1.68984	-2.152416	4.395956	0.999763	0.1056	0.0669	0.1964	0.1137	0.5174	0.2616
971	0.52371	0.644234	1.752616	-2.753567	4.106568	0.999934	0.1742	0.0842	0.2113	0.1146	0.4157	0.3597
974	0.61377	1.115215	1.683051	-2.029242	4.556453	0.999897	0.1005	0.0702	0.1947	0.1181	0.5165	0.2604
976	0.66172	0.384996	1.655351	-2.732187	3.713222	1.000161	0.2047	0.0981	0.2293	0.1119	0.356	0.4223
977	0.45859	0.524344	1.802991	-2.976446	4.041313	1.000281	0.2006	0.0863	0.2107	0.1043	0.3981	0.3876
984	0.69498	2.104385	1.518358	-0.73489	5.215215	1.000022	0.0147	0.0212	0.108	0.0979	0.7582	0.0784
985	0.69474	2.106616	1.540445	-0.814797	5.240559	1.00004	0.0184	0.0223	0.1042	0.0919	0.7632	0.0822
987	0.70036	-0.46513	1.384162	-3.034173	2.383031	1.000931	0.3636	0.1429	0.2555	0.0929	0.1451	0.6413
988	0.46034	0.502456	1.786518	-3.00074	4.032729	1.000157	0.2009	0.0872	0.2162	0.1076	0.3881	0.3892
989	0.45573	0.469718	1.802832	-3.03846	3.980384	1.000161	0.2088	0.0851	0.2099	0.1131	0.3831	0.3946
991	0.63554	0.126063	1.683589	-3.094378	3.488481	0.999852	0.2535	0.104	0.2356	0.1078	0.2991	0.478
993	0.59419	0.976502	1.693118	-2.254726	4.35156	1.000665	0.1185	0.0729	0.203	0.1181	0.4875	0.2852
994	0.45769	0.489384	1.799457	-2.992578	4.038613	0.999995	0.2004	0.0896	0.2159	0.1106	0.3835	0.3949
995	0.53356	0.03867	1.817191	-3.483802	3.588885	1.000239	0.2893	0.097	0.2113	0.0992	0.3032	0.491
996	0.59851	0.411859	1.703055	-2.882342	3.72702	1.000235	0.202	0.0965	0.2257	0.1158	0.36	0.4083
998	0.59338	0.996335	1.721547	-2.323678	4.418465	1	0.122	0.0731	0.1928	0.1158	0.4963	0.2825
999	0.57593	0.190665	1.780481	-3.276573	3.752428	0.999777	0.252	0.0978	0.226	0.1003	0.3239	0.4599
1000	0.69083	-0.62559	1.505654	-3.423516	2.449998	0.999572	0.4141	0.1337	0.231	0.0831	0.1381	0.6699
1001	0.56565	0.812396	1.743669	-2.571081	4.296346	1.000294	0.1498	0.0784	0.2027	0.1131	0.456	0.3243
1002	0.66386	-2.369475	1.584987	-5.371133	0.895754	1.001219	0.8113	0.0705	0.0774	0.019	0.0218	0.929
1003	0.52418	0.643677	1.759453	-2.727604	4.124937	0.999783	0.1768	0.0823	0.209	0.12	0.4119	0.3583
1004	0.70159	0.666935	1.497157	-2.142734	3.714853	1.000118	0.1334	0.0897	0.2428	0.1339	0.4002	0.3387
1005	0.62589	-0.136276	1.733217	-3.407306	3.332503	1.000596	0.3134	0.1066	0.2296	0.0962	0.2542	0.5386
1006	0.66856	1.677835	1.583398	-1.3419	4.833095	1.000019	0.0436	0.038	0.1471	0.109	0.6623	0.145
1007	0.62146	0.53713	1.697714	-2.688188	3.914149	1.000343	0.1841	0.0917	0.2227	0.1097	0.3918	0.386
1008	0.69257	1.528401	1.555611	-1.379693	4.690332	1.000624	0.0454	0.0471	0.1672	0.1196	0.6207	0.1589
1009	0.69398	0.021914	1.485826	-2.784661	3.08519	1.000314	0.2519	0.1209	0.2639	0.1136	0.2497	0.4991
1012	0.68782	0.060069	1.560664	-2.865264	3.269058	1.000201	0.2561	0.1131	0.2522	0.1102	0.2684	0.497
1013	0.45662	0.476825	1.794286	-3.01016	4.04078	1.000435	0.2076	0.0865	0.2097	0.11	0.3862	0.3927
1014	0.7095	1.811133	1.485583	-0.944819	4.823771	1.000936	0.0223	0.0302	0.139	0.1128	0.6957	0.1084
1015	0.60661	-0.263531	1.765688	-3.663535	3.280117	0.999905	0.3428	0.1066	0.2208	0.0955	0.2343	0.5643
1016	0.65494	-0.390879	1.712564	-3.622324	3.054187	0.999777	0.3661	0.1177	0.2201	0.0892	0.2069	0.5971
1017	0.45842	0.515878	1.796738	-3.02827	4.053407	0.999676	0.1976	0.0892	0.2149	0.1092	0.3891	0.3865
1018	0.45985	0.473964	1.801376	-3.016265	4.030066	0.999776	0.204	0.0908	0.2169	0.1095	0.3788	0.397
1019	0.62832	0.407441	1.728789	-2.93012	3.807505	1.000195	0.2099	0.0949	0.2195	0.1154	0.3603	0.4089
1020	0.67786	-0.634168	1.582682	-3.615986	2.627285	0.999985	0.4201	0.1226	0.2272	0.0823	0.1478	0.665
1021	0.45742	0.512228	1.803324	-3.07831	3.980225	0.99966	0.2016	0.0891	0.2051	0.1094	0.3948	0.3887
1025	0.46794	-0.200113	1.875617	-3.916378	3.512015	0.999829	0.3329	0.1027	0.2171	0.0912	0.2561	0.5471
1026	0.53076	-0.028163	1.808365	-3.554304	3.588978	0.99977	0.2945	0.1077	0.2189	0.097	0.2819	0.5125
1027	0.45604	0.510826	1.815263	-3.069618	4.141637	0.999796	0.1992	0.0905	0.2082	0.1088	0.3933	0.3863
1028	0.58841	-0.718297	1.859757	-4.275595	2.928585	1.000024	0.4449	0.1039	0.1967	0.0759	0.1786	0.652
1031	0.54298	-0.777182	1.867112	-4.409964	2.919778	0.999598	0.4526	0.1099	0.1939	0.0754	0.1682	0.6654
1039	0.53694	-0.01712	1.82038	-3.542387	3.560156	1.000078	0.2949	0.1101	0.2115	0.0923	0.2912	0.5099
1040	0.57477	0.211838	1.772374	-3.218	3.772136	0.999606	0.2487	0.0976	0.2207	0.1076	0.3254	0.4535
1043	0.47045	-0.241957	1.869275	-3.977269	3.401984	0.999846	0.3414	0.1028	0.2119	0.0893	0.2546	0.5541
1045	0.64832	-1.450543	1.757773	-4.787695	2.06751	1.000369	0.6071	0.1047	0.1549	0.0483	0.085	0.7972
1047	0.59954	0.386662	1.732487	-2.909681	3.79066	1.000182	0.2143	0.095	0.2167	0.1097	0.3643	0.4139
1048	0.46878	-0.247174	1.838076	-3.781059	3.366824	0.999908	0.3411	0.1092	0.2143	0.0883	0.2471	0.5577
1050	0.67661	0.192191	1.60923	-2.814224	3.412081	0.999617	0.2366	0.1021	0.2445	0.1111	0.3057	0.4638
1059	0.5961	0.981656	1.711781	-2.279618	4.395752	1.000276	0.124	0.0728	0.1973	0.1164	0.4895	0.2867
1062	0.52826	-0.007777	1.789704	-3.528964	3.510772	0.99976	0.2877	0.1022	0.2236	0.0985	0.288	0.499
1063	0.61548	1.090486	1.682082	-2.109526	4.410125	1.000723	0.1092	0.066	0.1896	0.1169	0.5183	0.2606
1068	0.52559	0.655433	1.773178	-2.836994	4.166079	0.999918	0.1747	0.081	0.2146	0.1117	0.418	0.3566
1073	0.45679	0.516124	1.822428	-3.010673	4.131243	1.000506	0.204	0.0882	0.2075	0.1084	0.3919	0.3925
1075	0.45677	0.504766	1.810289	-3.013295	4.081791	1.000035	0.2015	0.0908	0.2086	0.1076	0.3915	0.3983
1080	0.57172	0.185535	1.774889	-3.207677	3.778138	0.99976	0.2583	0.0958	0.2151	0.1108	0.32	0.4614
1101	0.64756	0.257614	1.669752	-2.911372	3.653622	0.999999	0.2295	0.1031	0.2347	0.1128	0.3199	0.4447
1102	0.60003	0.389928	1.717603	-2.916403	3.741688	1.00005	0.2063	0.0977	0.2275	0.1099	0.3586	0.418
1103	0.65531	-2.211372	1.67113	-5.346588	1.230357	1.000511	0.7702	0.0741	0.0985	0.0245	0.0327	0.9053
1104	0.52477	0.70475	1.760974	-2.677472	4.226673	0.99986	0.1669	0.081	0.2128	0.1137	0.4256	0.3495
1105	0.53465	0.003224	1.822982	-3.52742	3.607247	1.000009	0.2912	0.1025	0.2168	0.0968	0.2927	0.5045
1106	0.61929	0.558708	1.708544	-2.695882	3.984437	0.999931	0.1788	0.0949	0.2154	0.1165	0.3944	0.38
1107	0.71409	0.948479	1.44859	-1.709266	3.92067	1.000677	0.0838	0.0749	0.2369	0.1362	0.4682	0.2657
1108	0.69499	0.66639	1.551355	-2.258489	3.847932	1.000281	0.1367	0.0902	0.2377	0.1323	0.4031	0.3418
1112	0.69047	1.633404	1.545461	-1.298131	4.73182	1.000873	0.0392	0.0401	0.1587	0.1125	0.6495	0.1441
1113	0.46791	-0.209486	1.855298	-3.86807	3.500948	0.999914	0.3314	0.1052	0.2215	0.0891	0.2528	0.5485
1116	0.65081	0.285121	1.666869	-2.924618	3.610897	0.999976	0.2231	0.098	0.2308	0.121	0.3271	0.4358
1118	0.53396	0.022267	1.811885	-3.554676	3.592735	0.999939	0.2871	0.1005	0.2277	0.0937	0.291	0.499
1119	0.4566	0.47833	1.804663	-3.042783	4.048286	0.999937	0.2034	0.0877	0.218	0.1115	0.3794	0.3968
1120	0.68429	-0.350588	1.604916	-3.414984	2.923518	0.999834	0.3487	0.1229	0.2321	0.1015	0.1948	0.5943
1123	0.57391	0.666605	1.775751	-2.817586	4.185588	1.00042	0.1725	0.082	0.2097	0.1097	0.4261	0.3528
1124	0.68527	0.82164	1.581647	-2.13539	4.002197	0.999811	0.1218	0.079	0.2341	0.1228	0.4423	0.3062
1130	0.57523	0.187978	1.774415	-3.233923	3.748124	0.999848	0.255	0.0963	0.2241	0.106	0.3186	0.4639
1131	0.45544	0.533116	1.810957	-2.970315	4.140711	0.999885	0.1977	0.087	0.2103	0.1125	0.3925	0.3882
1132	0.52492	0.675003	1.771938	-2.722104	4.237951	0.999973	0.1716	0.0793	0.2217	0.1066	0.4208	0.3572
1133	0.47031	-0.249574	1.870045	-3.861643	3.470237	1.000815	0.3483	0.1023	0.2042	0.0935	0.2517	0.5537
1134	0.60074	0.377327	1.753406	-2.96698	3.877434	1.000421	0.2178	0.0972	0.2208	0.1098	0.3544	0.4277
1138	0.6232	-0.086854	1.741015	-3.485012	3.353051	1.00022	0.3019	0.106	0.2275	0.0993	0.2653	0.5209
1139	0.57179	0.196147	1.754976	-3.213701	3.686864	0.999995	0.2505	0.0984	0.2225	0.1061	0.3225	0.4597
1140	0.62852	-0.78383	1.758414	-4.181047	2.728633	0.999992	0.4529	0.1138	0.2037	0.0762	0.1534	0.6801
1143	0.56752	0.832436	1.723517	-2.555532	4.268293	1.000171	0.1436	0.0738	0.2039	0.1236	0.4551	0.3136
1144	0.62522	0.421369	1.701873	-2.85848	3.798707	1.00014	0.2033	0.0939	0.223	0.1159	0.3639	0.4089
1145	0.60478	-0.290117	1.737813	-3.607313	3.110428	0.999958	0.3472	0.1055	0.2253	0.0969	0.2251	0.564
1146	0.63377	0.709099	1.694898	-2.536614	4.084535	1.000344	0.1572	0.0825	0.216	0.1197	0.4246	0.3426
1147	0.67741	1.343063	1.593667	-1.674281	4.505487	1.000517	0.0674	0.0568	0.1783	0.1191	0.5784	0.2024
1149	0.45765	0.484879	1.770099	-3.042136	3.977802	1.000033	0.2017	0.0868	0.2119	0.1112	0.3884	0.3872
1155	0.60932	-1.00576	1.795987	-4.413526	2.564069	0.999879	0.5026	0.1134	0.1886	0.0606	0.1348	0.7206
1160	0.53467	-0.003989	1.82189	-3.522662	3.582863	0.999764	0.2933	0.1007	0.215	0.1002	0.2908	0.4983
1161	0.66669	0.142367	1.699949	-3.124884	3.55884	1.000281	0.2533	0.1051	0.2301	0.1116	0.2999	0.4764
1164	0.45906	0.469401	1.786343	-3.045162	4.023603	1.000229	0.2029	0.09	0.2158	0.1098	0.3815	0.3982
1173	0.69288	-0.124489	1.534273	-2.976116	3.007138	1.000136	0.2931	0.1268	0.2462	0.1049	0.229	0.5439
1175	0.53394	-0.021583	1.81418	-3.547646	3.50734	0.99965	0.2958	0.1016	0.2179	0.1004	0.2843	0.5059
1179	0.59408	0.951928	1.689783	-2.261282	4.379416	1.000535	0.123	0.0731	0.2067	0.1184	0.4788	0.2919
1180	0.52533	0.664471	1.758576	-2.789887	4.135883	1.000057	0.168	0.0845	0.2099	0.1178	0.4198	0.3535
1181	0.65474	0.982823	1.640185	-2.151084	4.218319	1.000156	0.1109	0.0725	0.21	0.1193	0.4873	0.2802
1182	0.45964	0.503112	1.793345	-3.020714	4.024594	0.999859	0.2006	0.0851	0.2201	0.1097	0.3845	0.3924
1185	0.68477	1.363647	1.577435	-1.606476	4.584056	1.000096	0.0614	0.0546	0.1852	0.1204	0.5784	0.1976
1186	0.64772	0.831772	1.642797	-2.309745	4.115609	1.000045	0.1316	0.0815	0.2145	0.1173	0.4551	0.314
1191	0.56752	0.820177	1.750192	-2.53642	4.309788	1.000375	0.1478	0.0789	0.2101	0.1112	0.452	0.3213
1195	0.45703	0.501439	1.789327	-2.969879	4.000816	0.999643	0.1985	0.0891	0.2162	0.1056	0.3906	0.3892
1196	0.59393	0.977202	1.699678	-2.308422	4.364431	1.000368	0.1218	0.0692	0.2018	0.1151	0.4921	0.2827
1200	0.65826	-1.482122	1.687318	-4.623989	1.956812	1.001063	0.6244	0.102	0.1539	0.0445	0.0752	0.8129
1201	0.45964	0.507445	1.802285	-3.016542	4.106176	0.999706	0.2036	0.0811	0.2185	0.1066	0.3902	0.3845
1209	0.53077	-0.030366	1.809193	-3.576209	3.570398	0.999897	0.2958	0.105	0.2185	0.0995	0.2812	0.5127
1211	0.67888	-0.249685	1.599874	-3.240844	2.984176	1.000054	0.3291	0.1201	0.2376	0.0959	0.2173	0.5767
1212	0.57487	0.17176	1.769502	-3.260027	3.64358	1.000114	0.2574	0.0985	0.2194	0.1032	0.3215	0.4678
1213	0.69593	0.343101	1.515262	-2.466698	3.469899	1.000063	0.1885	0.1073	0.26	0.1222	0.322	0.422
1230	0.45447	0.459159	1.805908	-3.095831	3.966996	1.000056	0.2089	0.0881	0.2092	0.1117	0.3821	0.3987
1231	0.4715	-0.228722	1.842041	-3.887215	3.368318	0.999851	0.3372	0.1062	0.2107	0.0955	0.2504	0.5501
1234	0.57612	0.122007	1.793689	-3.335572	3.644866	1.000278	0.2661	0.1011	0.2177	0.1075	0.3076	0.4776
1241	0.65241	0.231256	1.650018	-2.891205	3.585956	0.999971	0.2292	0.1046	0.2399	0.1116	0.3147	0.4557
1244	0.54111	-0.773895	1.845718	-4.376821	2.881453	1.000031	0.4506	0.1132	0.1942	0.074	0.168	0.667
1258	0.53193	-0.004979	1.813854	-3.585382	3.559003	1.000426	0.2917	0.102	0.2153	0.1021	0.2889	0.5045
1262	0.63294	1.210308	1.668091	-1.932224	4.544427	1.000463	0.0898	0.06	0.19	0.1207	0.5395	0.2363
1263	0.67332	1.147267	1.623894	-1.919913	4.403731	1.000037	0.0926	0.0599	0.2004	0.1217	0.5254	0.2429
1264	0.45616	0.521597	1.774388	-2.898977	3.975657	0.999608	0.1909	0.0924	0.2153	0.1121	0.3893	0.388
1266	0.63913	-1.312684	1.744318	-4.584918	2.184764	1.000471	0.58	0.1088	0.1588	0.0574	0.095	0.7749
1267	0.45417	0.463901	1.769997	-2.972329	3.969825	0.999959	0.2004	0.0895	0.2224	0.1093	0.3784	0.3994
1268	0.56742	0.785767	1.749814	-2.665007	4.230181	1.000256	0.1538	0.0754	0.2081	0.1139	0.4488	0.3253
1270	0.65955	0.429507	1.664106	-2.67042	3.88595	1.000559	0.2	0.0962	0.2323	0.1161	0.3554	0.4098
1271	0.67574	0.860735	1.576757	-2.103193	4.093305	1.000232	0.1182	0.0797	0.2227	0.1235	0.4559	0.2941
1272	0.52434	0.669305	1.758275	-2.760849	4.150498	1.000279	0.1676	0.0801	0.2158	0.1139	0.4226	0.3452
1277	0.60388	-0.358599	1.800217	-3.860052	3.206115	1.000031	0.3628	0.1123	0.2114	0.0891	0.2244	0.5823
1278	0.65883	0.374157	1.658222	-2.785981	3.701217	0.999969	0.2056	0.1013	0.2283	0.1196	0.3452	0.4164
1280	0.70364	0.425477	1.467735	-2.295855	3.415193	1	0.1659	0.1066	0.2596	0.1287	0.3392	0.4013
1282	0.53202	-0.017587	1.798705	-3.547644	3.535799	1.000205	0.292	0.1071	0.214	0.1026	0.2843	0.5064
1286	0.6137	-1.870416	1.806367	-5.361375	1.71494	0.999837	0.6909	0.0852	0.1267	0.0392	0.058	0.8501
1289	0.65696	-0.16336	1.640419	-3.315598	3.120345	0.999663	0.3053	0.1172	0.244	0.0965	0.237	0.5491
1290	0.66238	-2.751404	1.526983	-5.658177	0.396142	1.001291	0.8747	0.0492	0.055	0.0115	0.0096	0.9575
1293	0.46593	-0.240728	1.859708	-3.877492	3.484934	1.00004	0.3426	0.1017	0.2141	0.0936	0.248	0.553
1294	0.59335	0.966749	1.698016	-2.335068	4.352492	1.000057	0.1227	0.072	0.2006	0.1159	0.4888	0.282
1295	0.5666	0.84865	1.733217	-2.448172	4.319291	0.999578	0.1401	0.0805	0.2061	0.1155	0.4578	0.3162
1296	0.45727	0.50277	1.776277	-3.005308	4.040988	0.999708	0.1959	0.086	0.2159	0.1145	0.3877	0.3875
1297	0.7007	0.375462	1.453006	-2.334541	3.399535	1.000282	0.1744	0.1062	0.2661	0.1283	0.325	0.4115
1299	0.53206	0.012783	1.799888	-3.405701	3.585429	0.999998	0.2902	0.0999	0.2148	0.1049	0.2902	0.5031
1300	0.579	-0.570534	1.792288	-4.072971	2.959279	1.000018	0.4137	0.1055	0.207	0.0793	0.1945	0.6283
1301	0.67808	-1.756573	1.471106	-4.475123	1.280075	1.000114	0.7082	0.1008	0.1215	0.0327	0.0368	0.8802
1302	0.68977	0.986051	1.559357	-1.935298	4.144462	0.999864	0.1006	0.0702	0.2164	0.1272	0.4856	0.2686
1303	0.71432	0.32414	1.310708	-2.083061	3.059375	0.999993	0.1517	0.1186	0.3042	0.1353	0.2902	0.4194
1306	0.69186	0.194004	1.542931	-2.714298	3.346883	1.000713	0.2182	0.1155	0.2568	0.1191	0.2904	0.465
1307	0.72719	0.720975	1.576499	-2.279011	3.942809	1.000045	0.1371	0.0834	0.2337	0.1242	0.4216	0.3305
1310	0.67782	-0.895573	1.628418	-3.952539	2.377732	0.999924	0.4875	0.1205	0.1976	0.0676	0.1268	0.717
1311	0.45924	0.489271	1.798311	-3.06259	4.009879	0.999983	0.2026	0.0886	0.2098	0.1096	0.3894	0.3907
1314	0.69963	1.163333	1.499459	-1.646197	4.204514	1.00082	0.0697	0.0636	0.2059	0.1328	0.528	0.2229
1315	0.52177	0.696712	1.751928	-2.724519	4.099503	0.999961	0.1685	0.0789	0.2119	0.1075	0.4332	0.3434
1316	0.66728	-0.642644	1.61763	-3.672863	2.64252	1.000102	0.4209	0.1239	0.2221	0.0793	0.1538	0.6653
1317	0.57497	0.209175	1.757844	-3.168466	3.691434	1.000262	0.2495	0.1033	0.2201	0.1072	0.3199	0.4619
1318	0.6362	0.650354	1.672321	-2.592187	4.039898	0.99969	0.1636	0.0837	0.222	0.12	0.4107	0.3511
1326	0.46919	-0.227962	1.86206	-3.803772	3.457073	0.999749	0.3424	0.1015	0.2074	0.0942	0.2545	0.5487
1337	0.46737	-0.228534	1.84042	-3.821316	3.316377	0.999879	0.3393	0.1024	0.2088	0.0941	0.2554	0.5427
1340	0.56551	0.847471	1.729324	-2.54267	4.235837	0.999857	0.1418	0.0748	0.206	0.1151	0.4623	0.3091
1347	0.459	0.498896	1.80049	-3.052221	4.018328	1.000546	0.203	0.0887	0.2092	0.1071	0.392	0.392
1350	0.56778	0.827693	1.705907	-2.438825	4.295158	1.000205	0.1425	0.0751	0.2172	0.1168	0.4484	0.3157
1351	0.45747	0.476653	1.80566	-3.013073	4.069133	0.999661	0.211	0.086	0.2108	0.1099	0.3823	0.4022
1352	0.57564	0.122533	1.796524	-3.418861	3.705654	1.000044	0.2597	0.1012	0.2273	0.1055	0.3063	0.4724
1353	0.63327	0.662611	1.680219	-2.538227	4.067302	1.000098	0.1648	0.0865	0.2156	0.1148	0.4183	0.355
1355	0.59537	0.963561	1.697254	-2.31147	4.312458	0.999809	0.1241	0.0784	0.1942	0.1125	0.4908	0.2915
1356	0.62638	-0.779831	1.754518	-4.074379	2.74238	1.000568	0.4627	0.1086	0.1953	0.0749	0.1585	0.6742
1357	0.4664	-0.252501	1.860884	-3.903043	3.43577	1.000122	0.3458	0.1016	0.2096	0.0933	0.2497	0.5596
1358	0.69834	0.11248	1.510764	-2.71376	3.190121	1.000156	0.2371	0.1141	0.2637	0.1105	0.2746	0.4843
1359	0.6348	0.715926	1.651194	-2.439115	4.001416	0.999904	0.1514	0.0808	0.2236	0.1167	0.4275	0.3387
1361	0.62484	-0.085576	1.720633	-3.32428	3.401927	0.999645	0.3068	0.1127	0.2154	0.1016	0.2635	0.5284
1362	0.52421	0.652951	1.77487	-2.805162	4.210961	1.000475	0.1728	0.0834	0.212	0.1081	0.4237	0.3588
1363	0.60661	-0.364402	1.790643	-3.779806	3.287247	1.00003	0.364	0.1127	0.2114	0.0913	0.2206	0.5872
1364	0.62776	-0.812087	1.752752	-4.151125	2.694852	0.999922	0.4635	0.1067	0.2087	0.0708	0.1503	0.6807
1366	0.69086	2.022535	1.556285	-0.899631	5.166005	1.000736	0.0219	0.0246	0.1137	0.1036	0.7362	0.0899
1368	0.46711	-0.232827	1.865966	-3.873384	3.39355	1.000002	0.3403	0.1045	0.2023	0.0928	0.2601	0.5491
1369	0.56629	0.828471	1.738028	-2.507445	4.245864	0.999781	0.144	0.0839	0.2001	0.1126	0.4594	0.3232
1373	0.66014	-0.163712	1.662992	-3.266148	3.263532	0.999917	0.3153	0.1134	0.2324	0.1042	0.2347	0.5502
1375	0.68511	-0.344463	1.622978	-3.444976	2.952014	1.000404	0.3538	0.1129	0.2358	0.0946	0.2029	0.593
1376	0.60203	0.383744	1.733391	-2.972069	3.833871	0.999951	0.215	0.095	0.2213	0.113	0.3557	0.4171
1378	0.45709	0.534319	1.783564	-2.999587	4.063084	0.999845	0.1937	0.0872	0.2127	0.1108	0.3956	0.3826
1381	0.63309	0.174949	1.781178	-3.274259	3.725354	0.999846	0.2591	0.1005	0.2184	0.1025	0.3195	0.4674
1384	0.52476	0.698989	1.744759	-2.684726	4.125853	0.999729	0.1617	0.0844	0.2146	0.1099	0.4294	0.3461
1385	0.53107	-0.001056	1.804381	-3.435537	3.604391	1.000068	0.2905	0.1039	0.223	0.0957	0.2869	0.511
1386	0.66354	-0.166874	1.681626	-3.375388	3.256153	1.000186	0.3148	0.1189	0.228	0.0939	0.2444	0.5487
1387	0.52373	0.684425	1.737921	-2.664706	4.113936	1.000209	0.1646	0.0864	0.2097	0.1151	0.4242	0.3513
1388	0.58918	0.975238	1.686571	-2.361715	4.342117	1.000342	0.1188	0.0731	0.1995	0.1198	0.4888	0.2848
1390	0.67155	0.677675	1.619442	-2.33889	3.982576	0.999946	0.1492	0.0921	0.2271	0.1167	0.4149	0.3486
1392	0.67856	0.883557	1.588593	-2.112388	4.095316	1.000136	0.1162	0.078	0.2206	0.1262	0.459	0.2987
1393	0.52455	0.662889	1.766011	-2.76918	4.203406	0.999974	0.1699	0.0839	0.2124	0.1139	0.4199	0.3597
1395	0.52766	0.647332	1.747779	-2.732565	4.096309	1.00014	0.1715	0.0855	0.2114	0.1153	0.4163	0.3605
1396	0.59608	0.973245	1.690663	-2.263151	4.294002	0.999797	0.1256	0.0698	0.1986	0.1171	0.4889	0.2835
1398	0.53584	-0.043857	1.817758	-3.566394	3.553436	1.000514	0.3027	0.1013	0.215	0.0961	0.2849	0.5101
1399	0.5263	0.698689	1.77999	-2.784512	4.239218	1.000046	0.1655	0.0887	0.2017	0.1136	0.4305	0.3506
1400	0.56451	0.84688	1.726082	-2.528963	4.337115	0.999893	0.141	0.0786	0.2013	0.1212	0.4579	0.3109
1401	0.57443	0.178828	1.770489	-3.205652	3.701356	0.999789	0.2523	0.1009	0.225	0.1089	0.3129	0.4657
1407	0.57396	0.176523	1.760412	-3.219021	3.641689	0.999786	0.253	0.1009	0.2213	0.1089	0.3159	0.4634
1408	0.57293	0.181008	1.764876	-3.266517	3.703049	0.999895	0.2521	0.096	0.227	0.1068	0.3181	0.4606
1409	0.52791	0.702428	1.760487	-2.718633	4.212303	1.000347	0.1653	0.0796	0.2163	0.1121	0.4267	0.3505
1410	0.64151	-0.626451	1.739175	-3.976775	2.886142	0.999961	0.4203	0.1157	0.2161	0.076	0.1719	0.6501
1412	0.52488	0.673648	1.751734	-2.636358	4.142467	0.999752	0.1711	0.0829	0.2131	0.1127	0.4202	0.3568
1413	0.46611	-0.256834	1.861619	-3.881852	3.376532	1.000043	0.3475	0.102	0.2059	0.0938	0.2508	0.5555
1414	0.4702	-0.262756	1.860859	-3.885096	3.357417	1.000216	0.3448	0.104	0.2099	0.0921	0.2492	0.5568
1415	0.45907	0.515835	1.77686	-2.950754	4.063036	0.999997	0.1949	0.0865	0.2173	0.1101	0.3912	0.3842
1417	0.47085	-0.230563	1.868279	-3.929151	3.433166	1.0009	0.3419	0.1048	0.2081	0.0926	0.2526	0.5524
1418	0.5823	-0.570713	1.82826	-4.153425	3.170253	1.000096	0.409	0.11	0.2078	0.082	0.1912	0.6243
1419	0.65705	0.932366	1.644049	-2.209836	4.206854	1.000188	0.1229	0.0721	0.2063	0.118	0.4807	0.2862
1420	0.52513	0.683838	1.770207	-2.677143	4.230337	1.000435	0.1734	0.0775	0.2128	0.1115	0.4248	0.3558
1421	0.57529	0.192046	1.762404	-3.193173	3.738101	0.999783	0.2512	0.0968	0.227	0.1095	0.3155	0.4606
1427	0.56614	0.831698	1.723567	-2.496489	4.251742	0.99992	0.1439	0.0758	0.2049	0.118	0.4574	0.3194
1428	0.45949	0.478968	1.808836	-3.056006	4.074194	1.000364	0.206	0.0872	0.2066	0.1093	0.3909	0.3909
1429	0.4677	-0.256839	1.870505	-3.93297	3.471278	0.999638	0.3424	0.1091	0.2148	0.0868	0.2469	0.5628
1431	0.52802	0.698351	1.76486	-2.718549	4.135392	1.000017	0.1679	0.083	0.2029	0.1142	0.432	0.3462
1434	0.60017	0.399692	1.713972	-2.899762	3.833666	1.000087	0.2034	0.1048	0.2204	0.1139	0.3575	0.4119
1435	0.60786	-0.304023	1.775611	-3.718912	3.182212	1.000236	0.3505	0.1073	0.2144	0.0966	0.2312	0.5739
1436	0.66577	0.559256	1.650334	-2.547654	3.905404	0.999928	0.1749	0.0924	0.2275	0.119	0.3862	0.3795
1437	0.53507	-0.014031	1.797372	-3.55435	3.517834	0.999742	0.2921	0.1056	0.212	0.101	0.2893	0.5076
1440	0.58586	-1.311886	1.823221	-4.844945	2.34531	1.000155	0.5761	0.1023	0.1592	0.0608	0.1016	0.7658
1441	0.52532	0.691537	1.744688	-2.755624	4.080386	1.000019	0.1667	0.0777	0.2192	0.1115	0.4249	0.352
1442	0.56616	0.822449	1.753501	-2.61941	4.271171	0.99979	0.1475	0.0766	0.2086	0.1107	0.4566	0.3196
1445	0.46665	-0.2242	1.858055	-3.807372	3.449081	1.00037	0.342	0.1064	0.203	0.0948	0.2538	0.5514
1452	0.66946	0.470293	1.660732	-2.727079	3.874566	1.000157	0.1894	0.0915	0.2361	0.117	0.366	0.3934
1454	0.5264	0.675445	1.750474	-2.637972	4.184078	1.000327	0.1718	0.0809	0.2087	0.1165	0.4221	0.3513
1456	0.63065	1.216655	1.653742	-1.956346	4.527271	0.999799	0.0899	0.0639	0.1839	0.1168	0.5455	0.2337
1457	0.46006	0.497278	1.791385	-3.016301	4.023483	0.999629	0.1988	0.0892	0.2157	0.1079	0.3884	0.3914
1459	0.61845	0.589467	1.713257	-2.704922	3.947473	0.99984	0.1754	0.0903	0.2218	0.1124	0.4001	0.3707
1460	0.59208	0.956958	1.697587	-2.273508	4.2831	0.99976	0.1246	0.0731	0.2051	0.1149	0.4823	0.2931
1462	0.45913	0.449819	1.798061	-3.027601	4.081803	0.999786	0.2136	0.089	0.2126	0.107	0.3778	0.4046
1463	0.54361	-0.158985	1.879226	-3.938884	3.525565	0.999908	0.3236	0.1041	0.2107	0.0959	0.2657	0.534
1465	0.53158	0.047482	1.816344	-3.491862	3.589115	1.000304	0.2818	0.1038	0.2134	0.0993	0.3017	0.4946
1471	0.45918	0.486345	1.799504	-2.950685	4.146416	1.000035	0.2031	0.0876	0.2177	0.1132	0.3784	0.3958
1477	0.5644	0.846633	1.73457	-2.543248	4.2803	0.999631	0.1454	0.0701	0.2105	0.1087	0.4653	0.313
1482	0.52549	0.651003	1.758996	-2.74442	4.100343	1.000047	0.1729	0.0817	0.2188	0.1104	0.4162	0.3581
1487	0.64891	0.746784	1.655461	-2.44974	4.093533	1.000312	0.1447	0.0829	0.2218	0.1139	0.4367	0.3317
1488	0.46101	0.506386	1.790422	-2.946228	3.98844	1.000303	0.2016	0.0889	0.2119	0.1074	0.3902	0.3916
1490	0.69717	0.955714	1.517636	-1.928096	4.083447	1.000949	0.0946	0.077	0.2177	0.1248	0.4859	0.2692
1493	0.60741	-0.300723	1.744356	-3.645604	3.16799	0.99995	0.347	0.1077	0.2276	0.0937	0.224	0.5724
1495	0.65793	0.95996	1.636476	-2.124133	4.27622	1.000426	0.1136	0.0695	0.2173	0.1186	0.481	0.2792
1496	0.68918	-0.228023	1.527209	-3.109242	2.928041	0.99981	0.314	0.1261	0.2557	0.1	0.2042	0.5747
1497	0.57208	0.204833	1.758852	-3.196566	3.64537	1.00033	0.2486	0.0982	0.2222	0.1057	0.3253	0.4562
1499	0.52393	0.691744	1.752445	-2.738278	4.190418	1.000376	0.169	0.0769	0.2103	0.1198	0.424	0.3465
1500	0.5656	0.817664	1.724254	-2.554376	4.295268	0.999899	0.1442	0.0773	0.2077	0.12	0.4508	0.3185
1501	0.61917	0.522133	1.706586	-2.811689	3.914212	0.999896	0.1889	0.0864	0.2227	0.1158	0.3862	0.3819
1503	0.54462	-0.767341	1.870367	-4.387719	2.947622	0.999814	0.4516	0.1098	0.1931	0.0765	0.169	0.6631
1504	0.52543	0.668837	1.762625	-2.755829	4.191507	1.000286	0.1714	0.0827	0.2126	0.1108	0.4225	0.3562
1506	0.66865	-0.580605	1.657289	-3.725821	2.768751	1.000259	0.4078	0.1214	0.2173	0.0818	0.1717	0.6497
1508	0.5644	0.828458	1.718404	-2.487412	4.239559	1.000256	0.1444	0.0768	0.2048	0.1165	0.4575	0.3174
1511	0.57512	0.18725	1.768494	-3.232358	3.626841	0.999759	0.2543	0.0972	0.2212	0.1058	0.3215	0.4565
1521	0.59811	0.396572	1.729037	-2.97504	3.844784	0.999706	0.2111	0.0965	0.2216	0.1105	0.3603	0.4162
1522	0.64826	-0.770476	1.759031	-4.131841	2.720169	1.000012	0.4556	0.1148	0.1907	0.0785	0.1604	0.677
1523	0.45925	0.493802	1.817022	-3.080302	4.062282	1.000172	0.2057	0.0841	0.2075	0.1157	0.387	0.3875
1525	0.52523	0.700556	1.777535	-2.759649	4.209862	0.999971	0.1684	0.0843	0.2089	0.1077	0.4307	0.3506
1528	0.45884	0.504081	1.814862	-2.966688	4.100583	1.000504	0.2068	0.0879	0.204	0.1143	0.387	0.3927
1535	0.46711	-0.234777	1.856535	-3.897708	3.375489	1.000482	0.3382	0.1034	0.2158	0.089	0.2536	0.5552
1537	0.53486	-0.002644	1.799022	-3.539676	3.501629	1.00073	0.2943	0.0993	0.2148	0.1017	0.2899	0.4993
1540	0.53593	0.005474	1.80731	-3.535107	3.572631	0.999833	0.2903	0.1012	0.216	0.1014	0.2911	0.5046
1543	0.52258	0.686511	1.756309	-2.737012	4.168546	0.999992	0.1671	0.0821	0.2132	0.1125	0.4251	0.3509
1544	0.45848	0.494383	1.779274	-2.898208	3.980228	1.000014	0.207	0.0859	0.2083	0.1072	0.3916	0.3963
1545	0.46889	-0.225202	1.862454	-3.910243	3.427642	0.999994	0.3407	0.1048	0.2041	0.0938	0.2566	0.5479
1559	0.53429	-0.021825	1.796924	-3.526098	3.557232	1.000415	0.2924	0.0956	0.2212	0.1084	0.2824	0.497
1572	0.53577	0.005666	1.823195	-3.512051	3.634055	0.999908	0.2901	0.1015	0.2136	0.0992	0.2956	0.4975
1576	0.53342	-0.001109	1.820763	-3.563189	3.590626	1.000286	0.2883	0.1043	0.2218	0.0962	0.2894	0.5059
1577	0.45968	0.532075	1.811264	-2.968663	4.113638	1.000099	0.1991	0.0852	0.212	0.1104	0.3933	0.3836
1580	0.66263	1.111364	1.599855	-1.988186	4.353001	0.999746	0.0892	0.0655	0.2009	0.1204	0.524	0.2479
1583	0.45434	0.489777	1.794847	-3.014605	4.011561	0.99992	0.2015	0.088	0.2169	0.1078	0.3858	0.3932
1585	0.61424	1.072217	1.672713	-2.147659	4.404001	0.999833	0.1076	0.069	0.1916	0.114	0.5178	0.2634
1586	0.57084	0.214457	1.762811	-3.157691	3.720558	0.99995	0.2517	0.0952	0.2173	0.1073	0.3285	0.4523
1588	0.5745	0.191103	1.779289	-3.249778	3.777464	0.999857	0.2534	0.0976	0.2274	0.102	0.3196	0.4628
1589	0.67347	-0.411697	1.634031	-3.473779	2.918698	1.0006	0.3732	0.1175	0.2288	0.0875	0.193	0.6125
1591	0.57433	0.21726	1.768782	-3.170035	3.758685	1.000075	0.245	0.0985	0.2298	0.1029	0.3238	0.4544
1593	0.59155	0.976985	1.691085	-2.251398	4.389427	0.999919	0.1162	0.0753	0.2008	0.1211	0.4866	0.2849
1594	0.6906	0.717369	1.599187	-2.31942	3.98283	1.000062	0.1413	0.0867	0.2259	0.1302	0.4159	0.3346
1600	0.66066	0.440407	1.654607	-2.671014	3.801457	1.000143	0.1944	0.0938	0.2332	0.1187	0.3599	0.4008
1601	0.56523	0.82076	1.741521	-2.546489	4.274529	1.000536	0.1463	0.0793	0.2069	0.1129	0.4546	0.3188
1602	0.71321	0.285787	1.375473	-2.256573	3.127169	0.99976	0.1751	0.1172	0.2855	0.1318	0.2904	0.432
1604	0.57174	0.189235	1.776624	-3.250194	3.707622	1.000373	0.2564	0.0937	0.2182	0.1073	0.3244	0.456
1605	0.52475	0.635451	1.761547	-2.768934	4.170233	0.999951	0.1788	0.0809	0.2137	0.1123	0.4143	0.3619
1606	0.6015	0.381066	1.74784	-3.029647	3.853063	1.000065	0.2185	0.0933	0.222	0.1081	0.3581	0.4212
1607	0.71953	1.08568	1.409129	-1.546844	3.977071	0.999971	0.0627	0.0635	0.2248	0.1401	0.5089	0.2265
1608	0.46869	-0.224377	1.867541	-3.864516	3.454595	0.999668	0.3392	0.1037	0.2099	0.0947	0.2525	0.5494
1609	0.46146	0.478631	1.798261	-3.070251	4.050125	0.999951	0.2003	0.0924	0.2106	0.1108	0.3859	0.3992
1610	0.45664	0.505451	1.797877	-3.028385	4.068188	1.000293	0.201	0.0819	0.2182	0.1092	0.3897	0.3894
1612	0.45739	0.487376	1.814531	-3.03716	4.097885	0.999977	0.2103	0.0888	0.2002	0.1087	0.392	0.3951
1615	0.59722	0.398749	1.737924	-2.928596	3.898044	0.999898	0.2125	0.0956	0.2217	0.1091	0.3611	0.413
1616	0.57533	0.224866	1.787538	-3.249787	3.789664	0.999979	0.2467	0.0991	0.2204	0.1052	0.3286	0.4539
1618	0.56448	0.825164	1.722441	-2.491191	4.227421	0.999743	0.1496	0.0755	0.1961	0.1212	0.4576	0.3129
1620	0.46784	-0.241638	1.874893	-3.883326	3.482781	0.999982	0.3415	0.0997	0.2164	0.0916	0.2508	0.555
1621	0.47264	-0.216411	1.854067	-3.794379	3.502943	0.999823	0.3375	0.1058	0.2094	0.0961	0.2512	0.5472
1627	0.56831	0.75428	1.741477	-2.625818	4.219009	0.999745	0.1586	0.0771	0.2064	0.1176	0.4403	0.3343
1628	0.61036	-1.812303	1.803336	-5.289787	1.860357	0.999786	0.6793	0.0953	0.1236	0.0377	0.0641	0.8441
1629	0.45736	0.498342	1.81171	-3.039792	4.073599	0.999812	0.2065	0.0862	0.2115	0.1064	0.3894	0.3901
1630	0.69162	-1.336058	1.315982	-3.737978	1.404452	0.999937	0.6161	0.1312	0.1645	0.0429	0.0453	0.8487
1632	0.57848	-0.51385	1.828071	-4.029952	3.166304	1.000676	0.4016	0.1052	0.2083	0.0814	0.2035	0.6146
1634	0.57854	-0.468853	1.809054	-3.941323	3.157793	1.000696	0.3884	0.1091	0.2126	0.086	0.2039	0.6072
1635	0.69178	0.181026	1.563771	-2.764858	3.417687	0.999761	0.2281	0.1051	0.2578	0.1193	0.2897	0.4691
1636	0.64713	0.258852	1.695213	-2.981097	3.712263	1.000145	0.2297	0.1025	0.2326	0.1143	0.3209	0.4442
1638	0.68497	0.441168	1.559694	-2.52772	3.605617	1.000351	0.1778	0.1011	0.2447	0.1234	0.353	0.397
1639	0.62623	-0.068355	1.71922	-3.386148	3.387295	0.999845	0.2942	0.1118	0.2298	0.1035	0.2607	0.524
1642	0.46661	-0.210068	1.854934	-3.882647	3.516656	0.99999	0.3309	0.1057	0.217	0.0937	0.2527	0.5464
1643	0.65324	-0.409595	1.692735	-3.612335	2.940949	1.0002	0.3728	0.1123	0.2211	0.09	0.2038	0.6013
1644	0.45975	0.49492	1.779	-3.039971	4.006107	1.00023	0.1975	0.0889	0.2127	0.1102	0.3907	0.3921
1649	0.71387	1.211914	1.458549	-1.549819	4.194513	0.999979	0.0595	0.0552	0.2075	0.1324	0.5454	0.2055
1650	0.53495	-0.017418	1.805558	-3.458062	3.616128	0.999819	0.2938	0.1012	0.2203	0.1015	0.2832	0.5037
1653	0.67094	1.234841	1.598416	-1.777902	4.455056	1.000421	0.0739	0.0634	0.1964	0.1236	0.5427	0.2256
1655	0.66392	1.131572	1.588984	-1.872959	4.343068	1.000463	0.0901	0.0627	0.1974	0.1236	0.5262	0.2387
1656	0.45766	0.454002	1.817705	-3.04799	3.99775	1.000254	0.217	0.0846	0.2085	0.1111	0.3788	0.404
1657	0.59933	0.40545	1.71796	-2.883231	3.834345	1.000812	0.2073	0.0935	0.226	0.1127	0.3605	0.412
1659	0.64411	0.821548	1.65211	-2.312848	4.10442	1.000133	0.1358	0.0755	0.2189	0.1229	0.4469	0.3164
1662	0.52741	0.687856	1.785688	-2.738431	4.228712	0.999898	0.1671	0.0853	0.2096	0.1096	0.4284	0.3514
1663	0.52573	0.65743	1.756156	-2.767542	4.157565	0.999889	0.1694	0.0874	0.2129	0.1169	0.4134	0.3593
1665	0.56573	0.804759	1.735933	-2.504263	4.253515	0.999817	0.1524	0.0784	0.2102	0.1097	0.4493	0.3263
1666	0.45744	0.510908	1.788052	-2.958566	4.004165	0.999954	0.1986	0.0873	0.2121	0.1083	0.3937	0.3873
1674	0.6524	0.183741	1.698697	-3.017313	3.681468	1.000155	0.2473	0.1066	0.2298	0.1086	0.3077	0.4674
1677	0.5329	0.000674	1.799285	-3.498202	3.574019	1.000266	0.2929	0.1021	0.2181	0.0933	0.2936	0.5016
1687	0.54388	-0.734908	1.860811	-4.324203	2.925989	0.99978	0.4447	0.1039	0.2002	0.075	0.1762	0.6517
1690	0.53355	0.027844	1.804398	-3.516807	3.579436	0.9999	0.2823	0.1036	0.2181	0.1002	0.2958	0.498
1716	0.60073	0.36313	1.759793	-3.023444	3.818875	1.00045	0.2233	0.0974	0.2159	0.1042	0.3592	0.4248
1717	0.45792	0.497772	1.799267	-3.006589	4.046096	0.99995	0.2018	0.0871	0.2148	0.1077	0.3886	0.3917
1723	0.65685	0.483799	1.624994	-2.655784	3.776897	1.000106	0.1768	0.0956	0.241	0.1211	0.3655	0.3858
1725	0.56569	0.804921	1.717683	-2.475939	4.233763	1.000341	0.1489	0.0743	0.2117	0.1161	0.449	0.3212
1727	0.57394	0.189332	1.767795	-3.220643	3.758375	0.999865	0.2517	0.0952	0.2256	0.1087	0.3188	0.4607
1728	0.53531	0.021428	1.799518	-3.489942	3.616369	1.000273	0.2817	0.106	0.2197	0.1049	0.2877	0.4956
1729	0.69285	0.414224	1.533305	-2.387409	3.572449	1.000086	0.1802	0.1048	0.2524	0.1202	0.3424	0.4113
1734	0.56825	0.814435	1.751458	-2.535551	4.29693	1.000728	0.1489	0.0813	0.2011	0.1144	0.4543	0.3238
1737	0.60301	0.286801	1.731647	-3.066494	3.74701	0.999891	0.2318	0.0955	0.2293	0.1062	0.3372	0.4395
1738	0.53663	-0.002387	1.797732	-3.496271	3.550645	1.000061	0.2917	0.0974	0.2238	0.0994	0.2877	0.5003
1739	0.65972	0.423363	1.643226	-2.710408	3.762794	1.000343	0.1947	0.0965	0.2372	0.1225	0.3491	0.4031
1740	0.72445	1.422484	1.209952	-0.827266	3.929219	0.99996	0.0154	0.0317	0.1827	0.147	0.6232	0.1145
1742	0.46646	-0.234603	1.869993	-3.841952	3.476264	0.999857	0.3437	0.1028	0.2097	0.093	0.2508	0.5563
1743	0.46063	0.521838	1.792788	-3.008527	4.048195	0.999852	0.1979	0.0871	0.2105	0.1106	0.3939	0.3879
1747	0.61811	-0.516826	1.841207	-4.056344	3.158956	0.999636	0.3996	0.1075	0.2057	0.0824	0.2048	0.6147
1749	0.52246	0.691511	1.748988	-2.729463	4.164946	1.000036	0.1641	0.0828	0.21	0.1157	0.4274	0.3513
1750	0.53292	0.013676	1.814708	-3.510196	3.634125	0.99982	0.2886	0.1044	0.2099	0.1025	0.2946	0.4975
1757	0.45749	0.509166	1.800451	-2.996237	4.108196	0.999746	0.1985	0.0924	0.2056	0.1142	0.3893	0.3913
1758	0.65249	-0.369533	1.705625	-3.58343	3.08308	1.000126	0.3675	0.1134	0.2216	0.086	0.2115	0.5978
1759	0.63603	0.694819	1.677296	-2.544701	4.080829	1.000213	0.1618	0.0801	0.2143	0.1198	0.424	0.3423
1761	0.57365	0.169043	1.782223	-3.247133	3.707514	1.00011	0.2543	0.099	0.2233	0.1067	0.3167	0.4609
1767	0.68965	-0.822829	1.101364	-2.852073	1.49764	0.999978	0.4523	0.1782	0.2531	0.0619	0.0545	0.7819
1770	0.70381	-0.078028	1.298124	-2.440103	2.67695	1.000442	0.2428	0.1451	0.3014	0.1148	0.1959	0.5451
1773	0.52531	0.691815	1.778906	-2.707608	4.232291	1.000239	0.1689	0.0818	0.2115	0.1145	0.4233	0.3541
1775	0.59851	0.389545	1.720927	-2.880083	3.880105	1.000553	0.2114	0.0921	0.2292	0.1146	0.3527	0.4138
1777	0.62809	0.758298	1.744645	-2.583907	4.147529	1.000054	0.1573	0.0787	0.2086	0.1149	0.4405	0.3352
1778	0.70253	1.607487	1.511669	-1.231427	4.671159	1.000563	0.0366	0.0392	0.1623	0.1182	0.6437	0.1449
1780	0.72972	1.247724	1.582394	-1.751069	4.422944	1.000492	0.0742	0.0619	0.188	0.1225	0.5534	0.2193
1781	0.65478	0.121247	1.676612	-3.12922	3.448518	0.999734	0.2526	0.1079	0.2393	0.1084	0.2918	0.4731
1783	0.59525	0.991305	1.711958	-2.275263	4.380748	1.000657	0.1237	0.0686	0.1976	0.1157	0.4944	0.2864
1785	0.46648	-0.214111	1.829826	-3.782028	3.34993	0.999881	0.3363	0.1019	0.2127	0.0898	0.2593	0.5432
1787	0.52425	0.682245	1.753666	-2.698087	4.159556	0.99999	0.1675	0.0812	0.2099	0.1205	0.4209	0.3478
1788	0.57837	-0.506532	1.794771	-3.957653	3.067872	1.00006	0.3985	0.1083	0.2059	0.0855	0.2018	0.6127
1789	0.54336	-0.759666	1.852466	-4.309397	2.935594	0.999761	0.4554	0.1109	0.1872	0.0745	0.172	0.6631
1791	0.64034	-0.570141	1.74281	-3.821981	2.916726	1.000371	0.4122	0.1149	0.2089	0.0821	0.1819	0.6384
1793	0.66517	-1.511806	0.946179	-3.256027	0.462722	1.000671	0.7155	0.1419	0.1194	0.0161	0.0071	0.9398
1794	0.63708	0.619405	1.690799	-2.651599	4.009869	1.000459	0.161	0.0963	0.2209	0.1203	0.4015	0.3638
1795	0.71407	2.386086	1.43596	-0.305035	5.295473	1.000399	0.0071	0.011	0.0717	0.0778	0.8324	0.0435
1797	0.46785	-0.190273	1.854533	-3.750979	3.551	1.000082	0.3346	0.1039	0.2086	0.0962	0.2567	0.5432
1798	0.6467	0.868979	1.656202	-2.296532	4.126424	0.999864	0.1255	0.079	0.2119	0.1184	0.4652	0.3047
1801	0.68234	-0.269087	1.603272	-3.315068	2.992694	0.999817	0.33	0.1206	0.2421	0.1016	0.2057	0.5719
1802	0.64357	-0.568794	1.746979	-3.87083	2.946794	1.000047	0.4151	0.1127	0.2054	0.0793	0.1875	0.6366
1803	0.64758	0.825994	1.671854	-2.400161	4.188937	0.999971	0.1399	0.0775	0.2082	0.1167	0.4577	0.3149
1804	0.63396	0.646141	1.674689	-2.572745	4.043832	1.000458	0.161	0.0847	0.2315	0.1117	0.4111	0.3582
1805	0.46729	-0.242928	1.865313	-3.853505	3.394997	0.999902	0.3398	0.1057	0.2107	0.0895	0.2543	0.5525
1806	0.63193	1.22185	1.668908	-1.939539	4.540485	1.000427	0.0922	0.0584	0.1835	0.1176	0.5483	0.231
1807	0.58291	-0.532851	1.824779	-3.991781	3.18052	0.999767	0.4093	0.1102	0.1946	0.0813	0.2046	0.6232
1808	0.52457	0.669843	1.739521	-2.69548	4.1385	1.000186	0.168	0.086	0.211	0.1097	0.4253	0.3547
1809	0.57295	0.223373	1.766386	-3.160158	3.752439	1.000023	0.2441	0.1038	0.2195	0.1056	0.327	0.4555
1811	0.59848	0.423914	1.716812	-2.882495	3.779239	0.999786	0.2081	0.0928	0.2206	0.1094	0.3691	0.4034
1813	0.60654	0.259247	1.74458	-3.189553	3.717001	1.000194	0.2318	0.1012	0.222	0.1107	0.3343	0.4443
1820	0.46763	-0.21387	1.865589	-3.873621	3.508861	0.999859	0.334	0.1024	0.2135	0.0969	0.2532	0.5476
1822	0.45991	0.465437	1.804926	-3.013135	3.981272	0.999884	0.2097	0.0878	0.2106	0.1075	0.3844	0.402
1823	0.61478	-0.477427	1.817447	-3.967692	3.090609	1.000545	0.386	0.1075	0.2086	0.0911	0.2068	0.6007
1824	0.64424	0.846089	1.722768	-2.489717	4.268864	0.999913	0.141	0.0783	0.2038	0.112	0.4649	0.3129
1825	0.6634	-0.271595	1.671803	-3.442505	3.12775	1.000025	0.3435	0.1137	0.2248	0.0947	0.2233	0.5751
1826	0.52725	0.653702	1.765474	-2.744259	4.180186	0.999716	0.1758	0.0851	0.2083	0.1102	0.4206	0.3632
1828	0.60811	-0.346114	1.762969	-3.714925	3.181439	1.000188	0.3598	0.1085	0.2177	0.093	0.221	0.5817
1829	0.54181	-0.737251	1.858255	-4.390138	2.843936	0.999907	0.4414	0.1062	0.2002	0.0773	0.1749	0.6521
1830	0.65902	0.42372	1.656689	-2.649402	3.758112	0.99998	0.2008	0.0975	0.2273	0.1159	0.3585	0.4076
1832	0.60109	0.389304	1.709087	-2.941382	3.834711	0.99985	0.2077	0.0941	0.2254	0.1171	0.3557	0.4152
1833	0.62541	-0.160352	1.73363	-3.518341	3.295874	1.000089	0.3174	0.1124	0.2224	0.0982	0.2496	0.5406
1834	0.59982	0.378454	1.743483	-2.985623	3.8472	1.000126	0.2169	0.0971	0.2164	0.1142	0.3554	0.4192
1837	0.68835	-0.921112	1.535485	-3.759192	2.281158	1.000079	0.4998	0.1278	0.1999	0.0653	0.1072	0.7373
1838	0.6352	0.74215	1.684177	-2.473044	4.127181	1.000179	0.1503	0.0837	0.2188	0.1151	0.4321	0.3342
1839	0.45878	0.490637	1.794383	-3.014507	4.05436	1.000085	0.2034	0.0884	0.2134	0.1091	0.3857	0.394
1841	0.45896	0.542733	1.789722	-2.938156	4.076882	0.999889	0.1902	0.0912	0.2093	0.1101	0.3992	0.3808
1843	0.61666	1.125019	1.660445	-2.055855	4.520147	0.999826	0.0972	0.0654	0.19	0.1253	0.5221	0.2508
1844	0.45739	0.52283	1.782152	-2.997821	4.011871	0.999764	0.1983	0.0865	0.2145	0.1034	0.3973	0.3866
1845	0.57325	0.186666	1.773983	-3.244928	3.700127	0.999789	0.2523	0.1031	0.2237	0.1006	0.3203	0.4639
1846	0.57264	0.192651	1.761037	-3.133192	3.730695	1.000186	0.2531	0.1001	0.2203	0.1065	0.32	0.4613
1847	0.6353	0.693502	1.688145	-2.488067	4.094198	0.999876	0.1586	0.0875	0.2181	0.1086	0.4272	0.3504
1848	0.63756	0.092911	1.70406	-3.13394	3.558496	1.000215	0.262	0.1066	0.2306	0.1088	0.292	0.4882
1849	0.62366	0.530288	1.709834	-2.791598	3.938716	0.999593	0.1862	0.0887	0.2256	0.1133	0.3862	0.3824
1850	0.52414	0.653921	1.78196	-2.823048	4.162575	1.000285	0.1759	0.0833	0.2121	0.1125	0.4162	0.3576
1855	0.63171	1.250018	1.65828	-1.902536	4.546717	1.000094	0.0842	0.0589	0.188	0.1154	0.5535	0.2244
1856	0.63681	0.062696	1.702963	-3.163908	3.491509	1.000215	0.2683	0.1093	0.2323	0.1018	0.2883	0.4905
1857	0.65231	0.229944	1.690515	-2.927313	3.686201	1.000102	0.2394	0.1013	0.2349	0.106	0.3184	0.4556
1859	0.56353	0.83273	1.747872	-2.579425	4.30294	1.000415	0.147	0.0768	0.2019	0.1189	0.4554	0.3151
1869	0.6537	1.458719	1.614988	-1.610882	4.687367	1.000346	0.0613	0.0488	0.1763	0.108	0.6056	0.1826
1870	0.61402	1.094952	1.677562	-2.118379	4.443245	0.999909	0.1028	0.0694	0.1922	0.1208	0.5148	0.2583
1871	0.65285	-0.304648	1.661753	-3.475853	3.028665	1.000069	0.3467	0.115	0.2273	0.0978	0.2132	0.5793
1874	0.67191	0.343216	1.670958	-2.813493	3.739121	0.999759	0.2135	0.1006	0.2328	0.1153	0.3378	0.4293
1875	0.5348	-0.004948	1.800166	-3.492881	3.548471	0.999957	0.2904	0.1066	0.2183	0.0975	0.2872	0.505
1876	0.5244	0.694916	1.774188	-2.799593	4.215499	0.99981	0.166	0.0832	0.2109	0.1133	0.4266	0.35
1877	0.5952	0.990095	1.689077	-2.245411	4.371238	0.999956	0.1179	0.0696	0.2074	0.1161	0.489	0.2836
1879	0.7212	0.903556	1.326803	-1.477897	3.685377	0.999735	0.0675	0.0732	0.2564	0.1529	0.45	0.2522
1889	0.67151	0.547	1.65366	-2.564832	3.915847	0.999701	0.1747	0.0976	0.2241	0.1182	0.3854	0.38
1890	0.5717	0.201853	1.768714	-3.212386	3.818909	0.999739	0.2497	0.1009	0.2187	0.1047	0.326	0.4558
1891	0.56468	0.84064	1.722862	-2.477806	4.261934	0.999732	0.1448	0.0753	0.2005	0.1183	0.4611	0.3131
1892	0.45795	0.483103	1.790435	-2.991196	3.93172	1.00025	0.207	0.0909	0.2094	0.1061	0.3866	0.397
1894	0.62635	-0.777932	1.74846	-4.190301	2.681101	0.999887	0.4521	0.1138	0.2054	0.0735	0.1552	0.6768
1901	0.60517	-0.30483	1.773401	-3.692647	3.255723	1.000163	0.3551	0.106	0.2218	0.0898	0.2273	0.5716
1906	0.4667	-0.221189	1.849561	-3.92146	3.455532	1.000418	0.3364	0.104	0.2111	0.0945	0.254	0.548
1907	0.45719	0.488362	1.80598	-3.045358	4.027361	1.000157	0.2046	0.0849	0.2133	0.1085	0.3887	0.3948
1908	0.52569	0.670734	1.746345	-2.727709	4.118917	0.999905	0.1725	0.0804	0.2122	0.1093	0.4256	0.3534
1910	0.65412	1.482411	1.619099	-1.651653	4.7022	0.999907	0.0588	0.05	0.1645	0.1131	0.6136	0.1813
1911	0.57886	-0.544036	1.816414	-4.036936	3.085881	0.99985	0.4039	0.1107	0.2068	0.0848	0.1938	0.6199
1912	0.63813	0.086708	1.676967	-3.097853	3.449056	0.999658	0.2595	0.1091	0.2379	0.1048	0.2887	0.4898
1915	0.68693	1.073977	1.55505	-1.823591	4.277563	0.999728	0.0842	0.0716	0.2123	0.1267	0.5052	0.2502
1933	0.64988	0.351954	1.745135	-2.979065	3.852154	1.000136	0.217	0.1003	0.2231	0.1117	0.3479	0.4268
1936	0.69598	2.166252	1.516339	-0.751621	5.210955	0.999952	0.0161	0.0198	0.0988	0.0882	0.7771	0.0713
1942	0.65739	0.929544	1.636253	-2.22459	4.163883	0.999947	0.1204	0.071	0.2084	0.1259	0.4743	0.2881
1944	0.6566	1.016501	1.646228	-2.099271	4.312143	1.000125	0.1074	0.0735	0.2055	0.1209	0.4927	0.2748
1945	0.62035	0.523559	1.709781	-2.801539	3.915134	1.000218	0.1854	0.0884	0.2265	0.1132	0.3865	0.3834
1946	0.69385	-0.959076	1.469922	-3.676295	2.115975	1.000013	0.5045	0.1313	0.2076	0.062	0.0946	0.7534
1948	0.64939	-0.386921	1.708429	-3.559721	3.133423	0.999906	0.3676	0.1154	0.2248	0.09	0.2022	0.5985
1949	0.6729	-0.06194	1.646899	-3.143695	3.238644	1.000039	0.2937	0.109	0.2334	0.1055	0.2584	0.5208
1950	0.68828	1.083589	1.573863	-1.921004	4.29486	0.999958	0.0879	0.0651	0.2081	0.1265	0.5124	0.2456
1951	0.62914	-0.85265	1.776037	-4.278866	2.721145	1.000406	0.4723	0.112	0.1969	0.0714	0.1474	0.688
1952	0.45631	0.485599	1.795176	-2.999293	4.080849	1.000011	0.2042	0.0932	0.2107	0.1069	0.385	0.3987
1953	0.65266	1.499057	1.62252	-1.619056	4.74651	1.000303	0.0602	0.0459	0.1636	0.1139	0.6164	0.1771
1954	0.68345	1.334884	1.59592	-1.616963	4.623203	1.000338	0.0658	0.0574	0.1852	0.1236	0.568	0.2029
1956	0.45995	0.486456	1.811841	-3.109062	4.047593	0.9999	0.2088	0.0846	0.2102	0.1046	0.3918	0.3988
1959	0.52585	0.64299	1.773572	-2.796107	4.080279	1.000456	0.1828	0.0805	0.2026	0.1116	0.4225	0.3612
1960	0.6666	0.562114	1.613032	-2.493922	3.820619	1.000086	0.168	0.0916	0.233	0.1242	0.3832	0.3737
1961	0.61676	1.08056	1.663961	-2.109672	4.426901	1.000241	0.1056	0.0635	0.197	0.1224	0.5115	0.2567
1965	0.63949	0.117367	1.690202	-3.101263	3.439039	0.999909	0.2592	0.1047	0.228	0.1076	0.3005	0.477
1973	0.65262	0.214968	1.665609	-2.947191	3.568175	1.000327	0.2365	0.1062	0.2297	0.1128	0.3148	0.4551
1975	0.65702	-0.554223	1.709406	-3.785681	2.943284	0.999707	0.4025	0.1147	0.2184	0.0847	0.1797	0.6326
1977	0.54063	-0.108953	1.826809	-3.723386	3.528511	0.999859	0.3093	0.1016	0.2225	0.0959	0.2707	0.5205
1981	0.7207	1.824576	1.453134	-0.84473	4.870278	0.999859	0.0185	0.0276	0.14	0.1124	0.7015	0.0995
1982	0.63064	1.239362	1.652816	-1.933858	4.563704	0.999797	0.0882	0.0592	0.1819	0.1212	0.5495	0.2256
1983	0.56877	0.819987	1.715258	-2.518521	4.264261	1.000147	0.1399	0.0809	0.2094	0.113	0.4568	0.3232
1984	0.69835	-0.649152	1.36344	-3.169945	2.174575	0.99982	0.4119	0.1516	0.2433	0.0773	0.1159	0.698
1990	0.53387	-0.01577	1.811904	-3.55719	3.598838	0.999886	0.2942	0.1056	0.2206	0.0973	0.2823	0.5073
1992	0.54349	-0.785698	1.850503	-4.413976	2.890531	0.999799	0.4562	0.1064	0.1942	0.0772	0.166	0.6623
1993	0.70677	1.139627	1.493639	-1.613081	4.210409	1.000048	0.0705	0.0649	0.2094	0.1319	0.5233	0.2278
1995	0.53358	0.021304	1.822403	-3.551828	3.645209	0.999669	0.2869	0.0974	0.2219	0.1038	0.29	0.4932
1996	0.61657	0.528295	1.697395	-2.76126	3.969205	0.999889	0.1811	0.0903	0.234	0.1137	0.3809	0.384
1997	0.61743	0.509659	1.682919	-2.72903	3.827967	0.999958	0.1879	0.0908	0.2251	0.1111	0.3851	0.3876
1999	0.60615	-0.308874	1.767221	-3.725454	3.180643	0.999912	0.3534	0.1103	0.2189	0.0893	0.2281	0.5745
2001	0.61617	1.099383	1.680803	-2.115357	4.494958	1.000212	0.1045	0.0668	0.1923	0.1184	0.518	0.2607
2004	0.53321	-0.03779	1.794278	-3.56013	3.516208	0.999985	0.2974	0.102	0.2204	0.1002	0.28	0.5068
2009	0.65088	0.216321	1.674626	-2.92023	3.622383	1.000085	0.2349	0.1073	0.2373	0.1072	0.3133	0.4617
2011	0.56559	0.818752	1.732221	-2.554714	4.222089	1.000045	0.1486	0.0755	0.2052	0.1155	0.4552	0.3185
2013	0.45728	0.501022	1.816677	-3.100039	4.09728	1.000228	0.2025	0.0865	0.2125	0.1079	0.3906	0.3933
2014	0.47025	-0.20432	1.842245	-3.690854	3.410194	1.000214	0.3377	0.1027	0.2051	0.0936	0.2609	0.5413
2015	0.54548	-0.756199	1.879146	-4.438106	2.929219	0.999736	0.4469	0.1052	0.197	0.0784	0.1725	0.6529
2018	0.66702	0.995211	1.633678	-2.11066	4.301263	1.000083	0.1081	0.0726	0.2096	0.1201	0.4896	0.276
2019	0.6504	0.239998	1.676532	-2.925239	3.693339	0.999799	0.2294	0.1008	0.2436	0.1161	0.3101	0.4494
2020	0.45509	0.498438	1.794888	-3.012916	4.041945	1.000598	0.2037	0.0887	0.2088	0.1119	0.3869	0.3932
2022	0.64501	0.854408	1.625672	-2.236927	4.109949	0.999976	0.1274	0.0745	0.2194	0.1204	0.4583	0.3085
2023	0.456	0.492139	1.784251	-2.971184	4.050199	1.000883	0.1982	0.093	0.2148	0.1112	0.3828	0.3968
2027	0.72107	1.427019	1.440393	-1.229543	4.375372	1.000295	0.037	0.0481	0.1819	0.1281	0.6049	0.1626
2028	0.65938	-0.789796	1.636674	-3.865989	2.512262	0.999821	0.4572	0.1215	0.2117	0.0738	0.1358	0.692
2033	0.65811	0.987777	1.644537	-2.146834	4.258904	1.000371	0.1117	0.0727	0.2073	0.1197	0.4886	0.2798
2034	0.45951	0.481026	1.795144	-2.961852	4.049469	1.000027	0.2051	0.0889	0.2135	0.1057	0.3868	0.3994
2035	0.63079	1.253841	1.678143	-1.948643	4.651774	1.000441	0.0855	0.0603	0.1878	0.115	0.5514	0.2312
2036	0.58081	-0.504724	1.821067	-3.978077	3.094664	1.000279	0.3984	0.1035	0.2116	0.0813	0.2052	0.6157
2037	0.63761	0.113485	1.686026	-3.039727	3.47823	0.999843	0.2607	0.1083	0.2267	0.1071	0.2972	0.4825
2038	0.53241	-0.02627	1.793796	-3.540133	3.509626	1.000087	0.2988	0.0998	0.2165	0.1042	0.2807	0.5084
2039	0.53774	-0.074105	1.830792	-3.631569	3.486699	0.999818	0.3089	0.1019	0.2136	0.0967	0.2789	0.5244
2040	0.45589	0.511264	1.796921	-2.951784	4.068353	1.000264	0.1997	0.0909	0.2099	0.1072	0.3923	0.3921
2041	0.6593	0.462106	1.654442	-2.670057	3.782872	1.000132	0.1878	0.0965	0.2315	0.1173	0.3669	0.3969
2042	0.52461	0.672801	1.765374	-2.79172	4.211979	1.000214	0.1728	0.0798	0.2046	0.1167	0.4261	0.3481
2043	0.70748	-0.116198	1.311737	-2.507676	2.627029	1.00021	0.2559	0.144	0.2951	0.1107	0.1943	0.5562
2044	0.70942	1.202116	1.48919	-1.580191	4.280129	1.000268	0.0619	0.0598	0.2026	0.135	0.5407	0.2117
2045	0.59841	0.908699	1.71742	-2.415167	4.261943	0.999913	0.1345	0.0715	0.204	0.113	0.477	0.299
2046	0.45801	0.516761	1.803861	-2.997769	4.133671	0.99975	0.1982	0.0877	0.2121	0.1077	0.3943	0.3916
2047	0.67269	-0.201635	1.654142	-3.330181	3.132785	0.999822	0.3217	0.1195	0.2311	0.0964	0.2313	0.5629
2048	0.65119	-1.72404	1.702662	-4.938282	1.755983	0.999955	0.6799	0.0938	0.127	0.0378	0.0615	0.8468
2049	0.6736	0.662823	1.606464	-2.337954	3.889725	1.000498	0.1534	0.0861	0.2308	0.124	0.4057	0.3481
2050	0.63061	-0.765222	1.737059	-4.113591	2.700428	0.999868	0.4498	0.1099	0.2106	0.0775	0.1522	0.6729
2051	0.63946	0.116473	1.699642	-3.11733	3.559612	0.999967	0.2585	0.1039	0.2375	0.1062	0.2939	0.4756
2056	0.5256	0.674197	1.744639	-2.725809	4.170359	0.999934	0.1695	0.0764	0.217	0.1177	0.4194	0.3456
2057	0.45981	0.512479	1.803584	-3.008077	4.113596	1.000207	0.2004	0.0851	0.2194	0.1076	0.3875	0.3892
2059	0.45986	0.50746	1.792592	-3.010826	4.033782	0.999765	0.1955	0.088	0.2168	0.1087	0.391	0.3856
2060	0.64907	0.303069	1.682409	-2.8935	3.630866	1.000074	0.2172	0.1038	0.2318	0.1167	0.3305	0.4354
2064	0.45857	0.510519	1.774717	-2.862831	4.019331	1.000527	0.1987	0.0905	0.2118	0.1068	0.3922	0.3926
2065	0.64489	0.829222	1.673609	-2.378693	4.170691	0.999915	0.14	0.0785	0.2104	0.1155	0.4556	0.3145
2066	0.60696	-0.310273	1.778806	-3.676046	3.234129	0.999934	0.3515	0.1117	0.2211	0.0896	0.2261	0.5774
2068	0.4542	0.506283	1.808499	-3.102656	4.058369	0.999736	0.1957	0.0874	0.2182	0.1094	0.3893	0.3857
2069	0.52624	0.683229	1.743464	-2.641781	4.158612	0.99995	0.1649	0.0855	0.2136	0.1089	0.4271	0.3517
2070	0.67679	0.144617	1.613646	-2.920488	3.387206	0.999776	0.243	0.1054	0.2498	0.1121	0.2897	0.4691
2071	0.53163	-0.018912	1.799668	-3.560648	3.536648	1.000881	0.2934	0.0983	0.2207	0.1054	0.2822	0.5025
2072	0.53575	-0.014197	1.837995	-3.543654	3.593319	0.999864	0.2975	0.1042	0.2106	0.0951	0.2926	0.5068
2073	0.53604	0.016613	1.783076	-3.438522	3.505868	0.999919	0.2895	0.0999	0.218	0.1025	0.2901	0.4993
2074	0.63212	1.252968	1.658691	-1.965891	4.562478	1.000082	0.084	0.0628	0.1845	0.1102	0.5585	0.2274
2077	0.6709	-0.095606	1.66261	-3.208821	3.290677	0.999762	0.2994	0.1115	0.234	0.1038	0.2513	0.5345
2078	0.46486	-0.221432	1.841681	-3.781904	3.390667	0.999797	0.3328	0.1054	0.2163	0.0907	0.2548	0.5479
2079	0.5932	0.991793	1.680223	-2.253785	4.342928	0.999945	0.1169	0.0701	0.2026	0.1189	0.4915	0.2787
2081	0.58554	-1.328416	1.834265	-4.887111	2.295006	0.999873	0.5716	0.1033	0.1675	0.0543	0.1033	0.7664
2091	0.56849	0.76039	1.747403	-2.621972	4.260632	1.00034	0.1569	0.0787	0.2108	0.113	0.4406	0.3389
2098	0.4592	0.522544	1.808014	-2.974192	4.07705	1.000355	0.1986	0.0897	0.2116	0.1084	0.3917	0.3871
2099	0.62546	-0.072531	1.71985	-3.431939	3.307652	0.999972	0.2988	0.1114	0.2223	0.1015	0.266	0.5263
2101	0.65914	0.444601	1.64099	-2.631839	3.716107	1.000338	0.192	0.0981	0.2321	0.1166	0.3612	0.404
2103	0.59464	0.970467	1.675424	-2.272012	4.296185	0.999826	0.1177	0.0727	0.2018	0.1164	0.4914	0.2837
2104	0.69226	0.311887	1.519631	-2.511057	3.398035	0.999793	0.1961	0.11	0.2497	0.1228	0.3214	0.4293
2107	0.63562	0.725341	1.679928	-2.482691	4.140215	1.000459	0.1506	0.086	0.2196	0.1136	0.4302	0.3397
2108	0.62837	-0.754806	1.774106	-4.140213	2.788934	1.000728	0.452	0.1089	0.2015	0.075	0.1626	0.6696
2109	0.64186	0.026238	1.705766	-3.248557	3.482421	1.000236	0.2757	0.1102	0.2271	0.1048	0.2822	0.5046
2110	0.56307	0.859782	1.729644	-2.515206	4.33216	1.000363	0.1397	0.0782	0.2043	0.1081	0.4697	0.3132
2113	0.60149	0.375107	1.719786	-2.959481	3.797056	0.999829	0.2083	0.1026	0.2251	0.1169	0.3471	0.4194
2114	0.45754	0.49341	1.797363	-3.025014	4.006918	1.000445	0.2026	0.0847	0.2147	0.1084	0.3896	0.3955
2115	0.65909	-0.137299	1.640402	-3.224085	3.178221	1.000115	0.3078	0.114	0.2333	0.1032	0.2417	0.5416
2116	0.46653	-0.221316	1.878646	-3.855099	3.553126	0.999914	0.3387	0.1048	0.2087	0.0934	0.2544	0.552
2117	0.61483	1.096498	1.663812	-2.075335	4.432584	1.00028	0.1032	0.067	0.1982	0.1157	0.5159	0.2565
2118	0.53199	0.499924	1.789819	-3.006618	3.984484	0.999804	0.1971	0.0927	0.2152	0.1094	0.3856	0.3946
2119	0.69668	0.176987	1.552614	-2.726456	3.313609	0.999752	0.2298	0.1083	0.2552	0.1163	0.2904	0.4667
2120	0.64852	0.836264	1.632376	-2.35849	4.060041	0.9999	0.1285	0.082	0.2139	0.1187	0.4569	0.3073
2121	0.54087	-0.751703	1.857512	-4.331781	2.919719	1.000292	0.4488	0.1057	0.1954	0.0807	0.1694	0.6602
2122	0.59945	0.423529	1.721802	-2.919665	3.818054	0.999911	0.2008	0.0996	0.2224	0.1111	0.3661	0.4091
2124	0.57282	0.197194	1.741326	-3.133157	3.643449	1.000133	0.2461	0.0996	0.2294	0.1065	0.3184	0.4625
2125	0.46004	0.475534	1.798325	-3.057944	4.038201	0.999893	0.2057	0.0859	0.2168	0.1103	0.3813	0.395
2128	0.5988	0.847663	1.738026	-2.542821	4.298646	0.999645	0.1414	0.0741	0.208	0.115	0.4615	0.3123
2130	0.6578	0.443803	1.646149	-2.707935	3.782886	0.999866	0.1943	0.0935	0.2311	0.1209	0.3602	0.4004
2131	0.60211	0.395344	1.730144	-2.928198	3.804346	0.999956	0.2154	0.09	0.2198	0.1166	0.3582	0.4085
2132	0.45883	0.501449	1.821696	-3.088456	4.028439	1.000331	0.2032	0.0871	0.2106	0.107	0.3921	0.3913
2134	0.53397	0.005439	1.806434	-3.403354	3.624359	1.000162	0.293	0.1031	0.218	0.0978	0.2881	0.5074
2135	0.45998	0.481084	1.816539	-3.059257	4.039108	0.99992	0.209	0.0887	0.2099	0.1092	0.3832	0.3978
2138	0.67211	0.681722	1.634135	-2.368244	4.016302	1.000439	0.1519	0.0867	0.2283	0.1229	0.4102	0.3429
2139	0.67438	0.212626	1.607171	-2.767004	3.48472	1.000293	0.2272	0.1107	0.2482	0.1066	0.3073	0.461
2140	0.56296	0.86307	1.703729	-2.409246	4.334783	0.999973	0.135	0.0762	0.2104	0.1199	0.4585	0.3125
2145	0.6769	-0.464533	1.627773	-3.533359	2.858242	1.000393	0.3788	0.1193	0.23	0.0872	0.1847	0.6224
2150	0.46913	-0.240286	1.868812	-3.895033	3.41307	0.999626	0.3417	0.0985	0.2136	0.0897	0.2565	0.5512
2152	0.45688	0.498462	1.816974	-2.967158	4.06958	0.999853	0.2053	0.0889	0.2151	0.1072	0.3835	0.3988
2153	0.59968	0.384553	1.756411	-3.001111	3.88263	1.000308	0.2172	0.0935	0.2184	0.1086	0.3623	0.4189
2161	0.53475	0.040606	1.829994	-3.566942	3.623532	1.000046	0.2873	0.0963	0.2191	0.1015	0.2958	0.4924
2162	0.62043	0.562618	1.690777	-2.684294	3.958435	1.000228	0.1794	0.0884	0.2236	0.1187	0.3899	0.3702
2166	0.60066	0.359215	1.739443	-2.941105	3.896545	1.000128	0.2153	0.0969	0.2293	0.1101	0.3484	0.4254
2167	0.46712	-0.246735	1.841664	-3.865783	3.324371	1.000055	0.3442	0.0997	0.2106	0.0936	0.2519	0.5494
2168	0.46605	-0.197639	1.858775	-3.857696	3.483113	1.000139	0.3294	0.1035	0.215	0.0933	0.2588	0.5433
2169	0.46009	0.479695	1.816667	-3.019723	4.098536	1.000256	0.207	0.087	0.2146	0.1059	0.3855	0.3975
2170	0.59943	0.385088	1.737901	-2.973371	3.871225	0.999878	0.2146	0.0932	0.2236	0.1083	0.3603	0.4147
2172	0.67809	-1.224592	1.527201	-4.057096	1.917644	0.999648	0.5704	0.1224	0.1773	0.0515	0.0784	0.7943
2175	0.65929	-0.02052	1.805186	-3.582416	3.506601	1.000485	0.2909	0.107	0.2158	0.1022	0.2841	0.5057
2176	0.6985	0.964032	1.521163	-1.894757	4.031282	1.000038	0.0934	0.0728	0.2248	0.1318	0.4772	0.2681
2177	0.66773	-2.057115	1.547796	-4.946447	1.125983	1.001239	0.7611	0.0851	0.098	0.0256	0.0302	0.904
2178	0.64367	-1.303738	1.733375	-4.551494	2.206709	1.000094	0.5738	0.1104	0.1651	0.058	0.0927	0.7751
2180	0.66783	0.016695	1.640743	-3.03884	3.360335	1.000086	0.2724	0.1131	0.243	0.1014	0.2701	0.5082
2181	0.5713	0.150727	1.758316	-3.144397	3.724033	1.000255	0.2625	0.0993	0.2191	0.1062	0.3129	0.4716
2184	0.62319	-0.061328	1.709615	-3.30341	3.394687	1.000388	0.294	0.1137	0.2267	0.1015	0.2641	0.5251
2186	0.45833	0.516488	1.818184	-3.054039	4.107388	0.999969	0.2017	0.0851	0.2118	0.108	0.3934	0.3865
2189	0.69668	-0.2058	1.527798	-3.060219	2.888629	0.999563	0.31	0.1237	0.2557	0.1022	0.2084	0.5634
2191	0.67659	-1.488668	1.58328	-4.439914	1.730823	1.000941	0.6299	0.1098	0.1503	0.0489	0.0611	0.8257
2193	0.62474	-0.045537	1.74508	-3.396006	3.388017	0.99982	0.2965	0.106	0.223	0.1012	0.2733	0.5133
2194	0.65261	-1.032253	1.677946	-4.226324	2.32675	1.000105	0.5092	0.1193	0.1877	0.0705	0.1133	0.7345
2195	0.53191	0.00692	1.803932	-3.451088	3.5957	0.999708	0.2865	0.104	0.2243	0.098	0.2872	0.4983
2196	0.69112	-0.826656	1.507541	-3.64176	2.29681	0.999956	0.4684	0.1257	0.2209	0.0731	0.1119	0.7139
2200	0.62634	-0.070749	1.719974	-3.388655	3.419819	0.999863	0.3031	0.1095	0.2246	0.1009	0.2619	0.5283
2201	0.70534	0.326446	1.474355	-2.389674	3.449778	1.000613	0.183	0.1145	0.2627	0.1269	0.3129	0.4284
2202	0.53097	0.012929	1.78502	-3.48436	3.559251	1.000694	0.2815	0.1015	0.2321	0.0984	0.2865	0.4969
2203	0.45706	0.49899	1.770469	-2.925921	3.966829	1.000126	0.2011	0.0916	0.2104	0.1121	0.3848	0.3903
2206	0.45558	0.495555	1.781813	-2.957041	4.029898	1.000106	0.2035	0.0855	0.2123	0.1105	0.3882	0.3943
2208	0.52483	0.664311	1.774128	-2.723702	4.208156	1.00001	0.1738	0.0813	0.2169	0.1107	0.4173	0.3558
2212	0.57384	0.20305	1.76816	-3.202357	3.763484	1.000106	0.2481	0.1049	0.2175	0.1061	0.3234	0.459
2213	0.67896	-0.190547	1.596682	-3.20563	3.093008	1.000854	0.3124	0.1198	0.2436	0.1019	0.2223	0.5595
2218	0.64772	0.844368	1.651151	-2.257811	4.169096	1.000479	0.1317	0.0794	0.2174	0.1129	0.4586	0.3114
2219	0.45516	0.497809	1.82119	-3.119732	4.083005	0.999987	0.2023	0.0903	0.2103	0.1091	0.388	0.3914
2222	0.52986	0.502561	1.783264	-2.964834	4.082388	1.000029	0.2008	0.087	0.2136	0.1112	0.3874	0.3897
2224	0.57537	0.153706	1.779046	-3.27957	3.719834	1.000239	0.259	0.0983	0.2237	0.104	0.315	0.4677
2232	0.65554	-1.049392	1.697405	-4.25249	2.378735	0.999791	0.5227	0.1141	0.18	0.0655	0.1177	0.736
2235	0.70693	0.63549	1.511213	-2.190629	3.691162	1.000148	0.1365	0.0971	0.244	0.1279	0.3945	0.3495
2237	0.52405	0.685183	1.763225	-2.721918	4.152495	1.000514	0.1641	0.0883	0.2111	0.1125	0.424	0.3511
2241	0.59235	1.023521	1.715595	-2.266304	4.43302	1.000132	0.1163	0.0723	0.1945	0.1188	0.4981	0.2758
2242	0.56501	0.83224	1.727189	-2.503704	4.206152	1.000128	0.1464	0.0753	0.2045	0.1143	0.4595	0.3191
2244	0.59865	0.374541	1.727316	-2.961673	3.781979	0.999908	0.2132	0.0995	0.2242	0.1071	0.356	0.4189
2246	0.62311	-0.098029	1.724604	-3.354391	3.401227	0.99991	0.31	0.1093	0.2196	0.1019	0.2592	0.5323
2247	0.52306	0.667424	1.749854	-2.68551	4.176249	0.999834	0.1678	0.0862	0.21	0.1185	0.4175	0.3526
2249	0.53564	-0.015708	1.783988	-3.488597	3.520311	0.999831	0.2887	0.1063	0.226	0.0981	0.2809	0.5085
2250	0.62382	-0.084146	1.730989	-3.420238	3.352428	1.000184	0.3	0.1103	0.2249	0.0991	0.2657	0.5216
2251	0.65504	-2.596087	1.592144	-5.61792	0.645104	1.000019	0.8424	0.0644	0.0631	0.0148	0.0153	0.9466
2254	0.61761	0.550851	1.72088	-2.742571	3.929665	0.999823	0.1869	0.0898	0.2129	0.1155	0.3949	0.3784
2255	0.66759	-1.259585	1.62982	-4.28131	2.124008	0.999773	0.5815	0.1121	0.1694	0.0504	0.0866	0.7899
2256	0.62763	-0.827932	1.763518	-4.222293	2.680014	0.999862	0.4693	0.1071	0.1975	0.0759	0.1502	0.6858
2257	0.58275	-0.496274	1.83325	-3.98505	3.218975	0.999671	0.4016	0.1082	0.203	0.0866	0.2006	0.6165
2260	0.56761	0.831466	1.743749	-2.573676	4.305317	1.000076	0.146	0.0775	0.201	0.1204	0.4551	0.3157
2261	0.62885	1.219038	1.663347	-2.020494	4.550503	1.000328	0.0871	0.0607	0.1889	0.1175	0.5458	0.2325
2262	0.46267	0.450794	1.819195	-3.184071	4.00591	0.999971	0.209	0.0912	0.2146	0.1063	0.3789	0.4058
2263	0.62106	0.472062	1.71561	-2.815566	3.808363	1.000048	0.2004	0.0904	0.2209	0.1086	0.3797	0.3997
2266	0.45898	0.533107	1.814303	-3.042869	4.053022	0.999849	0.1949	0.0926	0.2094	0.1075	0.3956	0.3872
2267	0.66332	1.121618	1.604277	-1.938656	4.340644	1.000805	0.0886	0.0657	0.1977	0.1259	0.5221	0.2428
2268	0.67851	0.83323	1.603755	-2.186042	4.104061	1.000278	0.1221	0.0806	0.2349	0.1203	0.4421	0.3096
2271	0.57154	0.202618	1.767205	-3.227983	3.695812	0.999917	0.2492	0.0985	0.2266	0.1047	0.321	0.4604
2272	0.69415	-0.404242	1.459456	-3.103788	2.599799	0.999979	0.3498	0.1373	0.2533	0.0951	0.1645	0.6167
2274	0.59511	0.977615	1.696109	-2.307543	4.312821	0.99986	0.1214	0.0686	0.2001	0.1169	0.493	0.2789
2275	0.6687	1.676457	1.593236	-1.343414	4.908581	0.99992	0.0411	0.0409	0.1522	0.1067	0.6591	0.1459
2280	0.45886	0.50762	1.797967	-2.95295	4.065993	1.000141	0.2011	0.0896	0.2076	0.1105	0.3912	0.3889
2287	0.52741	0.662905	1.767101	-2.758791	4.119617	0.999955	0.1728	0.0825	0.2104	0.1127	0.4216	0.3567
2288	0.54151	-0.754548	1.866518	-4.418589	3.027349	1.000233	0.455	0.1046	0.1911	0.0738	0.1755	0.6607
2289	0.63838	0.10809	1.699403	-3.147059	3.473509	0.999808	0.2626	0.1071	0.2234	0.111	0.2959	0.4794
2290	0.60053	0.389202	1.741283	-2.944906	3.868808	1.00035	0.213	0.0984	0.2192	0.1138	0.3556	0.4199
2295	0.52565	0.685195	1.772035	-2.730362	4.138538	0.999929	0.1751	0.0816	0.2018	0.1121	0.4294	0.3516
2296	0.45887	0.474573	1.805015	-3.05796	3.997318	1.000138	0.2077	0.0868	0.212	0.1078	0.3857	0.3934
2297	0.6351	0.688246	1.678302	-2.461459	4.042656	0.999954	0.158	0.0855	0.2244	0.1179	0.4142	0.3463
2301	0.66897	-0.01877	1.638655	-3.12567	3.335774	0.999995	0.281	0.1161	0.2342	0.1062	0.2625	0.5134
2302	0.56478	0.837402	1.702908	-2.44651	4.188608	0.999769	0.1412	0.0822	0.2013	0.1174	0.4579	0.3178
2304	0.45444	0.525526	1.809408	-3.001094	4.157622	1.000258	0.1982	0.0898	0.2105	0.1096	0.3919	0.3895
2305	0.65094	0.247369	1.673403	-2.92466	3.678457	0.999814	0.2277	0.1041	0.2409	0.1076	0.3197	0.4471
2313	0.45947	0.51086	1.789012	-2.962258	4.007827	0.999768	0.1972	0.0887	0.2167	0.1095	0.3879	0.3865
2314	0.65326	-0.295473	1.684839	-3.483257	3.052968	1.000601	0.3457	0.1188	0.2259	0.0904	0.2192	0.584
2315	0.52488	0.689628	1.759023	-2.776783	4.132105	1.000123	0.1676	0.081	0.2076	0.1176	0.4262	0.3453
2317	0.52353	0.663398	1.727213	-2.683101	4.03406	0.999887	0.1696	0.0812	0.2136	0.1136	0.422	0.3491
2318	0.62908	1.241423	1.641499	-1.897774	4.445074	0.99986	0.083	0.0609	0.1864	0.1186	0.5511	0.2299
2319	0.67165	0.738146	1.602853	-2.244049	4.013766	1.000246	0.1397	0.085	0.2289	0.1263	0.4201	0.3333
2321	0.68306	0.927985	1.551482	-1.949379	4.089281	1.000593	0.1044	0.0764	0.2237	0.1231	0.4724	0.2844
2322	0.58025	-0.568106	1.824435	-4.139656	3.064381	0.999747	0.4089	0.1082	0.2095	0.0798	0.1936	0.6329
2323	0.63709	0.126789	1.691957	-3.039309	3.517917	1.001309	0.2599	0.103	0.232	0.11	0.2951	0.4748
2326	0.57661	0.131923	1.779027	-3.312202	3.653367	1.000044	0.2633	0.1004	0.2183	0.1037	0.3143	0.4718
2327	0.60833	-0.309751	1.784307	-3.759706	3.268922	0.999954	0.3566	0.1066	0.2159	0.0932	0.2277	0.5762
2329	0.68847	0.589819	1.57866	-2.339164	3.837315	1.000368	0.1593	0.0969	0.2333	0.1224	0.3881	0.3678
2330	0.54521	-0.796885	1.864315	-4.401203	2.911831	1.000027	0.4536	0.1088	0.1963	0.0759	0.1654	0.6694
2331	0.59451	1.026087	1.692601	-2.211336	4.416354	1.000124	0.1131	0.0728	0.1981	0.1171	0.4989	0.277
2335	0.69816	-0.980557	1.364319	-3.484241	1.847554	0.999928	0.5119	0.1454	0.2028	0.059	0.0809	0.7734
2339	0.4674	-0.239231	1.832228	-3.795999	3.382949	1.00004	0.344	0.1063	0.213	0.0894	0.2473	0.5601
2342	0.56533	0.815596	1.735708	-2.529965	4.346786	0.999691	0.1453	0.0755	0.2137	0.1166	0.4489	0.3198
2346	0.53344	0.005596	1.817112	-3.556378	3.539317	0.999794	0.293	0.0974	0.2192	0.097	0.2934	0.502
2348	0.68813	2.001968	1.540181	-0.89263	5.090998	0.999964	0.0211	0.026	0.1203	0.0941	0.7385	0.0946
2350	0.64193	0.470596	1.715506	-2.762056	3.999206	1.000256	0.1944	0.0957	0.2279	0.1102	0.3718	0.4026
2353	0.65088	0.252575	1.667631	-2.88047	3.604657	0.999767	0.2311	0.1049	0.2332	0.1074	0.3234	0.4508
2355	0.64213	-0.568177	1.701655	-3.832429	2.870378	0.999762	0.4074	0.1174	0.2142	0.0832	0.1778	0.6365
2356	0.65609	0.980816	1.631312	-2.127064	4.224192	1.000213	0.1092	0.0751	0.2067	0.1242	0.4848	0.2847
2444	0.56799	0.814727	1.724929	-2.55216	4.217909	1.000144	0.1463	0.0773	0.2042	0.1153	0.4569	0.3213
2492	0.57682	0.529691	1.799861	-2.936447	4.060617	1.000079	0.1946	0.089	0.2136	0.11	0.3928	0.385
2494	0.60803	-0.337184	1.78741	-3.781099	3.25085	0.999867	0.3572	0.1053	0.221	0.0962	0.2203	0.575
2495	0.45548	0.456563	1.792638	-3.027258	3.998147	1.00011	0.2081	0.0915	0.2153	0.1074	0.3777	0.3966
2515	0.45601	0.515217	1.801552	-3.012423	4.119088	0.999807	0.203	0.0838	0.209	0.112	0.3922	0.3839
2517	0.65229	1.478131	1.620941	-1.593793	4.679668	0.999821	0.0586	0.0517	0.1676	0.116	0.6061	0.183
2520	0.61029	-1.012136	1.820611	-4.508449	2.609062	0.99981	0.5077	0.1061	0.1836	0.0683	0.1343	0.7096
2523	0.52729	0.633489	1.784005	-2.812455	4.130468	1.000348	0.1786	0.0846	0.2113	0.1092	0.4163	0.3623
2529	0.60586	-0.315883	1.759878	-3.7618	3.11511	0.999845	0.3497	0.111	0.2215	0.0931	0.2247	0.5774
2530	0.66446	1.017469	1.650649	-2.115936	4.414864	1.000059	0.1089	0.0683	0.2025	0.1236	0.4967	0.2736
2531	0.5249	0.700202	1.765616	-2.784435	4.184566	1.00056	0.1672	0.081	0.2094	0.1139	0.4285	0.3503
2532	0.52654	0.662898	1.768302	-2.755115	4.241259	1.000231	0.1747	0.0777	0.2146	0.1134	0.4196	0.356
2533	0.63463	1.182066	1.66834	-2.003077	4.548339	1.000205	0.0908	0.0663	0.1935	0.1168	0.5326	0.2424
2534	0.56746	0.823203	1.726559	-2.456686	4.328478	1.000184	0.1462	0.0782	0.2051	0.1202	0.4503	0.3204
2535	0.61776	0.540147	1.716813	-2.763102	3.996898	0.99998	0.1856	0.0884	0.2234	0.1183	0.3843	0.3832
2537	0.46153	0.485851	1.786266	-2.968811	3.991382	1.00024	0.2035	0.0865	0.2174	0.1063	0.3863	0.3975
2538	0.66915	1.198917	1.590932	-1.854696	4.385883	0.999905	0.0784	0.0633	0.1931	0.1189	0.5463	0.2285
2542	0.47096	-0.233948	1.841281	-3.842148	3.4261	0.999795	0.3375	0.1094	0.2169	0.0892	0.247	0.5559
2547	0.56576	0.84468	1.721857	-2.499472	4.282179	1.000299	0.1375	0.0778	0.2097	0.118	0.457	0.3115
2548	0.54058	-0.785986	1.859039	-4.433283	2.90031	1.000026	0.4612	0.1017	0.1972	0.073	0.1669	0.6684
2549	0.45881	0.499092	1.80795	-2.999692	4.048432	0.999875	0.2045	0.0901	0.2088	0.1033	0.3933	0.3965
2550	0.65296	-0.350357	1.681051	-3.496579	3.067924	0.999947	0.3575	0.1218	0.2233	0.0917	0.2057	0.5961
2553	0.52698	0.647479	1.754417	-2.778772	4.175891	1.000342	0.176	0.0811	0.2062	0.1202	0.4165	0.3523
2554	0.68946	0.033953	1.571522	-2.914852	3.254083	0.999949	0.26	0.1199	0.2476	0.1103	0.2622	0.5038
2555	0.68271	-0.619472	1.570725	-3.599821	2.600497	1.000001	0.4131	0.1316	0.2259	0.0785	0.1509	0.6669
2557	0.65376	1.469213	1.634151	-1.679784	4.720472	0.999759	0.0628	0.0515	0.1653	0.1095	0.6109	0.1835
2559	0.57478	0.194919	1.763413	-3.204738	3.672909	1.000175	0.2534	0.0993	0.2171	0.1096	0.3206	0.4594
2560	0.6784	-0.603854	1.645755	-3.740003	2.778348	1.000234	0.4143	0.1216	0.2135	0.0862	0.1644	0.6521
2561	0.64977	0.244276	1.681943	-2.932177	3.637155	0.999853	0.2296	0.1067	0.2352	0.1094	0.3191	0.4513
2565	0.63735	0.044019	1.685483	-3.10807	3.486772	0.999842	0.2707	0.111	0.2373	0.1013	0.2797	0.5
2566	0.64568	0.85645	1.6472	-2.291174	4.152098	1.000225	0.1286	0.0764	0.2156	0.1256	0.4538	0.3053
2567	0.45538	0.510312	1.784446	-3.026295	4.0433	1.000136	0.1926	0.0914	0.2143	0.1105	0.3912	0.391
2568	0.59512	0.946712	1.715495	-2.327573	4.387532	0.99985	0.1253	0.0765	0.2033	0.1144	0.4805	0.2971
2569	0.58133	-0.532396	1.808722	-3.957764	3.152249	1.000022	0.4047	0.1093	0.2	0.0922	0.1938	0.618
2570	0.69386	0.348666	1.536687	-2.532151	3.484209	1.000323	0.1928	0.1035	0.2539	0.1234	0.3264	0.4205
2571	0.70472	0.263813	1.422308	-2.381328	3.206315	1.000126	0.1851	0.1168	0.2812	0.1224	0.2945	0.443
2572	0.67255	0.173058	1.618197	-2.900162	3.483616	1.000058	0.2371	0.1094	0.2462	0.1101	0.2972	0.4665
2580	0.57591	0.157586	1.773272	-3.262969	3.703911	0.999885	0.2601	0.0968	0.2205	0.1082	0.3144	0.4645
2582	0.68318	0.401838	1.753241	-2.988182	3.931586	0.999735	0.211	0.0977	0.2221	0.1103	0.3589	0.4163
2583	0.58509	-0.084751	1.827374	-3.662479	3.438992	1.000286	0.3111	0.098	0.2169	0.0929	0.2811	0.5159
2584	0.65196	-0.386773	1.673913	-3.547874	2.929937	1.000169	0.3644	0.1197	0.2217	0.0926	0.2016	0.6015
2585	0.52643	0.635101	1.731089	-2.760997	4.008932	1.000003	0.1692	0.0918	0.2085	0.1145	0.416	0.3617
2589	0.53279	-0.012871	1.814116	-3.478461	3.614562	0.99994	0.2939	0.1029	0.2231	0.0987	0.2814	0.5046
2591	0.52393	0.694375	1.744159	-2.705275	4.154305	1.000156	0.1627	0.0851	0.2104	0.115	0.4268	0.3483
2595	0.66927	0.403501	1.630072	-2.648085	3.765267	1.000331	0.1933	0.1019	0.2397	0.118	0.3471	0.4176
2596	0.45914	0.529543	1.805775	-3.005294	4.055727	0.999956	0.1992	0.0923	0.2014	0.1106	0.3965	0.3909
2615	0.47255	-0.22032	1.863639	-3.865131	3.479585	1.00044	0.3391	0.1035	0.2133	0.0937	0.2504	0.5491
2617	0.52707	0.709438	1.762733	-2.739391	4.173569	0.999732	0.1653	0.0829	0.204	0.1147	0.4331	0.3443
2618	0.66481	0.571068	1.639503	-2.564945	3.902554	1.000098	0.1676	0.0909	0.2314	0.1222	0.3879	0.3659
2620	0.6227	-0.075937	1.726531	-3.355537	3.397928	0.999842	0.2999	0.1141	0.2191	0.1024	0.2645	0.5234
2621	0.53185	-0.002024	1.811268	-3.451296	3.591777	0.999715	0.298	0.0966	0.2151	0.101	0.2893	0.5
2622	0.45788	0.505512	1.812761	-2.995269	4.140449	0.999952	0.2043	0.089	0.2089	0.1066	0.3912	0.3934
2624	0.62189	0.531186	1.688267	-2.722079	3.821098	1.000116	0.1812	0.0898	0.2281	0.1156	0.3853	0.3791
2625	0.65574	0.957042	1.635783	-2.170701	4.210545	0.999596	0.1126	0.0769	0.2079	0.1163	0.4863	0.2864
2627	0.52426	0.662162	1.759551	-2.756359	4.117596	1.000075	0.171	0.076	0.217	0.1144	0.4216	0.3547
2628	0.62168	0.501519	1.714397	-2.849855	3.922212	0.999975	0.1907	0.0912	0.2176	0.1164	0.3841	0.3901
2629	0.72478	1.620816	1.421561	-1.005887	4.50294	1.000441	0.025	0.0361	0.1598	0.1214	0.6577	0.1229
2631	0.46853	-0.237186	1.82912	-3.805308	3.393318	0.999912	0.3374	0.103	0.2171	0.0939	0.2486	0.5518
2632	0.45733	0.496867	1.801397	-3.024057	4.050869	1.000067	0.2046	0.0879	0.2104	0.1095	0.3876	0.396
2633	0.52245	0.668811	1.784192	-2.813239	4.168397	1.000072	0.1742	0.0815	0.2081	0.1052	0.431	0.3549
2634	0.62863	-0.211184	1.75224	-3.635703	3.257676	0.999749	0.3275	0.1177	0.2203	0.0887	0.2458	0.5548
2639	0.45902	0.52721	1.772425	-2.932922	3.949221	0.99976	0.195	0.084	0.2126	0.1139	0.3945	0.3831
2644	0.52414	0.652216	1.749634	-2.812437	4.116056	1.000298	0.171	0.0858	0.2098	0.1176	0.4158	0.3538
2645	0.52139	0.653757	1.749942	-2.776667	4.119662	1.000239	0.1708	0.0841	0.2078	0.1174	0.4199	0.3526
2646	0.67962	-0.823893	1.580629	-3.787497	2.387596	0.999903	0.4692	0.1255	0.2054	0.0727	0.1272	0.7062
2647	0.67495	-2.264339	1.372387	-4.779404	0.615092	0.999994	0.8258	0.072	0.0731	0.0149	0.0142	0.9445
2648	0.69011	0.93589	1.584134	-2.057937	4.141055	1.00059	0.1062	0.0794	0.2161	0.124	0.4743	0.2853
2649	0.6512	-0.353217	1.684042	-3.589863	3.019092	1.000222	0.3557	0.1202	0.2217	0.0924	0.21	0.59
2651	0.60102	0.381595	1.72538	-2.966578	3.808659	1.000033	0.2119	0.0961	0.2229	0.1112	0.3579	0.4209
2660	0.65813	-1.525823	1.64638	-4.628972	1.869574	1.000098	0.6346	0.1075	0.1458	0.0464	0.0657	0.826
2661	0.57502	0.20415	1.765495	-3.176477	3.701324	0.999899	0.253	0.0949	0.2194	0.1106	0.3221	0.4609
2662	0.69912	-1.027941	1.421469	-3.644949	1.975801	1.000083	0.5276	0.1336	0.1994	0.0589	0.0805	0.7773
2665	0.56658	0.83951	1.738433	-2.505278	4.345727	0.999814	0.1444	0.0752	0.2068	0.1171	0.4565	0.3193
2669	0.65546	-0.406381	1.682465	-3.592987	2.969557	0.999891	0.3688	0.1185	0.2212	0.0902	0.2013	0.6087
2670	0.64223	-0.565296	1.710941	-3.803956	2.88027	1.00052	0.4063	0.118	0.2135	0.0818	0.1804	0.6341
2671	0.46892	-0.232883	1.84567	-3.850268	3.313695	0.999704	0.3412	0.104	0.2048	0.0923	0.2577	0.5505
2672	0.45766	0.511611	1.79397	-2.940159	4.071267	0.999897	0.2024	0.0811	0.2144	0.1145	0.3876	0.3865
2673	0.66885	0.001702	1.621532	-3.006208	3.343636	0.999959	0.2758	0.1151	0.2418	0.1044	0.2629	0.5148
2674	0.5658	0.808179	1.711395	-2.493354	4.223775	0.999916	0.1453	0.0746	0.2127	0.1153	0.4521	0.3228
2676	0.52722	0.688285	1.765879	-2.713791	4.197409	0.999638	0.1712	0.0824	0.2037	0.1141	0.4286	0.3501
2677	0.5677	0.822509	1.743832	-2.458078	4.353129	0.99983	0.1451	0.0829	0.2072	0.1121	0.4527	0.3242
2678	0.53048	0.031372	1.805223	-3.510435	3.615469	1.000082	0.2848	0.0955	0.2205	0.1044	0.2948	0.4898
2686	0.6296	1.256102	1.66392	-1.959148	4.589458	1.000038	0.0853	0.0601	0.1847	0.1186	0.5513	0.2295
2687	0.67999	0.694249	1.616348	-2.361369	3.909965	1.000029	0.1504	0.0871	0.2238	0.1216	0.4171	0.3409
2690	0.64415	1.339948	1.618387	-1.783959	4.577442	1.000393	0.0728	0.0531	0.1784	0.1195	0.5762	0.203
2694	0.53603	-0.009274	1.810894	-3.556046	3.543548	0.99992	0.2969	0.1018	0.2154	0.0981	0.2878	0.5073
2695	0.46232	0.513409	1.785234	-2.975501	3.954677	1.000225	0.1986	0.0847	0.2143	0.1082	0.3942	0.3817
2696	0.5314	0.463328	1.790271	-3.048859	3.966391	1.000234	0.2053	0.0891	0.2191	0.1054	0.3811	0.4023
2697	0.52558	0.660125	1.768548	-2.729803	4.144924	0.999975	0.176	0.0841	0.2057	0.1103	0.4239	0.3581
2701	0.47304	-0.225109	1.867036	-3.912226	3.43174	0.999941	0.3379	0.1051	0.2116	0.0901	0.2553	0.5518
2702	0.65476	0.19478	1.700837	-3.083357	3.66199	0.999858	0.2381	0.1076	0.2339	0.1115	0.3089	0.4648
2703	0.57314	0.216306	1.77573	-3.241361	3.754134	1.000294	0.2506	0.0965	0.223	0.1033	0.3266	0.4571
2706	0.57918	-0.518816	1.839525	-4.107044	3.063905	0.999855	0.3957	0.1102	0.2062	0.0807	0.2072	0.6175
2720	0.53689	-0.014744	1.797466	-3.548218	3.465977	0.999553	0.2945	0.0947	0.2248	0.1003	0.2857	0.5
2730	0.45855	0.528924	1.803938	-2.954553	4.088413	1.000404	0.1992	0.0894	0.2057	0.1088	0.3969	0.3906
2733	0.45787	0.514311	1.796921	-3.01614	4.057571	0.9999	0.1989	0.0815	0.2183	0.1129	0.3884	0.3845
2735	0.57797	0.123043	1.792664	-3.346875	3.621446	0.999887	0.2696	0.0973	0.2206	0.1006	0.3119	0.4756
2736	0.60785	-0.300948	1.784779	-3.653088	3.266849	1.000038	0.3545	0.1106	0.21	0.0932	0.2317	0.5728
2737	0.68637	-0.001064	1.568472	-2.911101	3.147767	0.999722	0.2708	0.1191	0.2407	0.1134	0.256	0.5112
2739	0.45655	0.496099	1.79665	-3.043697	4.022882	0.999863	0.2058	0.0832	0.2089	0.1108	0.3913	0.39
2740	0.61804	1.115258	1.662958	-2.048769	4.43029	1.000112	0.1007	0.062	0.1988	0.1185	0.52	0.2521
2741	0.63912	0.125582	1.701489	-3.132989	3.57319	1.000365	0.2546	0.1046	0.2338	0.11	0.297	0.4769
2743	0.66081	-0.209495	1.653852	-3.385086	3.117524	0.999876	0.3218	0.1159	0.2395	0.0937	0.2291	0.5579
2744	0.61374	1.121534	1.696348	-2.154158	4.491304	0.999854	0.104	0.0685	0.187	0.1142	0.5263	0.2567
2752	0.52634	0.668706	1.765847	-2.76948	4.210879	1.000458	0.1724	0.0842	0.2077	0.1151	0.4206	0.3574
2762	0.65929	0.441918	1.647405	-2.725442	3.756483	0.999904	0.1934	0.089	0.2341	0.1206	0.3629	0.3935
2764	0.65175	1.451943	1.61636	-1.659513	4.733401	1.000073	0.0624	0.0505	0.1657	0.1139	0.6075	0.1852
2766	0.52237	0.683955	1.753704	-2.706836	4.220367	1.000049	0.1677	0.0885	0.21	0.1105	0.4233	0.3562
2769	0.46836	-0.220393	1.830548	-3.826531	3.430006	0.999879	0.3357	0.1081	0.209	0.0957	0.2515	0.5477
2773	0.65648	0.428294	1.634631	-2.738236	3.747809	0.999861	0.1899	0.0974	0.2388	0.1189	0.355	0.4048
2774	0.60687	-0.253136	1.746894	-3.636282	3.264229	1.000085	0.3367	0.1133	0.2245	0.0904	0.2351	0.5676
2775	0.60638	-0.327631	1.784829	-3.747549	3.266272	0.999996	0.3572	0.109	0.2169	0.092	0.2249	0.578
2776	0.60322	0.323832	1.729941	-2.992058	3.772434	0.999824	0.2258	0.0962	0.2224	0.1146	0.341	0.4284
2778	0.67374	0.158778	1.60614	-2.825199	3.423817	1.000013	0.2431	0.1122	0.2381	0.1096	0.297	0.4723
2779	0.57192	0.212751	1.768911	-3.232027	3.755814	0.999866	0.2481	0.0945	0.2247	0.1108	0.3219	0.4513
2780	0.52754	0.659487	1.774352	-2.796671	4.10719	1.000109	0.179	0.0817	0.201	0.1146	0.4237	0.3513
2781	0.457	0.500239	1.782514	-2.931117	4.013165	0.999803	0.2013	0.0903	0.2147	0.1084	0.3853	0.3942
2782	0.46648	-0.233349	1.848953	-3.843654	3.399075	1.000698	0.3452	0.1003	0.2057	0.0997	0.2491	0.5523
2783	0.62988	1.253631	1.653256	-1.926125	4.52991	1.000601	0.0849	0.0569	0.189	0.1146	0.5546	0.2286
2784	0.68959	1.298017	1.583744	-1.688219	4.538874	0.999874	0.0709	0.0524	0.1956	0.1194	0.5617	0.2071
2791	0.53207	-0.002445	1.81362	-3.426369	3.585376	0.99999	0.2914	0.1045	0.2119	0.1041	0.2881	0.5016
2793	0.46655	-0.240087	1.864764	-3.920814	3.450043	0.999838	0.3403	0.1029	0.2089	0.0949	0.253	0.551
2794	0.56578	0.840703	1.736851	-2.528398	4.300553	1.000319	0.1437	0.0771	0.2039	0.1165	0.4588	0.3123
2796	0.56665	0.845395	1.719683	-2.511932	4.238277	0.999815	0.1413	0.0753	0.205	0.1174	0.461	0.3158
2797	0.45443	0.522349	1.788094	-2.912725	4.105278	1.000224	0.199	0.0847	0.2185	0.1115	0.3863	0.388
2799	0.46909	-0.27812	1.861069	-3.863612	3.331379	1.001056	0.3493	0.1033	0.2057	0.0914	0.2503	0.5583
2800	0.66223	1.098246	1.618554	-1.951055	4.418654	1.000777	0.0935	0.0654	0.2071	0.1197	0.5143	0.2549
2801	0.459	0.493138	1.799505	-3.073899	4.066694	0.99999	0.2026	0.0842	0.2178	0.1111	0.3843	0.3891
2803	0.65385	1.429363	1.62364	-1.67753	4.704659	1.000607	0.0662	0.0509	0.1656	0.1144	0.6029	0.1898
2804	0.57795	-0.534739	1.816373	-4.048224	3.064203	1.000515	0.4041	0.1077	0.2046	0.0833	0.2003	0.6185
2805	0.62491	-0.099944	1.739009	-3.465789	3.349234	1.000132	0.3054	0.1034	0.2288	0.1011	0.2613	0.5267
2810	0.52459	0.669468	1.769097	-2.738824	4.167839	0.999987	0.1728	0.0838	0.2168	0.1074	0.4192	0.3554
2811	0.67125	0.75333	1.605628	-2.334655	3.966559	1.000374	0.1356	0.0856	0.2201	0.1277	0.431	0.3247
2812	0.64645	1.268242	1.658025	-1.899707	4.660212	1.000398	0.0824	0.0603	0.1821	0.1175	0.5577	0.2244
2817	0.52486	0.666284	1.760656	-2.751402	4.164557	0.999805	0.1746	0.0824	0.2052	0.1129	0.4249	0.3561
2819	0.59756	0.378289	1.731115	-2.949593	3.787506	1.000188	0.2125	0.0974	0.2255	0.1128	0.3518	0.4189
2820	0.66411	1.603286	1.602355	-1.406914	4.84227	0.999876	0.0476	0.0431	0.1593	0.1119	0.6381	0.1595
2821	0.45777	0.515374	1.813122	-3.005255	4.091146	0.999913	0.2046	0.0856	0.2107	0.1065	0.3926	0.3941
2822	0.5715	0.21436	1.783301	-3.220005	3.765846	0.999627	0.2524	0.0936	0.2169	0.1076	0.3295	0.4579
2823	0.61281	-1.054974	1.792447	-4.463024	2.537894	1.000393	0.5199	0.1136	0.1724	0.0675	0.1266	0.7217
2826	0.64274	0.87127	1.646436	-2.287614	4.173407	0.999878	0.1256	0.0809	0.2093	0.1223	0.4619	0.3037
2828	0.58259	-0.600681	1.817794	-4.042414	3.047974	0.999727	0.4106	0.1166	0.2043	0.0763	0.1922	0.6379
2835	0.54109	-0.775209	1.841702	-4.27297	2.902504	1.00007	0.4557	0.11	0.1914	0.076	0.1669	0.6663
2842	0.45766	0.517023	1.798924	-2.96085	4.095547	0.999876	0.2007	0.0897	0.2088	0.1064	0.3944	0.3904
2844	0.61859	0.547225	1.704525	-2.669851	3.949064	1.000122	0.1832	0.0938	0.2208	0.1134	0.3888	0.3789
2847	0.56688	0.798723	1.724318	-2.550562	4.220828	0.999991	0.1517	0.0768	0.202	0.1213	0.4482	0.3215
2861	0.60839	-0.289798	1.764508	-3.713417	3.22946	1.000055	0.3452	0.1142	0.2154	0.0956	0.2296	0.5722
2867	0.57866	-0.491708	1.810132	-4.009864	3.089012	1.00044	0.3883	0.1134	0.2067	0.0856	0.206	0.6123
2868	0.52622	0.683103	1.75638	-2.761414	4.063397	1.00007	0.172	0.0831	0.1994	0.1112	0.4343	0.3498
2869	0.47092	-0.204777	1.854152	-3.791489	3.450892	0.999676	0.3327	0.1062	0.2092	0.0935	0.2584	0.5453
2870	0.66793	1.252541	1.586036	-1.756153	4.436228	1.000081	0.075	0.0579	0.1899	0.1183	0.5589	0.2173
2874	0.70165	-0.42458	1.381163	-2.939179	2.455998	1.000283	0.352	0.1452	0.2616	0.0896	0.1516	0.6348
2875	0.5334	0.006296	1.810685	-3.476155	3.568185	1.000892	0.2946	0.0935	0.2176	0.1015	0.2928	0.4997
2876	0.5231	0.676727	1.75163	-2.697635	4.161153	1.00027	0.1701	0.0853	0.2072	0.1173	0.4201	0.3531
2877	0.60117	0.373543	1.727296	-2.959214	3.813116	0.999782	0.2117	0.097	0.2267	0.1166	0.348	0.4169
2880	0.575	0.198816	1.773763	-3.165041	3.701343	1.000121	0.2542	0.0997	0.2133	0.1077	0.3251	0.4606
2885	0.60925	-1.066127	1.807721	-4.566209	2.586605	1.000083	0.5221	0.1089	0.175	0.0646	0.1294	0.7251
2886	0.63928	0.593074	1.719127	-2.671921	4.080301	1.000485	0.1776	0.0889	0.2211	0.1137	0.3987	0.3672
2887	0.45873	0.503646	1.807488	-2.975836	4.092302	0.99999	0.2053	0.0883	0.2047	0.114	0.3877	0.392
2888	0.60717	-0.339944	1.77099	-3.687223	3.186702	0.999961	0.3611	0.1079	0.2168	0.0887	0.2255	0.5866
2889	0.45682	0.509321	1.787177	-2.995354	3.999086	0.999873	0.1971	0.0867	0.2135	0.1131	0.3896	0.3828
2890	0.66229	0.889462	1.650801	-2.280263	4.192515	1.00015	0.1267	0.075	0.2102	0.1206	0.4675	0.2978
2891	0.56658	0.867281	1.734955	-2.504485	4.276209	0.999722	0.1372	0.0767	0.2088	0.1117	0.4656	0.3102
2893	0.70135	1.499271	1.496628	-1.313419	4.553805	0.999793	0.0427	0.044	0.1715	0.1234	0.6184	0.1588
2894	0.66941	-0.075605	1.6526	-3.198889	3.330686	0.999603	0.2913	0.1175	0.2388	0.1029	0.2495	0.5316
2895	0.66485	1.646016	1.594588	-1.394384	4.811031	1.000364	0.0462	0.0426	0.1499	0.1067	0.6546	0.1494
2896	0.66374	0.263567	1.689875	-2.97298	3.697229	1.000044	0.2298	0.1018	0.2318	0.1161	0.3205	0.4427
2897	0.68821	1.123595	1.548319	-1.816345	4.201377	1.000209	0.0826	0.0644	0.2059	0.1241	0.523	0.2376
2898	0.53349	-0.018145	1.830656	-3.531083	3.564128	0.999692	0.2981	0.0965	0.2159	0.0985	0.291	0.5015
2899	0.66983	-0.100925	1.643569	-3.178348	3.234968	0.99984	0.3021	0.1125	0.2343	0.1036	0.2475	0.5351
2900	0.67131	0.722678	1.588014	-2.228547	4.040259	1.000011	0.1362	0.085	0.2378	0.1251	0.4159	0.3324
2901	0.45698	0.479131	1.809186	-3.033392	4.08708	0.999961	0.208	0.0824	0.2148	0.113	0.3818	0.3934
2902	0.68297	1.943703	1.561203	-1.004353	5.114103	1.000148	0.025	0.0286	0.1245	0.0997	0.7222	0.1011
2903	0.62222	0.485176	1.704527	-2.84328	3.871367	0.999747	0.191	0.0892	0.2253	0.1171	0.3774	0.3915
2904	0.69973	0.230836	1.494344	-2.568991	3.319871	0.999753	0.2052	0.1139	0.2676	0.1195	0.2938	0.4536
2905	0.63748	0.614692	1.692076	-2.612977	4.052809	0.999967	0.1691	0.0902	0.2197	0.1148	0.4062	0.3643
2906	0.58143	-0.532016	1.802661	-3.968444	3.095159	0.999748	0.4029	0.1134	0.2048	0.0824	0.1965	0.6237
2907	0.56656	0.809193	1.757493	-2.590376	4.319164	1.000471	0.1514	0.0774	0.2043	0.1148	0.4521	0.3257
2908	0.63292	1.244577	1.665445	-1.982855	4.620212	0.999754	0.0864	0.0563	0.1911	0.1179	0.5483	0.2269
2909	0.45821	0.512062	1.799382	-2.966598	4.153622	0.999823	0.2024	0.0856	0.2137	0.1062	0.3921	0.3938
2911	0.59552	0.931695	1.716636	-2.400383	4.356151	1.000031	0.1312	0.0708	0.1981	0.1197	0.4802	0.295
2912	0.45688	0.488055	1.803538	-3.036161	4.030594	0.99983	0.2051	0.0884	0.211	0.1082	0.3873	0.3923
2913	0.66056	0.853981	1.646744	-2.232937	4.272319	0.999896	0.1285	0.0757	0.2218	0.1197	0.4543	0.3079
2915	0.60965	-1.047202	1.792525	-4.466773	2.645963	0.99986	0.52	0.1081	0.1826	0.0637	0.1256	0.725
2917	0.70448	0.521933	1.525821	-2.325863	3.662483	0.999809	0.1585	0.0976	0.2574	0.1226	0.3639	0.3817
2918	0.69372	1.324487	1.527003	-1.594583	4.406386	1.000571	0.0606	0.0541	0.188	0.1203	0.577	0.1949
2923	0.58074	-0.548842	1.824097	-4.032848	3.102535	0.999804	0.4044	0.1121	0.2033	0.0857	0.1945	0.6211
2926	0.45844	0.505784	1.788703	-2.949016	4.111605	0.999916	0.2023	0.0878	0.2111	0.1076	0.3912	0.3961
2928	0.46924	-0.241414	1.870094	-3.89419	3.415513	0.999905	0.345	0.1078	0.201	0.0941	0.2521	0.5559
2931	0.63099	0.308397	1.756273	-3.041827	3.823827	1.000145	0.2335	0.0959	0.2184	0.11	0.3422	0.4323
2932	0.46773	-0.26466	1.846691	-3.845192	3.406932	0.999872	0.3422	0.1098	0.2131	0.0927	0.2422	0.5646
2934	0.52459	0.659909	1.766908	-2.822404	4.075947	1.00022	0.176	0.0778	0.2048	0.1167	0.4247	0.3533
2935	0.56496	0.798959	1.709086	-2.50219	4.200012	1.000866	0.1465	0.0802	0.2082	0.1135	0.4516	0.3239
2936	0.6121	1.100567	1.700837	-2.101607	4.531911	0.999878	0.1058	0.0671	0.1987	0.1149	0.5135	0.2624
2937	0.45893	0.492666	1.791248	-2.974939	3.996929	0.999832	0.2028	0.0859	0.2199	0.1048	0.3866	0.3924
2938	0.45969	0.507396	1.811479	-2.986041	4.127244	1.000483	0.2014	0.09	0.2161	0.1032	0.3893	0.3955
2940	0.45723	0.534093	1.779025	-2.854499	3.987912	0.999824	0.198	0.0859	0.213	0.104	0.3991	0.3825
2944	0.56845	0.782645	1.732256	-2.568231	4.263482	0.999963	0.1509	0.0765	0.2115	0.1147	0.4464	0.3255
2946	0.45756	0.522125	1.808716	-3.037332	4.109986	1.000296	0.2029	0.0838	0.2083	0.1125	0.3925	0.3842
2947	0.5368	-0.009739	1.810043	-3.505766	3.587238	0.999948	0.2926	0.1002	0.2222	0.1013	0.2837	0.5011
2948	0.45568	0.502477	1.790715	-2.955857	3.992816	1.000056	0.2018	0.0918	0.2091	0.1033	0.394	0.3933
2950	0.57973	-0.532136	1.781374	-3.887961	2.968004	0.999918	0.4016	0.1133	0.2082	0.0817	0.1952	0.6213
2952	0.45999	0.510944	1.804292	-2.948053	4.004753	0.999788	0.2031	0.0878	0.2133	0.1081	0.3877	0.3914
2954	0.61853	0.554583	1.682411	-2.653264	3.976856	0.999646	0.1788	0.0892	0.2259	0.1142	0.3919	0.3772
2956	0.5326	0.021821	1.799755	-3.491596	3.608073	0.999879	0.2868	0.1025	0.2105	0.1052	0.295	0.4926
2957	0.60326	0.368099	1.750676	-2.931892	3.857169	1.00006	0.2223	0.0934	0.2186	0.1105	0.3552	0.4233
2959	0.46535	-0.201027	1.867184	-3.886374	3.447991	1.000294	0.3322	0.1004	0.2127	0.0964	0.2583	0.5452
2961	0.53318	0.014742	1.79587	-3.463063	3.5522	1.000055	0.2887	0.1	0.2224	0.096	0.2929	0.5009
2962	0.54135	-0.779664	1.834959	-4.4169	2.825744	1.000558	0.4518	0.1111	0.1924	0.0778	0.1669	0.6624
2963	0.63212	0.696923	1.684839	-2.531665	4.080777	0.999997	0.1574	0.0833	0.218	0.1188	0.4225	0.3436
2965	0.53565	-0.00811	1.810382	-3.521077	3.555493	1.000288	0.2939	0.102	0.2175	0.1007	0.2859	0.4994
2968	0.67514	0.180796	1.609404	-2.850532	3.463289	0.99996	0.2371	0.1086	0.2396	0.1176	0.2971	0.4678
2969	0.56679	0.821474	1.728971	-2.50962	4.298711	0.999968	0.1464	0.0767	0.2053	0.1164	0.4552	0.3184
2972	0.53466	0.027718	1.795984	-3.408246	3.563854	1.000443	0.2836	0.1057	0.2258	0.0948	0.2901	0.5
2974	0.64793	0.874006	1.664383	-2.26782	4.247601	1.000309	0.1286	0.079	0.2112	0.1179	0.4633	0.3036
2975	0.60131	0.396686	1.741503	-2.92327	3.862381	0.999679	0.2139	0.0917	0.2225	0.1139	0.358	0.4126
2976	0.60612	-0.287167	1.768254	-3.613774	3.255813	1.000317	0.3501	0.1044	0.2171	0.1001	0.2283	0.569
2977	0.62984	-0.819636	1.759427	-4.222841	2.715271	0.999964	0.4682	0.1154	0.1944	0.0683	0.1537	0.6916
2978	0.6239	-0.114214	1.721339	-3.392689	3.319426	0.999889	0.3095	0.1084	0.2273	0.0978	0.257	0.5354
2979	0.53215	-0.015872	1.795448	-3.483289	3.524496	1.000213	0.293	0.0999	0.2285	0.095	0.2836	0.509
2981	0.45958	0.482457	1.804057	-3.008236	4.042401	1.000073	0.2109	0.0892	0.2038	0.1077	0.3884	0.3989
2984	0.45855	0.512891	1.793785	-2.973745	4.056159	1.000288	0.2021	0.0884	0.2095	0.1072	0.3928	0.3889
2990	0.45786	0.49331	1.809608	-3.071457	4.074852	0.99986	0.2028	0.0856	0.2119	0.1126	0.3871	0.386
2992	0.61922	0.562666	1.70309	-2.639718	4.023032	1.000299	0.1827	0.0921	0.2186	0.1147	0.3919	0.3829
2995	0.45615	0.48446	1.789588	-2.985007	3.954506	0.99989	0.2021	0.0884	0.2188	0.1059	0.3848	0.3946
2997	0.53469	-0.020223	1.820302	-3.623281	3.609846	0.999607	0.2943	0.1022	0.2209	0.0979	0.2847	0.509
3000	0.57435	0.088344	1.785086	-3.367104	3.682673	0.999906	0.2708	0.1002	0.2247	0.1029	0.3014	0.4837
3001	0.53375	-0.003552	1.824952	-3.592265	3.606887	1.000115	0.2928	0.0979	0.2238	0.0936	0.2919	0.5072
3002	0.6229	-0.094351	1.717354	-3.385575	3.305741	1.000169	0.3081	0.1054	0.2248	0.1006	0.2611	0.5265
3003	0.65835	-0.786933	1.647101	-3.925384	2.484105	1.000899	0.454	0.1202	0.2082	0.0741	0.1435	0.684
3005	0.47261	-0.2076	1.879063	-3.824443	3.555883	1.00019	0.3406	0.1023	0.2107	0.0908	0.2556	0.5513
3006	0.62027	0.509253	1.69655	-2.723421	3.966033	1.000577	0.1867	0.0937	0.2251	0.1142	0.3803	0.3862
3007	0.56862	0.810711	1.728053	-2.504213	4.297406	1.000138	0.1446	0.0793	0.207	0.1227	0.4464	0.3229
3008	0.46056	0.486455	1.819864	-3.040582	4.121341	1.00027	0.2095	0.0875	0.2047	0.1127	0.3856	0.3961
3009	0.65305	0.237201	1.690757	-2.926957	3.60828	0.999741	0.2363	0.1007	0.2341	0.1038	0.3251	0.4534
3012	0.65438	1.022605	1.630966	-2.067048	4.361889	1.000144	0.1071	0.0706	0.2048	0.12	0.4975	0.2722
3014	0.61781	0.58668	1.684883	-2.648882	3.961094	0.999729	0.1694	0.0911	0.2249	0.12	0.3946	0.3676
3015	0.57675	0.205415	1.762953	-3.213736	3.710875	0.999855	0.2484	0.0982	0.2222	0.1091	0.3221	0.4556
3017	0.46022	0.48797	1.774137	-2.92006	3.983332	0.999993	0.2023	0.0832	0.2206	0.1107	0.3832	0.3933
3020	0.62263	0.44651	1.724666	-2.861131	3.858707	1.000619	0.2053	0.0899	0.2209	0.114	0.3699	0.4009
3021	0.69004	0.487964	1.564826	-2.462379	3.707381	0.999988	0.1693	0.0988	0.2501	0.1223	0.3595	0.3884
3026	0.66918	-1.280631	1.626794	-4.383188	1.98276	0.999815	0.5758	0.1114	0.1753	0.0549	0.0826	0.7867
3030	0.53391	0.030147	1.80358	-3.501046	3.596649	0.999846	0.2809	0.1055	0.2182	0.1026	0.2928	0.4924
3032	0.53655	0.0078	1.806268	-3.506913	3.585739	1.000265	0.2933	0.0995	0.2162	0.1008	0.2902	0.5024
3034	0.59734	0.968457	1.704521	-2.344603	4.350965	0.999898	0.1235	0.0725	0.2003	0.1149	0.4888	0.2894
3035	0.63918	-0.537236	1.727794	-3.879303	2.918826	0.999655	0.3988	0.1182	0.2105	0.0833	0.1892	0.6308
3038	0.46055	0.510391	1.797411	-2.956328	4.047957	1.00011	0.2001	0.0885	0.2148	0.1043	0.3923	0.3897
3046	0.60049	0.423369	1.722207	-2.859421	3.911353	1.000538	0.2072	0.0937	0.2201	0.118	0.361	0.4094
3047	0.4666	-0.242642	1.849216	-3.870215	3.433236	1.000141	0.3398	0.1031	0.2132	0.0946	0.2493	0.551
3048	0.46585	-0.246743	1.884081	-3.904067	3.398308	1.000109	0.3411	0.105	0.2057	0.0904	0.2578	0.5521
3053	0.52698	0.676359	1.776593	-2.784503	4.170961	1.000055	0.1724	0.0805	0.207	0.1132	0.4269	0.35
3055	0.61452	1.094036	1.668633	-2.088244	4.495271	1.000026	0.1024	0.0645	0.2007	0.1194	0.513	0.2536
3059	0.52588	0.652625	1.741968	-2.770246	4.075287	1.000187	0.1761	0.0787	0.2079	0.116	0.4213	0.3545
3060	0.53535	-0.033597	1.814555	-3.536864	3.584401	0.999962	0.2973	0.1037	0.219	0.1019	0.2781	0.5131
3061	0.68302	1.232211	1.599674	-1.796772	4.500058	1.000335	0.0786	0.0631	0.1944	0.1202	0.5437	0.2245
3064	0.65215	-0.360597	1.674833	-3.546718	3.024501	0.999924	0.3563	0.1176	0.2312	0.0915	0.2034	0.5936
3065	0.67049	-1.022791	1.615661	-4.03345	2.211578	0.999979	0.5207	0.1168	0.1897	0.0621	0.1107	0.7441
3066	0.45642	0.482753	1.810224	-3.103951	4.003304	0.999825	0.2051	0.0865	0.2134	0.1065	0.3885	0.3968
3067	0.57225	0.224183	1.767967	-3.175375	3.755385	0.99983	0.2463	0.0981	0.2206	0.1093	0.3257	0.4528
3068	0.47122	-0.235536	1.859741	-3.898658	3.380586	1.000385	0.3388	0.1046	0.2097	0.0936	0.2533	0.5492
3069	0.60925	-1.046045	1.790007	-4.468592	2.453554	1.000354	0.5188	0.1041	0.1816	0.0649	0.1306	0.7234
3071	0.69181	0.89982	1.532734	-2.032038	4.00841	1.000856	0.1062	0.079	0.2198	0.1285	0.4665	0.2815
3073	0.45925	0.483371	1.801504	-2.993994	4.060413	1.000074	0.2032	0.0913	0.2102	0.111	0.3843	0.3937
3074	0.61308	1.133849	1.677085	-2.097613	4.431504	1.000304	0.1001	0.0655	0.1888	0.1122	0.5334	0.2507
3082	0.4545	0.53367	1.806028	-2.948448	4.025281	1.00036	0.2002	0.0863	0.2029	0.1097	0.4009	0.3832
3083	0.45987	0.470673	1.802414	-2.995718	4.011316	0.999848	0.2105	0.0893	0.2126	0.1073	0.3803	0.4008
3084	0.57191	0.714521	1.7612	-2.726332	4.159186	0.999952	0.1645	0.0779	0.2163	0.112	0.4293	0.3442
3087	0.52383	0.678675	1.769182	-2.7948	4.188027	1.000012	0.1693	0.0803	0.2095	0.114	0.4269	0.3519
3091	0.53557	-0.045159	1.810494	-3.598247	3.573257	1.000061	0.2982	0.1028	0.2176	0.1023	0.2791	0.5113
3092	0.56848	0.836663	1.752402	-2.464171	4.365244	1.000322	0.1476	0.0778	0.2026	0.1143	0.4577	0.3199
3096	0.65131	0.218511	1.66421	-2.9502	3.550144	0.999921	0.2325	0.1011	0.2419	0.112	0.3125	0.4518
3097	0.45674	0.489817	1.813806	-3.03128	4.09355	0.99993	0.2048	0.0918	0.2064	0.1059	0.3911	0.3986
3101	0.6933	-0.694135	1.436351	-3.322431	2.260666	1.000918	0.4328	0.139	0.2295	0.0721	0.1266	0.6964
3104	0.62779	0.337209	1.748957	-3.019019	3.811652	1.000229	0.2246	0.0964	0.2227	0.1061	0.3502	0.4318
3108	0.53342	0.024389	1.81836	-3.517075	3.649272	1.000416	0.2907	0.097	0.2139	0.1031	0.2953	0.4901
3109	0.45856	0.479368	1.80202	-3.065827	3.992263	0.999674	0.202	0.092	0.2119	0.1064	0.3877	0.3967
3111	0.46965	-0.224882	1.856035	-3.871682	3.459571	1.000421	0.339	0.1033	0.2084	0.098	0.2513	0.5513
3140	0.59978	0.414215	1.748739	-2.945839	3.945466	1.001598	0.2122	0.0931	0.2228	0.112	0.3599	0.4082
3142	0.66871	-1.08958	1.732946	-4.397983	2.519498	1.000824	0.5285	0.116	0.1783	0.064	0.1132	0.7431
3145	0.64406	-0.026396	1.727156	-3.263762	3.495674	0.999715	0.2936	0.1084	0.2231	0.1042	0.2707	0.5148
3146	0.54154	-0.037698	1.813667	-3.57186	3.577871	0.999907	0.2988	0.1047	0.2175	0.0973	0.2817	0.5119
3148	0.60973	-1.051537	1.77815	-4.407679	2.503659	0.999984	0.5156	0.1118	0.1779	0.0659	0.1288	0.7233
3150	0.46938	-0.209889	1.840451	-3.786618	3.478829	0.999864	0.3342	0.107	0.2145	0.0902	0.2541	0.5471
3151	0.45538	0.508588	1.77962	-2.999294	4.038156	0.999872	0.1963	0.0841	0.2202	0.1115	0.3879	0.3835
3155	0.59273	1.011393	1.675414	-2.237775	4.392789	1.000394	0.113	0.0695	0.1982	0.1237	0.4956	0.2718
3156	0.52237	0.683208	1.748712	-2.706988	4.197796	0.999946	0.1653	0.0837	0.2117	0.1169	0.4224	0.3497
3159	0.5667	0.850218	1.718542	-2.463365	4.282064	1.000683	0.142	0.0755	0.2071	0.1177	0.4577	0.315
3162	0.47083	-0.226122	1.888629	-4.0098	3.42264	0.999913	0.3365	0.1004	0.2133	0.0886	0.2612	0.5457
3163	0.61384	1.130678	1.696628	-2.131063	4.531183	1.000244	0.102	0.0667	0.188	0.1183	0.525	0.2506
3164	0.53187	0.013541	1.824778	-3.521305	3.633081	0.999963	0.2923	0.1024	0.2121	0.1036	0.2896	0.495
3167	0.59434	0.999603	1.696563	-2.242601	4.436051	0.999964	0.1185	0.0717	0.1997	0.118	0.4921	0.2815
3169	0.63826	0.050803	1.703964	-3.150159	3.477988	0.999923	0.2712	0.1085	0.2364	0.1	0.2839	0.4966
3170	0.66295	1.115142	1.58888	-1.896307	4.277366	1.000279	0.092	0.0671	0.1991	0.1202	0.5216	0.2478
3172	0.56895	0.79867	1.724566	-2.508664	4.202997	0.999759	0.1456	0.0803	0.2121	0.115	0.447	0.3252
3174	0.56374	0.823379	1.727362	-2.476432	4.282241	0.999781	0.1448	0.0775	0.2083	0.1199	0.4495	0.3208
3175	0.62091	-0.088271	1.748847	-3.434102	3.435342	0.999733	0.3045	0.1083	0.2203	0.0999	0.267	0.529
3176	0.52713	0.685021	1.770008	-2.702421	4.170576	1.00038	0.1755	0.0787	0.2087	0.1091	0.428	0.3536
3178	0.64987	-0.31813	1.680003	-3.433667	3.08102	1.000168	0.353	0.1133	0.2277	0.0901	0.2159	0.5876
3181	0.61986	0.548188	1.71347	-2.713907	3.92488	1.000189	0.1848	0.0892	0.2207	0.1156	0.3897	0.376
3183	0.53375	-0.008527	1.798108	-3.50094	3.484788	1.000042	0.2981	0.101	0.2109	0.1008	0.2892	0.5048
3184	0.62581	-0.084264	1.721804	-3.371255	3.28457	0.999884	0.3033	0.1033	0.23	0.1004	0.263	0.5249
3187	0.4587	0.501201	1.802878	-2.950273	4.124392	1.00075	0.2047	0.0858	0.2105	0.1113	0.3877	0.3927
3190	0.68071	0.314626	1.586675	-2.659779	3.539227	1.000244	0.207	0.1049	0.2489	0.1137	0.3255	0.4349
3191	0.45852	0.527916	1.808355	-3.030591	4.047025	1.000015	0.1962	0.0859	0.2156	0.1057	0.3966	0.3889
3192	0.53337	-0.039495	1.802203	-3.5244	3.518813	1.000251	0.3056	0.0992	0.2142	0.0987	0.2823	0.5102
3195	0.61405	1.105575	1.692395	-2.093386	4.485324	1.000161	0.1041	0.0708	0.1929	0.1181	0.5141	0.2628
3196	0.67907	0.820116	1.575167	-2.116154	4.053377	1.000238	0.1228	0.0825	0.2228	0.1262	0.4457	0.3113
3198	0.66146	-0.81666	1.675793	-4.050716	2.557521	0.999814	0.4654	0.1195	0.2	0.0722	0.1429	0.6916
3199	0.6293	-0.787621	1.765906	-4.202164	2.721574	0.999803	0.4568	0.1102	0.2003	0.0767	0.156	0.6766
3200	0.71899	1.458592	1.474499	-1.258061	4.481093	0.999755	0.0406	0.0467	0.1746	0.1283	0.6098	0.1613
3201	0.70294	0.573699	1.578049	-2.388795	3.858899	1.000964	0.1619	0.0923	0.2387	0.1279	0.3792	0.3634
3203	0.45802	0.513205	1.782614	-2.926928	4.026358	1.000263	0.1994	0.0873	0.2101	0.1136	0.3896	0.3884
3204	0.64534	1.331865	1.595915	-1.645423	4.543462	1.000416	0.0656	0.0581	0.1854	0.1182	0.5727	0.2067
3205	0.52318	0.679231	1.7495	-2.764701	4.115261	0.999743	0.1697	0.0802	0.211	0.1148	0.4243	0.3535
3206	0.678	-1.661579	1.513561	-4.488123	1.419259	1.001379	0.6828	0.1036	0.1322	0.0374	0.044	0.8625
3207	0.67574	-1.4983	1.567335	-4.479397	1.659466	0.999631	0.6297	0.1133	0.1539	0.0446	0.0585	0.8306
3208	0.56647	0.81836	1.738441	-2.561123	4.278183	0.99965	0.1478	0.0749	0.2126	0.1138	0.4509	0.3182
3209	0.56626	0.800297	1.723401	-2.566203	4.216767	1.000113	0.1474	0.0769	0.2055	0.1196	0.4506	0.3229
3213	0.52561	0.632965	1.766488	-2.857031	4.109602	1.000128	0.1755	0.0859	0.2081	0.1147	0.4158	0.3627
3214	0.65694	0.450337	1.649575	-2.701955	3.744403	0.999961	0.1877	0.1014	0.2339	0.1158	0.3612	0.4022
3216	0.59539	0.991361	1.725171	-2.335144	4.48711	1.000112	0.1241	0.0698	0.198	0.1178	0.4903	0.2841
3217	0.69472	1.269571	1.555484	-1.666348	4.434981	1.000115	0.0685	0.0579	0.1892	0.1272	0.5572	0.2054
3218	0.70502	1.083984	1.514168	-1.770229	4.208804	0.999905	0.0808	0.0661	0.2122	0.1291	0.5118	0.243
3219	0.67748	0.102989	1.624708	-3.00136	3.440373	0.999813	0.2521	0.112	0.2405	0.11	0.2854	0.4885
3221	0.70061	0.538737	1.517079	-2.293628	3.662874	0.999887	0.1525	0.1016	0.2518	0.1263	0.3678	0.3719
3222	0.62665	0.396323	1.730991	-2.925739	3.855207	1.000018	0.2105	0.0959	0.2242	0.11	0.3594	0.4136
3223	0.625	0.353279	1.716449	-2.999098	3.732416	1.000174	0.2142	0.0948	0.2291	0.1153	0.3466	0.4158
3226	0.66916	0.562013	1.639288	-2.590802	3.898834	1.000006	0.1662	0.0903	0.2355	0.1263	0.3817	0.3714
3227	0.67437	0.665086	1.613318	-2.369125	3.922055	0.99995	0.1522	0.0854	0.232	0.121	0.4094	0.3482
3231	0.64806	0.891348	1.639111	-2.163246	4.22729	0.999968	0.1261	0.0738	0.216	0.1238	0.4603	0.2965
3232	0.63933	0.09343	1.718078	-3.201341	3.536378	0.999752	0.2677	0.1048	0.227	0.1039	0.2966	0.4864
3233	0.62367	-0.063949	1.720457	-3.343306	3.388217	1.000636	0.2975	0.1099	0.2271	0.1018	0.2637	0.5225
3234	0.67833	-0.806099	1.591248	-3.817202	2.454764	1.000294	0.4636	0.1267	0.2066	0.0713	0.1318	0.7019
3235	0.67647	-0.788828	1.615769	-3.804407	2.493502	0.999963	0.4621	0.1206	0.2099	0.071	0.1364	0.6988
3237	0.69807	0.970502	1.526575	-1.86271	4.130365	1.000626	0.0958	0.0733	0.2198	0.1287	0.4824	0.2678
3238	0.71124	0.468288	1.372403	-2.051921	3.31905	1.000284	0.1392	0.1109	0.2784	0.1384	0.3331	0.3807
3239	0.69349	-0.378492	1.453557	-3.088247	2.60865	0.999629	0.3462	0.1322	0.254	0.0955	0.1721	0.6168
3240	0.53251	0.017027	1.788001	-3.411758	3.59718	0.999864	0.2867	0.1015	0.227	0.0998	0.285	0.5017
3242	0.45999	0.498245	1.821602	-3.039782	4.154301	1.000174	0.2052	0.0842	0.2122	0.1089	0.3895	0.3928
3249	0.5261	0.644762	1.767142	-2.796506	4.131458	0.999763	0.1767	0.0828	0.2067	0.1179	0.4159	0.359
3250	0.4568	0.494674	1.806143	-3.054827	4.044506	1.000363	0.2031	0.0866	0.2127	0.1127	0.3849	0.3888
3263	0.65419	-1.060943	1.68864	-4.168259	2.412661	1.000021	0.5278	0.1106	0.1847	0.0625	0.1144	0.74
3265	0.45865	0.478301	1.796703	-3.002238	4.107534	0.999893	0.206	0.0916	0.2124	0.1082	0.3818	0.3982
3268	0.61398	1.126569	1.682923	-2.135457	4.550717	0.999981	0.1031	0.0611	0.1936	0.1156	0.5266	0.2534
3269	0.46902	-0.210642	1.857351	-3.829855	3.476717	1.000309	0.3352	0.1038	0.2112	0.0967	0.2531	0.5437
3273	0.46577	-0.231994	1.842209	-3.812255	3.365148	1.00036	0.3423	0.1036	0.209	0.0946	0.2505	0.5519
3276	0.45587	0.510226	1.795887	-2.974246	4.094924	1.000008	0.2004	0.0862	0.2136	0.1141	0.3857	0.3907
3290	0.64117	-0.55246	1.723827	-3.800233	2.927348	0.999978	0.4049	0.1145	0.2152	0.0808	0.1846	0.6345
3291	0.60833	0.173697	1.760758	-3.170562	3.689404	0.9999	0.2587	0.0985	0.2174	0.1055	0.3199	0.4656
3292	0.60235	0.26216	1.747823	-3.09466	3.727058	1.000168	0.2372	0.0976	0.2276	0.1058	0.3318	0.4472
3293	0.46675	-0.220878	1.847203	-3.842972	3.43171	0.999758	0.3363	0.1062	0.2103	0.0966	0.2506	0.5525
3295	0.56665	0.867257	1.733079	-2.462716	4.294925	1.000063	0.1388	0.0758	0.208	0.1155	0.4619	0.307
3297	0.63711	0.126116	1.718989	-3.091308	3.61937	1.000287	0.2625	0.0995	0.2368	0.1086	0.2926	0.4775
3298	0.57499	0.614229	1.746176	-2.818015	4.006106	1.000078	0.1786	0.0823	0.2174	0.1169	0.4048	0.3601
3299	0.46991	-0.217308	1.854796	-3.841822	3.403621	0.999623	0.3406	0.1053	0.2061	0.0937	0.2543	0.5463
3300	0.61342	-1.074205	1.804956	-4.481563	2.534217	1.000142	0.5245	0.1052	0.1785	0.0627	0.1291	0.7281
3301	0.57492	0.139101	1.775147	-3.285518	3.626225	0.999727	0.2624	0.1027	0.2187	0.1043	0.3119	0.4713
3305	0.46786	-0.26792	1.858344	-3.933401	3.444114	1.000263	0.346	0.102	0.2144	0.0914	0.2462	0.557
3308	0.46771	-0.20962	1.852013	-3.838758	3.448519	0.999952	0.3358	0.1007	0.2098	0.1001	0.2536	0.5429
3309	0.67596	-1.09949	1.625225	-4.139511	2.179943	0.999653	0.5377	0.1205	0.1742	0.0628	0.1048	0.7552
3313	0.68146	1.422386	1.563198	-1.544055	4.605182	1.000033	0.0558	0.0494	0.177	0.1232	0.5946	0.181
3316	0.64074	-0.653419	1.717947	-3.936948	2.813691	0.999903	0.4322	0.1167	0.2057	0.0773	0.1681	0.6608
3321	0.65923	0.944714	1.653879	-2.195228	4.322331	1.000569	0.1182	0.0739	0.2074	0.1251	0.4754	0.2896
3326	0.46719	-0.237212	1.846816	-3.864567	3.377517	0.999749	0.3363	0.1083	0.2149	0.0914	0.2491	0.5558
3329	0.62088	0.478319	1.719525	-2.775464	3.945791	0.999881	0.1994	0.0916	0.221	0.1148	0.3732	0.3962
3336	0.62285	0.474984	1.701185	-2.757098	3.912063	1.000024	0.1941	0.0929	0.2304	0.1126	0.37	0.3955
3337	0.57491	0.168109	1.776317	-3.232544	3.652718	1.00012	0.2586	0.0981	0.2225	0.1004	0.3204	0.4656
3338	0.5723	0.222402	1.753051	-3.198411	3.666027	0.999686	0.2434	0.1039	0.2172	0.105	0.3305	0.4528
3339	0.56605	0.876075	1.714457	-2.406543	4.28363	1.000086	0.14	0.0738	0.1947	0.124	0.4675	0.3047
3340	0.60679	-0.279965	1.769403	-3.641156	3.282622	0.999982	0.3443	0.1096	0.2175	0.0974	0.2312	0.5661
3344	0.46627	-0.221795	1.845157	-3.815854	3.436726	1.000085	0.338	0.1056	0.2124	0.0956	0.2484	0.5534
3346	0.4677	-0.190106	1.8466	-3.730496	3.439244	1.000192	0.3374	0.1014	0.2076	0.0951	0.2585	0.5427
3351	0.68622	-0.341096	1.545333	-3.204338	2.886222	1.000264	0.3492	0.1185	0.2501	0.093	0.1892	0.6015
3352	0.45517	0.490296	1.792968	-3.051774	4.062833	0.999651	0.2036	0.0854	0.2104	0.1152	0.3854	0.3917
3356	0.6152	1.101644	1.657485	-2.080202	4.379746	0.999705	0.1008	0.0671	0.1927	0.1159	0.5235	0.2622
3359	0.64034	1.333106	1.610889	-1.717472	4.572458	1.000129	0.0699	0.0546	0.1835	0.1165	0.5755	0.2093
3360	0.59899	0.356051	1.737345	-2.953704	3.857962	0.999929	0.2147	0.0999	0.2272	0.1047	0.3535	0.4271
3363	0.54014	-0.777697	1.873428	-4.386951	2.890858	1.000477	0.4519	0.1061	0.1947	0.077	0.1703	0.6615
3364	0.60161	0.280389	1.770548	-3.134066	3.806488	1.00032	0.2357	0.0954	0.2172	0.1107	0.341	0.4389
3371	0.61371	1.106986	1.668635	-2.151152	4.381733	0.999805	0.101	0.0665	0.19	0.1176	0.5249	0.2563
3373	0.52608	0.66347	1.765933	-2.710725	4.243666	1.000329	0.1737	0.083	0.2116	0.1128	0.4189	0.3564
3381	0.63928	0.096064	1.687763	-3.134258	3.451992	0.99974	0.2606	0.107	0.2373	0.1072	0.2879	0.4873
3382	0.68866	0.600183	1.578623	-2.381839	3.811803	1.000062	0.1533	0.0939	0.2398	0.1248	0.3882	0.3582
3383	0.46631	-0.259005	1.847417	-3.870283	3.403812	0.999824	0.3426	0.1093	0.2081	0.0941	0.2459	0.5553
3384	0.46022	0.501147	1.811407	-3.026019	4.088132	0.99999	0.2014	0.0871	0.2181	0.1071	0.3863	0.394
3386	0.47045	-0.219534	1.856517	-3.864472	3.410391	1.000394	0.3363	0.1015	0.2108	0.0922	0.2592	0.5428
3396	0.63599	0.702371	1.68601	-2.465662	4.065121	1.000136	0.1594	0.0808	0.2159	0.1163	0.4276	0.3391
3397	0.61862	0.546247	1.699232	-2.710018	3.930713	0.999917	0.1869	0.0887	0.215	0.1196	0.3898	0.3739
3398	0.70985	0.236006	1.375138	-2.331626	3.078156	1.000141	0.1861	0.12	0.2868	0.1279	0.2792	0.4474
3399	0.67072	1.237118	1.572035	-1.781247	4.418731	1.000102	0.0735	0.0583	0.1942	0.1211	0.5529	0.2187
3416	0.46002	0.511755	1.806074	-2.956777	4.108918	1.00044	0.2013	0.0857	0.2113	0.1108	0.3909	0.3885
3417	0.61833	0.539595	1.701609	-2.705737	3.883296	0.999936	0.1854	0.0884	0.2203	0.1188	0.3871	0.3827
3418	0.59678	0.981583	1.69607	-2.256853	4.343574	0.999906	0.1196	0.0725	0.2028	0.116	0.4891	0.2854
3419	0.68415	-0.525792	1.549657	-3.432966	2.62132	1.000037	0.3908	0.125	0.2378	0.0852	0.1612	0.6447
3420	0.45572	0.494391	1.80176	-2.982513	4.060307	0.99997	0.2056	0.0842	0.2104	0.114	0.3858	0.3954
3425	0.67108	0.417029	1.644211	-2.714568	3.751723	0.999872	0.194	0.0994	0.2432	0.1101	0.3533	0.412
3426	0.6514	-0.334121	1.683722	-3.503086	3.045936	1.000057	0.3542	0.1148	0.2254	0.0979	0.2077	0.5818
3431	0.45609	0.500769	1.79572	-3.010472	4.073764	0.999983	0.1979	0.0894	0.2168	0.1142	0.3817	0.3879
3442	0.45596	0.478476	1.78044	-2.990029	4.021069	0.999771	0.2022	0.0909	0.2158	0.115	0.3761	0.3988
3456	0.57621	0.221155	1.759144	-3.181375	3.668702	1.00043	0.2434	0.1019	0.2222	0.1052	0.3273	0.4554
3458	0.63643	0.108344	1.699112	-3.125046	3.459664	1.000031	0.2598	0.1091	0.2277	0.1085	0.2949	0.482
3460	0.52316	0.662821	1.753784	-2.727134	4.170027	0.999834	0.1719	0.0817	0.2161	0.1101	0.4202	0.3572
3479	0.68141	0.4418	1.578145	-2.513168	3.705146	0.999777	0.1805	0.1024	0.2429	0.1232	0.351	0.407
3480	0.71839	1.105531	1.40337	-1.496435	4.031223	1.000627	0.0581	0.0664	0.2185	0.1403	0.5167	0.2222
3481	0.64103	-0.566525	1.732439	-3.909763	2.933933	0.999778	0.4043	0.1152	0.2139	0.0887	0.1779	0.6299
3483	0.6306	1.225597	1.658694	-1.993859	4.559643	1.000422	0.0898	0.0563	0.1867	0.1144	0.5528	0.2294
3485	0.45773	0.501724	1.796629	-3.014735	4.053598	1.000003	0.2028	0.0829	0.2197	0.1061	0.3885	0.3927
3487	0.52678	0.667782	1.772625	-2.760228	4.1161	1.00015	0.1772	0.0794	0.2107	0.1081	0.4246	0.3551
3488	0.6191	0.524125	1.697369	-2.685548	3.891637	0.999847	0.1884	0.0902	0.2205	0.112	0.3889	0.3839
3489	0.46738	-0.22993	1.864377	-3.869873	3.431819	1.000066	0.3404	0.1008	0.2108	0.0928	0.2552	0.5477
3490	0.60555	-0.30036	1.756421	-3.732284	3.234151	1.000104	0.3485	0.1121	0.2186	0.0927	0.2281	0.5751
3491	0.69359	1.134282	1.545068	-1.783886	4.221735	1.000235	0.0789	0.0648	0.2067	0.1268	0.5228	0.237
3508	0.53165	0.000234	1.792456	-3.448736	3.516979	1.000136	0.2931	0.1018	0.2156	0.0991	0.2904	0.5015
3512	0.457	0.494285	1.789555	-2.960304	4.02979	1.000316	0.2055	0.0875	0.2112	0.1077	0.3881	0.3937
3516	0.56707	0.802629	1.7314	-2.509937	4.263755	1.000386	0.1504	0.0783	0.2099	0.1158	0.4456	0.3259
3549	0.45691	0.498829	1.774421	-2.986657	3.99424	0.999618	0.2002	0.0868	0.2131	0.1109	0.389	0.3881
3550	0.60051	0.445341	1.739578	-2.85732	3.985837	1.000258	0.2024	0.0952	0.2284	0.1065	0.3675	0.409
3552	0.56336	0.803032	1.738861	-2.539349	4.280981	0.999666	0.1483	0.077	0.2118	0.1131	0.4498	0.3251
3553	0.57396	0.222321	1.763106	-3.284039	3.718095	0.999888	0.2452	0.0959	0.2192	0.1115	0.3282	0.4481
3556	0.6723	-0.722295	1.629008	-3.803861	2.538183	1.00023	0.4436	0.1234	0.207	0.0759	0.1501	0.6816
3557	0.60105	0.379026	1.70496	-2.911124	3.850784	1.000587	0.2066	0.1	0.2285	0.111	0.3539	0.4213
3559	0.46758	-0.227605	1.859436	-3.863503	3.445118	1.000139	0.3421	0.098	0.2119	0.0952	0.2528	0.5492
3562	0.53299	0.010182	1.798544	-3.49732	3.567119	0.999643	0.2852	0.1015	0.2202	0.1016	0.2915	0.4987
3569	0.53049	-0.005445	1.812215	-3.484924	3.590178	0.999844	0.2921	0.1067	0.2124	0.1028	0.286	0.5043
3572	0.45817	0.521897	1.808595	-2.92046	4.12749	1.000167	0.2012	0.0899	0.2118	0.107	0.3901	0.3938
3574	0.64426	0.876585	1.649273	-2.260753	4.19019	1.000116	0.1237	0.0794	0.22	0.1201	0.4568	0.3065
3575	0.45901	0.509634	1.823018	-3.079549	4.124104	1.000054	0.2006	0.0893	0.2055	0.1145	0.3901	0.3919
3589	0.52346	0.69248	1.752973	-2.696554	4.12129	0.999999	0.167	0.0797	0.2105	0.1163	0.4265	0.3494
3590	0.60041	0.384707	1.722065	-2.909418	3.810736	0.999748	0.2145	0.0967	0.218	0.1113	0.3595	0.4187
3596	0.45788	0.497376	1.782554	-2.954927	3.99985	0.999803	0.1999	0.0892	0.2193	0.1057	0.3859	0.3946
3600	0.62376	-0.093619	1.715779	-3.379623	3.334428	1.000194	0.2981	0.1063	0.2418	0.0993	0.2545	0.5286
3603	0.57068	0.187418	1.767653	-3.290892	3.634712	0.999696	0.2502	0.1002	0.2176	0.1085	0.3235	0.459
3604	0.45743	0.480652	1.777132	-3.029694	3.944975	1.000043	0.2016	0.0902	0.2143	0.1112	0.3827	0.3921
3605	0.61023	-1.025692	1.786267	-4.453083	2.55076	0.999926	0.5116	0.1088	0.1842	0.0649	0.1305	0.7202
3607	0.62498	-0.070309	1.735731	-3.343906	3.394378	0.999686	0.2996	0.1055	0.2309	0.1003	0.2637	0.5209
3608	0.62323	-0.04531	1.743219	-3.39942	3.435347	0.999694	0.2942	0.1082	0.227	0.0981	0.2725	0.515
3609	0.65184	-0.41385	1.699626	-3.595706	3.05999	1.000047	0.3765	0.1204	0.217	0.0844	0.2017	0.6117
3611	0.53149	0.008243	1.805752	-3.458318	3.510388	0.999948	0.2878	0.1056	0.2163	0.1017	0.2886	0.4997
3612	0.45828	0.519891	1.790221	-2.971595	4.01097	0.999965	0.197	0.0877	0.2156	0.1106	0.3891	0.3906
3614	0.57339	0.16446	1.786293	-3.263021	3.720815	1.00019	0.2624	0.1	0.2137	0.1035	0.3204	0.4656
3615	0.69045	1.638581	1.568767	-1.368654	4.811391	1.000034	0.0425	0.0417	0.1548	0.1094	0.6516	0.1467
3617	0.54227	-0.769286	1.849241	-4.324439	2.967902	1.000091	0.4527	0.1077	0.2016	0.0705	0.1675	0.6709
3619	0.57895	-0.501235	1.798656	-3.977054	3.131886	1.00017	0.3931	0.108	0.2152	0.0845	0.1992	0.6144
3623	0.70227	-0.030908	1.524006	-2.874783	3.085845	1.000835	0.2671	0.1218	0.2591	0.1138	0.2382	0.5217
3624	0.65565	1.49871	1.63082	-1.563676	4.840705	1.000357	0.0582	0.0455	0.1701	0.1142	0.612	0.1785
3625	0.59983	0.367991	1.715032	-2.907881	3.801354	0.999935	0.2151	0.0951	0.2292	0.1134	0.3472	0.4231
3626	0.66562	1.096513	1.610877	-1.976556	4.32804	0.999977	0.0921	0.0681	0.2025	0.124	0.5133	0.2518
3631	0.52438	0.692003	1.765022	-2.718938	4.192969	0.999883	0.1696	0.0813	0.2094	0.1147	0.425	0.345
3632	0.67548	1.091973	1.609482	-1.98204	4.358403	1.000354	0.0947	0.0631	0.2041	0.1248	0.5133	0.2487
3633	0.65085	-0.322478	1.678628	-3.517521	3.085684	0.999985	0.3496	0.1196	0.23	0.0865	0.2143	0.5881
3635	0.64618	0.852646	1.630055	-2.326963	4.082597	1.000579	0.1298	0.0747	0.2124	0.1218	0.4613	0.3025
3636	0.67126	-0.122613	1.653997	-3.247279	3.249345	0.999764	0.3065	0.1133	0.2382	0.0949	0.2471	0.5376
3642	0.46035	0.492306	1.810039	-3.00825	4.131399	0.999848	0.2085	0.0852	0.2066	0.108	0.3917	0.392
3643	0.66619	0.584585	1.629647	-2.459761	3.89856	1.000474	0.1666	0.0873	0.2362	0.1181	0.3918	0.3668
3645	0.66978	0.486232	1.654569	-2.605541	3.853497	0.99972	0.1833	0.0963	0.2315	0.1215	0.3674	0.3922
3646	0.45856	0.511216	1.800517	-2.931516	4.087631	1.000186	0.2037	0.089	0.2094	0.1105	0.3874	0.3927
3651	0.61465	-1.917282	1.802686	-5.427549	1.685184	1.000564	0.6943	0.0885	0.1284	0.0348	0.054	0.857
3655	0.6013	0.356392	1.72209	-2.951904	3.750889	1.000147	0.2166	0.0968	0.2268	0.1093	0.3505	0.4212
3658	0.59614	1.011724	1.705456	-2.262903	4.428026	1.000368	0.118	0.072	0.2018	0.1084	0.4998	0.2825
3661	0.52517	0.670235	1.789447	-2.78028	4.24372	1.000197	0.1738	0.0835	0.2091	0.1086	0.425	0.3538
3662	0.45909	0.499231	1.789108	-3.028903	4.010561	0.999798	0.2011	0.0871	0.2138	0.1068	0.3912	0.3945
3664	0.6341	0.732263	1.669985	-2.458817	4.128727	1.000466	0.1496	0.0817	0.2244	0.1217	0.4226	0.3319
3667	0.67614	0.793554	1.60535	-2.299224	4.071374	1.000193	0.1285	0.0803	0.2251	0.1324	0.4337	0.3117
3670	0.5657	0.802338	1.720541	-2.486534	4.22055	1.000029	0.1514	0.0754	0.2117	0.1108	0.4507	0.3268
3672	0.69454	-0.622026	1.501642	-3.384442	2.440283	0.999964	0.413	0.1327	0.2286	0.0846	0.1411	0.6685
3673	0.4575	0.522207	1.785556	-2.917454	4.046435	0.999871	0.197	0.0896	0.2118	0.1085	0.3931	0.3869
3675	0.66028	0.390683	1.658212	-2.741268	3.72704	0.999848	0.201	0.1029	0.2367	0.1135	0.3459	0.4132
3676	0.67	-2.465158	1.533807	-5.312072	0.692126	1.00011	0.8299	0.0655	0.072	0.0144	0.0182	0.9397
3678	0.66044	0.410223	1.642997	-2.728062	3.734344	0.999819	0.1957	0.0973	0.2371	0.1182	0.3517	0.4113
3679	0.62506	-0.142421	1.74324	-3.467938	3.367725	1.000152	0.3117	0.1111	0.2315	0.0961	0.2496	0.5364
3680	0.45794	0.520943	1.804798	-3.025603	4.091497	0.999771	0.1973	0.0847	0.2194	0.1088	0.3898	0.3845
3682	0.53452	0.008656	1.818845	-3.514204	3.592122	0.999895	0.2877	0.1044	0.2136	0.1013	0.293	0.5
3685	0.46038	0.509991	1.802501	-3.049063	4.002249	1.000426	0.2029	0.0881	0.2058	0.1077	0.3955	0.3863
3688	0.65805	0.958576	1.635382	-2.112691	4.250138	1.000049	0.1116	0.0784	0.2099	0.1169	0.4832	0.2853
3689	0.45543	0.501659	1.78299	-2.978375	4.006151	1.000096	0.2012	0.0885	0.2131	0.1067	0.3905	0.3932
3690	0.64121	-0.553524	1.739387	-3.822809	3.00262	1.000557	0.4118	0.1146	0.2018	0.0844	0.1874	0.6363
3691	0.64292	-0.566508	1.694132	-3.767242	2.820254	1.000252	0.4117	0.1081	0.2164	0.0855	0.1783	0.634
3692	0.60096	0.367161	1.710493	-2.901428	3.77255	1.000371	0.2118	0.0939	0.2288	0.1176	0.3479	0.4175
3693	0.45882	0.491835	1.809702	-3.041056	4.067091	0.999704	0.2054	0.0902	0.2076	0.1048	0.392	0.3954
3694	0.64862	0.277406	1.661298	-2.880206	3.612409	1.000316	0.2288	0.0977	0.2297	0.1179	0.3259	0.4396
3695	0.52475	0.636439	1.777425	-2.796945	4.178484	0.999749	0.1753	0.0859	0.2156	0.1163	0.4069	0.3595
3696	0.6522	0.176575	1.688535	-3.035214	3.600909	0.999893	0.2463	0.1059	0.2307	0.1138	0.3033	0.4653
3697	0.53414	-0.033026	1.797223	-3.507136	3.458969	0.99995	0.3005	0.101	0.2168	0.0977	0.284	0.5139
3698	0.63887	0.083774	1.695226	-3.151672	3.551621	1.000142	0.2627	0.1101	0.2282	0.1098	0.2892	0.4914
3699	0.62615	-0.184423	1.758909	-3.506025	3.358585	1.000051	0.3272	0.1082	0.2206	0.099	0.245	0.5522
3700	0.46649	-0.244081	1.826491	-3.790883	3.346153	1.000208	0.3367	0.1076	0.2159	0.0878	0.252	0.5602
3703	0.54033	-0.150926	1.846782	-3.806468	3.439125	1.000025	0.3239	0.1008	0.2139	0.0939	0.2675	0.5305
3704	0.63982	0.062114	1.717396	-3.206513	3.530652	0.999692	0.2718	0.1097	0.2257	0.1005	0.2923	0.4953
3706	0.66073	-0.198595	1.649051	-3.324997	3.132896	1.00001	0.3225	0.1155	0.2312	0.1029	0.2279	0.556
3707	0.52478	0.678045	1.770674	-2.712073	4.181172	1.000043	0.1695	0.0864	0.2139	0.1097	0.4205	0.3591
3708	0.72754	1.232185	1.261142	-1.035319	3.902834	1.001181	0.0275	0.0483	0.2171	0.1543	0.5528	0.1627
3709	0.68766	0.244999	1.584902	-2.716849	3.499518	0.999944	0.2213	0.1107	0.2433	0.1151	0.3096	0.4519
3710	0.71201	-1.148678	1.595254	-4.16983	2.088106	1.000046	0.5481	0.1209	0.183	0.0528	0.0952	0.7743
3712	0.64202	-0.587467	1.699587	-3.8247	2.83776	1.000506	0.4117	0.1182	0.2163	0.0817	0.1721	0.6412
3714	0.60373	0.365419	1.751581	-3.015838	3.832448	1.000217	0.2205	0.0951	0.2181	0.1099	0.3564	0.421
3716	0.46782	-0.191188	1.851112	-3.725345	3.47618	0.999958	0.3317	0.1045	0.2149	0.0917	0.2572	0.5479
3717	0.61698	1.115867	1.68433	-2.101198	4.515072	1.000045	0.1015	0.0663	0.1967	0.1151	0.5204	0.2551
3720	0.68467	0.425634	1.591447	-2.528756	3.693229	0.999829	0.1878	0.1033	0.2387	0.1219	0.3483	0.4082
3725	0.69593	1.722008	1.507273	-1.156701	4.753336	1.000294	0.0325	0.0336	0.147	0.1075	0.6794	0.1271
3726	0.56958	0.836229	1.715567	-2.50807	4.220035	1.000498	0.1386	0.0797	0.2125	0.1142	0.455	0.3197
3728	0.57382	0.237941	1.785087	-3.233986	3.834553	1.000157	0.2424	0.0963	0.2227	0.104	0.3346	0.4513
3735	0.654	0.987696	1.633478	-2.193382	4.27959	0.999825	0.1076	0.0739	0.2051	0.1249	0.4885	0.2751
3736	0.65077	-0.991367	1.672989	-4.108189	2.377475	1.000049	0.5135	0.1109	0.1907	0.0652	0.1197	0.7272
3737	0.66067	0.864107	1.650064	-2.361069	4.125182	1.000259	0.1295	0.0719	0.2158	0.1242	0.4586	0.2993
3738	0.60634	-0.283278	1.765055	-3.653605	3.257698	1.000081	0.3461	0.1065	0.2206	0.0971	0.2297	0.5673
3739	0.6252	-0.112659	1.740184	-3.403153	3.336906	0.999825	0.3145	0.1069	0.2295	0.0881	0.261	0.5418
3744	0.4569	0.505354	1.81015	-3.014417	4.074208	1.000445	0.2038	0.0892	0.2076	0.1077	0.3917	0.393
3746	0.46148	0.507797	1.815595	-3.03058	4.112711	0.999951	0.2042	0.0862	0.2097	0.1085	0.3914	0.3882
3747	0.5753	0.182709	1.792816	-3.309054	3.782161	1.000201	0.2579	0.0936	0.2225	0.1045	0.3215	0.4639
3748	0.46657	-0.247533	1.851234	-3.829054	3.421988	1.00051	0.3447	0.1018	0.2124	0.0885	0.2526	0.5589
3749	0.67737	1.361151	1.587533	-1.607265	4.648575	1.000982	0.0615	0.0557	0.1853	0.1168	0.5807	0.2011
3751	0.69042	0.972865	1.573058	-1.988145	4.21327	1.000359	0.099	0.0724	0.2217	0.1242	0.4827	0.2736
3752	0.68311	0.933658	1.574127	-2.039336	4.172418	0.999671	0.1053	0.0783	0.2159	0.1302	0.4703	0.2829
3757	0.61476	1.112893	1.684233	-2.099347	4.469362	0.999829	0.103	0.0687	0.1883	0.1163	0.5237	0.2594
3758	0.4614	0.528908	1.80102	-2.96565	4.114921	1.000097	0.1986	0.0868	0.2126	0.1113	0.3907	0.3834
3759	0.64935	0.204043	1.678187	-2.964032	3.530986	0.999915	0.2422	0.1026	0.2291	0.1071	0.319	0.4582
3760	0.5957	0.990509	1.709074	-2.312627	4.446686	1.000161	0.1209	0.0703	0.1988	0.119	0.491	0.2809
3762	0.60502	-0.299349	1.751975	-3.650382	3.157328	1.00025	0.3464	0.1103	0.2243	0.0917	0.2273	0.575
3763	0.60929	-0.304412	1.767362	-3.709415	3.203813	0.99994	0.3483	0.1106	0.2221	0.091	0.228	0.5774
3764	0.60355	-0.271891	1.76788	-3.63992	3.259108	1.000113	0.3445	0.1123	0.2168	0.0927	0.2337	0.5661
3765	0.45684	0.474483	1.7903	-3.064747	3.98505	0.999808	0.2049	0.0913	0.2102	0.113	0.3806	0.4013
3766	0.5918	0.98223	1.692564	-2.271342	4.354813	0.999879	0.1194	0.0726	0.1969	0.1187	0.4924	0.283
3769	0.52624	0.650096	1.720716	-2.695636	4.028271	0.999982	0.1676	0.086	0.2116	0.1201	0.4147	0.356
3770	0.57926	-0.525885	1.828677	-3.991577	3.096617	0.999848	0.4076	0.1044	0.2023	0.0832	0.2025	0.6222
3773	0.53356	-0.021387	1.822759	-3.46493	3.72089	1.000341	0.3028	0.1004	0.2154	0.094	0.2874	0.514
3775	0.45779	0.455331	1.787435	-3.073266	3.977739	1.000014	0.2054	0.0895	0.2155	0.1126	0.377	0.398
3778	0.59972	0.37296	1.732087	-2.896586	3.877915	1.000076	0.216	0.0974	0.2215	0.1092	0.3559	0.4268
3781	0.62102	0.504593	1.722245	-2.815674	4.014072	1.000305	0.1921	0.0889	0.2273	0.1125	0.3792	0.392
3782	0.45834	0.508565	1.797012	-2.982729	4.05594	1.000099	0.1991	0.0931	0.2099	0.104	0.3939	0.3891
3784	0.58309	-1.323816	1.844386	-4.892595	2.359097	1.000028	0.5735	0.1006	0.1644	0.0574	0.1041	0.7647
3785	0.6406	1.340266	1.614176	-1.782333	4.519749	1.000884	0.0726	0.0542	0.175	0.1133	0.5849	0.2062
3790	0.60196	0.318225	1.732363	-3.030317	3.866009	0.999643	0.227	0.0928	0.2228	0.1123	0.3451	0.4313
3791	0.67064	-1.042425	1.60954	-4.0697	2.250039	1.000653	0.5173	0.1238	0.1955	0.0568	0.1066	0.7503
3792	0.65987	0.471907	1.628857	-2.620005	3.738863	1.000179	0.1815	0.1028	0.2351	0.1136	0.367	0.3984
3795	0.65786	0.388525	1.653777	-2.72489	3.731036	0.999735	0.2014	0.0948	0.2348	0.1183	0.3507	0.4131
3796	0.60874	-0.354933	1.772719	-3.715206	3.277091	0.999863	0.3636	0.1129	0.2144	0.0913	0.2178	0.5905
3797	0.60272	0.289064	1.744285	-3.059174	3.788057	1.000222	0.2256	0.1029	0.2277	0.112	0.3318	0.4403
3798	0.65343	0.62877	1.714888	-2.660517	4.041162	1.000131	0.1705	0.0912	0.2155	0.1131	0.4097	0.3643
3801	0.6708	-0.040572	1.656628	-3.169521	3.344736	0.999804	0.2864	0.1125	0.2379	0.0991	0.2641	0.5176
3815	0.45864	0.512142	1.798152	-2.980857	4.009518	1.000119	0.2024	0.0826	0.2116	0.106	0.3974	0.3879
3818	0.45756	0.489186	1.774043	-2.991348	4.011689	1.000115	0.2013	0.0893	0.2134	0.1114	0.3846	0.392
3832	0.54376	-0.778288	1.866144	-4.452485	2.939235	0.99981	0.452	0.1078	0.1944	0.0804	0.1654	0.6601
3833	0.53337	0.033399	1.817514	-3.499291	3.641406	0.999847	0.2824	0.1054	0.2185	0.1021	0.2916	0.4956
3837	0.66639	0.562691	1.620339	-2.496617	3.878621	0.999806	0.1634	0.0996	0.2328	0.1181	0.3861	0.3799
3839	0.6195	0.578845	1.70442	-2.685825	4.004165	0.999682	0.1806	0.0886	0.2198	0.1155	0.3955	0.3734
3840	0.71506	1.196898	1.459928	-1.52953	4.207672	1.000357	0.0604	0.06	0.2047	0.1344	0.5405	0.2067
3843	0.6335	1.212932	1.655137	-2.033851	4.518001	1.000311	0.0884	0.0603	0.186	0.1209	0.5444	0.2302
3848	0.63242	0.690379	1.686098	-2.496796	4.097933	1.000115	0.1608	0.0831	0.2154	0.1197	0.421	0.3448
3849	0.57527	0.161617	1.779417	-3.26568	3.664265	0.999818	0.2606	0.0924	0.2238	0.1074	0.3158	0.4654
3850	0.61623	1.093928	1.677714	-2.158021	4.407187	0.999721	0.1074	0.0646	0.1896	0.1202	0.5182	0.2591
3851	0.64109	-0.542206	1.73441	-3.804316	2.9467	0.999928	0.409	0.114	0.2093	0.0764	0.1913	0.6301
3852	0.63168	1.228189	1.658182	-1.910159	4.564505	0.999819	0.0877	0.0611	0.1871	0.1153	0.5488	0.2311
3853	0.4572	0.520996	1.794075	-2.950426	4.059497	0.999955	0.2011	0.0877	0.2073	0.1076	0.3963	0.3889
3855	0.52727	0.667142	1.755635	-2.710643	4.154571	1.000001	0.1693	0.0832	0.2149	0.1107	0.4219	0.3557
3856	0.57313	0.182515	1.743033	-3.152201	3.636184	0.999895	0.2555	0.0985	0.2168	0.1068	0.3224	0.4636
3858	0.45973	0.44677	1.790057	-3.020256	3.976009	1.000613	0.2093	0.0871	0.2179	0.1064	0.3793	0.4011
3859	0.64267	-0.601296	1.697806	-3.812412	2.853882	1.000056	0.4168	0.1133	0.2151	0.081	0.1738	0.6459
3861	0.45812	0.507318	1.788547	-2.967936	4.04006	0.999984	0.2036	0.0882	0.2091	0.1084	0.3907	0.3922
3875	0.53074	0.03382	1.837379	-3.566384	3.628475	0.999998	0.284	0.0983	0.2256	0.0962	0.2959	0.4984
3881	0.65346	-1.020605	1.708335	-4.277014	2.439387	1.000311	0.5124	0.1121	0.1903	0.0657	0.1195	0.7297
3883	0.67431	0.147097	1.616844	-2.882588	3.397267	1.000337	0.2431	0.1099	0.2437	0.112	0.2913	0.4779
3884	0.67552	1.079923	1.619196	-2.041729	4.360987	1.000279	0.0959	0.0679	0.1987	0.1226	0.5149	0.254
3885	0.70344	1.647495	1.554335	-1.323047	4.801169	1.000251	0.0409	0.0393	0.1538	0.1089	0.6571	0.1463
3888	0.45701	0.505089	1.814264	-3.021212	4.027747	1.000495	0.2047	0.0854	0.2071	0.1102	0.3926	0.3921
3890	0.58459	-1.30673	1.857073	-4.847302	2.417495	1.000445	0.5724	0.0988	0.1631	0.0551	0.1106	0.7608
3891	0.45986	0.503634	1.828718	-3.124075	4.118441	0.999775	0.2002	0.093	0.2068	0.1097	0.3903	0.3928
3895	0.66872	-1.287593	1.657618	-4.440793	2.044364	1.000977	0.5785	0.1127	0.1652	0.0547	0.0889	0.7823
3898	0.53487	-0.073136	1.80198	-3.569012	3.497303	1.000008	0.3036	0.1052	0.2199	0.0989	0.2724	0.5195
3899	0.65637	0.430911	1.629146	-2.698279	3.721098	0.999968	0.1919	0.0937	0.2429	0.1149	0.3566	0.4044
3902	0.5789	0.023497	1.802306	-3.477352	3.646368	1.000366	0.287	0.1048	0.2195	0.0988	0.2899	0.4993
3906	0.56489	0.800568	1.724461	-2.532783	4.230175	1.000833	0.1473	0.0789	0.2127	0.1096	0.4515	0.3283
3908	0.73723	1.331574	1.3547	-1.171484	4.094447	1.000168	0.0352	0.0483	0.1989	0.1348	0.5828	0.1642
3909	0.70472	0.83147	1.486884	-1.94978	3.912303	1.000595	0.1072	0.0779	0.2369	0.1381	0.4399	0.2908
3910	0.52305	0.668266	1.756366	-2.730359	4.160344	1.000698	0.1713	0.0839	0.2114	0.1133	0.4201	0.3572
3911	0.46977	-0.201481	1.863429	-3.891755	3.458816	1.000579	0.3362	0.098	0.209	0.0982	0.2586	0.5398
3912	0.65785	0.403247	1.62213	-2.662174	3.676822	1.000358	0.1985	0.0952	0.2372	0.1178	0.3513	0.4083
3913	0.69186	1.547033	1.551195	-1.377296	4.657385	1.000157	0.0466	0.0426	0.1667	0.1137	0.6304	0.1608
3914	0.63903	0.081046	1.691019	-3.154351	3.493635	1.000594	0.2609	0.1111	0.2303	0.1079	0.2898	0.4874
3915	0.67712	-0.807746	1.590768	-3.83509	2.443973	0.999835	0.4607	0.1272	0.2109	0.0724	0.1288	0.7022
3918	0.63396	0.726291	1.67323	-2.463652	4.044701	1.000012	0.1507	0.0826	0.2236	0.1181	0.425	0.3357
3921	0.61675	1.111432	1.685171	-2.106455	4.503455	1.000148	0.1045	0.0629	0.1959	0.1191	0.5176	0.2565
3925	0.66936	0.534895	1.64427	-2.586587	3.837507	1.000021	0.1755	0.0921	0.23	0.117	0.3854	0.3814
3927	0.61538	1.11713	1.679892	-2.100069	4.46042	0.999927	0.1008	0.0654	0.1971	0.1196	0.5171	0.2601
3929	0.5361	-0.037352	1.835718	-3.606323	3.580591	0.999921	0.3025	0.1008	0.2151	0.0975	0.2841	0.5098
3931	0.70616	0.56411	1.443459	-2.127626	3.486565	0.999815	0.1384	0.097	0.2616	0.1313	0.3717	0.3586
3932	0.66487	0.558789	1.616738	-2.45386	3.900562	1.000464	0.1668	0.0923	0.239	0.1206	0.3813	0.3746
3936	0.53208	0.003915	1.818713	-3.570411	3.622543	1.000073	0.2926	0.0969	0.2206	0.0996	0.2903	0.4962
3937	0.66309	1.132885	1.625742	-1.970144	4.376631	1.000193	0.0912	0.068	0.1982	0.1219	0.5207	0.2482
3952	0.68824	-0.672297	1.512303	-3.478367	2.424319	1.000249	0.4295	0.1299	0.223	0.0843	0.1333	0.6804
3954	0.45687	0.483675	1.80138	-3.044773	4.014616	0.999739	0.2047	0.0917	0.2109	0.1065	0.3862	0.396
3955	0.45742	0.48511	1.814369	-3.130667	4.050402	1.000145	0.2043	0.0869	0.2146	0.1107	0.3835	0.3971
3957	0.45731	0.508533	1.808957	-2.960733	4.072457	0.999596	0.2047	0.0886	0.2049	0.1064	0.3954	0.3916
3960	0.52661	0.634323	1.763239	-2.7619	4.126953	0.999846	0.1793	0.0852	0.2091	0.1132	0.4132	0.3667
3964	0.57115	0.178363	1.767838	-3.235012	3.624005	1.000283	0.2552	0.0962	0.2226	0.1035	0.3225	0.4624
3972	0.57296	0.218796	1.771092	-3.215838	3.725325	1.000288	0.2482	0.0974	0.2181	0.1074	0.3289	0.4517
3973	0.68385	0.947475	1.59173	-2.095612	4.160618	0.999865	0.1095	0.0745	0.2146	0.1169	0.4845	0.2793
3975	0.70404	0.062137	1.51313	-2.739464	3.179747	0.999792	0.247	0.1211	0.2621	0.1066	0.2632	0.4972
3976	0.46506	-0.241067	1.834232	-3.768886	3.421456	0.999826	0.3422	0.1028	0.2179	0.0904	0.2467	0.5584
3977	0.47086	-0.190768	1.825753	-3.796361	3.471615	1.000014	0.3321	0.1065	0.2085	0.0974	0.2555	0.5423
3978	0.45796	0.534617	1.7895	-2.963058	4.088659	0.999816	0.1969	0.0848	0.214	0.1087	0.3956	0.3862
3980	0.58737	-1.335175	1.85774	-4.938594	2.371964	1.000251	0.5725	0.1027	0.1674	0.052	0.1054	0.77
3981	0.53463	0.030615	1.830923	-3.488136	3.653819	1.000557	0.2874	0.1015	0.2155	0.0954	0.3002	0.4997
3982	0.62692	-0.824261	1.754406	-4.161769	2.738271	1.000503	0.4679	0.1089	0.2026	0.0733	0.1473	0.6871
3983	0.70738	0.415633	1.417398	-2.247004	3.30615	1.000725	0.1568	0.1063	0.2777	0.1322	0.327	0.3964
3984	0.46847	-0.251506	1.863534	-3.953528	3.353544	1.000094	0.3402	0.1053	0.2061	0.0944	0.254	0.5534
3985	0.61053	0.097333	1.794436	-3.363737	3.672696	1.000172	0.2734	0.0969	0.2173	0.1102	0.3022	0.4792
3987	0.5655	0.825646	1.739911	-2.476609	4.382597	1.000995	0.1476	0.0773	0.2083	0.1176	0.4492	0.3197
3990	0.53447	-0.039441	1.831059	-3.643425	3.563615	0.999807	0.302	0.1028	0.2121	0.0995	0.2836	0.5105
3991	0.6121	1.130639	1.671225	-2.028518	4.48209	0.999846	0.0961	0.0676	0.1966	0.1178	0.5219	0.2544
3993	0.66146	1.545097	1.601279	-1.530428	4.779036	0.999917	0.0529	0.0458	0.1581	0.118	0.6252	0.1658
3995	0.62298	0.513929	1.676273	-2.718515	3.834169	1.000217	0.1847	0.0926	0.2243	0.1157	0.3827	0.3862
3996	0.54807	-0.78921	1.907033	-4.483865	3.001424	1.000193	0.4649	0.0944	0.1893	0.0782	0.1732	0.6589
4000	0.66885	0.026541	1.614367	-3.04342	3.280432	0.999923	0.2666	0.1137	0.2419	0.109	0.2688	0.4975
4004	0.45872	0.46185	1.790654	-2.986619	4.039791	0.999954	0.2055	0.0907	0.2215	0.1063	0.376	0.4012
4005	0.6668	0.576699	1.625926	-2.5227	3.852373	1.000062	0.1638	0.0937	0.2295	0.1228	0.3902	0.3725
4008	0.69222	-0.696037	1.472803	-3.447117	2.341443	1.000538	0.4323	0.1293	0.2341	0.0779	0.1264	0.6852
4009	0.66988	0.964746	1.622941	-2.164352	4.183052	1.000253	0.1119	0.0711	0.2082	0.1259	0.4829	0.2787
4010	0.45994	0.513375	1.784513	-2.958361	4.000456	0.999831	0.1989	0.0899	0.2102	0.1131	0.3879	0.3871
4012	0.66175	1.580355	1.59078	-1.457803	4.832392	1.000557	0.047	0.0437	0.1639	0.1122	0.6332	0.1594
4015	0.67559	0.646334	1.639192	-2.398055	4.066608	1.000617	0.1552	0.0909	0.2263	0.121	0.4066	0.3541
4017	0.57263	0.23401	1.765361	-3.171796	3.710915	1.000035	0.2459	0.0942	0.2272	0.1033	0.3294	0.4504
4018	0.68973	-0.499705	1.505573	-3.331813	2.543594	1.000031	0.3813	0.1322	0.2405	0.0854	0.1606	0.6429
4023	0.63792	0.086695	1.698662	-3.142705	3.475332	1.000033	0.2658	0.1017	0.2339	0.1073	0.2913	0.4881
4025	0.57683	0.209232	1.758624	-3.153433	3.73994	0.999979	0.2456	0.1023	0.2273	0.0975	0.3273	0.4614
4026	0.52576	0.6864	1.766488	-2.757385	4.230266	1.000028	0.1689	0.0785	0.2128	0.1091	0.4307	0.3455
4034	0.58075	-0.513322	1.796223	-3.967447	3.141148	0.99986	0.397	0.1105	0.2072	0.0917	0.1936	0.6125
4035	0.59375	0.961589	1.703501	-2.282168	4.394406	1.000271	0.1214	0.0739	0.205	0.1201	0.4796	0.2901
4036	0.61063	-1.038225	1.785186	-4.521352	2.542973	0.999828	0.5147	0.1135	0.1795	0.065	0.1273	0.7247
4037	0.61851	1.037891	1.719795	-2.253221	4.491309	1.000565	0.1173	0.0714	0.1978	0.1102	0.5033	0.2728
4038	0.69311	-0.18627	1.52111	-3.015064	3.032388	1.000367	0.303	0.1282	0.2546	0.1024	0.2118	0.5691
4040	0.56809	0.805964	1.750119	-2.566099	4.285061	1.000191	0.151	0.0835	0.1975	0.1139	0.4541	0.3289
4041	0.53341	-0.01595	1.80026	-3.517828	3.493861	1.000194	0.2916	0.102	0.221	0.1044	0.281	0.508
4045	0.64343	-0.583673	1.72761	-3.865842	2.883763	1.000316	0.4132	0.1121	0.2134	0.083	0.1783	0.6331
4048	0.61863	0.552438	1.71675	-2.735657	3.99345	0.999987	0.183	0.0898	0.2205	0.1147	0.392	0.3806
4049	0.56648	0.844578	1.72516	-2.47063	4.259763	1.000273	0.1417	0.0787	0.2098	0.1136	0.4562	0.3146
4050	0.56712	0.801281	1.733123	-2.604585	4.251341	1.000183	0.147	0.0753	0.2088	0.119	0.4499	0.3197
4051	0.62734	-0.802614	1.764808	-4.148248	2.704167	1.000076	0.461	0.1116	0.1993	0.0716	0.1565	0.6811
4052	0.62524	-0.070853	1.74101	-3.389104	3.437808	1.000262	0.3006	0.1065	0.2323	0.0996	0.261	0.5233
4053	0.70292	0.160009	1.453417	-2.541346	3.157581	1.000031	0.2108	0.1219	0.2763	0.1219	0.2691	0.4728
4055	0.53438	-0.007785	1.810989	-3.501371	3.57513	0.999884	0.2965	0.1026	0.2145	0.0995	0.2869	0.5052
4057	0.45937	0.505415	1.805832	-3.013449	4.06197	1.000142	0.2013	0.0851	0.2165	0.1099	0.3872	0.3894
4058	0.66149	-0.165919	1.65484	-3.326636	3.230551	1.000254	0.312	0.1162	0.2374	0.1009	0.2335	0.5526
4059	0.56849	0.841937	1.725947	-2.50306	4.258299	1.000427	0.141	0.0746	0.2072	0.1174	0.4598	0.3122
4060	0.45873	0.502923	1.806063	-2.997873	4.109511	0.999947	0.2046	0.0881	0.2046	0.1113	0.3914	0.39
4063	0.52641	0.666177	1.736313	-2.813687	4.105104	0.999786	0.1688	0.0817	0.2113	0.1171	0.4211	0.3487
4064	0.64177	0.068448	1.680487	-3.141325	3.465938	0.999685	0.2661	0.1064	0.2353	0.1099	0.2823	0.4898
4065	0.59477	0.969613	1.693776	-2.286551	4.347652	0.999972	0.1222	0.07	0.2033	0.1176	0.4869	0.2834
4066	0.46046	0.534589	1.79127	-2.851024	4.100069	1.000461	0.2013	0.0863	0.2116	0.1056	0.3952	0.3911
4071	0.45566	0.501737	1.786273	-2.90387	4.128631	0.999913	0.1978	0.0921	0.2136	0.1123	0.3842	0.3976
4074	0.46732	-0.196645	1.843558	-3.840591	3.406276	1.000777	0.3288	0.1084	0.2175	0.0882	0.2571	0.5546
4076	0.58023	-0.506285	1.820409	-3.998063	3.13021	1.000112	0.4032	0.1078	0.1977	0.0857	0.2056	0.6129
4077	0.69145	1.22842	1.545434	-1.68534	4.383149	1.000324	0.0721	0.0574	0.1984	0.1248	0.5473	0.2101
4082	0.536	-0.013382	1.834602	-3.595627	3.623608	0.999678	0.302	0.0946	0.2139	0.0988	0.2907	0.5039
4084	0.46821	-0.223379	1.860642	-3.841352	3.482595	0.999638	0.3396	0.1026	0.2091	0.0961	0.2526	0.5467
4086	0.64744	0.728018	1.651624	-2.449862	4.052176	0.999979	0.1449	0.0817	0.2285	0.1209	0.424	0.3346
4087	0.63279	0.664131	1.702609	-2.537433	4.090138	1.000421	0.1652	0.0902	0.2148	0.115	0.4148	0.3582
4088	0.64192	0.013236	1.734843	-3.328238	3.463029	1.000222	0.2813	0.1094	0.2274	0.1037	0.2782	0.5016
4089	0.62929	-0.821424	1.748301	-4.224977	2.572044	0.999859	0.4663	0.1138	0.1945	0.0759	0.1495	0.6804
4090	0.66284	-0.872218	1.681699	-4.024824	2.537241	0.999982	0.4779	0.119	0.201	0.0699	0.1322	0.7043
4091	0.46693	-0.256612	1.855806	-3.825152	3.453809	0.999945	0.3489	0.1032	0.2116	0.092	0.2443	0.5589
4092	0.46852	-0.201768	1.858511	-3.832139	3.498874	0.999786	0.3317	0.1072	0.2098	0.0959	0.2554	0.5493
4094	0.65974	-0.123001	1.671631	-3.330835	3.326718	0.999937	0.3058	0.1135	0.2325	0.0995	0.2487	0.5391
4099	0.64337	1.363042	1.635511	-1.725366	4.694628	1.000599	0.0683	0.0552	0.1832	0.115	0.5783	0.2056
4117	0.52552	0.627608	1.769512	-2.744195	4.13082	1.000436	0.18	0.084	0.21	0.1148	0.4112	0.3681
4121	0.65972	-0.811009	1.691755	-4.001626	2.58953	1.000549	0.4688	0.1146	0.1947	0.0773	0.1446	0.6892
4123	0.61496	-1.099836	1.80672	-4.560495	2.496587	0.999946	0.528	0.1091	0.1759	0.0633	0.1237	0.7336
4124	0.65192	-0.356199	1.685184	-3.651774	3.020086	0.999965	0.353	0.1129	0.23	0.0932	0.2109	0.5865
4125	0.67375	-1.059668	1.635962	-4.126966	2.287265	1.000302	0.5286	0.112	0.1925	0.062	0.1049	0.7449
4126	0.45689	0.50831	1.78109	-2.954727	3.989216	1.000117	0.1997	0.088	0.2101	0.1054	0.3968	0.3895
4130	0.63873	0.07148	1.704414	-3.179866	3.516562	1.000909	0.2659	0.1081	0.2307	0.108	0.2873	0.4873
4133	0.53555	-0.054401	1.811105	-3.587997	3.520797	0.999785	0.2993	0.1032	0.22	0.0987	0.2788	0.5129
4134	0.60258	0.33401	1.737389	-3.004864	3.850628	0.999914	0.2259	0.0927	0.2178	0.1145	0.3491	0.4257
4135	0.45578	0.490373	1.80412	-3.023031	4.088106	0.99977	0.2019	0.0902	0.2179	0.1081	0.3819	0.3944
4137	0.65074	0.277701	1.664078	-2.897285	3.640336	0.999786	0.221	0.1044	0.2432	0.1037	0.3277	0.4478
4139	0.56547	0.803724	1.735421	-2.523416	4.233899	1.000114	0.1483	0.0783	0.2127	0.1107	0.45	0.3251
4140	0.69609	-0.657902	1.496999	-3.380827	2.476214	0.999975	0.4296	0.1307	0.2241	0.0761	0.1395	0.6828
4141	0.64488	1.36664	1.614537	-1.680171	4.658859	1.00016	0.0669	0.0559	0.1786	0.1172	0.5814	0.2066
4144	0.56951	0.218886	1.747398	-3.141893	3.676648	1.000081	0.2413	0.099	0.2263	0.113	0.3204	0.4558
4145	0.71801	2.472024	1.445176	-0.211701	5.412454	1.000297	0.0055	0.0104	0.0663	0.0693	0.8485	0.0361
4147	0.66877	0.015188	1.616219	-3.000199	3.294013	0.999939	0.269	0.1142	0.2438	0.1065	0.2665	0.5085
4148	0.60611	-0.27066	1.777642	-3.631279	3.342277	0.999908	0.3456	0.1098	0.2181	0.0958	0.2307	0.5684
4149	0.65262	1.457196	1.628652	-1.621222	4.76188	1.000431	0.0634	0.0516	0.1682	0.1179	0.5989	0.1894
4152	0.67852	-1.648811	1.606594	-4.709909	1.632382	0.999858	0.6723	0.0966	0.1331	0.0433	0.0547	0.8458
4154	0.71178	0.79341	1.473852	-1.977347	3.816634	1.000372	0.1077	0.0855	0.2346	0.1389	0.4333	0.3016
4155	0.46909	-0.242985	1.857554	-3.877779	3.468754	0.999855	0.34	0.1068	0.2164	0.0886	0.2482	0.556
4158	0.68928	1.393162	1.559244	-1.588795	4.551821	1.000151	0.0601	0.0505	0.1777	0.1184	0.5933	0.1854
4161	0.45527	0.469365	1.772638	-2.942071	3.957887	1.000076	0.2039	0.0924	0.2157	0.1096	0.3784	0.4005
4162	0.6352	1.110925	1.671293	-2.122444	4.43058	1.000004	0.0996	0.0683	0.1979	0.1135	0.5207	0.2587
4163	0.56405	0.841851	1.730345	-2.53577	4.306189	0.999953	0.1441	0.0763	0.2056	0.119	0.455	0.3143
4171	0.45684	0.490806	1.796692	-3.036109	3.961624	1.000228	0.2069	0.0863	0.2035	0.111	0.3923	0.391
4172	0.45851	0.499226	1.810051	-3.002369	4.028381	0.999938	0.2054	0.0891	0.2034	0.112	0.3901	0.3959
4173	0.6723	0.737296	1.60657	-2.350103	4.001628	1.000254	0.1372	0.0868	0.2326	0.1133	0.4301	0.3322
4174	0.53485	0.002973	1.810188	-3.547683	3.594428	1.000007	0.292	0.0976	0.2212	0.0951	0.2941	0.5012
4175	0.46829	-0.247208	1.826018	-3.804595	3.386536	1.000255	0.3398	0.1023	0.2208	0.0907	0.2464	0.557
4185	0.69081	0.988551	1.581565	-2.014292	4.176	0.999992	0.1008	0.074	0.2152	0.1243	0.4857	0.2718
4188	0.46168	0.50212	1.822443	-3.03044	4.10565	0.999949	0.2038	0.0932	0.2047	0.1095	0.3888	0.3947
4189	0.62023	0.522457	1.690686	-2.707768	3.946272	0.999734	0.185	0.0915	0.2269	0.1166	0.38	0.3835
4190	0.62218	0.504888	1.716294	-2.774688	3.980729	0.999642	0.1902	0.0937	0.2215	0.114	0.3806	0.3893
4191	0.57874	-0.516639	1.815099	-4.008321	3.149207	0.999921	0.4023	0.1061	0.2066	0.0839	0.2011	0.6139
4192	0.52682	0.673515	1.771532	-2.780254	4.185171	0.999983	0.1702	0.0856	0.2094	0.108	0.4268	0.3564
4193	0.64456	0.836106	1.645661	-2.34781	4.117456	0.999905	0.1298	0.08	0.2123	0.1241	0.4538	0.3112
4194	0.594	0.974404	1.720644	-2.312217	4.409977	0.999906	0.1268	0.0735	0.195	0.1159	0.4888	0.2915
4197	0.60817	-0.333524	1.795552	-3.827766	3.240789	1.000027	0.3575	0.112	0.2191	0.0861	0.2253	0.5825
4199	0.63894	0.096719	1.697024	-3.119047	3.621781	1.000417	0.2609	0.1088	0.2312	0.1057	0.2934	0.4873
4200	0.53758	-0.064985	1.805165	-3.501346	3.524029	0.999967	0.3065	0.1018	0.2164	0.1001	0.2752	0.5184
4201	0.70136	-0.490442	1.425017	-3.117564	2.51372	1.000114	0.3763	0.1369	0.2533	0.0868	0.1467	0.6482
4205	0.65698	0.919752	1.632813	-2.214548	4.156075	0.999947	0.118	0.073	0.2142	0.1221	0.4727	0.2925
4207	0.46866	-0.257474	1.840133	-3.788514	3.349624	0.999877	0.3494	0.103	0.2082	0.0947	0.2447	0.5551
4208	0.70334	1.217333	1.546476	-1.69621	4.401515	1.000264	0.0692	0.0603	0.2002	0.1263	0.544	0.22
4209	0.54049	-0.756824	1.835072	-4.25752	2.849152	0.99979	0.4508	0.11	0.1941	0.0748	0.1703	0.6639
4210	0.45678	0.490654	1.791931	-2.947356	4.028964	0.999924	0.2044	0.0912	0.2124	0.1084	0.3836	0.3939
4211	0.7183	1.593603	1.413134	-1.024978	4.492359	0.999875	0.0264	0.0345	0.1627	0.1264	0.65	0.1247
4212	0.67373	1.092764	1.618164	-1.968627	4.348617	1.000284	0.0954	0.0669	0.2004	0.1257	0.5116	0.2519
4215	0.64996	-1.042799	1.685137	-4.252248	2.388026	0.999847	0.5171	0.1187	0.1875	0.0635	0.1132	0.7382
4216	0.59393	0.993333	1.694316	-2.246934	4.378122	1.000162	0.1201	0.0673	0.2012	0.1174	0.494	0.2781
4217	0.60572	-0.307958	1.78965	-3.740717	3.299221	0.999913	0.3501	0.1078	0.2224	0.0907	0.229	0.5708
4218	0.45912	0.508286	1.804203	-2.955385	4.053569	0.999998	0.2038	0.0864	0.2109	0.1062	0.3927	0.3943
4221	0.5261	0.657983	1.773551	-2.791593	4.163477	0.999887	0.1763	0.0787	0.2159	0.1083	0.4208	0.3546
4222	0.46867	-0.247427	1.870254	-3.876434	3.540694	0.999907	0.3492	0.1009	0.2119	0.0892	0.2488	0.5589
4223	0.68084	-0.732147	1.591591	-3.711527	2.550356	1.000141	0.4453	0.1283	0.2096	0.0773	0.1395	0.6902
4225	0.52304	0.660675	1.770099	-2.789928	4.174233	1.000301	0.1738	0.0813	0.2089	0.114	0.422	0.349
4232	0.64043	-0.580028	1.729802	-3.870321	2.83663	1.000259	0.4117	0.1146	0.2046	0.0866	0.1825	0.6352
4233	0.69165	0.701798	1.540081	-2.191235	3.81789	1.00034	0.1346	0.0856	0.2349	0.1322	0.4127	0.3313
4234	0.68732	0.695806	1.622684	-2.382239	3.952424	0.999958	0.1439	0.0893	0.2317	0.1208	0.4143	0.342
4236	0.45586	0.526145	1.820097	-2.996293	4.119498	1.000096	0.202	0.0824	0.2105	0.1113	0.3938	0.3851
4238	0.45773	0.503001	1.788875	-2.933729	4.068962	0.99988	0.2021	0.0896	0.2084	0.1112	0.3887	0.39
4239	0.52557	0.671312	1.764888	-2.73175	4.169724	0.9996	0.1723	0.0815	0.2111	0.112	0.4231	0.3543
4242	0.46885	-0.220606	1.839968	-3.882067	3.382781	0.999851	0.3321	0.106	0.2157	0.0969	0.2493	0.5499
4247	0.45643	0.506213	1.803772	-3.049285	3.996028	0.999907	0.2017	0.093	0.2035	0.1103	0.3915	0.3965
4248	0.46768	-0.190197	1.866444	-3.827863	3.522265	0.999916	0.3318	0.1022	0.2172	0.0913	0.2575	0.5434
4249	0.61225	0.042241	1.80384	-3.446865	3.579497	1.000698	0.2855	0.0982	0.2218	0.0967	0.2978	0.4907
4253	0.60076	0.374169	1.737254	-2.923818	3.872404	0.999706	0.2151	0.0946	0.225	0.1097	0.3556	0.4192
4254	0.46691	-0.235215	1.868317	-3.870997	3.381147	1.000078	0.3384	0.1028	0.2135	0.0911	0.2542	0.5486
4255	0.7352	1.965418	1.286179	-0.393197	4.610587	1.000313	0.0065	0.0142	0.1027	0.1087	0.7679	0.0551
4256	0.65132	0.19519	1.664929	-2.934729	3.558364	0.999793	0.239	0.1047	0.2396	0.1084	0.3083	0.4618
4258	0.58184	-0.53216	1.798351	-3.972125	3.047976	1.000243	0.4019	0.1087	0.2117	0.0817	0.196	0.6174
4261	0.52403	0.721739	1.756116	-2.711217	4.229485	0.999829	0.1633	0.0759	0.2158	0.1132	0.4318	0.3361
4283	0.61042	-1.013758	1.796882	-4.454938	2.527807	0.999988	0.5026	0.1129	0.187	0.0638	0.1337	0.7179
4284	0.53457	-0.010688	1.816831	-3.534466	3.581451	0.999833	0.2931	0.1021	0.2195	0.0981	0.2872	0.5047
4285	0.62138	-0.099241	1.725939	-3.38623	3.354851	1.000373	0.3046	0.1116	0.2208	0.1	0.263	0.5305
4286	0.66336	0.603512	1.626233	-2.480953	3.880622	1.000159	0.1635	0.0893	0.2326	0.117	0.3976	0.3638
4287	0.53607	0.030318	1.787728	-3.447314	3.618645	1.000059	0.283	0.1037	0.2208	0.0988	0.2937	0.4982
4288	0.46946	-0.246368	1.861429	-3.849895	3.440443	0.999878	0.3403	0.107	0.2111	0.0967	0.2449	0.5559
4291	0.45795	0.4841	1.785246	-2.987651	3.953434	0.999876	0.2062	0.0869	0.2117	0.1054	0.3898	0.3937
4292	0.66777	0.549849	1.649585	-2.566606	3.9217	0.999821	0.1672	0.0993	0.2355	0.1194	0.3786	0.3805
4293	0.66605	0.5497	1.62967	-2.521224	3.845413	1.000117	0.1753	0.0932	0.2311	0.1154	0.385	0.3767
4294	0.52334	0.648082	1.753178	-2.747623	4.195321	1.000379	0.1708	0.0834	0.2155	0.1161	0.4142	0.3554
4295	0.59626	0.967135	1.690333	-2.293485	4.343543	1.000042	0.123	0.0738	0.1947	0.1199	0.4886	0.287
4296	0.70763	0.24049	1.438468	-2.395484	3.178402	1.000078	0.197	0.1213	0.2652	0.1265	0.29	0.4492
4297	0.66108	1.54649	1.600488	-1.511487	4.849096	1.000333	0.0496	0.047	0.1633	0.1157	0.6244	0.1655
4300	0.68186	-0.590717	1.574474	-3.552188	2.671692	0.999839	0.4078	0.1304	0.2249	0.0818	0.1551	0.6607
4301	0.45765	0.520216	1.813804	-3.003063	4.155078	1.000253	0.2032	0.0842	0.2063	0.1158	0.3905	0.3884
4302	0.67548	0.641196	1.621935	-2.350366	3.961921	1.000452	0.1567	0.091	0.2327	0.1148	0.4048	0.3575
4306	0.65177	-0.364572	1.679409	-3.592001	3.005109	0.99982	0.3561	0.1226	0.2272	0.0899	0.2042	0.597
4308	0.45664	0.51598	1.803494	-3.060509	4.058455	0.999639	0.2002	0.0844	0.2106	0.1149	0.3899	0.3832
4311	0.70262	0.052654	1.441594	-2.609742	3.006829	0.999667	0.2371	0.1228	0.2779	0.1127	0.2495	0.4982
4317	0.53322	-0.017099	1.819584	-3.557526	3.531799	0.999888	0.3003	0.0979	0.2192	0.096	0.2866	0.5092
4320	0.52537	0.622113	1.769871	-2.786017	4.13543	1.000753	0.1808	0.0849	0.2124	0.1072	0.4147	0.3699
4321	0.46478	-0.217375	1.854559	-3.857105	3.431301	0.999603	0.3393	0.0966	0.2127	0.0946	0.2568	0.5475
4322	0.57679	0.185037	1.783191	-3.278793	3.750966	1.00008	0.2526	0.0992	0.2239	0.1076	0.3167	0.4622
4323	0.65124	0.224459	1.663787	-2.950322	3.566678	0.999795	0.2344	0.1003	0.237	0.1147	0.3136	0.4523
4324	0.56324	0.816568	1.6906	-2.441316	4.140482	0.999906	0.1424	0.0763	0.206	0.1207	0.4546	0.3137
4325	0.69405	0.743148	1.609294	-2.230405	4.064495	1.000067	0.1396	0.083	0.228	0.1226	0.4268	0.331
4326	0.45783	0.520957	1.773216	-2.892913	4.065047	1.000189	0.2003	0.0846	0.208	0.114	0.3931	0.3819
4327	0.6507	-0.349857	1.683604	-3.581653	3.078705	0.999771	0.3551	0.1191	0.2232	0.0994	0.2032	0.5938
4328	0.53259	-0.005925	1.815887	-3.475673	3.590537	0.999766	0.2952	0.1004	0.2122	0.105	0.2872	0.4986
4329	0.66291	-1.609874	1.686572	-4.822831	1.809392	0.999901	0.6499	0.099	0.1435	0.0417	0.0659	0.8317
4330	0.66573	1.026599	1.623927	-2.063583	4.283291	1.000383	0.1026	0.071	0.2063	0.1211	0.499	0.2701
4331	0.65064	0.186473	1.687004	-3.079639	3.601255	1.000058	0.2401	0.1084	0.2309	0.1133	0.3073	0.4638
4336	0.45891	0.519343	1.802732	-2.983528	4.056363	0.999753	0.2006	0.0844	0.2084	0.1109	0.3957	0.381
4337	0.52527	0.662007	1.748015	-2.763962	4.135215	1.00007	0.1715	0.083	0.2084	0.115	0.4221	0.351
4338	0.46025	0.480903	1.792729	-2.958256	4.131764	0.999843	0.2043	0.0895	0.217	0.1116	0.3776	0.3937
4340	0.5348	0.017401	1.799843	-3.48387	3.549285	0.999695	0.285	0.106	0.2177	0.0977	0.2936	0.501
4343	0.6755	-0.826995	1.588417	-3.861182	2.424802	1.000409	0.4659	0.1248	0.2109	0.0683	0.1301	0.7082
4345	0.53178	0.022372	1.788406	-3.443331	3.572475	1.000245	0.2862	0.1008	0.2219	0.0998	0.2913	0.4974
4351	0.45522	0.505106	1.801717	-3.046295	4.041003	1.000329	0.2052	0.0843	0.2026	0.1139	0.394	0.3916
4352	0.6366	0.694529	1.683283	-2.519789	4.131551	0.999769	0.1557	0.0871	0.214	0.1205	0.4227	0.3464
4353	0.53171	0.005987	1.811087	-3.568462	3.620647	1.000072	0.2904	0.1043	0.2112	0.1024	0.2917	0.5003
4355	0.67032	0.721937	1.618087	-2.302511	3.978318	1.00045	0.1416	0.0844	0.234	0.1221	0.4179	0.3327
4356	0.53195	0.003024	1.809979	-3.547208	3.573549	0.999979	0.287	0.1023	0.2254	0.0981	0.2872	0.5002
4357	0.46852	-0.238824	1.868098	-3.840131	3.422467	1.000127	0.348	0.0988	0.2057	0.0873	0.2602	0.5548
4358	0.69137	1.203716	1.538499	-1.695859	4.326894	0.999864	0.0703	0.0621	0.1995	0.1275	0.5406	0.2199
4359	0.66951	1.251462	1.605048	-1.798783	4.489519	1.000669	0.0778	0.0568	0.191	0.1214	0.553	0.2186
4360	0.66106	1.585558	1.602743	-1.467808	4.841886	1.000261	0.0482	0.0445	0.1582	0.1117	0.6374	0.1612
4361	0.56795	0.837994	1.715735	-2.519967	4.169898	1.000454	0.1451	0.074	0.2027	0.1137	0.4645	0.3136
4430	0.68326	0.420217	1.588281	-2.54076	3.624771	1.000773	0.1897	0.1012	0.2413	0.1189	0.3489	0.4074
4436	0.58277	-0.516629	1.836079	-4.08637	3.076552	1.000148	0.4045	0.1027	0.2055	0.0826	0.2047	0.6138
4437	0.45773	0.527332	1.821154	-3.035559	4.139114	1.000389	0.2012	0.0852	0.2082	0.1076	0.3978	0.3874
4439	0.69457	0.859273	1.551269	-2.098703	4.046089	1.000134	0.115	0.0737	0.2296	0.1291	0.4526	0.2947
4440	0.68578	0.105408	1.555376	-2.825411	3.303266	0.999801	0.2425	0.1158	0.2529	0.1129	0.2759	0.485
4481	0.56574	0.805374	1.74672	-2.553277	4.326972	1.000295	0.1524	0.0772	0.2084	0.1115	0.4505	0.3203
4482	0.52439	0.675466	1.754755	-2.696494	4.210783	0.999999	0.1676	0.0876	0.2143	0.1066	0.4239	0.3564
4485	0.68673	0.611411	1.558525	-2.325992	3.804054	1.000585	0.1499	0.092	0.2414	0.1223	0.3944	0.3586
4486	0.45648	0.472711	1.785955	-3.018608	4.000784	0.999714	0.207	0.0862	0.2114	0.1156	0.3798	0.3953
4487	0.52483	0.681619	1.73372	-2.669177	4.072899	0.999849	0.1658	0.0848	0.214	0.1089	0.4265	0.3548
4488	0.52357	0.707672	1.765806	-2.723459	4.199062	1.000364	0.1657	0.0824	0.2097	0.1103	0.4319	0.3452
4520	0.64211	-1.279737	1.728996	-4.565524	2.246556	1.000139	0.5768	0.1072	0.1667	0.0552	0.0941	0.7785
4521	0.56953	0.819851	1.743741	-2.634838	4.269922	1.000261	0.1457	0.0735	0.2134	0.1113	0.4561	0.3175
4522	0.45844	0.504607	1.806525	-3.058168	4.022943	1.000118	0.1993	0.0855	0.2153	0.1095	0.3904	0.3904
4524	0.46046	0.508157	1.806436	-3.03139	4.035436	1.000143	0.2036	0.0862	0.2073	0.1116	0.3913	0.3893
4528	0.46078	0.518257	1.809062	-3.020598	4.105705	1.000359	0.1998	0.0863	0.2141	0.107	0.3928	0.3891
4542	0.56678	0.788658	1.753893	-2.552052	4.287056	1.000232	0.1503	0.0814	0.2084	0.1161	0.4438	0.3297
4547	0.53233	-0.017448	1.799315	-3.465221	3.557573	1.000089	0.2973	0.1014	0.2155	0.1045	0.2813	0.503
4548	0.45864	0.505045	1.818432	-3.048338	4.106228	0.999895	0.2026	0.0887	0.2086	0.1111	0.389	0.3894
4580	0.71033	0.420861	1.431745	-2.192868	3.400852	0.999955	0.1608	0.1105	0.2638	0.1347	0.3302	0.4034
4582	0.5249	0.671593	1.775553	-2.782762	4.117402	1.000657	0.172	0.0828	0.2053	0.1181	0.4218	0.3525
4583	0.46087	0.414236	1.821398	-3.213128	4.010544	1.000054	0.2165	0.0887	0.2136	0.1094	0.3718	0.4083
4591	0.68516	0.356023	1.577005	-2.631804	3.578324	1.000517	0.1932	0.1083	0.2478	0.1143	0.3364	0.4206
4593	0.6078	-0.342247	1.773731	-3.823641	3.152517	0.999631	0.3602	0.1041	0.226	0.0872	0.2225	0.5798
4594	0.52524	0.670952	1.737833	-2.670948	4.116353	0.999671	0.1681	0.084	0.2132	0.1116	0.4231	0.3565
4595	0.61257	1.078308	1.673542	-2.100145	4.458788	0.999767	0.105	0.069	0.1962	0.1135	0.5163	0.2667
4597	0.53166	0.01391	1.819441	-3.611842	3.595172	1.000142	0.2867	0.1044	0.212	0.102	0.2949	0.498
4601	0.60154	0.34607	1.757403	-3.063665	3.837064	0.999866	0.2238	0.0943	0.2207	0.1127	0.3485	0.4311
4602	0.66973	1.211098	1.582922	-1.831684	4.384226	1.000281	0.0799	0.0576	0.1945	0.1228	0.5452	0.223
4604	0.58314	-0.518728	1.8017	-4.000214	3.0624	1.000188	0.4002	0.1135	0.2019	0.0852	0.1992	0.6191
4605	0.53587	-0.011247	1.817657	-3.519126	3.607426	0.999626	0.2944	0.102	0.2163	0.0991	0.2882	0.5077
4606	0.45699	0.491417	1.778924	-2.94287	3.999285	1.000931	0.202	0.0917	0.2101	0.1064	0.3898	0.3965
4607	0.69519	-0.075863	1.511486	-2.884296	3.038907	0.999987	0.2787	0.1187	0.2604	0.1077	0.2345	0.5349
4608	0.67593	0.880009	1.588544	-2.108604	4.049653	1.000212	0.1174	0.0768	0.2184	0.1333	0.4541	0.2956
4609	0.66546	0.594745	1.623464	-2.474043	3.895539	1.00009	0.1619	0.095	0.2336	0.1196	0.3899	0.3682
4610	0.6209	0.524421	1.706013	-2.687952	3.921692	0.999815	0.1869	0.0907	0.2231	0.1159	0.3834	0.3907
4613	0.59698	0.411628	1.72797	-2.868498	3.951472	0.999845	0.2046	0.1001	0.2254	0.1104	0.3595	0.4159
4615	0.60105	0.365084	1.724792	-3.007982	3.758054	1.000108	0.2138	0.0978	0.2253	0.109	0.3541	0.4223
4617	0.45611	0.501699	1.77169	-2.964914	4.091841	0.999919	0.1999	0.0853	0.2169	0.1086	0.3893	0.3894
4618	0.57844	0.073948	1.792708	-3.357843	3.641353	0.999882	0.2786	0.1026	0.2179	0.0966	0.3043	0.4914
4619	0.66018	0.334358	1.655707	-2.765649	3.692057	1.000012	0.2116	0.1048	0.2357	0.1122	0.3357	0.4332
4620	0.6879	-1.340225	1.432713	-3.995967	1.661595	1.000966	0.6127	0.1229	0.1621	0.045	0.0573	0.8299
4621	0.46873	-0.213603	1.850701	-3.912152	3.418679	1.000041	0.3298	0.1084	0.2159	0.0927	0.2532	0.5487
4622	0.69257	1.03786	1.562939	-1.908319	4.212601	0.999962	0.0957	0.0663	0.2093	0.1298	0.4989	0.2593
4624	0.65208	-0.298091	1.683355	-3.487272	3.143781	1.000143	0.3415	0.1193	0.2353	0.0901	0.2138	0.5784
4625	0.71378	0.586032	1.491185	-2.167964	3.636239	1.000113	0.1433	0.0956	0.2541	0.129	0.378	0.362
4626	0.65858	0.393386	1.666337	-2.74089	3.715486	1.000058	0.2048	0.0954	0.2295	0.1192	0.3511	0.4118
4628	0.6162	1.09067	1.671679	-2.088626	4.509371	1.000214	0.1029	0.0614	0.204	0.1233	0.5084	0.2597
4629	0.46896	-0.238655	1.860834	-3.850825	3.427683	1.00034	0.344	0.1053	0.2037	0.092	0.255	0.5554
4632	0.61738	0.562596	1.68689	-2.677004	3.89496	0.999763	0.1819	0.0885	0.2169	0.1129	0.3998	0.3737
4634	0.57424	0.198787	1.774361	-3.215437	3.763669	0.99988	0.2538	0.0948	0.2253	0.105	0.3211	0.4592
4635	0.61872	0.536578	1.68635	-2.676815	3.920952	1.000706	0.1841	0.0902	0.2183	0.1203	0.3871	0.3801
4637	0.64576	0.827531	1.66624	-2.325627	4.187752	0.999868	0.1367	0.0824	0.2111	0.113	0.4568	0.3149
4638	0.6853	-0.140938	1.577571	-3.096254	3.064095	1.000086	0.3032	0.1157	0.245	0.1051	0.231	0.543
4640	0.60033	0.401595	1.722054	-2.979665	3.850235	1.000202	0.2079	0.0935	0.223	0.1114	0.3642	0.4109
4641	0.66001	0.418384	1.668896	-2.695845	3.794592	0.999835	0.2034	0.0997	0.2275	0.11	0.3594	0.4135
4642	0.67519	-0.50571	1.60816	-3.600653	2.749325	0.999877	0.3865	0.1251	0.2301	0.0848	0.1735	0.6339
4643	0.67032	-0.01406	1.622063	-3.08827	3.289284	1.000098	0.2779	0.114	0.2393	0.1081	0.2607	0.5143
4646	0.66014	0.813421	1.652325	-2.339341	4.092041	1.000507	0.1406	0.0761	0.2112	0.1168	0.4553	0.3169
4647	0.65708	0.980142	1.615368	-2.135617	4.205017	0.999801	0.1097	0.0709	0.2074	0.1207	0.4913	0.2804
4651	0.69938	0.143558	1.503586	-2.60977	3.262256	1.000037	0.2252	0.1225	0.2621	0.1157	0.2745	0.4761
4656	0.71054	2.521766	1.478365	-0.223978	5.525022	1.000052	0.0054	0.0086	0.0699	0.0659	0.8502	0.0367
4659	0.61576	1.120538	1.682799	-2.147525	4.491071	0.999837	0.1019	0.0653	0.1958	0.1123	0.5247	0.2549
4660	0.56941	0.854076	1.718543	-2.474614	4.254088	0.999921	0.1364	0.0782	0.208	0.1168	0.4606	0.3142
4661	0.69842	0.057982	1.487928	-2.786712	3.079714	1.000486	0.2377	0.1166	0.2734	0.1176	0.2547	0.4958
4665	0.56679	0.823604	1.717039	-2.514678	4.240099	1.000038	0.1454	0.0758	0.2103	0.1101	0.4584	0.3173
4666	0.52606	0.663456	1.748906	-2.722358	4.157365	1.000159	0.1688	0.0863	0.2094	0.1166	0.4189	0.3571
4669	0.56169	0.834125	1.715649	-2.456175	4.270331	1.000073	0.1395	0.0839	0.2036	0.1158	0.4572	0.319
4670	0.5262	0.677174	1.755276	-2.718497	4.18988	1.000332	0.1695	0.0815	0.2114	0.114	0.4236	0.3531
4673	0.52473	0.652721	1.764987	-2.784855	4.173671	1.000298	0.1751	0.0809	0.2048	0.117	0.4222	0.3532
4676	0.53486	0.017826	1.818458	-3.448769	3.652874	1.000731	0.2898	0.0995	0.2189	0.0958	0.296	0.5019
4677	0.67477	0.713261	1.607499	-2.346506	3.986471	0.999853	0.1389	0.0848	0.2345	0.1241	0.4177	0.3316
4678	0.61174	-0.322329	1.782076	-3.803452	3.198076	0.999923	0.3555	0.1068	0.218	0.0906	0.2291	0.5806
4681	0.52643	0.653216	1.763641	-2.752473	4.106777	0.999733	0.1727	0.0883	0.2062	0.1117	0.4211	0.3601
4683	0.57771	-0.527708	1.820821	-4.073182	3.072649	0.999682	0.4028	0.1012	0.21	0.0847	0.2013	0.6084
4684	0.66489	0.010725	1.622718	-3.055839	3.321253	1.000102	0.2705	0.1121	0.247	0.1032	0.2672	0.5059
4685	0.69403	-0.045691	1.523346	-2.866088	3.056285	1.00012	0.274	0.1243	0.2521	0.1058	0.2438	0.5253
4686	0.45527	0.485251	1.790997	-2.982201	3.932724	0.999853	0.2062	0.086	0.2062	0.1115	0.3901	0.3925
4688	0.61345	1.074503	1.650495	-2.138418	4.390202	0.999758	0.1019	0.0655	0.2001	0.1193	0.5132	0.2548
4689	0.5775	0.091917	1.797049	-3.368968	3.636345	1.000502	0.2778	0.0956	0.2195	0.1011	0.306	0.4852
4690	0.63062	0.720541	1.692186	-2.509776	4.132533	0.999973	0.1551	0.0829	0.2167	0.1172	0.4281	0.3376
4691	0.52463	0.651739	1.769238	-2.777665	4.160892	0.999874	0.1748	0.0822	0.2137	0.1099	0.4194	0.3553
4695	0.6244	-0.089284	1.727226	-3.368926	3.417877	1.000074	0.3039	0.1081	0.2283	0.0989	0.2608	0.5273
4696	0.70276	2.004028	1.488793	-0.799124	5.02329	1.000439	0.019	0.0233	0.1118	0.1008	0.7451	0.0852
4700	0.47082	-0.244416	1.889436	-3.954458	3.514222	1.000681	0.3434	0.1055	0.2079	0.0911	0.2521	0.5526
4701	0.45497	0.525566	1.775981	-2.904568	4.005632	1.000123	0.1979	0.0877	0.206	0.114	0.3944	0.3842
4702	0.52529	0.681744	1.750421	-2.772363	4.139662	0.999834	0.1679	0.0834	0.2096	0.1116	0.4275	0.3489
4703	0.72969	1.629233	1.271586	-0.707559	4.257993	1.00018	0.0128	0.0274	0.1507	0.1336	0.6755	0.0939
4704	0.52212	0.683451	1.753776	-2.732378	4.135022	1.000468	0.1701	0.081	0.2088	0.117	0.4231	0.3443
4705	0.52496	0.660992	1.759056	-2.711162	4.159398	0.999947	0.1773	0.0813	0.2066	0.1115	0.4233	0.3606
4706	0.52632	0.688285	1.754973	-2.713428	4.169806	1.000031	0.1674	0.0825	0.2115	0.1168	0.4218	0.3492
4708	0.45769	0.507467	1.773046	-3.028747	3.981912	1.000075	0.197	0.085	0.2191	0.1053	0.3936	0.3888
4711	0.46117	0.495216	1.797379	-2.922842	4.076127	0.999783	0.207	0.0832	0.2126	0.1134	0.3838	0.3952
4713	0.59615	0.954691	1.669035	-2.295293	4.245719	1.000422	0.1181	0.0748	0.2032	0.1178	0.4861	0.2841
4714	0.61504	1.127033	1.695712	-2.131894	4.54185	1.000534	0.1021	0.0628	0.1979	0.1188	0.5184	0.255
4715	0.65159	0.184816	1.683151	-3.036576	3.562292	0.999938	0.2433	0.1023	0.2337	0.1084	0.3123	0.4649
4716	0.53457	0.015753	1.819475	-3.52535	3.629185	1.000042	0.2914	0.1027	0.2149	0.0981	0.2929	0.5024
4717	0.59814	0.376821	1.723237	-2.949671	3.876094	1.000331	0.2162	0.097	0.2235	0.1127	0.3506	0.4211
4718	0.54572	-0.739403	1.855741	-4.297853	2.951155	1.000271	0.4486	0.1087	0.1936	0.0745	0.1746	0.659
4719	0.68472	0.659798	1.604115	-2.410327	3.888694	1.000068	0.1482	0.09	0.232	0.1205	0.4093	0.3459
4720	0.70615	-0.110333	1.416646	-2.69922	2.799436	1.000473	0.271	0.1341	0.2705	0.11	0.2144	0.5469
4722	0.59473	0.947029	1.700068	-2.343076	4.291496	1.000064	0.1262	0.0701	0.2027	0.1166	0.4844	0.2903
4723	0.5733	0.195594	1.772962	-3.230852	3.739412	1.000238	0.2494	0.106	0.2175	0.1009	0.3262	0.4615
4724	0.68784	0.197029	1.558152	-2.713323	3.392435	0.999922	0.2222	0.1111	0.2555	0.1131	0.2981	0.4593
4728	0.60416	-0.33028	1.750641	-3.69695	3.072573	1.000288	0.3518	0.1133	0.2197	0.09	0.2252	0.5768
4729	0.46024	0.500729	1.796018	-2.949954	4.059028	1.000179	0.2008	0.0888	0.2099	0.1072	0.3933	0.3917
4731	0.45922	0.489362	1.804612	-3.021063	4.041208	0.999763	0.2062	0.0867	0.2114	0.1042	0.3915	0.3924
4733	0.52699	0.672905	1.76672	-2.780616	4.14994	1.000062	0.1719	0.0828	0.2078	0.1077	0.4298	0.355
4734	0.62865	-0.817048	1.760251	-4.185864	2.739568	1.000842	0.4654	0.1102	0.2011	0.0761	0.1472	0.6833
4736	0.63857	-0.563287	1.728173	-3.875383	2.959515	1.000881	0.4056	0.1178	0.2178	0.0807	0.1781	0.6353
4738	0.57898	-0.514827	1.806738	-4.001319	3.062087	1.000129	0.3996	0.1051	0.2105	0.0892	0.1956	0.6172
4739	0.62557	-0.083475	1.751104	-3.436609	3.457089	0.999817	0.3004	0.1011	0.229	0.1058	0.2637	0.5203
4741	0.64652	0.800673	1.668105	-2.315002	4.202106	0.99995	0.1372	0.0856	0.2161	0.1159	0.4452	0.3231
4744	0.45659	0.502586	1.788632	-3.003784	4.117658	0.999842	0.1988	0.0952	0.2031	0.1126	0.3903	0.3942
4745	0.73312	2.196887	1.371351	-0.360606	4.985429	1.000308	0.0055	0.0134	0.0848	0.0885	0.8078	0.0493
4747	0.52623	0.669299	1.787241	-2.79866	4.184133	0.999944	0.1732	0.0832	0.2083	0.1115	0.4238	0.3538
4750	0.63596	0.677417	1.663551	-2.506083	3.993023	1.000097	0.1562	0.0862	0.2256	0.1163	0.4157	0.3476
4751	0.70136	0.204022	1.484095	-2.563577	3.296702	1.000046	0.2121	0.1143	0.2698	0.1201	0.2837	0.4592
4752	0.53571	-0.013928	1.803152	-3.54277	3.457157	0.999847	0.2941	0.1009	0.216	0.0967	0.2923	0.5057
4753	0.68322	0.426512	1.594197	-2.572361	3.689186	0.999868	0.1857	0.0996	0.2462	0.1219	0.3466	0.409
4760	0.56802	0.847969	1.718786	-2.493323	4.276817	1.000012	0.142	0.0766	0.2073	0.1138	0.4603	0.3141
4761	0.57314	0.660464	1.755976	-2.780419	4.094998	0.999806	0.1709	0.0796	0.2177	0.1097	0.4221	0.3537
4762	0.57971	-0.521901	1.812532	-4.015264	3.088307	0.999982	0.3986	0.1125	0.2028	0.0863	0.1998	0.6151
4763	0.67718	-0.477273	1.630931	-3.541271	2.827299	0.999993	0.3884	0.1231	0.2177	0.086	0.1848	0.6237
4771	0.53261	-0.023947	1.802516	-3.526513	3.502584	0.999904	0.299	0.0975	0.2168	0.1014	0.2853	0.5035
4774	0.6862	-0.862575	1.588242	-3.791598	2.416954	0.999847	0.4806	0.1223	0.2046	0.0696	0.1229	0.714
4775	0.63419	0.773838	1.689872	-2.480182	4.156478	0.999982	0.1455	0.0774	0.2201	0.119	0.438	0.3263
4776	0.52866	0.58173	1.790574	-2.95159	4.081205	0.99989	0.1891	0.085	0.2086	0.1108	0.4065	0.3726
4778	0.45799	0.498628	1.787	-2.978157	4.079539	0.999948	0.1981	0.0883	0.216	0.111	0.3866	0.3897
4779	0.65909	0.399463	1.655431	-2.746741	3.74019	0.999976	0.2047	0.0928	0.2361	0.1151	0.3513	0.4125
4780	0.46695	-0.236185	1.873246	-3.948997	3.420175	1.000085	0.3435	0.1058	0.2045	0.0954	0.2508	0.5519
4781	0.71463	0.908901	1.424342	-1.739432	3.821431	1.00055	0.0863	0.0713	0.2384	0.1416	0.4624	0.2682
4782	0.60509	-0.31862	1.753429	-3.713064	3.267124	0.999766	0.3596	0.1097	0.2148	0.0921	0.2238	0.5781
4784	0.63673	0.670152	1.680486	-2.552275	4.023366	1.000073	0.1606	0.091	0.2116	0.1175	0.4193	0.3471
4791	0.68547	0.336678	1.583292	-2.621741	3.539845	1.000097	0.2005	0.1074	0.2425	0.1194	0.3302	0.4264
4792	0.68888	-0.285263	1.530382	-3.132884	2.856164	1.000206	0.3293	0.1273	0.2466	0.0988	0.198	0.5863
4793	0.56737	0.825073	1.730571	-2.453078	4.246087	0.999894	0.1483	0.0804	0.2	0.1107	0.4606	0.3251
4796	0.56598	0.811795	1.73656	-2.578501	4.22091	0.999981	0.1499	0.0756	0.2011	0.1207	0.4527	0.3226
4799	0.59961	0.383997	1.727859	-2.899172	3.861527	0.999933	0.212	0.097	0.2229	0.1141	0.354	0.416
4800	0.635	1.2218	1.649481	-1.957259	4.534316	0.999908	0.0857	0.0631	0.1874	0.1169	0.5469	0.2343
4802	0.65498	0.431993	1.648	-2.702169	3.78323	1.00098	0.1926	0.0955	0.2393	0.1183	0.3543	0.401
4803	0.45637	0.522809	1.775244	-2.892868	4.060674	1.000109	0.1927	0.086	0.2173	0.1138	0.3902	0.3794
4804	0.63191	0.714728	1.695177	-2.536665	4.15933	1.00067	0.1556	0.0814	0.2209	0.1185	0.4236	0.3386
4808	0.64219	-0.596591	1.730169	-3.888391	2.882853	1.000404	0.4151	0.1121	0.2125	0.0836	0.1767	0.6376
4811	0.61264	-1.08545	1.774056	-4.504332	2.502257	0.999759	0.529	0.1058	0.1829	0.0602	0.1221	0.7325
4815	0.45622	0.484803	1.795431	-2.99675	4.012974	1.000284	0.2057	0.0917	0.2071	0.1112	0.3843	0.3953
4817	0.65197	0.238453	1.670688	-2.926191	3.64814	1.000049	0.2284	0.1038	0.2353	0.111	0.3215	0.4482
4820	0.45715	0.486745	1.790739	-2.996732	4.088832	1.000143	0.204	0.083	0.2187	0.1129	0.3814	0.3925
4826	0.57318	0.175993	1.773662	-3.262691	3.752966	0.999675	0.2495	0.103	0.227	0.1053	0.3152	0.4687
4828	0.62738	-0.070038	1.716648	-3.383216	3.380858	1.000442	0.2943	0.1124	0.2271	0.1012	0.265	0.5221
[truncated: 8,761 more rows]
