# Supplementary material for: Evolutionary Processes Acting on Candidate cis-Regulatory Regions in Humans Inferred from Patterns of Polymorphism and Divergence
Source: PLoS Genet. 2009 Aug 7;5(8):e1000592. doi: 10.1371/journal.pgen.1000592 (PMC2714078; doi:10.1371/journal.pgen.1000592)
Supplement: Table S6 — mkprf results for candidate cis-regulatory regions in EAs. (1.07 MB TXT) [file pgen.1000592.s022.txt]

geneID	rejection	mean	sd	lowerquantile	upperquantile	GRstatistic	prob1	prob2	prob3	prob4	prob5	prob_gammaLT0
2	0.6509	0.321599	1.868199	-3.233229	4.063204	0.999629	0.2469	0.0884	0.212	0.0999	0.3528	0.4388
14	0.5534	0.666375	1.913039	-3.006283	4.411414	0.999879	0.1917	0.0818	0.1963	0.1021	0.4281	0.3718
15	0.48739	0.529069	1.987401	-3.295996	4.564897	1.000026	0.2229	0.081	0.1919	0.101	0.4032	0.3965
18	0.55728	0.638351	1.924207	-3.071714	4.464704	1.000192	0.196	0.0841	0.1944	0.1077	0.4178	0.3717
19	0.72013	0.47925	1.69212	-2.758176	3.848782	1.000218	0.1907	0.0945	0.2313	0.1111	0.3724	0.3969
20	0.68149	1.386642	1.803318	-2.000965	5.054365	0.999658	0.0923	0.056	0.1713	0.101	0.5794	0.2278
21	0.68794	1.532549	1.776993	-1.788457	5.086396	0.99984	0.0736	0.0522	0.1592	0.1036	0.6114	0.1943
23	0.56322	-0.147695	1.989333	-3.995819	3.839462	0.999812	0.3359	0.0983	0.1969	0.089	0.2799	0.5349
24	0.68032	1.427142	1.8001	-2.03865	5.0536	0.999965	0.089	0.0528	0.165	0.1089	0.5843	0.2156
25	0.65168	-0.401468	1.898114	-4.022341	3.455565	1.000039	0.3842	0.1044	0.2054	0.0806	0.2254	0.5947
27	0.69735	-0.248509	1.765667	-3.630612	3.3549	1.000178	0.3396	0.1098	0.2167	0.0995	0.2344	0.566
29	0.68274	1.282879	1.800516	-2.101537	4.899818	1.0002	0.1016	0.0623	0.1717	0.1097	0.5547	0.242
30	0.67408	0.697962	1.833973	-2.78933	4.415618	1.000378	0.1789	0.0815	0.2055	0.1103	0.4238	0.3581
31	0.70656	1.248116	1.727977	-2.00715	4.807865	0.999866	0.0891	0.0667	0.1861	0.114	0.5441	0.2415
32	0.66518	-0.966295	1.890501	-4.610347	2.899609	1.000092	0.5027	0.1079	0.1773	0.0623	0.1498	0.7054
35	0.48423	0.519854	1.969886	-3.277936	4.424487	1.000447	0.2223	0.0815	0.1911	0.1009	0.4042	0.3974
36	0.64783	0.410337	1.862593	-3.225057	4.161754	1.000555	0.2229	0.0951	0.2058	0.1049	0.3713	0.4176
37	0.50036	-0.351765	2.06711	-4.374594	3.703493	0.99982	0.3807	0.0911	0.1901	0.0819	0.2562	0.567
39	0.59694	0.839404	1.899588	-2.841993	4.622102	0.999831	0.1694	0.0737	0.1894	0.1043	0.4632	0.3302
40	0.69513	0.30894	1.799003	-3.11175	3.945264	1.000249	0.2355	0.0964	0.2219	0.1046	0.3416	0.441
41	0.59523	0.822155	1.879535	-2.817982	4.563039	0.999717	0.1631	0.079	0.197	0.1028	0.4581	0.3315
43	0.67769	-0.852664	1.87984	-4.325098	2.963895	0.999882	0.48	0.1106	0.1816	0.0659	0.1619	0.6852
47	0.71943	0.915471	1.700651	-2.272075	4.339857	0.999937	0.1282	0.0804	0.2078	0.1165	0.4671	0.3005
48	0.55561	0.679456	1.930167	-3.102714	4.503955	1.00043	0.191	0.0797	0.1935	0.1067	0.4291	0.3645
51	0.48797	0.502358	1.942905	-3.271445	4.312418	1.000224	0.2166	0.0872	0.1944	0.1043	0.3975	0.4016
52	0.55454	0.728969	1.935051	-3.037522	4.550375	1.000005	0.1872	0.0755	0.1908	0.1025	0.444	0.3561
53	0.69775	-1.530021	1.735605	-4.758239	2.049492	0.999882	0.635	0.0974	0.1441	0.0469	0.0766	0.8126
54	0.65006	0.377117	1.853643	-3.198376	4.093577	0.999649	0.2322	0.0898	0.2148	0.1026	0.3606	0.4243
55	0.59642	0.820341	1.92275	-2.82382	4.645643	0.999991	0.1772	0.0733	0.1873	0.1032	0.459	0.3381
58	0.4863	0.490514	1.977666	-3.325749	4.417691	0.999926	0.2268	0.0864	0.1923	0.099	0.3955	0.4081
59	0.68648	1.521937	1.794079	-1.900709	5.131041	1.000124	0.0763	0.0541	0.1565	0.1022	0.6109	0.1998
70	0.67526	-0.018807	1.809523	-3.464364	3.649317	1.000506	0.3019	0.1014	0.2202	0.1005	0.276	0.5107
72	0.60276	0.027577	1.923663	-3.660096	3.90578	0.999865	0.3029	0.0918	0.2051	0.094	0.3062	0.5014
81	0.64256	1.082555	1.86288	-2.478584	4.761759	1.000064	0.1321	0.0721	0.1811	0.0976	0.5171	0.2873
86	0.48663	0.514459	1.986848	-3.45465	4.430756	0.999815	0.222	0.0808	0.1908	0.1057	0.4007	0.3959
87	0.62873	-0.555079	1.935682	-4.303188	3.333353	1.000016	0.414	0.1061	0.1887	0.0793	0.2119	0.6219
89	0.56095	-0.118278	1.977903	-4.025752	3.750984	1.000193	0.3245	0.0963	0.1997	0.0911	0.2884	0.5211
90	0.67525	-0.012767	1.861676	-3.514982	3.765603	1.00018	0.304	0.1015	0.2083	0.099	0.2872	0.5104
91	0.62267	0.95245	1.87827	-2.748238	4.662986	0.999998	0.1512	0.0711	0.1818	0.1073	0.4886	0.306
93	0.63049	0.148049	1.926644	-3.559206	4.037175	0.999954	0.2757	0.0938	0.2101	0.0964	0.324	0.4727
94	0.66396	-0.959716	1.886743	-4.575188	2.833174	0.999791	0.4939	0.1036	0.1885	0.0663	0.1477	0.6999
95	0.48181	0.488678	1.96993	-3.313065	4.390584	0.99984	0.2216	0.0876	0.1913	0.1007	0.3988	0.4032
97	0.60041	0.073238	1.923935	-3.593748	3.934663	1.000079	0.2894	0.0933	0.2127	0.0926	0.312	0.4908
98	0.48935	0.542339	1.98251	-3.276986	4.592351	0.999848	0.2197	0.087	0.188	0.0966	0.4087	0.3928
100	0.48622	0.511067	1.968396	-3.305	4.429366	0.999875	0.22	0.0836	0.1997	0.0985	0.3982	0.3973
102	0.49568	-0.355919	2.044303	-4.359063	3.625585	1.000298	0.3762	0.0932	0.1912	0.0857	0.2537	0.5677
103	0.48639	0.519474	1.927793	-3.183531	4.313062	1.000112	0.2181	0.083	0.1985	0.1034	0.397	0.402
104	0.64543	0.442927	1.881128	-3.155535	4.239784	1.000169	0.2189	0.0936	0.2068	0.1012	0.3795	0.4123
105	0.69512	-0.548128	1.827866	-3.990767	3.149968	1.000283	0.4109	0.1076	0.2021	0.0855	0.1939	0.6276
107	0.49667	-0.328707	2.026484	-4.292891	3.661913	1.000022	0.3711	0.0946	0.1952	0.0836	0.2555	0.5655
108	0.59483	0.839402	1.887382	-2.813606	4.642816	1.000158	0.1627	0.0753	0.1966	0.1075	0.4579	0.3318
109	0.64774	0.423797	1.883472	-3.123329	4.195956	1.000245	0.2286	0.0916	0.204	0.0991	0.3767	0.4199
111	0.72725	0.215856	1.629885	-2.798029	3.56933	1.000372	0.2319	0.1115	0.2426	0.1108	0.3032	0.4635
112	0.67174	1.315718	1.798661	-2.102045	4.945638	1.000264	0.0943	0.0588	0.1776	0.1087	0.5606	0.2339
113	0.62105	0.933865	1.842482	-2.57252	4.698682	0.999977	0.1473	0.0723	0.1969	0.1056	0.4779	0.3087
114	0.69632	1.659415	1.740761	-1.620469	5.195036	1.000116	0.0596	0.0486	0.1448	0.1027	0.6443	0.1739
115	0.65424	-1.280699	1.928066	-4.958273	2.629469	0.99977	0.5629	0.0964	0.1649	0.0569	0.1189	0.7528
116	0.6978	-2.435502	1.451416	-5.164901	0.563544	1.000079	0.8365	0.0683	0.0673	0.015	0.0129	0.948
118	0.67796	-0.821842	1.861975	-4.320334	3.013307	0.999949	0.4717	0.1082	0.1891	0.0653	0.1657	0.6876
119	0.60095	0.081152	1.90569	-3.58843	3.890805	1.000035	0.289	0.0912	0.2107	0.0985	0.3106	0.4817
120	0.487	0.524167	1.995017	-3.438591	4.370255	0.999889	0.221	0.0826	0.1921	0.1021	0.4022	0.3925
124	0.48465	0.523015	1.968516	-3.327641	4.348433	1.000614	0.2185	0.0821	0.1916	0.1033	0.4045	0.395
125	0.4868	0.525513	1.953422	-3.232999	4.43652	1.000023	0.2144	0.0853	0.1985	0.1001	0.4017	0.3996
126	0.49523	-0.386689	2.024127	-4.350705	3.634695	1.000279	0.3798	0.0976	0.1986	0.0746	0.2494	0.5775
128	0.56498	-0.129428	1.984153	-3.960558	3.797337	1.000494	0.3335	0.095	0.2007	0.0887	0.2821	0.5281
131	0.66677	-0.142671	1.849129	-3.683266	3.573307	0.99985	0.3268	0.1038	0.2127	0.0898	0.2669	0.5397
132	0.62339	0.943801	1.853962	-2.647321	4.651416	1.000098	0.1478	0.0669	0.1956	0.1098	0.4799	0.3098
133	0.64969	-0.351835	1.903719	-4.019422	3.537898	0.99992	0.3726	0.1017	0.2039	0.0895	0.2323	0.5813
134	0.62259	0.970214	1.89716	-2.63528	4.78296	0.999855	0.1519	0.0724	0.1837	0.101	0.491	0.3102
135	0.55464	0.688898	1.935869	-3.071602	4.533843	1.000005	0.1916	0.0828	0.1913	0.0982	0.4361	0.3655
140	0.49532	-0.328801	2.03874	-4.265064	3.684418	1.000098	0.3747	0.0919	0.1894	0.0867	0.2573	0.5621
142	0.49538	-0.363542	2.047744	-4.321353	3.657447	1.000125	0.3772	0.0998	0.1869	0.0869	0.2492	0.5683
143	0.67878	-1.576081	1.826288	-5.033879	2.191639	1.000681	0.6325	0.0958	0.1445	0.0464	0.0808	0.8088
146	0.49851	-0.358117	2.026889	-4.33205	3.660962	1.000164	0.3739	0.0922	0.2004	0.0832	0.2503	0.5699
147	0.59758	0.792591	1.880544	-2.801388	4.508686	1.000274	0.1714	0.0774	0.1956	0.1072	0.4484	0.336
150	0.55556	0.665102	1.936036	-3.011232	4.461168	1.00021	0.1985	0.0809	0.1917	0.0972	0.4317	0.3703
154	0.69456	-1.241202	1.785878	-4.598295	2.336745	1.000044	0.5598	0.1055	0.1688	0.0588	0.1071	0.7601
156	0.67088	0.63153	1.821857	-2.887994	4.329819	1.000546	0.1844	0.0869	0.205	0.1125	0.4112	0.3698
159	0.71363	1.862989	1.702155	-1.33432	5.342311	1.000231	0.0389	0.0395	0.1402	0.0964	0.685	0.1358
160	0.68065	1.442723	1.78226	-1.950067	5.058368	1.000548	0.0823	0.0537	0.1663	0.1065	0.5912	0.2108
161	0.55491	0.665859	1.95238	-3.11458	4.528727	0.999795	0.1974	0.0825	0.1904	0.101	0.4287	0.3714
162	0.60595	-0.055152	1.944253	-3.887846	3.698708	0.999804	0.3121	0.1012	0.2019	0.0943	0.2905	0.5112
164	0.60183	0.025896	1.945677	-3.780429	3.849943	1.000477	0.2998	0.0958	0.2077	0.0901	0.3066	0.4953
165	0.65269	0.189089	1.916398	-3.499202	3.999292	1.000554	0.2678	0.0901	0.2155	0.1004	0.3262	0.4638
172	0.48553	0.531384	1.972755	-3.29634	4.44094	0.999687	0.218	0.0798	0.1958	0.1044	0.402	0.3972
173	0.48867	0.508439	1.953922	-3.283403	4.397605	0.999789	0.2216	0.0857	0.1962	0.101	0.3955	0.4008
174	0.48809	0.522903	1.98931	-3.372287	4.406363	1.000001	0.2237	0.0848	0.1868	0.1065	0.3982	0.4014
175	0.64748	0.391996	1.876337	-3.192613	4.180526	0.999931	0.2324	0.0909	0.2039	0.1078	0.365	0.4205
176	0.59869	0.8258	1.889025	-2.824135	4.573915	1.000214	0.1677	0.0773	0.189	0.1042	0.4618	0.336
177	0.60915	-0.871158	1.962145	-4.680131	3.036132	0.999845	0.4763	0.1056	0.178	0.0721	0.168	0.68
178	0.62935	0.168996	1.935887	-3.610993	4.089963	1.00054	0.2769	0.0945	0.2027	0.097	0.3289	0.472
182	0.48855	0.505805	1.969071	-3.36005	4.383937	1.00024	0.2219	0.0875	0.1932	0.1007	0.3967	0.4028
183	0.48852	0.515655	1.955127	-3.289083	4.365329	1.000216	0.2197	0.0864	0.1912	0.102	0.4007	0.398
187	0.68309	0.779981	1.81613	-2.683441	4.464978	0.999828	0.1634	0.0802	0.2025	0.1159	0.438	0.3383
189	0.49786	-0.30034	2.028331	-4.251955	3.68263	0.999853	0.364	0.0965	0.1913	0.0869	0.2613	0.5574
191	0.48717	0.539968	1.949475	-3.18715	4.323561	0.999778	0.2157	0.0845	0.1935	0.0977	0.4086	0.3969
197	0.55558	0.662726	1.931343	-3.060925	4.456516	0.999792	0.1966	0.0809	0.1921	0.0985	0.4319	0.3729
202	0.6505	-0.427131	1.906841	-4.128843	3.404074	1.000052	0.3843	0.1046	0.2027	0.0833	0.2251	0.5948
204	0.48665	0.506773	1.943958	-3.242006	4.350802	0.999804	0.2209	0.0827	0.2006	0.0986	0.3972	0.4028
208	0.70395	1.159002	1.747012	-2.143499	4.772837	1.000942	0.1074	0.0649	0.1862	0.1137	0.5278	0.2576
210	0.49782	-0.35608	2.035143	-4.389336	3.673703	1.000022	0.375	0.0965	0.1951	0.0827	0.2507	0.5744
211	0.55658	0.60783	1.951773	-3.140558	4.501958	1.000088	0.2003	0.0836	0.2042	0.0966	0.4153	0.3859
213	0.56305	-0.143287	1.981721	-3.896881	3.848672	1.000362	0.3328	0.1019	0.2029	0.085	0.2774	0.5383
214	0.63244	-0.563775	1.935001	-4.273686	3.341865	1.000125	0.4138	0.1063	0.1936	0.0796	0.2067	0.6174
216	0.49085	0.531354	1.949048	-3.219336	4.380561	1.000319	0.2172	0.0844	0.1949	0.1027	0.4008	0.3951
217	0.48518	0.507337	1.954217	-3.298725	4.373714	1.000176	0.2191	0.081	0.2	0.1035	0.3964	0.3991
218	0.55064	0.654692	1.940196	-3.113648	4.535572	1.0003	0.2018	0.0768	0.1881	0.1031	0.4302	0.3671
220	0.62909	0.236203	1.890497	-3.411846	3.900569	1.000195	0.2631	0.0895	0.1996	0.0974	0.3504	0.4547
221	0.59539	0.826682	1.899243	-2.812822	4.557178	1.000165	0.1685	0.077	0.1885	0.1025	0.4635	0.3368
222	0.48598	0.485199	1.965221	-3.352857	4.361592	0.999638	0.2225	0.0849	0.1986	0.0978	0.3962	0.4028
223	0.49429	-0.353321	2.036771	-4.412699	3.635333	1.000286	0.3764	0.095	0.1886	0.0881	0.2519	0.5647
224	0.60189	0.009072	1.958204	-3.808713	3.924159	1.000248	0.3082	0.0931	0.2003	0.0936	0.3048	0.5034
225	0.62983	0.228962	1.910666	-3.456513	4.013934	1.000415	0.2618	0.0975	0.2002	0.0977	0.3428	0.455
229	0.69669	1.05738	1.762326	-2.266386	4.699761	0.99996	0.1174	0.071	0.1954	0.117	0.4992	0.2754
230	0.65831	1.20801	1.814279	-2.294404	4.882584	1.00094	0.1105	0.0623	0.1827	0.1087	0.5358	0.2548
238	0.73024	1.464753	1.663711	-1.656081	4.815702	0.999953	0.0644	0.0498	0.176	0.1103	0.5995	0.1899
239	0.67603	0.749705	1.835181	-2.763174	4.481966	1.000232	0.168	0.0792	0.2084	0.1101	0.4343	0.3439
241	0.6817	0.827103	1.794214	-2.590001	4.413059	1.000136	0.153	0.0827	0.1987	0.1124	0.4532	0.3319
246	0.61034	-0.798611	2.012185	-4.707191	3.124343	1.00031	0.4614	0.0969	0.1813	0.0721	0.1883	0.654
247	0.55349	0.680708	1.94303	-3.121602	4.593817	0.999955	0.1901	0.0816	0.1966	0.1032	0.4285	0.3623
248	0.63296	-0.573606	1.956791	-4.352013	3.336105	0.999738	0.4176	0.1022	0.1901	0.0767	0.2134	0.6215
249	0.55239	0.6582	1.958888	-3.258292	4.481589	0.999736	0.1964	0.0785	0.1907	0.1051	0.4293	0.3677
257	0.63038	0.210747	1.905094	-3.418955	3.999831	1.000379	0.2659	0.0974	0.2009	0.0985	0.3373	0.4625
262	0.49631	-0.346477	2.024033	-4.319587	3.609011	0.999836	0.3717	0.0967	0.191	0.0865	0.2541	0.5648
267	0.50001	-0.370528	2.01909	-4.338323	3.661046	0.999719	0.3754	0.1027	0.1896	0.0827	0.2496	0.576
269	0.70499	-0.203877	1.780501	-3.559953	3.444665	1.000057	0.3369	0.1088	0.2172	0.0941	0.243	0.5568
271	0.66442	-0.960614	1.875552	-4.521172	2.836135	1.000187	0.504	0.1029	0.1793	0.0641	0.1497	0.7053
272	0.49693	-0.338427	2.04566	-4.352778	3.694644	0.999999	0.3719	0.0963	0.1945	0.0851	0.2522	0.5667
273	0.56712	-0.214742	1.994038	-4.071468	3.727641	0.999988	0.3496	0.0955	0.1962	0.0891	0.2696	0.5442
275	0.65104	0.370376	1.869256	-3.176495	4.084142	0.999754	0.2317	0.0967	0.2041	0.1032	0.3643	0.4315
279	0.48705	0.491836	1.984129	-3.336237	4.454193	1.000405	0.2245	0.0859	0.1896	0.1019	0.3981	0.4057
283	0.48695	0.493323	1.989236	-3.4391	4.392544	0.999849	0.2238	0.0857	0.195	0.0982	0.3973	0.4039
284	0.69278	0.255733	1.785228	-3.13575	3.861738	0.999852	0.2403	0.0987	0.2243	0.1033	0.3334	0.449
285	0.5957	0.84102	1.908399	-2.80754	4.67418	0.999817	0.1686	0.077	0.1869	0.1006	0.4669	0.3335
286	0.62071	0.982607	1.902435	-2.673257	4.758203	1.000104	0.1501	0.0684	0.1833	0.1033	0.4949	0.3069
287	0.73088	0.523595	1.606555	-2.456068	3.879877	0.999774	0.1775	0.0948	0.2369	0.1217	0.3691	0.3834
290	0.55529	0.661514	1.934063	-3.085368	4.580689	0.999949	0.198	0.0782	0.1917	0.1047	0.4274	0.3683
291	0.5967	0.820714	1.898149	-2.870512	4.512626	0.999724	0.1709	0.0695	0.1949	0.1044	0.4603	0.3343
302	0.62893	0.25864	1.88692	-3.342842	4.048436	1.000117	0.2595	0.0913	0.2084	0.0964	0.3444	0.4536
306	0.60744	-0.791359	1.989378	-4.618726	3.187079	0.999909	0.4653	0.0976	0.1812	0.0725	0.1834	0.6567
307	0.67751	-0.06525	1.833476	-3.543481	3.547135	1.000309	0.3112	0.1023	0.2151	0.0932	0.2782	0.5157
309	0.70211	-0.62815	1.710619	-3.844797	2.961306	1.000241	0.4244	0.1222	0.2081	0.0753	0.17	0.6581
311	0.48937	0.502464	1.987155	-3.35301	4.354298	0.999623	0.2253	0.0827	0.1941	0.1029	0.395	0.4035
312	0.55435	0.681139	1.92155	-3.010485	4.514962	1.000093	0.1933	0.0769	0.1927	0.1067	0.4304	0.3609
313	0.7073	0.646719	1.725044	-2.565094	4.166718	1.0002	0.1686	0.0912	0.2244	0.1106	0.4052	0.3675
314	0.56449	-0.180872	1.970831	-4.051708	3.734149	1.000252	0.3423	0.0956	0.1991	0.0894	0.2736	0.5381
317	0.62841	0.197772	1.91267	-3.446892	4.007778	1.000084	0.2684	0.0952	0.198	0.1059	0.3325	0.4621
321	0.48704	0.499425	1.995083	-3.433322	4.420974	0.999925	0.2243	0.0859	0.1909	0.1002	0.3987	0.4029
322	0.7355	1.132711	1.614415	-1.844148	4.472711	1.001501	0.0863	0.0644	0.2118	0.1224	0.5151	0.2495
323	0.6039	0.06968	1.940331	-3.614071	3.991958	1.000294	0.2939	0.0977	0.2027	0.1006	0.3051	0.4941
324	0.56105	-0.141734	1.973421	-3.978729	3.735756	0.999799	0.3322	0.0971	0.1966	0.0954	0.2787	0.5277
327	0.70923	0.702625	1.742518	-2.57436	4.203542	0.999839	0.1661	0.0867	0.2101	0.1127	0.4244	0.3458
328	0.64704	0.381228	1.87863	-3.20005	4.169882	0.999771	0.235	0.0932	0.2049	0.105	0.3619	0.43
330	0.64393	1.100597	1.859579	-2.490662	4.831615	1.000097	0.1303	0.0675	0.1757	0.1046	0.5219	0.2771
333	0.67443	0.628386	1.827208	-2.914568	4.313601	1.001058	0.1883	0.0796	0.211	0.1073	0.4138	0.3679
334	0.55415	0.708384	1.940238	-3.046016	4.578378	0.999812	0.1848	0.0829	0.1935	0.1049	0.4339	0.3567
338	0.65798	1.200711	1.801006	-2.229047	4.861743	1.000352	0.1104	0.0623	0.1781	0.1127	0.5365	0.2544
339	0.48776	0.508914	1.988392	-3.375917	4.413486	0.999992	0.2189	0.0883	0.199	0.1005	0.3933	0.4
344	0.56645	-0.140128	2.010912	-4.105164	3.793404	1.000039	0.3339	0.0919	0.2019	0.0905	0.2818	0.5254
350	0.6538	-2.105773	1.948771	-5.771043	1.829736	0.99992	0.7192	0.0752	0.1111	0.0337	0.0608	0.8579
351	0.63017	0.185322	1.904743	-3.493889	4.047079	1.000041	0.2714	0.0943	0.1993	0.1015	0.3335	0.4657
356	0.56281	-0.122923	1.993635	-3.943383	3.805993	0.999906	0.3341	0.0928	0.1976	0.0938	0.2817	0.5233
358	0.55633	0.688851	1.929264	-2.996021	4.555743	1.000014	0.1884	0.0786	0.196	0.109	0.428	0.3643
359	0.64557	0.387016	1.882225	-3.185669	4.140028	0.999676	0.234	0.0878	0.2098	0.1028	0.3656	0.4238
360	0.64502	1.061937	1.862979	-2.572619	4.692465	1.000163	0.1364	0.0662	0.1815	0.1018	0.5141	0.2844
362	0.62787	0.971111	1.861316	-2.654663	4.687819	1.000303	0.1437	0.0709	0.1916	0.105	0.4888	0.3017
363	0.48725	0.499691	2.003964	-3.377102	4.505314	0.999646	0.2236	0.087	0.1971	0.0948	0.3975	0.408
366	0.6335	-0.575687	1.940315	-4.340729	3.373866	1.000144	0.4196	0.1006	0.1959	0.0795	0.2044	0.6225
368	0.5537	0.704252	1.92916	-3.033995	4.49803	0.999788	0.191	0.0796	0.1896	0.1008	0.439	0.36
372	0.65932	1.191684	1.795176	-2.26593	4.78927	0.999888	0.1099	0.0634	0.183	0.1104	0.5333	0.2545
373	0.63424	0.053407	1.939558	-3.697612	3.901945	1.000019	0.297	0.0985	0.1997	0.0963	0.3085	0.4966
374	0.48767	0.491943	1.971843	-3.363992	4.42374	0.999806	0.2229	0.0893	0.1916	0.1031	0.3931	0.4084
375	0.48603	0.50238	1.96841	-3.403627	4.362458	0.999796	0.219	0.0841	0.1993	0.0999	0.3977	0.3987
378	0.48779	0.52867	1.974043	-3.331846	4.467268	0.99973	0.2232	0.0826	0.1867	0.0976	0.4099	0.3954
381	0.68375	-0.62522	1.81902	-4.170617	2.947591	0.999819	0.4259	0.1095	0.1989	0.0766	0.1891	0.6401
382	0.55507	0.677981	1.927179	-3.110768	4.517671	0.999869	0.1927	0.0784	0.1911	0.1026	0.4352	0.362
383	0.49004	0.528427	1.965134	-3.299792	4.390423	1.000207	0.2163	0.0858	0.1915	0.1015	0.4049	0.3955
384	0.60064	0.044265	1.934143	-3.831156	3.877184	0.999849	0.2955	0.0909	0.2082	0.1017	0.3037	0.4919
387	0.68913	-0.616429	1.814306	-4.068812	3.088497	1.000185	0.4264	0.1065	0.2018	0.0819	0.1834	0.6389
388	0.70213	-0.089636	1.765405	-3.427888	3.547081	0.999911	0.3092	0.1057	0.225	0.0989	0.2612	0.5273
389	0.71291	-0.289166	1.697355	-3.458067	3.234258	0.999962	0.3461	0.1201	0.2236	0.0926	0.2176	0.5875
390	0.59403	0.823904	1.885714	-2.832466	4.606804	0.999953	0.1683	0.0762	0.1893	0.1069	0.4593	0.3319
391	0.68183	1.402272	1.781827	-2.023485	4.995652	1.000342	0.0835	0.0542	0.1723	0.1076	0.5824	0.2154
392	0.66293	0.568719	1.842266	-2.943899	4.233877	0.999796	0.1985	0.0853	0.2063	0.107	0.4029	0.3891
399	0.55293	0.685267	1.935944	-3.006033	4.548674	1.000431	0.1935	0.0774	0.1966	0.0982	0.4343	0.3703
400	0.57147	-1.060854	2.054415	-4.995909	3.037349	1.000325	0.5138	0.097	0.1703	0.0643	0.1546	0.7026
402	0.55485	0.642168	1.914622	-3.10633	4.435069	0.999843	0.1895	0.0828	0.2061	0.1046	0.417	0.3714
406	0.56227	-0.151586	1.981618	-3.979641	3.817637	0.999864	0.336	0.0964	0.2031	0.086	0.2785	0.5403
408	0.48588	0.553313	1.986592	-3.287754	4.448852	0.999694	0.2194	0.0792	0.1907	0.0999	0.4108	0.3917
409	0.61143	-0.771704	2.001272	-4.679823	3.225263	0.999872	0.461	0.1015	0.1786	0.0704	0.1885	0.6543
410	0.48792	0.516556	1.981123	-3.360436	4.335157	1.000233	0.2236	0.0804	0.1946	0.1009	0.4005	0.3958
411	0.59689	0.761893	1.912703	-3.002888	4.457952	1.000348	0.1777	0.0769	0.1961	0.1018	0.4475	0.3458
417	0.62014	0.965638	1.866259	-2.649559	4.628892	1.000118	0.147	0.074	0.1791	0.1069	0.493	0.3066
421	0.49721	-0.32719	2.023909	-4.27996	3.615671	0.999822	0.3675	0.0998	0.1943	0.0844	0.254	0.5613
427	0.59557	0.808276	1.882964	-2.841755	4.543851	0.999973	0.1683	0.0808	0.1945	0.1039	0.4525	0.3365
429	0.55345	0.668246	1.930918	-3.109286	4.406911	1.000095	0.1962	0.0814	0.1873	0.1003	0.4348	0.3681
433	0.49755	-0.29447	2.015759	-4.236184	3.647951	0.999829	0.358	0.0975	0.2027	0.085	0.2568	0.5652
434	0.55597	0.689561	1.920825	-3.086477	4.498954	1.000254	0.1903	0.0779	0.1955	0.1042	0.4321	0.3603
435	0.65908	1.18512	1.821244	-2.358484	4.824183	0.999753	0.1143	0.06	0.1817	0.1115	0.5325	0.255
439	0.65798	1.216593	1.836843	-2.31104	4.894281	0.999963	0.1071	0.064	0.1826	0.107	0.5393	0.2567
443	0.48795	0.486853	1.980004	-3.440637	4.41943	1.000058	0.2276	0.0808	0.19	0.1039	0.3977	0.4011
444	0.66323	-0.186987	1.888448	-3.800767	3.565399	1.000304	0.3394	0.0993	0.2079	0.093	0.2604	0.5457
445	0.55482	0.650249	1.903035	-3.048829	4.439965	0.999914	0.1922	0.0802	0.1963	0.1112	0.4201	0.365
460	0.73478	1.210662	1.575692	-1.696818	4.510676	0.999987	0.0729	0.0651	0.1993	0.1223	0.5404	0.2257
462	0.49802	-0.359861	2.004891	-4.227723	3.641619	0.999788	0.3773	0.099	0.1905	0.0824	0.2508	0.5765
463	0.63389	-0.630811	1.936123	-4.314263	3.279513	1.001077	0.4323	0.0987	0.1925	0.077	0.1995	0.6312
466	0.55387	0.67095	1.926399	-3.111949	4.438282	0.999844	0.1934	0.0787	0.1904	0.1083	0.4292	0.3629
467	0.48688	0.521133	1.989766	-3.282527	4.45438	0.999788	0.2209	0.0869	0.1915	0.1023	0.3984	0.4005
468	0.5624	-0.098857	1.989339	-3.959218	3.825773	1.000162	0.3251	0.0975	0.1952	0.0946	0.2876	0.5211
471	0.55255	0.718967	1.919143	-3.049438	4.486853	1.000048	0.1834	0.0781	0.1959	0.1014	0.4412	0.3534
472	0.66085	0.563983	1.832124	-2.978996	4.1945	1.000235	0.2009	0.0841	0.2055	0.1094	0.4001	0.384
473	0.64711	0.424699	1.883593	-3.198653	4.2079	1.000003	0.2243	0.0897	0.2102	0.1012	0.3746	0.4189
476	0.67423	1.310025	1.797861	-2.048634	4.952568	1.000837	0.097	0.0625	0.1725	0.1047	0.5633	0.2361
477	0.55492	0.678769	1.929492	-3.06029	4.553738	0.999775	0.1899	0.0814	0.1969	0.1011	0.4307	0.3654
478	0.55418	0.689818	1.92396	-2.994513	4.56702	0.999955	0.1923	0.0782	0.1981	0.1038	0.4276	0.3643
479	0.72669	0.881483	1.650887	-2.162685	4.298727	1.000214	0.1252	0.0772	0.2182	0.1256	0.4538	0.3014
480	0.70472	-1.165591	1.674146	-4.266625	2.219289	0.99994	0.5517	0.1125	0.1791	0.0537	0.103	0.763
481	0.61305	-1.793462	2.025955	-5.673891	2.231335	0.999848	0.6565	0.0879	0.1245	0.0457	0.0854	0.8108
482	0.69174	0.28585	1.774597	-3.06714	3.897716	0.999694	0.2343	0.1013	0.2255	0.1073	0.3316	0.445
483	0.55353	0.648706	1.94057	-3.097442	4.469087	1.000137	0.1977	0.0822	0.1922	0.1011	0.4268	0.3711
486	0.55591	0.676274	1.929851	-3.120109	4.463545	1.000553	0.1945	0.079	0.1896	0.103	0.4339	0.3646
487	0.5714	-0.213918	2.014791	-4.139054	3.75018	1.000415	0.3511	0.0957	0.1956	0.0853	0.2723	0.5448
489	0.68252	-1.378632	1.809027	-4.76843	2.312705	1.000452	0.5944	0.0994	0.1569	0.0531	0.0962	0.7816
490	0.62178	0.922923	1.862945	-2.670918	4.612445	0.999966	0.1543	0.0667	0.1917	0.1064	0.4809	0.3085
491	0.69063	0.277799	1.792428	-3.089534	3.89934	0.999901	0.2474	0.0918	0.2191	0.1011	0.3406	0.4456
493	0.71623	-1.002677	1.524935	-3.77771	2.182067	0.999888	0.5207	0.1255	0.1916	0.0609	0.1013	0.7548
495	0.67727	-0.066928	1.851127	-3.557372	3.652453	1.000062	0.315	0.1002	0.2132	0.0935	0.2781	0.5237
498	0.605	-0.780065	1.93943	-4.483933	3.081652	0.999787	0.4636	0.1002	0.1825	0.0752	0.1785	0.6623
501	0.50019	-0.388776	2.060202	-4.495434	3.674714	0.999882	0.3809	0.0982	0.1905	0.0789	0.2515	0.5767
506	0.70604	1.258284	1.738355	-2.059748	4.773584	0.999745	0.0909	0.0613	0.1861	0.1136	0.5481	0.235
515	0.63058	0.191417	1.895697	-3.500096	3.966604	1.000137	0.2668	0.0944	0.2122	0.0959	0.3307	0.466
517	0.62548	0.965838	1.872463	-2.658065	4.703013	1.000322	0.1455	0.0725	0.1877	0.1067	0.4876	0.3034
523	0.59534	0.740231	1.886777	-2.892917	4.491583	1.000623	0.1772	0.0775	0.2	0.1086	0.4367	0.3493
526	0.56271	-0.155732	1.991407	-3.979522	3.852462	1.000337	0.341	0.0947	0.1988	0.09	0.2755	0.5415
527	0.48684	0.512429	1.983142	-3.327673	4.495824	0.99986	0.2223	0.087	0.1937	0.0999	0.3971	0.4021
528	0.66733	-0.995995	1.863285	-4.481818	2.725137	0.999968	0.5075	0.1033	0.1804	0.0647	0.1441	0.7056
533	0.5957	0.817803	1.893967	-2.762571	4.643716	0.999896	0.1707	0.0774	0.1919	0.1026	0.4574	0.3441
535	0.65896	0.500359	1.839058	-3.05011	4.178475	0.999643	0.2106	0.0833	0.214	0.1054	0.3867	0.3978
540	0.6703	1.325995	1.82276	-2.156254	5.023188	1.000329	0.0967	0.0615	0.1741	0.107	0.5607	0.2321
545	0.60293	0.033319	1.95213	-3.687939	3.917197	0.999755	0.3032	0.0975	0.1974	0.0944	0.3075	0.4986
547	0.48651	0.486884	1.971247	-3.381837	4.33405	1.000026	0.2236	0.0852	0.1905	0.1033	0.3974	0.4027
550	0.72543	1.539101	1.695544	-1.710517	4.92052	1.000578	0.0648	0.0477	0.1619	0.1089	0.6167	0.1806
551	0.64377	1.083438	1.83407	-2.470486	4.717511	1.000157	0.1254	0.0689	0.1854	0.1035	0.5168	0.283
558	0.71292	0.657137	1.72236	-2.534608	4.141285	0.999782	0.171	0.0863	0.2159	0.1148	0.412	0.3628
567	0.4874	0.489653	1.947675	-3.314206	4.295199	0.999677	0.2201	0.0844	0.1989	0.1003	0.3963	0.4006
570	0.55269	0.679582	1.937188	-3.057325	4.558624	1.000415	0.1903	0.0785	0.1988	0.1049	0.4275	0.3625
572	0.67188	-0.364022	1.885716	-3.965358	3.469381	1.000279	0.3744	0.1082	0.2002	0.0871	0.2301	0.5852
573	0.62381	0.933486	1.882699	-2.707229	4.661668	1.000352	0.1479	0.0778	0.1927	0.1004	0.4812	0.316
575	0.55158	0.680854	1.945771	-3.101178	4.615325	1.000246	0.1925	0.0763	0.1959	0.1068	0.4285	0.3634
576	0.71986	0.461727	1.698361	-2.641412	3.941311	1.000441	0.1987	0.0949	0.2286	0.1156	0.3622	0.4069
577	0.71889	-0.816966	1.323598	-3.224653	1.993042	1.000283	0.4636	0.1432	0.2366	0.069	0.0876	0.7431
579	0.4868	0.514863	1.957577	-3.26702	4.383563	0.999842	0.2189	0.0834	0.1974	0.1021	0.3982	0.3985
580	0.55667	0.722597	1.935061	-2.954468	4.533413	1.00037	0.1866	0.0795	0.1961	0.0975	0.4403	0.3566
582	0.6633	0.55851	1.836803	-2.949092	4.313335	0.999856	0.2024	0.0879	0.2029	0.11	0.3968	0.3837
583	0.60005	0.062723	1.943946	-3.715088	3.907877	1.000202	0.2926	0.0961	0.2058	0.0928	0.3127	0.495
585	0.489	0.526526	1.969802	-3.300576	4.382263	1.00005	0.2181	0.0859	0.1888	0.1004	0.4068	0.3981
586	0.48748	0.507971	1.975553	-3.365016	4.346246	0.999932	0.2189	0.0862	0.1943	0.1019	0.3987	0.403
587	0.55398	0.697107	1.919673	-3.051694	4.496593	1.000134	0.1915	0.0772	0.1915	0.1018	0.438	0.3589
593	0.62217	0.963008	1.867539	-2.704194	4.636549	0.999821	0.1481	0.0661	0.1877	0.1103	0.4878	0.3049
594	0.64632	0.40957	1.876713	-3.227725	4.093894	1.000006	0.2312	0.0886	0.2086	0.097	0.3746	0.4208
595	0.55467	0.665224	1.926693	-3.05644	4.465368	1.000924	0.1945	0.0807	0.1948	0.1024	0.4276	0.3669
596	0.55574	0.68187	1.960654	-3.169458	4.538797	0.999707	0.1975	0.0777	0.1874	0.102	0.4354	0.3657
597	0.48653	0.504779	1.984524	-3.307494	4.456105	0.999932	0.2235	0.0874	0.1886	0.101	0.3995	0.4019
598	0.72053	0.103985	1.727635	-3.148905	3.692933	1.000112	0.2663	0.1084	0.2277	0.1047	0.2929	0.4945
599	0.6728	0.642733	1.814505	-2.824017	4.317016	1.000229	0.1805	0.0906	0.2059	0.1084	0.4146	0.3701
604	0.7075	-1.824604	1.516093	-4.596151	1.397364	0.999858	0.7238	0.0922	0.117	0.0273	0.0397	0.8841
605	0.48728	0.493328	1.970058	-3.357875	4.367673	1.000025	0.2246	0.0819	0.1947	0.1009	0.3979	0.3996
607	0.67757	-0.790384	1.846789	-4.218738	3.005935	1.000723	0.467	0.1102	0.1852	0.0721	0.1655	0.6763
608	0.57441	-1.047668	2.041696	-5.001291	3.03422	1.000628	0.5095	0.0918	0.1775	0.0637	0.1575	0.6953
610	0.49737	-0.337596	2.017311	-4.300129	3.616421	1.000028	0.3718	0.1003	0.1903	0.0837	0.2539	0.5686
611	0.49857	-0.338095	2.030024	-4.287836	3.660161	0.999854	0.3795	0.0919	0.191	0.0793	0.2583	0.5683
613	0.68347	1.380183	1.769042	-1.973049	4.922371	1.000492	0.0868	0.0542	0.1715	0.1105	0.577	0.218
617	0.71137	-1.358286	1.538326	-4.200703	1.839544	1.000521	0.6077	0.1158	0.1604	0.047	0.0691	0.8137
622	0.657	1.213557	1.827847	-2.304191	4.846369	1.000006	0.1084	0.0647	0.1856	0.1037	0.5376	0.2533
624	0.62353	0.955988	1.868828	-2.565131	4.634769	0.99962	0.1485	0.0743	0.1903	0.1029	0.484	0.3114
627	0.72848	0.877647	1.643211	-2.159462	4.295202	1.000268	0.1204	0.0806	0.2274	0.12	0.4516	0.3019
629	0.6475	0.407731	1.890314	-3.194455	4.178518	1.000234	0.2267	0.0944	0.2079	0.0992	0.3718	0.4245
632	0.57214	-1.046869	2.026332	-5.025056	2.920453	0.999919	0.5096	0.0983	0.1705	0.0641	0.1575	0.7009
636	0.65074	-0.427591	1.898607	-4.032875	3.402367	1.000288	0.3893	0.1015	0.2064	0.0818	0.221	0.5978
639	0.67937	0.856662	1.811714	-2.559391	4.558772	1.000013	0.1512	0.0809	0.207	0.1075	0.4534	0.3294
641	0.62572	0.974284	1.881384	-2.681088	4.718141	1.000265	0.1514	0.0684	0.1822	0.1097	0.4883	0.2995
642	0.59513	0.853033	1.894704	-2.873867	4.59161	0.999612	0.1674	0.0702	0.186	0.1057	0.4707	0.3261
643	0.4949	-0.359744	2.031457	-4.298117	3.658581	0.999887	0.3754	0.099	0.1939	0.0824	0.2493	0.5751
645	0.48638	0.498823	1.959931	-3.406261	4.305722	0.999772	0.2213	0.086	0.1954	0.1035	0.3938	0.403
646	0.62529	0.237869	1.906138	-3.499937	3.975009	0.999853	0.2589	0.0892	0.2028	0.1052	0.3439	0.4449
648	0.71285	1.353903	1.703618	-1.792028	4.862837	1.000502	0.0769	0.0559	0.1847	0.1152	0.5673	0.2188
649	0.70345	-0.079116	1.724413	-3.302741	3.470844	0.999843	0.3029	0.1098	0.2354	0.0954	0.2565	0.5322
652	0.64679	0.429466	1.907722	-3.120376	4.282301	0.999887	0.2285	0.0903	0.2087	0.1001	0.3724	0.4191
653	0.70667	0.675301	1.734739	-2.576763	4.175709	1.000055	0.1709	0.0862	0.2132	0.113	0.4167	0.3543
654	0.66328	0.541912	1.853738	-2.954536	4.248635	1.000115	0.2068	0.0889	0.2036	0.1028	0.3979	0.3932
655	0.49739	-0.310712	2.035846	-4.31945	3.617683	0.999716	0.367	0.099	0.1871	0.0863	0.2606	0.5602
658	0.48583	0.552939	1.95653	-3.228474	4.444759	0.999796	0.2164	0.0792	0.1942	0.1015	0.4087	0.391
661	0.64242	1.096113	1.886907	-2.472258	4.853696	1.001099	0.131	0.0682	0.1855	0.1084	0.5069	0.2806
662	0.55266	0.684787	1.928481	-3.061883	4.542802	1.000254	0.1917	0.0792	0.1941	0.1041	0.4309	0.3634
665	0.55477	0.600134	1.959022	-3.083095	4.529189	0.999978	0.2134	0.0777	0.194	0.1015	0.4134	0.3832
667	0.71374	0.94623	1.700552	-2.259673	4.45342	1.000429	0.1243	0.0741	0.209	0.1174	0.4752	0.2958
670	0.62799	0.254502	1.910739	-3.380893	4.083896	1.000128	0.2562	0.0973	0.2069	0.0968	0.3428	0.4537
671	0.56072	-0.138222	1.987671	-4.02397	3.760775	1.000016	0.3296	0.0982	0.1987	0.0898	0.2837	0.5296
672	0.6002	0.071919	1.948262	-3.694658	3.981696	1.00005	0.2928	0.0936	0.2075	0.0926	0.3135	0.49
673	0.48599	0.550719	1.982653	-3.283344	4.566758	0.999864	0.218	0.0792	0.192	0.1053	0.4055	0.3905
675	0.4862	0.517822	1.97703	-3.302333	4.423998	1.000168	0.2221	0.0823	0.1931	0.0996	0.4029	0.4001
677	0.60462	0.046656	1.929236	-3.611567	3.870585	1.000127	0.2985	0.0983	0.1992	0.0978	0.3062	0.4972
683	0.48572	0.501683	1.978374	-3.372475	4.402005	1.000275	0.2265	0.0816	0.1954	0.1008	0.3957	0.4013
685	0.6483	-0.361658	1.906772	-4.034209	3.49964	0.9999	0.3705	0.1082	0.2013	0.0846	0.2354	0.5825
686	0.48502	0.500469	1.9581	-3.366273	4.367757	0.999849	0.2211	0.0828	0.1936	0.1044	0.3981	0.3982
687	0.63309	-0.576255	1.924339	-4.323383	3.228856	1.000053	0.4195	0.0992	0.1938	0.082	0.2055	0.6214
688	0.67284	0.659525	1.822137	-2.86913	4.291708	0.999923	0.1838	0.0811	0.2047	0.109	0.4214	0.3626
689	0.59422	0.847699	1.900253	-2.829347	4.672086	0.999777	0.1644	0.0762	0.196	0.1011	0.4623	0.3326
694	0.69298	-0.415219	1.79752	-3.765572	3.207273	0.999919	0.3778	0.1112	0.2193	0.0787	0.213	0.6032
701	0.55475	0.67635	1.904433	-2.964951	4.422602	1.000086	0.19	0.0836	0.1937	0.1024	0.4303	0.3656
705	0.48551	0.519624	1.95397	-3.340973	4.317795	0.99991	0.2163	0.0817	0.1984	0.0985	0.4051	0.3927
708	0.48791	0.502404	1.96732	-3.339662	4.402369	1.000033	0.2197	0.0837	0.1991	0.0975	0.4	0.4016
710	0.48572	0.487365	1.959994	-3.340495	4.386617	1.000005	0.2239	0.0811	0.2036	0.1024	0.389	0.4009
716	0.55713	0.657475	1.922638	-3.057494	4.423002	1.000187	0.1955	0.0828	0.1853	0.1027	0.4337	0.3653
717	0.59332	0.804928	1.890945	-2.799675	4.555572	1.000123	0.1726	0.0733	0.1955	0.1023	0.4563	0.3399
720	0.68338	-1.353016	1.818039	-4.776738	2.362241	1.000325	0.5878	0.1025	0.1567	0.0526	0.1004	0.7766
721	0.48411	0.532137	1.962097	-3.307339	4.328446	1.000135	0.2159	0.0843	0.195	0.1005	0.4043	0.3964
726	0.67594	0.530064	1.863254	-2.956104	4.288687	1.00056	0.2095	0.0876	0.208	0.0986	0.3963	0.3961
727	0.48606	0.503332	1.969857	-3.310004	4.347566	1.000339	0.2217	0.0851	0.1973	0.0969	0.399	0.4032
729	0.65272	0.36186	1.888996	-3.271583	4.168854	1.000335	0.2346	0.0936	0.204	0.1037	0.3641	0.4265
730	0.67838	0.573539	1.836838	-2.969624	4.274886	1.000489	0.1939	0.0873	0.211	0.1061	0.4017	0.3858
731	0.68918	1.515159	1.77854	-1.808793	5.085912	0.999816	0.0764	0.054	0.1632	0.0934	0.613	0.2041
732	0.59701	0.811304	1.890431	-2.929075	4.512626	0.999951	0.1667	0.0734	0.1961	0.104	0.4598	0.334
738	0.71712	0.79376	1.72394	-2.480096	4.28218	1.000088	0.1453	0.0814	0.2173	0.1173	0.4387	0.3332
740	0.48634	0.534196	1.963492	-3.327177	4.447863	0.999719	0.2155	0.0806	0.2009	0.0994	0.4036	0.3949
741	0.62263	0.959353	1.848141	-2.58085	4.698887	1.000128	0.1437	0.0777	0.1863	0.1067	0.4856	0.31
744	0.72668	1.29882	1.674311	-1.748091	4.73091	1.000062	0.078	0.0636	0.1866	0.1218	0.55	0.2243
745	0.69021	0.954776	1.803533	-2.427955	4.658526	0.999891	0.1385	0.0757	0.1988	0.1096	0.4774	0.3067
746	0.55257	0.683135	1.944681	-3.056769	4.547951	0.999731	0.1914	0.0825	0.1935	0.1041	0.4285	0.3678
747	0.62042	0.96763	1.885054	-2.683613	4.783953	1.000266	0.1475	0.0713	0.1889	0.1042	0.4881	0.3066
750	0.48204	0.489998	1.957244	-3.301972	4.404649	0.999902	0.2235	0.0867	0.1926	0.1028	0.3944	0.4079
752	0.69879	-2.081387	1.652039	-5.163899	1.33463	0.999848	0.752	0.0793	0.1057	0.0269	0.0361	0.8938
753	0.64917	0.396392	1.862475	-3.220752	4.090972	0.999911	0.2304	0.0879	0.2099	0.1077	0.3641	0.4211
757	0.48959	0.540633	1.971959	-3.312025	4.428415	1.000071	0.2181	0.08	0.1974	0.0985	0.406	0.3958
758	0.48535	0.529358	1.943484	-3.272674	4.415225	0.999818	0.2169	0.0793	0.202	0.0954	0.4064	0.3922
761	0.48681	0.516414	1.947772	-3.266443	4.361548	1.000288	0.2187	0.0823	0.1936	0.1053	0.4001	0.3956
765	0.48578	0.508535	1.973607	-3.320451	4.429249	1.000103	0.2233	0.0801	0.2012	0.0965	0.3989	0.4027
766	0.68955	0.966217	1.780513	-2.448496	4.595888	0.999899	0.1349	0.0681	0.1987	0.1165	0.4818	0.2986
768	0.55526	0.672546	1.924487	-3.111721	4.499772	1.00003	0.1907	0.0843	0.1887	0.1037	0.4326	0.3671
770	0.63436	-2.460651	1.989927	-6.287842	1.506979	0.999842	0.7727	0.0694	0.0888	0.0263	0.0428	0.8922
771	0.62842	0.243473	1.911257	-3.422393	4.025851	0.999663	0.264	0.0873	0.2035	0.1034	0.3418	0.4517
773	0.48858	0.460767	1.977604	-3.437633	4.398602	1.000216	0.2284	0.087	0.1931	0.0921	0.3994	0.4123
775	0.60139	0.077302	1.92122	-3.555468	3.949019	1.000474	0.2893	0.0986	0.2115	0.0907	0.3099	0.4945
776	0.59341	0.824423	1.910355	-2.842118	4.635588	1.000206	0.168	0.0797	0.1895	0.1018	0.461	0.3346
777	0.74953	1.38023	1.452997	-1.26995	4.405953	1.000447	0.0405	0.049	0.1942	0.1255	0.5908	0.1744
779	0.67462	0.730802	1.824697	-2.769202	4.414358	1.000018	0.1753	0.085	0.1953	0.1065	0.4379	0.3497
780	0.63341	-0.638161	1.958476	-4.384723	3.285299	0.999836	0.4339	0.1005	0.1898	0.076	0.1998	0.6389
781	0.66448	0.490318	1.875076	-3.116392	4.199874	1.000769	0.2115	0.0896	0.2085	0.1104	0.38	0.4049
782	0.65899	1.193206	1.857745	-2.335756	4.909362	1.000188	0.1186	0.0662	0.1746	0.106	0.5346	0.263
783	0.68664	-1.923487	1.748455	-5.249262	1.667596	0.999847	0.713	0.0851	0.117	0.035	0.0499	0.8636
784	0.67493	-0.772814	1.852088	-4.277794	3.023298	0.999757	0.4629	0.1067	0.1905	0.0711	0.1688	0.6695
785	0.70567	1.274149	1.738004	-1.974565	4.792779	1.000304	0.0917	0.0625	0.1847	0.1106	0.5505	0.2356
786	0.64476	1.077454	1.863528	-2.464476	4.854878	0.99996	0.1325	0.0645	0.1914	0.1015	0.5101	0.283
788	0.48904	0.531319	1.977299	-3.307714	4.516146	1.000044	0.2212	0.0863	0.1913	0.1002	0.401	0.4014
790	0.66213	1.204919	1.833347	-2.302816	4.903045	1.00005	0.113	0.0646	0.1753	0.1118	0.5353	0.2569
793	0.66886	1.297285	1.8046	-2.167254	4.940225	1.000299	0.0979	0.0603	0.1742	0.1104	0.5572	0.2366
797	0.60385	0.020012	1.954177	-3.808264	3.902066	0.999985	0.3004	0.0962	0.2044	0.0959	0.3031	0.4969
799	0.63107	0.244201	1.891124	-3.376604	4.060275	1.000223	0.254	0.0955	0.2116	0.1035	0.3354	0.4577
800	0.70724	-0.585022	1.737136	-3.804741	3.005286	0.999801	0.4163	0.1146	0.2092	0.0824	0.1775	0.6435
801	0.64503	0.408671	1.890057	-3.206706	4.219071	1.000073	0.232	0.0881	0.2087	0.0977	0.3735	0.4237
805	0.48637	0.501166	1.966571	-3.36124	4.385533	1.000115	0.2218	0.0827	0.195	0.1019	0.3986	0.3995
811	0.64376	1.072607	1.844864	-2.431598	4.730068	0.999785	0.1292	0.0684	0.1819	0.1098	0.5107	0.2849
813	0.60211	0.064416	1.959189	-3.759454	3.912606	0.99988	0.2988	0.0871	0.2025	0.0952	0.3164	0.4873
814	0.49711	-0.328805	2.032862	-4.217158	3.739684	0.999942	0.3703	0.1021	0.1873	0.0841	0.2562	0.5676
815	0.68433	0.828934	1.79922	-2.679746	4.447282	1.000502	0.1511	0.078	0.2089	0.111	0.451	0.3265
816	0.59524	0.807294	1.917302	-2.858079	4.581463	0.99991	0.1736	0.0749	0.1931	0.1078	0.4506	0.344
817	0.6323	-0.551577	1.943378	-4.299262	3.272361	1.000294	0.4135	0.1041	0.1847	0.0796	0.2181	0.6157
818	0.7041	0.513397	1.74744	-2.789721	4.02056	0.999887	0.1963	0.0931	0.2196	0.1088	0.3822	0.3941
819	0.48601	0.511755	1.95195	-3.230676	4.384983	0.999925	0.2183	0.0867	0.1942	0.1057	0.3951	0.4012
820	0.48568	0.513656	1.956684	-3.330361	4.437352	1.000225	0.219	0.0877	0.1951	0.104	0.3942	0.402
821	0.67623	0.552868	1.852269	-3.027728	4.256671	1.000137	0.2017	0.084	0.2097	0.1065	0.3981	0.3878
822	0.55577	0.665796	1.970151	-3.072159	4.530093	1.000046	0.2023	0.0803	0.1903	0.0972	0.4299	0.3757
823	0.70262	1.707086	1.761614	-1.644348	5.29584	1.000429	0.0588	0.0408	0.1531	0.1024	0.6449	0.1691
824	0.56307	-0.156402	1.972613	-3.989692	3.71113	0.999834	0.3365	0.0954	0.1986	0.0894	0.2801	0.5316
825	0.70719	1.176145	1.736259	-2.067527	4.730892	1.000478	0.101	0.0665	0.1923	0.1138	0.5264	0.2533
826	0.60542	0.075941	1.945382	-3.671028	3.969629	1.000037	0.2926	0.0954	0.202	0.0909	0.3191	0.4875
829	0.56475	-0.165557	1.961453	-4.025777	3.705525	0.999977	0.3368	0.0949	0.2055	0.0895	0.2733	0.5368
830	0.56223	-0.135637	1.997791	-3.988692	3.763916	1.000106	0.337	0.093	0.1909	0.0941	0.285	0.5265
832	0.65829	1.194375	1.847674	-2.311575	4.856861	0.999848	0.1151	0.068	0.1745	0.1064	0.536	0.2651
834	0.56508	-0.199375	1.969552	-4.034995	3.678679	0.999995	0.3389	0.0973	0.2085	0.0879	0.2674	0.5397
835	0.6232	0.974865	1.844105	-2.591452	4.628067	1.000513	0.1443	0.0658	0.1941	0.1013	0.4945	0.3018
836	0.49679	-0.391141	2.043094	-4.359682	3.63513	0.999993	0.3846	0.0953	0.1883	0.0833	0.2485	0.5753
842	0.65077	-0.376184	1.896539	-3.977607	3.421028	0.999673	0.3759	0.1066	0.1979	0.0863	0.2333	0.5883
844	0.66582	-0.19587	1.866897	-3.810205	3.598842	1.000053	0.3373	0.1044	0.2112	0.0873	0.2598	0.5471
845	0.61047	-0.900784	1.980503	-4.701342	3.018864	0.999922	0.4865	0.0942	0.1811	0.0685	0.1697	0.6753
846	0.67543	-0.015801	1.830942	-3.445484	3.68886	1.000721	0.302	0.0993	0.2177	0.097	0.284	0.5092
847	0.48411	0.522855	1.968922	-3.315205	4.371543	0.999891	0.2221	0.0835	0.1892	0.0984	0.4068	0.3954
857	0.56224	-0.125971	1.978996	-3.974927	3.816672	1.000014	0.3269	0.0951	0.2072	0.0904	0.2804	0.5205
859	0.63202	-0.586878	1.945065	-4.354716	3.302253	1.000347	0.4215	0.1043	0.1893	0.081	0.2039	0.6242
860	0.6982	-1.504863	1.711274	-4.658457	1.991959	0.99976	0.6311	0.1015	0.1455	0.0439	0.078	0.8124
861	0.69871	1.586279	1.745733	-1.75135	5.116673	1.000474	0.0638	0.0504	0.1554	0.1053	0.6251	0.1805
862	0.71165	1.85442	1.70527	-1.345653	5.30327	1.000215	0.0422	0.0379	0.1361	0.1029	0.6809	0.1353
864	0.63216	0.170198	1.927515	-3.514865	4.038869	1.000198	0.2743	0.096	0.2058	0.0957	0.3282	0.4733
865	0.71959	1.661349	1.680252	-1.464906	5.065109	0.999923	0.0526	0.0441	0.1518	0.1058	0.6457	0.1635
867	0.68471	1.401937	1.792294	-2.00951	5.014022	1.000244	0.089	0.0559	0.1698	0.1029	0.5824	0.2193
868	0.70752	0.722967	1.733952	-2.532031	4.280953	1.000219	0.159	0.0837	0.222	0.1101	0.4252	0.3523
869	0.6237	0.938726	1.856315	-2.672787	4.623099	1.000622	0.1466	0.0706	0.1965	0.105	0.4813	0.3105
871	0.49859	-0.372552	2.016676	-4.299485	3.617063	1.000088	0.381	0.0952	0.1949	0.0867	0.2422	0.5709
874	0.56218	-0.13092	1.986639	-3.993141	3.75221	1.000445	0.3291	0.1014	0.1954	0.0913	0.2828	0.5287
881	0.60237	0.068183	1.950025	-3.646391	3.955151	0.999837	0.2961	0.0907	0.2024	0.0973	0.3135	0.4882
883	0.59549	0.820164	1.917499	-2.892926	4.593157	0.999691	0.1715	0.0784	0.1896	0.101	0.4595	0.3445
886	0.55381	0.709882	1.949439	-3.077423	4.614775	0.999755	0.1882	0.0781	0.1941	0.103	0.4366	0.3604
887	0.55226	0.677889	1.952759	-3.098271	4.529772	0.999807	0.1953	0.0823	0.1879	0.1024	0.4321	0.3635
889	0.62248	0.966325	1.865295	-2.645707	4.652824	0.999958	0.1449	0.0713	0.1873	0.1071	0.4894	0.3049
890	0.55643	0.682947	1.942776	-3.018235	4.571007	0.99982	0.1947	0.0804	0.1931	0.1042	0.4276	0.3703
891	0.487	0.494604	1.960607	-3.35399	4.3802	0.999858	0.2238	0.0827	0.1945	0.1036	0.3954	0.3986
892	0.60025	0.09129	1.929569	-3.628818	3.936343	0.999934	0.2911	0.0937	0.2015	0.0999	0.3138	0.4814
894	0.55598	0.699242	1.948397	-3.056874	4.607681	1.000264	0.1929	0.0801	0.1909	0.102	0.4341	0.3666
896	0.48637	0.517248	1.962874	-3.269375	4.383748	0.99985	0.2241	0.0809	0.1963	0.0971	0.4016	0.3991
898	0.60185	0.080957	1.91595	-3.549319	3.853182	1.000064	0.2881	0.0977	0.2043	0.0985	0.3114	0.4927
899	0.4866	0.488717	1.968137	-3.329381	4.394587	1.000238	0.2284	0.0812	0.1991	0.0998	0.3915	0.4083
901	0.62327	0.981786	1.85799	-2.56286	4.670791	1.00002	0.1403	0.077	0.1839	0.1075	0.4913	0.3028
902	0.59667	0.82953	1.881307	-2.762584	4.573126	0.999814	0.1676	0.0756	0.1889	0.1077	0.4602	0.3327
904	0.65544	-0.480899	1.896458	-4.061477	3.306912	0.999907	0.4038	0.0979	0.1991	0.0814	0.2178	0.6079
905	0.63108	0.164145	1.911643	-3.546125	3.906526	0.999786	0.2724	0.0964	0.2066	0.0969	0.3277	0.4747
912	0.48491	0.49422	1.962855	-3.336522	4.319672	1.000389	0.2226	0.0843	0.1948	0.1043	0.394	0.4008
914	0.5567	0.672319	1.930765	-3.030756	4.484251	1.000222	0.1938	0.0792	0.1952	0.0994	0.4324	0.3629
915	0.5959	0.842782	1.874217	-2.75923	4.563024	0.999778	0.1594	0.076	0.1968	0.1044	0.4634	0.3247
916	0.49873	-0.323267	2.04835	-4.296665	3.698591	1.000191	0.3706	0.097	0.191	0.0832	0.2582	0.5631
917	0.62218	0.921564	1.88852	-2.68826	4.751544	0.9998	0.1536	0.0739	0.1916	0.1046	0.4763	0.3189
919	0.63268	-0.538458	1.941634	-4.267892	3.342074	0.999791	0.4147	0.1002	0.1933	0.0806	0.2112	0.6153
922	0.64939	0.367548	1.881412	-3.228228	4.089336	0.999849	0.2332	0.0907	0.2036	0.1086	0.3639	0.4237
928	0.64641	0.407156	1.871382	-3.188629	4.181541	1.000059	0.2301	0.0894	0.2048	0.1068	0.3689	0.4188
929	0.48665	0.496714	1.987093	-3.390213	4.420012	1.000017	0.2269	0.0817	0.1939	0.0983	0.3992	0.4044
930	0.62987	0.191225	1.922398	-3.49312	4.059162	1.000335	0.2707	0.0937	0.2065	0.0966	0.3325	0.4654
931	0.49722	-0.342568	2.033839	-4.298392	3.630234	1.000542	0.374	0.0943	0.1944	0.0819	0.2554	0.5667
939	0.6032	0.07122	1.94474	-3.703472	3.886416	1.000046	0.2922	0.0925	0.2015	0.0969	0.3169	0.4863
940	0.5623	-0.10897	1.958979	-3.883062	3.664637	0.999861	0.3279	0.0973	0.1941	0.0927	0.288	0.5251
944	0.68281	0.854472	1.811282	-2.517287	4.538388	1.00001	0.1536	0.0788	0.1957	0.1119	0.46	0.3244
948	0.55327	0.698521	1.943305	-3.02926	4.523723	1	0.1951	0.0773	0.1936	0.1061	0.4279	0.3617
951	0.56316	-0.151661	1.982783	-3.956509	3.820094	1.000483	0.3387	0.0963	0.1971	0.0896	0.2783	0.5348
953	0.69715	-0.508974	1.822611	-3.939106	3.22076	0.999858	0.4034	0.1078	0.2092	0.0785	0.2011	0.6201
954	0.48739	0.490286	1.996092	-3.462828	4.425536	0.999875	0.226	0.0859	0.1908	0.0955	0.4018	0.4044
956	0.48813	0.513398	1.983659	-3.359365	4.375742	0.999795	0.2266	0.0793	0.1907	0.0946	0.4088	0.3986
957	0.49793	-0.342397	2.059761	-4.39059	3.757049	1.000209	0.3737	0.0982	0.1938	0.0813	0.253	0.5672
960	0.71612	0.897084	1.682634	-2.212831	4.298984	0.999808	0.1267	0.078	0.2194	0.1129	0.463	0.3059
961	0.48512	0.526412	1.988934	-3.336003	4.432359	1.000054	0.2227	0.0791	0.2011	0.0979	0.3992	0.3978
962	0.48645	0.489597	1.963626	-3.317992	4.336732	0.999982	0.2248	0.0809	0.195	0.1004	0.3989	0.401
963	0.63048	0.291115	1.926617	-3.399698	4.192303	0.999888	0.2542	0.0915	0.2032	0.0999	0.3512	0.4506
967	0.65165	0.392983	1.863883	-3.152977	4.136513	0.999843	0.2297	0.0899	0.2124	0.102	0.366	0.4243
969	0.64445	1.072856	1.847514	-2.416082	4.749153	0.999975	0.1289	0.0673	0.1848	0.1079	0.5111	0.2813
971	0.55688	0.679614	1.889526	-2.964244	4.410009	0.999967	0.1891	0.0771	0.1972	0.107	0.4296	0.3618
974	0.64329	1.099273	1.837709	-2.469187	4.808957	1.000083	0.1241	0.0703	0.1788	0.1105	0.5163	0.2758
976	0.67409	0.69098	1.808487	-2.795401	4.274648	1.00005	0.1736	0.0837	0.2097	0.1097	0.4233	0.3562
977	0.49129	0.503306	1.990235	-3.40741	4.427314	0.999727	0.2253	0.0799	0.1913	0.1012	0.4023	0.395
984	0.72021	2.048482	1.690194	-1.115206	5.391087	1.000099	0.0293	0.0317	0.123	0.0968	0.7192	0.1089
985	0.71929	2.040877	1.668514	-1.102112	5.533385	1.00105	0.0284	0.029	0.1198	0.0938	0.729	0.1043
987	0.7262	-0.022256	1.612248	-2.958013	3.321031	1.000106	0.2814	0.1218	0.2352	0.1063	0.2553	0.5252
988	0.56261	-0.137861	1.994864	-3.995907	3.835477	1.000062	0.3348	0.0936	0.1981	0.0902	0.2833	0.53
989	0.48546	0.51381	1.962034	-3.244188	4.435808	1.000065	0.2208	0.0842	0.1952	0.1001	0.3997	0.4016
990	0.4967	-0.317423	2.030889	-4.328598	3.706106	0.999674	0.3674	0.0987	0.1932	0.0852	0.2555	0.5618
991	0.67778	-0.86094	1.856991	-4.392674	2.853541	1.00019	0.4739	0.1063	0.198	0.0638	0.158	0.6795
993	0.62392	0.931415	1.856155	-2.619095	4.580006	1.000243	0.1508	0.0767	0.1828	0.1074	0.4823	0.3127
994	0.48893	0.516618	1.977848	-3.264665	4.475194	1.000316	0.2231	0.0844	0.1938	0.0983	0.4004	0.4016
995	0.48706	0.510419	1.955202	-3.310077	4.355826	0.999966	0.2164	0.0828	0.1981	0.1042	0.3985	0.3958
996	0.59705	0.806447	1.927127	-2.946666	4.613118	0.999726	0.168	0.0771	0.1961	0.1067	0.4521	0.3388
998	0.62574	0.962227	1.891187	-2.705317	4.761992	1.000188	0.1508	0.0677	0.1876	0.1035	0.4904	0.3071
999	0.60999	-0.782268	1.982694	-4.558441	3.208076	1.000242	0.4662	0.0981	0.18	0.0694	0.1863	0.6594
1000	0.71299	-0.328262	1.710334	-3.481254	3.266558	1.000234	0.3576	0.1196	0.2165	0.0937	0.2126	0.5913
1001	0.59717	0.812792	1.908322	-2.798891	4.623106	1.000069	0.1746	0.0756	0.1901	0.1053	0.4544	0.339
1002	0.68627	-1.391295	1.804781	-4.781793	2.323573	1.000011	0.6016	0.0984	0.151	0.0525	0.0965	0.7848
1003	0.6	0.053676	1.936207	-3.684708	3.910144	0.999655	0.2976	0.0935	0.2088	0.0877	0.3124	0.494
1004	0.72331	1.08747	1.676274	-2.013824	4.525501	1.000107	0.1024	0.0731	0.2022	0.1174	0.5049	0.265
1005	0.65075	-0.401763	1.899725	-3.982516	3.393532	1.000018	0.3859	0.1016	0.2009	0.0848	0.2268	0.5899
1006	0.7039	1.177337	1.733338	-2.116559	4.693626	1.000175	0.0974	0.0675	0.1886	0.1172	0.5293	0.25
1007	0.62691	0.928575	1.855928	-2.685762	4.599937	0.999875	0.1445	0.0778	0.1925	0.1037	0.4815	0.3119
1008	0.71661	1.457017	1.701698	-1.739361	4.962047	1.000448	0.0668	0.054	0.1735	0.1106	0.5951	0.196
1009	0.71485	0.286899	1.69316	-2.842219	3.774465	0.999905	0.2321	0.1046	0.2188	0.1136	0.3309	0.4438
1012	0.70077	1.040194	1.76974	-2.33285	4.626164	1.000246	0.1172	0.0726	0.2035	0.1121	0.4946	0.2884
1013	0.48737	0.517632	1.991322	-3.392851	4.364755	1.001224	0.2186	0.0835	0.1966	0.1026	0.3987	0.3944
1014	0.73311	1.899345	1.649388	-1.179244	5.262228	0.999817	0.0335	0.0362	0.1317	0.1023	0.6963	0.1228
1015	0.59834	0.055824	1.926965	-3.55715	3.915948	0.999799	0.2985	0.0939	0.2044	0.0953	0.3079	0.4963
1016	0.6562	0.093161	1.945478	-3.655068	3.928672	1.000133	0.2893	0.093	0.2062	0.0913	0.3202	0.4863
1017	0.48824	0.49043	1.965348	-3.321758	4.312013	0.999976	0.2229	0.0861	0.197	0.1005	0.3935	0.4035
1018	0.48889	0.512693	1.976124	-3.348082	4.369401	1.000089	0.2217	0.083	0.1945	0.1004	0.4004	0.3984
1019	0.68294	-0.944392	1.891734	-4.471106	2.871747	1.000136	0.4998	0.1058	0.174	0.0659	0.1545	0.6985
1020	0.69236	0.182183	1.792121	-3.158282	3.805141	1.000181	0.2612	0.1028	0.2158	0.1009	0.3193	0.4672
1021	0.48799	0.536247	1.954997	-3.239615	4.438426	1.000078	0.217	0.0821	0.1959	0.1043	0.4007	0.3919
1026	0.55502	0.671534	1.939586	-3.160322	4.478852	0.999788	0.1929	0.0795	0.1954	0.1028	0.4294	0.3632
1027	0.4851	0.516156	1.981997	-3.338026	4.412794	1.000366	0.2229	0.0815	0.1938	0.1029	0.3989	0.3988
1028	0.56585	-0.122983	1.972004	-3.944682	3.820574	0.999922	0.3294	0.098	0.2004	0.0922	0.28	0.5352
1031	0.49717	-0.283055	2.028904	-4.227033	3.696053	1.000076	0.3734	0.0928	0.1888	0.0831	0.2619	0.5619
1039	0.48681	0.509496	1.938223	-3.270348	4.328473	0.99971	0.2184	0.0834	0.1997	0.0999	0.3986	0.4021
1040	0.60098	0.051497	1.962274	-3.75931	3.987734	0.999723	0.2996	0.0981	0.2013	0.0893	0.3117	0.5018
1043	0.49792	-0.314653	2.031913	-4.224075	3.630918	1.000397	0.3682	0.0948	0.1909	0.0848	0.2613	0.5592
1045	0.65196	-1.203226	1.888505	-4.840785	2.646434	0.999824	0.5516	0.1043	0.1627	0.0585	0.1229	0.742
1047	0.62827	0.248359	1.90636	-3.427227	4.112729	1.000384	0.2557	0.0963	0.2059	0.1008	0.3413	0.4515
1050	0.69978	-0.22667	1.756146	-3.507573	3.309955	1.000475	0.3438	0.1081	0.2143	0.0929	0.2409	0.5659
1059	0.63237	0.799839	1.896576	-2.781348	4.635102	0.99974	0.1696	0.0811	0.1904	0.1092	0.4497	0.3434
1062	0.48857	0.521284	1.949998	-3.276457	4.393667	0.999588	0.2187	0.0863	0.196	0.0974	0.4016	0.402
1063	0.66154	0.551013	1.845808	-2.97488	4.268482	1.000356	0.2009	0.0882	0.2094	0.102	0.3995	0.3885
1068	0.55405	0.699049	1.923273	-3.012315	4.433086	0.999876	0.1898	0.081	0.1882	0.1035	0.4375	0.3608
1073	0.48828	0.514018	1.981226	-3.304506	4.444094	1.000148	0.2226	0.0829	0.194	0.0985	0.402	0.3953
1075	0.48586	0.474397	1.967944	-3.294597	4.396429	0.999662	0.2246	0.0834	0.2045	0.0974	0.3901	0.4059
1080	0.6008	0.057257	1.919667	-3.605777	3.881514	0.999805	0.2943	0.0956	0.2049	0.097	0.3082	0.4942
1101	0.66237	0.584925	1.84864	-2.958102	4.263185	0.999939	0.1976	0.0871	0.2037	0.1036	0.408	0.3822
1102	0.62036	0.97214	1.88628	-2.702169	4.693869	1.00053	0.1481	0.0721	0.1845	0.1038	0.4915	0.307
1103	0.66812	-1.034843	1.891475	-4.627392	2.823124	1.000874	0.5169	0.1035	0.1752	0.0627	0.1417	0.7141
1104	0.55506	0.667358	1.929474	-3.08655	4.512304	1.000189	0.1929	0.0849	0.1936	0.1008	0.4278	0.37
1105	0.56379	-0.13907	1.974	-3.949906	3.738076	1.000148	0.3364	0.0959	0.1923	0.097	0.2784	0.5252
1106	0.64798	0.38097	1.865279	-3.176804	4.069748	0.999764	0.2308	0.0895	0.2116	0.1016	0.3665	0.4242
1107	0.73785	0.697718	1.599875	-2.226982	4.044385	0.999892	0.1388	0.0951	0.2321	0.1249	0.4091	0.3453
1108	0.7151	0.740498	1.720333	-2.50331	4.217915	0.999911	0.1564	0.0835	0.2101	0.1181	0.4319	0.3437
1112	0.71715	1.466145	1.717176	-1.791348	4.965576	1.000212	0.0715	0.0493	0.1723	0.1099	0.597	0.197
1116	0.6651	0.531913	1.869099	-3.104806	4.307876	0.99983	0.2054	0.09	0.2084	0.1013	0.3949	0.3936
1118	0.56273	-0.183311	1.95818	-3.991452	3.646103	0.999906	0.3435	0.0938	0.1967	0.0878	0.2782	0.5378
1119	0.48623	0.532604	1.957063	-3.237059	4.468052	0.999765	0.2171	0.0857	0.1964	0.097	0.4038	0.399
1120	0.69896	-0.218571	1.75148	-3.55276	3.308439	0.999837	0.3337	0.1069	0.227	0.0928	0.2396	0.5528
1123	0.59914	0.827703	1.925086	-2.882193	4.622638	1.000667	0.169	0.0844	0.1898	0.0959	0.4609	0.3405
1124	0.71032	0.12182	1.751389	-3.16724	3.668569	0.999802	0.2692	0.103	0.2228	0.1058	0.2992	0.4857
1130	0.60073	0.045102	1.94284	-3.650564	3.97278	0.999981	0.2974	0.099	0.2012	0.0949	0.3075	0.4925
1131	0.48569	0.51072	1.992047	-3.504414	4.442727	0.999953	0.2229	0.0763	0.198	0.0989	0.4039	0.3908
1132	0.60259	0.088056	1.938147	-3.64275	3.892622	1.000503	0.2909	0.0898	0.2062	0.0957	0.3174	0.484
1134	0.59482	0.850135	1.874978	-2.782713	4.561694	1.000109	0.1635	0.0733	0.1923	0.1041	0.4668	0.326
1138	0.63191	0.278159	1.887689	-3.365145	4.01594	1.000001	0.2544	0.0947	0.2046	0.0946	0.3517	0.4493
1139	0.55677	0.653132	1.92302	-3.089454	4.419993	1.000008	0.2006	0.0766	0.1882	0.1043	0.4303	0.3655
1140	0.62847	-0.605529	1.934371	-4.292574	3.313912	0.999934	0.4243	0.1047	0.1936	0.077	0.2004	0.6301
1143	0.59607	0.796743	1.915906	-2.919488	4.600426	0.999818	0.173	0.0743	0.1964	0.1035	0.4528	0.343
1144	0.6506	0.292718	1.868795	-3.277074	4.050219	1.00031	0.2447	0.0947	0.2122	0.1027	0.3457	0.4469
1145	0.63245	-0.575707	1.933559	-4.327425	3.281747	0.999948	0.4145	0.1036	0.1947	0.0813	0.2059	0.6192
1146	0.64531	1.097515	1.853133	-2.452682	4.733393	1.000154	0.128	0.0662	0.1882	0.1052	0.5124	0.2816
1147	0.70258	1.692792	1.749391	-1.6101	5.24621	1.000194	0.0572	0.0433	0.1523	0.0991	0.6481	0.1665
1149	0.48595	0.506441	1.962251	-3.260755	4.353307	1.000272	0.2241	0.0825	0.1923	0.0987	0.4024	0.3998
1155	0.63671	-1.484138	1.983608	-5.313281	2.429492	0.999914	0.6003	0.0944	0.1511	0.0484	0.1058	0.7718
1160	0.56102	-0.137041	2.001179	-4.024869	3.851024	1.000422	0.3382	0.0954	0.1944	0.0904	0.2816	0.5317
1161	0.68575	0.079978	1.841693	-3.337628	3.802922	0.999837	0.2862	0.1041	0.2091	0.0958	0.3048	0.4898
1164	0.48552	0.502203	1.963406	-3.288272	4.345466	1.000085	0.2235	0.0795	0.199	0.1006	0.3974	0.4012
1173	0.70585	0.689717	1.722275	-2.526041	4.186583	0.999814	0.1616	0.0918	0.2139	0.1119	0.4208	0.3505
1175	0.55803	-0.123468	1.959799	-3.87575	3.738897	1.000097	0.3294	0.0982	0.1976	0.0923	0.2825	0.5281
1176	0.49589	-0.346698	2.024186	-4.315965	3.642659	1.000261	0.3764	0.095	0.1911	0.0835	0.254	0.5684
1179	0.6242	0.95127	1.877709	-2.683954	4.697798	1.000003	0.1452	0.0752	0.1891	0.1047	0.4858	0.3098
1180	0.55508	0.681866	1.915825	-3.035703	4.507761	1.000288	0.1898	0.0797	0.1996	0.1022	0.4287	0.3657
1181	0.69854	-0.28124	1.757671	-3.615243	3.263484	1.000184	0.3426	0.1159	0.2218	0.0928	0.2269	0.5734
1182	0.48753	0.512111	1.956765	-3.336648	4.423189	1.00028	0.2186	0.0815	0.2002	0.1006	0.3991	0.404
1185	0.70528	1.258224	1.746836	-2.06489	4.854626	1.000279	0.0975	0.0597	0.1807	0.1112	0.5509	0.2369
1186	0.66895	1.335639	1.78187	-2.066854	4.929217	1.000912	0.0936	0.057	0.173	0.1058	0.5706	0.2272
1191	0.59402	0.832703	1.904185	-2.858981	4.588562	1.00004	0.1647	0.0795	0.1891	0.108	0.4587	0.3305
1195	0.48673	0.523776	1.963823	-3.32095	4.366433	1.000201	0.2178	0.0867	0.1924	0.0992	0.4039	0.3969
1196	0.62111	0.94553	1.880075	-2.622288	4.717205	1.000426	0.1519	0.0738	0.1851	0.1021	0.4871	0.3102
1200	0.66958	-1.026575	1.907369	-4.645763	2.81544	0.999792	0.5171	0.0989	0.1745	0.0647	0.1448	0.7122
1201	0.48683	0.485672	1.95763	-3.290788	4.435683	1.000093	0.2245	0.0854	0.2025	0.0971	0.3905	0.4099
1209	0.56558	-0.200711	1.969503	-4.117183	3.632138	1.000032	0.3446	0.0964	0.2043	0.085	0.2697	0.5463
1211	0.69799	-0.242701	1.778971	-3.564037	3.387618	0.999804	0.3417	0.1125	0.2179	0.0916	0.2363	0.5666
1212	0.60787	-0.004189	1.948387	-3.719982	3.904201	0.999724	0.3061	0.0961	0.208	0.0922	0.2976	0.5069
1213	0.71547	0.332025	1.69902	-2.806609	3.818564	1.000195	0.2228	0.1031	0.2223	0.1181	0.3337	0.4304
1230	0.5637	-0.136685	1.989177	-4.02633	3.71434	0.999945	0.3346	0.0955	0.1958	0.0892	0.2849	0.5239
1234	0.59742	0.018821	1.951577	-3.827876	3.869994	1.000016	0.3018	0.0959	0.2007	0.0965	0.3051	0.4971
1241	0.64365	1.123947	1.832843	-2.385856	4.761668	0.999938	0.1227	0.0669	0.1789	0.1145	0.517	0.2725
1258	0.56165	-0.139554	1.995387	-3.995615	3.872911	0.999699	0.3415	0.0943	0.1923	0.09	0.2819	0.5354
1261	0.50027	-0.371688	2.035685	-4.332109	3.597445	1.000046	0.3812	0.0956	0.1914	0.0815	0.2503	0.5763
1262	0.65707	1.204412	1.847417	-2.263461	4.911538	1.000231	0.1128	0.0675	0.1806	0.1065	0.5326	0.2651
1263	0.70233	0.939658	1.760163	-2.369161	4.520979	0.999731	0.1323	0.0791	0.1975	0.1116	0.4795	0.304
1264	0.48642	0.520116	1.982031	-3.377861	4.437824	0.999751	0.2231	0.0814	0.1946	0.0999	0.401	0.3973
1266	0.66277	-1.842131	1.868624	-5.381753	1.922063	1.000262	0.6824	0.087	0.1217	0.0403	0.0686	0.8343
1267	0.49192	0.489393	1.980939	-3.413574	4.396403	1.000042	0.2217	0.0843	0.2001	0.0941	0.3998	0.407
1268	0.59429	0.814625	1.893817	-2.833661	4.608257	0.999835	0.1656	0.0788	0.1927	0.1064	0.4565	0.337
1270	0.67421	0.689255	1.808788	-2.79828	4.274364	0.999995	0.1754	0.0836	0.2059	0.1072	0.4279	0.3525
1271	0.69569	1.095317	1.733828	-2.223488	4.563641	1.000027	0.111	0.0663	0.1896	0.1186	0.5145	0.2646
1272	0.55395	0.638087	1.917828	-3.076875	4.426443	0.999843	0.1948	0.0818	0.2016	0.0995	0.4223	0.3718
1277	0.55466	0.638703	1.914971	-3.003419	4.471965	0.999832	0.1952	0.0861	0.1971	0.1032	0.4184	0.3768
1278	0.6732	0.584868	1.839233	-2.938352	4.203484	1.000291	0.1926	0.0856	0.2143	0.1077	0.3998	0.3817
1280	0.7274	0.319301	1.65637	-2.768287	3.745792	0.999838	0.2164	0.107	0.2364	0.1141	0.3261	0.4333
1282	0.56516	-0.135706	1.99144	-4.043608	3.751354	1.000052	0.331	0.093	0.202	0.0909	0.2831	0.5262
1286	0.57357	-1.03957	2.027895	-5.013809	2.999058	1.000299	0.511	0.0972	0.1698	0.0644	0.1576	0.7003
1289	0.67809	0.017074	1.831784	-3.413035	3.69295	0.999982	0.2971	0.1027	0.2121	0.0959	0.2922	0.5046
1290	0.63491	-0.649442	1.949173	-4.345299	3.282892	1.00017	0.4304	0.104	0.1925	0.0803	0.1928	0.6413
1293	0.49729	-0.362695	2.042539	-4.319779	3.694066	0.999909	0.3815	0.0949	0.1892	0.0852	0.2492	0.5707
1294	0.62303	0.950816	1.854871	-2.659284	4.712336	0.999892	0.1436	0.0728	0.1921	0.1078	0.4837	0.3075
1295	0.60369	0.084558	1.953877	-3.609167	3.968379	1.000461	0.2957	0.0992	0.1905	0.0973	0.3173	0.4884
1296	0.48745	0.500999	1.957765	-3.299662	4.374989	1.000158	0.2205	0.0902	0.1905	0.1045	0.3943	0.4023
1297	0.71768	-0.840877	1.593079	-3.800541	2.470507	1.000381	0.4816	0.1181	0.2053	0.0703	0.1247	0.7085
1299	0.56374	-0.125119	1.981814	-3.947383	3.822038	1.000227	0.3363	0.096	0.1958	0.0894	0.2825	0.5323
1300	0.60961	-0.787417	1.974444	-4.60686	3.124065	1.000121	0.4622	0.1026	0.1806	0.0726	0.182	0.6574
1301	0.70553	-0.611295	1.721738	-3.770759	2.928257	0.99993	0.4246	0.1159	0.2077	0.0774	0.1744	0.6476
1302	0.7135	0.777136	1.713243	-2.445456	4.250092	0.999945	0.1458	0.0854	0.2147	0.1181	0.436	0.3364
1303	0.73375	-0.043277	1.470735	-2.810834	3.01346	0.999943	0.2639	0.1323	0.2665	0.1065	0.2308	0.5333
1306	0.70975	0.597635	1.726605	-2.673776	4.084423	1.000357	0.1771	0.0888	0.2267	0.1103	0.3971	0.3725
1307	0.71816	-1.049792	1.439968	-3.696064	1.923483	1.000046	0.5361	0.1265	0.1926	0.0609	0.0839	0.7714
1310	0.70071	-2.063937	1.658151	-5.052531	1.40756	1.000076	0.7526	0.0764	0.1038	0.0272	0.04	0.8898
1311	0.48573	0.511022	1.995164	-3.333841	4.440039	1.000248	0.2249	0.0829	0.197	0.0981	0.3971	0.404
1314	0.72614	0.706618	1.65012	-2.370069	4.07171	0.999911	0.1536	0.0861	0.2191	0.1264	0.4148	0.3406
1315	0.55421	0.678029	1.924282	-3.013349	4.483252	1.000242	0.1895	0.0879	0.1923	0.1022	0.4281	0.3709
1316	0.68788	-2.67808	1.650118	-5.717614	0.714928	0.999934	0.8441	0.058	0.0648	0.0164	0.0167	0.942
1317	0.63327	-0.590472	1.935835	-4.318473	3.326271	0.999922	0.4231	0.1051	0.1893	0.0817	0.2008	0.6259
1318	0.66128	0.557825	1.853834	-3.037137	4.260586	1.000196	0.2009	0.0891	0.2014	0.1091	0.3995	0.3877
1326	0.49876	-0.357247	2.037721	-4.355573	3.610487	0.999695	0.3754	0.0959	0.1916	0.0801	0.257	0.5661
1340	0.59651	0.818673	1.919328	-2.888747	4.646989	1.000066	0.1716	0.0723	0.1983	0.1009	0.4569	0.3404
1347	0.56368	-0.15326	1.989549	-3.953179	3.809673	0.999734	0.3388	0.0965	0.1954	0.0923	0.277	0.5327
1350	0.59475	0.890482	1.883245	-2.754438	4.679028	0.999741	0.1578	0.072	0.1933	0.1084	0.4685	0.3212
1351	0.4866	0.497146	1.956186	-3.322335	4.335556	1.000063	0.2226	0.0768	0.2024	0.1013	0.3969	0.3974
1352	0.55636	0.675724	1.95945	-3.095058	4.586423	1.000296	0.1986	0.08	0.1894	0.0989	0.4331	0.371
1353	0.66217	0.57176	1.842446	-2.870109	4.266491	1.000134	0.201	0.0831	0.2111	0.1034	0.4014	0.3824
1355	0.62363	0.950017	1.879075	-2.70286	4.64991	1.000214	0.1473	0.0719	0.1917	0.1032	0.4859	0.3086
1356	0.60234	0.090822	1.943613	-3.65848	3.969575	0.999992	0.2868	0.0953	0.2106	0.0898	0.3175	0.492
1358	0.7188	-0.06312	1.645964	-3.102437	3.283284	0.999891	0.2938	0.1131	0.2371	0.1013	0.2547	0.5304
1359	0.64234	1.100701	1.844622	-2.455831	4.795536	1.000217	0.1258	0.0713	0.18	0.1067	0.5162	0.2793
1361	0.62643	0.219562	1.914	-3.578507	4.055318	0.999982	0.2587	0.0928	0.2084	0.1005	0.3396	0.4612
1362	0.55339	0.689112	1.952648	-3.116214	4.545405	1.000488	0.1971	0.0785	0.1888	0.1029	0.4327	0.363
1363	0.60133	0.030806	1.967699	-3.740462	3.997252	0.99991	0.3024	0.0945	0.2005	0.0932	0.3094	0.4975
1364	0.6576	-1.271693	1.926373	-4.991472	2.622324	1.000382	0.5634	0.096	0.1648	0.0542	0.1216	0.7488
1366	0.71418	1.973244	1.683459	-1.246996	5.426875	1.000058	0.0344	0.0313	0.1238	0.0938	0.7167	0.1153
1368	0.57143	-1.057925	2.04093	-4.947643	2.926487	0.999718	0.5149	0.0961	0.1619	0.0671	0.16	0.6944
1369	0.59599	0.842032	1.895344	-2.80329	4.638142	0.999777	0.1667	0.0795	0.1881	0.1078	0.4579	0.333
1373	0.64189	1.115837	1.850404	-2.374238	4.921359	1.000298	0.122	0.0709	0.1865	0.1064	0.5142	0.2787
1375	0.69631	-0.211694	1.769604	-3.565472	3.418398	1.000038	0.3344	0.1095	0.2189	0.0942	0.243	0.5562
1376	0.62982	0.161921	1.890632	-3.446271	3.931517	0.999689	0.2734	0.0938	0.2113	0.0989	0.3226	0.4728
1378	0.60827	-0.743214	1.976734	-4.539089	3.106371	1.00009	0.4507	0.1008	0.1849	0.0739	0.1897	0.6484
1381	0.62071	0.923299	1.87154	-2.720751	4.562268	0.999953	0.1507	0.0734	0.19	0.106	0.4799	0.3147
1384	0.55609	0.697082	1.950761	-3.044619	4.594796	0.999763	0.1938	0.0754	0.1902	0.1044	0.4362	0.3644
1385	0.48791	0.507974	1.978736	-3.333505	4.410486	1.000809	0.2253	0.0826	0.1944	0.0988	0.3989	0.4002
1386	0.67536	-0.040069	1.834243	-3.466088	3.65959	1.000039	0.3095	0.0959	0.2134	0.0965	0.2847	0.5108
1387	0.55553	0.643432	1.934187	-3.158426	4.441598	1.000059	0.1977	0.0787	0.193	0.1057	0.4249	0.3679
1388	0.62555	0.932225	1.874965	-2.700142	4.580575	1.000441	0.1506	0.0729	0.187	0.1056	0.4839	0.3131
1390	0.69782	0.421469	1.747999	-2.882226	3.909256	1.00035	0.2103	0.097	0.2189	0.1113	0.3625	0.4165
1392	0.70323	0.536727	1.736561	-2.751187	4.097543	1.000347	0.1904	0.0889	0.2216	0.1144	0.3847	0.3829
1393	0.55394	0.69465	1.936621	-3.035282	4.572903	1.000299	0.1951	0.0797	0.19	0.1007	0.4345	0.3679
1395	0.55686	0.656387	1.938111	-3.0787	4.446755	0.999669	0.1994	0.0795	0.1895	0.104	0.4276	0.3698
1396	0.65985	0.12545	1.944168	-3.561399	3.978781	0.999877	0.2848	0.0953	0.2029	0.0928	0.3242	0.4775
1398	0.56287	-0.137889	1.976238	-3.953942	3.803701	1.000317	0.338	0.0943	0.1982	0.0901	0.2794	0.5287
1399	0.55455	0.642002	1.94022	-3.106568	4.433386	0.999876	0.1991	0.0799	0.1971	0.1021	0.4218	0.3749
1400	0.59432	0.865306	1.899881	-2.749807	4.722326	1.000306	0.1636	0.0742	0.1892	0.1075	0.4655	0.3262
1401	0.55611	0.664947	1.91898	-3.080033	4.453265	0.999785	0.1917	0.0848	0.1926	0.101	0.4299	0.3707
1407	0.55506	0.681447	1.94914	-3.084376	4.562043	0.999976	0.1962	0.0748	0.192	0.1055	0.4315	0.3614
1408	0.6372	-0.656429	1.952562	-4.449306	3.254593	0.99971	0.4301	0.1084	0.1901	0.0791	0.1923	0.6397
1409	0.55541	0.661272	1.939099	-3.105412	4.491968	0.999879	0.1946	0.0836	0.1906	0.1047	0.4265	0.3703
1410	0.66936	-1.020996	1.886444	-4.575849	2.759873	1.00023	0.5097	0.1066	0.1729	0.0683	0.1425	0.7106
1412	0.55288	0.654774	1.91817	-3.081812	4.453159	1.000626	0.1928	0.0822	0.1932	0.1056	0.4262	0.3671
1413	0.49546	-0.318181	2.022906	-4.24141	3.716535	0.99977	0.3684	0.0953	0.1955	0.082	0.2588	0.5676
1414	0.50053	-0.385455	2.043798	-4.325491	3.651848	1.000271	0.3818	0.0946	0.1966	0.0834	0.2436	0.5738
1415	0.48619	0.544526	1.969666	-3.216518	4.49294	0.999872	0.2216	0.0804	0.1888	0.1049	0.4043	0.3948
1417	0.49673	-0.364995	2.04332	-4.351812	3.653811	1.000043	0.3809	0.0927	0.1851	0.0894	0.2519	0.5693
1418	0.56278	-0.14844	2.019239	-4.126669	3.871475	1.000265	0.3408	0.0934	0.1913	0.0895	0.285	0.53
1419	0.69496	0.117482	1.813781	-3.367964	3.828024	0.999902	0.2718	0.0985	0.2236	0.1015	0.3046	0.4805
1420	0.55525	0.662228	1.941199	-3.150359	4.496874	0.999756	0.1956	0.0792	0.196	0.1045	0.4247	0.3697
1421	0.60156	0.067278	1.950855	-3.770796	3.887401	1.000052	0.2917	0.0932	0.2054	0.0948	0.3149	0.4827
1427	0.59489	0.801388	1.88902	-2.828158	4.603601	0.99996	0.169	0.076	0.1986	0.108	0.4484	0.3347
1428	0.49111	0.492404	1.940105	-3.310026	4.344582	0.999811	0.2204	0.0846	0.2	0.1017	0.3933	0.4039
1429	0.4854	0.498909	1.954551	-3.258174	4.291013	1.000425	0.2208	0.0856	0.1997	0.0986	0.3953	0.3999
1431	0.55237	0.646906	1.922622	-3.117655	4.390225	1.000091	0.1913	0.0838	0.1936	0.1047	0.4266	0.3687
1434	0.66748	-0.958774	1.860895	-4.496673	2.796131	1.000074	0.5003	0.1096	0.175	0.0672	0.1479	0.7024
1435	0.60513	0.051104	1.920451	-3.609743	3.932951	0.999882	0.2943	0.0976	0.2066	0.0935	0.308	0.4918
1436	0.69114	0.301778	1.790121	-3.046921	3.977064	1.000349	0.2381	0.0963	0.2221	0.1033	0.3402	0.4455
1437	0.48636	0.474088	1.964107	-3.328567	4.362821	1.000009	0.2245	0.0885	0.1924	0.1013	0.3933	0.405
1441	0.55631	0.661374	1.952747	-3.147065	4.517449	1.000159	0.2013	0.0751	0.1902	0.0994	0.434	0.3701
1442	0.59349	0.820098	1.926472	-2.917642	4.680926	0.999996	0.1682	0.0745	0.1912	0.1114	0.4547	0.3307
1452	0.69991	-0.75386	1.754532	-4.059473	2.803411	1.000111	0.4507	0.1161	0.2022	0.0717	0.1593	0.6776
1454	0.55419	0.668911	1.934042	-3.123271	4.467088	0.999845	0.1927	0.0767	0.197	0.1036	0.43	0.3644
1456	0.6583	1.212992	1.811369	-2.265157	4.788191	0.999741	0.1112	0.0619	0.1806	0.1015	0.5448	0.254
1457	0.48931	0.514355	1.973987	-3.306416	4.469483	0.999885	0.2224	0.0812	0.192	0.1031	0.4013	0.3939
1459	0.64913	0.364299	1.857866	-3.175114	4.061462	1.000094	0.2341	0.0914	0.2138	0.0993	0.3614	0.4311
1460	0.62489	0.958315	1.859441	-2.718226	4.640289	1.000174	0.146	0.0704	0.1874	0.1045	0.4917	0.3083
1462	0.48512	0.539336	1.975189	-3.257206	4.441112	0.999747	0.2151	0.0827	0.1956	0.1012	0.4054	0.3923
1463	0.56642	-0.164532	1.990041	-3.973757	3.753616	0.999912	0.3409	0.0969	0.1917	0.0935	0.277	0.5346
1465	0.56525	-0.135438	1.985897	-3.997716	3.868429	0.999801	0.3304	0.0952	0.2038	0.0941	0.2765	0.5291
1471	0.48718	0.491422	1.953066	-3.328493	4.36053	1.000483	0.2209	0.0864	0.1978	0.1008	0.3941	0.4018
1477	0.59408	0.848208	1.900652	-2.793302	4.70916	0.999754	0.1611	0.0775	0.1921	0.1074	0.4619	0.3293
1482	0.55512	0.650061	1.931636	-3.09042	4.490264	1.000532	0.1962	0.0812	0.1956	0.1031	0.4239	0.3709
1487	0.65756	1.207013	1.832573	-2.358302	4.870554	0.999807	0.1136	0.0614	0.1764	0.1065	0.5421	0.2567
1488	0.48576	0.495429	1.983656	-3.382285	4.389248	0.999958	0.2268	0.0844	0.1932	0.0985	0.3971	0.4008
1490	0.72159	1.516277	1.691012	-1.668227	4.964456	1.001725	0.0611	0.0539	0.1671	0.1109	0.607	0.1878
1493	0.65159	-0.389925	1.903315	-4.052597	3.41551	1.000383	0.3825	0.1036	0.1962	0.0868	0.2309	0.5876
1495	0.68455	0.772827	1.831404	-2.712862	4.46637	1.000241	0.1645	0.0816	0.2037	0.1082	0.442	0.3467
1496	0.70613	-1.390095	1.638053	-4.408358	1.986223	1.000287	0.6055	0.1114	0.1576	0.0498	0.0757	0.8055
1497	0.60143	0.058118	1.919928	-3.640285	3.922473	0.999869	0.2974	0.0935	0.203	0.0987	0.3074	0.4925
1499	0.55525	0.655095	1.919091	-3.10184	4.426297	0.999628	0.1915	0.0811	0.1974	0.1019	0.4281	0.3636
1500	0.59621	0.835189	1.907786	-2.832826	4.615502	0.999971	0.1708	0.0766	0.1789	0.1043	0.4694	0.3311
1501	0.62325	0.96399	1.901175	-2.611498	4.820662	1.00028	0.1513	0.074	0.1787	0.1047	0.4913	0.3108
1503	0.57239	-1.060499	2.040862	-4.986999	2.986616	0.999905	0.5099	0.0996	0.1679	0.0653	0.1573	0.6956
1504	0.55523	0.663176	1.930725	-3.113895	4.523123	0.999595	0.1984	0.0755	0.1928	0.1049	0.4284	0.3659
1506	0.68029	-0.119095	1.842641	-3.612461	3.616514	0.999709	0.3253	0.1007	0.2136	0.0936	0.2668	0.5328
1508	0.59629	0.846256	1.893459	-2.828804	4.640772	1.000361	0.1637	0.0733	0.1974	0.1059	0.4597	0.3293
1511	0.598	0.075494	1.977868	-3.758267	4.026191	0.999682	0.3006	0.0904	0.1943	0.0984	0.3163	0.4846
1521	0.59575	0.817908	1.899867	-2.88561	4.59814	1.000569	0.1663	0.0775	0.1929	0.1071	0.4562	0.3356
1522	0.59774	0.827715	1.913201	-2.905808	4.607822	1.000409	0.1687	0.0789	0.1877	0.1054	0.4593	0.3405
1523	0.48621	0.517746	1.977743	-3.296939	4.436033	0.999795	0.2222	0.0807	0.1974	0.0991	0.4006	0.3994
1525	0.55667	0.682723	1.941699	-3.103321	4.437584	1.000375	0.1929	0.0818	0.1896	0.1014	0.4343	0.3615
1528	0.4888	0.519743	1.946535	-3.303082	4.339733	1.000004	0.2176	0.0835	0.1921	0.1042	0.4026	0.3969
1537	0.48972	0.515515	1.955456	-3.26914	4.364473	0.999723	0.2193	0.0818	0.1956	0.1042	0.3991	0.3934
1540	0.56242	-0.143425	2.008844	-4.006831	3.776878	1.000097	0.3333	0.0971	0.1998	0.0873	0.2825	0.5287
1543	0.60436	0.061504	1.938484	-3.60757	3.91507	0.999841	0.2972	0.0962	0.1998	0.0936	0.3132	0.488
1544	0.48994	0.546197	1.994186	-3.339272	4.509614	0.999597	0.2215	0.0805	0.191	0.0979	0.4091	0.3948
1545	0.49612	-0.3562	2.038199	-4.301917	3.718229	1.000299	0.3804	0.0961	0.1838	0.0888	0.2509	0.5702
1559	0.48684	0.527365	1.964222	-3.275556	4.410681	1.000183	0.2227	0.0781	0.1907	0.1055	0.403	0.392
1572	0.56482	-0.166576	1.998082	-4.063492	3.765902	0.999911	0.3381	0.1005	0.1936	0.0903	0.2775	0.5357
1576	0.48782	0.505907	1.965953	-3.360455	4.319144	0.999882	0.2254	0.0775	0.191	0.1026	0.4035	0.396
1577	0.48492	0.466412	1.959893	-3.361378	4.271949	1.000078	0.2283	0.0882	0.1895	0.1	0.394	0.4106
1580	0.68969	0.952976	1.796852	-2.349597	4.620839	0.999715	0.1361	0.0782	0.2005	0.1025	0.4827	0.3103
1583	0.48504	0.502422	1.961281	-3.328939	4.364811	0.999793	0.223	0.0847	0.1909	0.1051	0.3963	0.4015
1585	0.64246	1.082611	1.870995	-2.513684	4.81922	1.000216	0.1308	0.0692	0.1847	0.1068	0.5085	0.2849
1586	0.60288	0.09299	1.93073	-3.611734	3.933863	1.000665	0.2944	0.0851	0.2055	0.1021	0.3129	0.4774
1588	0.60362	0.076035	1.942982	-3.635935	3.985353	1.000014	0.2918	0.0939	0.2064	0.0954	0.3125	0.4883
1589	0.69848	-1.062354	1.771003	-4.341339	2.579164	1.000207	0.5258	0.1127	0.1773	0.0608	0.1234	0.7349
1591	0.55377	0.677207	1.924529	-3.096114	4.463642	0.99991	0.1943	0.0754	0.1924	0.0999	0.438	0.3624
1593	0.64555	0.375888	1.874281	-3.244653	4.11549	1.000167	0.2327	0.0896	0.2113	0.1023	0.3641	0.4267
1594	0.71023	0.213669	1.706974	-2.971884	3.735749	1.000321	0.2433	0.1071	0.2271	0.1076	0.3149	0.466
1600	0.67334	-0.03842	1.830449	-3.545037	3.587411	0.999793	0.3047	0.1007	0.2117	0.1	0.2829	0.5177
1601	0.59643	0.787068	1.911637	-2.930779	4.61968	1.000228	0.1767	0.0804	0.1854	0.1013	0.4562	0.3442
1602	0.73802	1.685421	1.618613	-1.33875	4.973639	1.000505	0.0429	0.0409	0.1528	0.1113	0.6521	0.1492
1604	0.55564	0.686996	1.944878	-3.097124	4.557788	1.000564	0.1938	0.0792	0.189	0.1059	0.4321	0.3625
1605	0.55395	0.645957	1.934273	-3.139015	4.460433	1.00004	0.1981	0.081	0.1891	0.1049	0.4269	0.3732
1606	0.60175	0.69688	1.916928	-2.948246	4.547387	0.999808	0.1929	0.0788	0.1883	0.1008	0.4392	0.3658
1607	0.73287	0.234375	1.492849	-2.475066	3.345405	1.00082	0.2046	0.1188	0.2676	0.1153	0.2937	0.4629
1609	0.48803	0.50415	1.981467	-3.446155	4.385365	1.000379	0.2229	0.0823	0.1925	0.106	0.3963	0.4061
1610	0.48531	0.479841	1.951455	-3.31472	4.320805	1.000117	0.2245	0.0842	0.1968	0.1021	0.3924	0.4006
1612	0.48658	0.501145	1.986342	-3.34573	4.408302	1.000151	0.2271	0.0802	0.1952	0.0964	0.4011	0.4054
1615	0.59765	0.81894	1.911256	-2.910476	4.568844	0.999737	0.1728	0.0743	0.19	0.1021	0.4608	0.3385
1616	0.60134	0.047243	1.936105	-3.731892	3.947065	1.000195	0.2958	0.0942	0.2097	0.0973	0.303	0.4962
1618	0.59353	0.816121	1.924851	-2.839692	4.719524	1.000448	0.1743	0.0797	0.1889	0.1004	0.4567	0.3382
1621	0.49723	-0.352194	2.027135	-4.2944	3.603677	0.999955	0.3781	0.0939	0.1864	0.0857	0.2559	0.5711
1627	0.5943	0.808062	1.89465	-2.911721	4.623169	1.000163	0.1668	0.0814	0.1908	0.1095	0.4515	0.3358
1628	0.61166	-1.76457	1.999506	-5.60129	2.290156	0.999731	0.6536	0.0858	0.135	0.0406	0.085	0.8145
1629	0.48581	0.512442	1.971809	-3.396671	4.370882	1.000141	0.2182	0.0809	0.1948	0.1045	0.4016	0.3935
1630	0.72132	-0.752105	1.565691	-3.612845	2.509212	0.99986	0.4563	0.1224	0.2128	0.0734	0.1351	0.695
1632	0.56475	-0.140399	2.005722	-4.027859	3.8026	0.999891	0.3368	0.0966	0.1952	0.0867	0.2847	0.5316
1634	0.48498	0.515785	1.973584	-3.303468	4.407843	0.999954	0.2251	0.082	0.1904	0.1007	0.4018	0.3983
1635	0.71113	0.717453	1.73279	-2.52165	4.288406	0.999909	0.1607	0.0884	0.214	0.1135	0.4234	0.3508
1636	0.66022	0.55	1.826076	-3.006659	4.194929	1.000051	0.199	0.085	0.2131	0.1033	0.3996	0.391
1638	0.6897	1.499982	1.77557	-1.838326	5.042598	0.99991	0.0757	0.0527	0.165	0.1088	0.5978	0.1994
1639	0.66683	-0.169167	1.876915	-3.73842	3.63773	1.000418	0.3358	0.1017	0.2075	0.0902	0.2648	0.5445
1643	0.66777	-0.230742	1.881746	-3.780944	3.485425	0.999921	0.3475	0.1018	0.2058	0.0892	0.2557	0.5553
1644	0.55876	-0.119035	1.954521	-3.858609	3.808694	0.999749	0.3299	0.0981	0.1998	0.0954	0.2768	0.5304
1649	0.73406	0.725777	1.593725	-2.201199	4.087683	1.000702	0.1388	0.0865	0.2315	0.1273	0.4159	0.3335
1650	0.6106	-0.820924	1.988204	-4.597744	3.126311	1.000048	0.4688	0.0991	0.1769	0.0766	0.1786	0.6649
1653	0.69575	1.014745	1.770248	-2.373945	4.544922	0.999912	0.1241	0.0714	0.2028	0.1079	0.4938	0.2891
1655	0.6916	0.967007	1.784678	-2.3801	4.587025	1.000117	0.1406	0.0721	0.1924	0.1111	0.4838	0.2999
1656	0.4916	0.548296	1.963752	-3.307296	4.368439	0.999816	0.2171	0.0798	0.1947	0.0985	0.4099	0.3902
1657	0.59769	0.841604	1.893068	-2.808314	4.579268	0.999834	0.1656	0.0783	0.1852	0.1085	0.4624	0.3306
1659	0.68293	0.752699	1.820231	-2.711902	4.379702	1.000312	0.1645	0.0825	0.2067	0.1098	0.4365	0.3485
1662	0.55574	0.68108	1.926487	-3.102261	4.472773	0.999821	0.1935	0.0779	0.1868	0.1103	0.4315	0.3616
1663	0.55567	0.663208	1.947994	-3.102925	4.537188	1.000355	0.1982	0.0773	0.1936	0.1035	0.4274	0.3685
1665	0.595	0.836779	1.908755	-2.873715	4.606138	1.000011	0.1658	0.0752	0.1903	0.1069	0.4618	0.332
1666	0.48287	0.507582	1.973835	-3.334819	4.389997	1.000064	0.2187	0.0879	0.1893	0.1043	0.3998	0.3979
1674	0.67584	-0.03197	1.835298	-3.533722	3.676829	0.999895	0.305	0.1064	0.2076	0.099	0.282	0.5144
1677	0.56348	-0.150735	1.964399	-4.03318	3.729653	0.9997	0.3382	0.0905	0.2004	0.0936	0.2773	0.531
1687	0.57362	-1.073397	2.02178	-5.017934	2.93005	0.999961	0.5159	0.0993	0.1678	0.0637	0.1533	0.7011
1690	0.56176	-0.146375	1.985441	-3.97195	3.796508	0.999847	0.3363	0.0951	0.2055	0.0828	0.2803	0.532
1716	0.59579	0.832021	1.898721	-2.90294	4.638458	0.999728	0.1646	0.0754	0.1908	0.1086	0.4606	0.3296
1717	0.56304	-0.15409	1.964513	-3.937273	3.802968	1.000639	0.3347	0.1001	0.2012	0.0919	0.2721	0.5346
1723	0.68553	0.145156	1.780083	-3.234719	3.725642	1.000496	0.262	0.1025	0.2232	0.1012	0.3111	0.4768
1725	0.62605	0.194949	1.882986	-3.442486	4.005792	1.00008	0.2669	0.0903	0.2098	0.1052	0.3278	0.4638
1727	0.60356	0.065044	1.935344	-3.665443	3.886701	0.999819	0.2894	0.0989	0.2026	0.0984	0.3107	0.4845
1728	0.56105	-0.169061	1.96534	-3.947543	3.734999	0.999732	0.3385	0.0991	0.1971	0.0909	0.2744	0.5427
1729	0.71671	0.865446	1.704531	-2.312149	4.280632	0.99977	0.1388	0.0782	0.2088	0.1124	0.4618	0.3175
1734	0.59408	0.821681	1.913051	-2.856858	4.646893	0.999945	0.1693	0.0788	0.1875	0.1046	0.4598	0.3411
1737	0.59502	0.85216	1.905547	-2.847431	4.60442	1.000121	0.167	0.0719	0.1907	0.1058	0.4646	0.3254
1738	0.56358	-0.145522	1.986285	-4.05382	3.787924	0.999809	0.3349	0.0938	0.2036	0.0895	0.2782	0.5344
1739	0.67613	0.670432	1.851961	-2.887236	4.489039	1.000243	0.1796	0.0834	0.211	0.1106	0.4154	0.3656
1740	0.75147	1.470905	1.379748	-1.038508	4.418036	0.999968	0.0276	0.0391	0.1811	0.1355	0.6167	0.1393
1742	0.49567	-0.351741	2.039434	-4.330863	3.570561	0.999644	0.3756	0.0958	0.1945	0.0828	0.2513	0.5705
1743	0.48648	0.539515	1.983911	-3.3128	4.515566	1.000002	0.2229	0.0803	0.1945	0.0969	0.4054	0.3945
1747	0.63939	-0.748604	1.98742	-4.512229	3.213185	0.999972	0.4536	0.1	0.183	0.0705	0.1929	0.6487
1749	0.55559	0.662167	1.923498	-3.104565	4.415883	1.000194	0.1923	0.0793	0.2	0.0977	0.4307	0.3687
1750	0.48853	0.501374	1.977738	-3.32905	4.360299	0.999867	0.2252	0.08	0.1944	0.1023	0.3981	0.4003
1757	0.48677	0.483623	1.982684	-3.359378	4.346011	0.999846	0.2262	0.0879	0.1985	0.0928	0.3946	0.4109
1758	0.68838	-1.96156	1.792606	-5.292623	1.717818	0.999855	0.717	0.0781	0.1137	0.0348	0.0564	0.8588
1759	0.64362	1.056781	1.792418	-2.382721	4.665887	0.999941	0.1234	0.0708	0.1871	0.1121	0.5066	0.2801
1761	0.55901	0.567729	1.950741	-3.222203	4.419748	0.999793	0.213	0.0823	0.1938	0.098	0.4129	0.389
1767	0.73653	0.302862	1.386047	-2.200126	3.211877	0.999914	0.1779	0.1111	0.2815	0.1416	0.2879	0.4289
1770	0.7381	0.718477	1.510533	-2.1035	3.799585	1.000073	0.1242	0.0895	0.2435	0.1323	0.4105	0.3243
1773	0.55408	0.696552	1.940267	-3.044034	4.647449	0.999861	0.1898	0.0782	0.195	0.1062	0.4308	0.3596
1775	0.62806	0.251317	1.914323	-3.421658	4.079317	0.999927	0.2575	0.0921	0.211	0.1023	0.3371	0.4544
1777	0.64492	1.085733	1.852825	-2.501735	4.768444	0.999891	0.1331	0.0633	0.1828	0.1057	0.5151	0.2831
1778	0.72788	1.76407	1.685134	-1.398756	5.196343	0.999791	0.0467	0.0419	0.1427	0.0956	0.6731	0.1493
1780	0.73455	0.527088	1.584036	-2.390358	3.840913	1.00017	0.1662	0.0984	0.2438	0.1227	0.3689	0.388
1781	0.69359	-0.427976	1.798678	-3.790505	3.25148	0.999773	0.3899	0.1076	0.2065	0.084	0.212	0.5993
1783	0.62387	0.95243	1.877724	-2.666403	4.672389	0.999922	0.1496	0.072	0.1844	0.1057	0.4883	0.3117
1787	0.60643	-0.018027	1.951181	-3.686563	3.892234	0.999866	0.3146	0.0904	0.2055	0.093	0.2965	0.5065
1788	0.60728	-0.784302	1.956665	-4.520224	3.091771	0.999954	0.4606	0.1037	0.1846	0.0696	0.1815	0.664
1789	0.49598	-0.360497	2.049483	-4.362517	3.659978	0.999856	0.3772	0.0975	0.1889	0.0825	0.2539	0.571
1791	0.6649	-0.940886	1.87657	-4.538908	2.875684	1.000519	0.4945	0.1066	0.177	0.0716	0.1503	0.696
1793	0.67736	-2.318504	0.991453	-4.174546	-0.28572	0.99999	0.9038	0.0584	0.0336	0.0029	0.0013	0.986
1794	0.66122	0.54648	1.88509	-3.029436	4.324315	1.000198	0.2086	0.0854	0.2024	0.1021	0.4015	0.3953
1795	0.73992	1.427801	1.601341	-1.563489	4.720879	1.000216	0.058	0.0521	0.1776	0.121	0.5913	0.1882
1798	0.66261	1.10031	1.86197	-2.460088	4.814864	1.000421	0.1319	0.0652	0.1817	0.1044	0.5168	0.2802
1801	0.70033	-0.341262	1.777902	-3.68675	3.262835	0.999927	0.3702	0.1077	0.2123	0.0857	0.2241	0.5853
1802	0.59457	0.839055	1.912933	-2.829021	4.655867	0.999851	0.1636	0.0796	0.197	0.1035	0.4563	0.3394
1803	0.68228	0.114999	1.797011	-3.254738	3.754342	1.000084	0.2758	0.1034	0.2145	0.1031	0.3032	0.4884
1804	0.64555	1.063034	1.844804	-2.501634	4.692326	0.999754	0.1321	0.0731	0.178	0.1046	0.5122	0.2868
1806	0.65862	1.236977	1.816252	-2.112228	4.922159	0.999762	0.1048	0.0663	0.1842	0.1057	0.539	0.2543
1807	0.56239	-0.13859	1.970923	-3.909737	3.846603	0.999864	0.3399	0.0894	0.2024	0.0887	0.2796	0.5317
1808	0.55275	0.697518	1.91528	-2.919061	4.544127	0.999987	0.1934	0.0789	0.1931	0.1015	0.4331	0.3646
1809	0.55356	0.706028	1.927092	-2.994251	4.592595	1.000205	0.1886	0.0794	0.1895	0.1082	0.4343	0.3576
1811	0.59802	0.833489	1.907742	-2.749193	4.60048	0.999827	0.1702	0.0762	0.1923	0.1012	0.4601	0.3374
1813	0.65596	-1.248752	1.926556	-4.888152	2.666451	1.000066	0.5623	0.0965	0.1617	0.0569	0.1226	0.7476
1820	0.49651	-0.344252	2.024972	-4.324074	3.677533	1.000098	0.3732	0.0967	0.1922	0.0896	0.2483	0.5688
1822	0.48402	0.513209	1.959286	-3.384028	4.404718	0.999892	0.2162	0.0837	0.1977	0.1045	0.3979	0.3963
1823	0.60343	0.029094	1.959018	-3.822731	3.899941	1.000116	0.3015	0.0964	0.2048	0.0943	0.303	0.4962
1824	0.66078	1.092416	1.864646	-2.520955	4.788082	1.000214	0.1309	0.0623	0.1831	0.1084	0.5153	0.2779
1825	0.67615	0.016934	1.843647	-3.483532	3.714013	0.999766	0.2955	0.1028	0.2073	0.1011	0.2933	0.5043
1826	0.55643	0.659332	1.906063	-3.03244	4.40377	1.000371	0.1919	0.0865	0.1913	0.1008	0.4295	0.3686
1828	0.63433	-0.591987	1.944921	-4.318508	3.277014	0.999796	0.4241	0.1077	0.184	0.0746	0.2096	0.6275
1830	0.65852	1.208512	1.842132	-2.266878	4.961574	1.000047	0.1143	0.0607	0.1819	0.1047	0.5384	0.2591
1832	0.59297	0.819342	1.899959	-2.905106	4.551541	0.999831	0.1716	0.0747	0.1903	0.1036	0.4598	0.3389
1833	0.65051	-0.413648	1.890956	-4.045092	3.360597	0.999658	0.3903	0.1025	0.1993	0.0867	0.2212	0.5939
1834	0.59433	0.819279	1.872863	-2.79158	4.469799	0.999716	0.1651	0.077	0.1914	0.1066	0.4599	0.335
1837	0.69086	0.904162	1.782612	-2.517261	4.459399	1.000364	0.1409	0.0769	0.2013	0.1088	0.4721	0.3117
1838	0.66013	0.495288	1.834806	-3.024376	4.226932	1.000111	0.2102	0.0849	0.2116	0.1082	0.3851	0.4002
1839	0.56442	-0.10045	1.976243	-3.938466	3.842423	1.000039	0.3246	0.0944	0.2026	0.0927	0.2857	0.5219
1841	0.48592	0.533758	1.936085	-3.289358	4.318759	0.999688	0.2148	0.0796	0.2013	0.1038	0.4005	0.3851
1843	0.6766	-0.040688	1.85161	-3.518642	3.73561	1.000876	0.3123	0.1021	0.2074	0.0942	0.284	0.5205
1844	0.48928	0.490653	1.970336	-3.342943	4.42769	1.000025	0.2264	0.0782	0.198	0.1033	0.3941	0.4027
1845	0.55604	0.691963	1.918851	-3.050457	4.570445	0.999837	0.1864	0.078	0.1987	0.1035	0.4334	0.3625
1846	0.55527	0.679318	1.940355	-3.105291	4.513601	0.999976	0.1958	0.0778	0.1886	0.1056	0.4322	0.3666
1847	0.64538	1.070697	1.826379	-2.412296	4.777316	1.000388	0.1286	0.0687	0.1888	0.1044	0.5095	0.2829
1848	0.66673	-0.179608	1.842794	-3.68726	3.545473	1.00038	0.3388	0.0982	0.2121	0.0936	0.2573	0.5471
1849	0.62215	0.969294	1.857497	-2.570582	4.670899	1.000547	0.1458	0.0691	0.1869	0.1074	0.4908	0.3029
1850	0.55194	0.665037	1.939919	-3.03952	4.486923	1.000044	0.195	0.0834	0.1946	0.1008	0.4262	0.3711
1855	0.6597	1.219862	1.829109	-2.252619	4.901281	1.000424	0.1122	0.0598	0.1799	0.1052	0.5429	0.2522
1856	0.64986	0.330179	1.907219	-3.343672	4.156948	1.00016	0.2476	0.0896	0.2082	0.0983	0.3563	0.4418
1857	0.6444	1.078596	1.841588	-2.499828	4.723752	1.000325	0.1334	0.0656	0.1786	0.1053	0.5171	0.2826
1859	0.59584	0.827903	1.910364	-2.926484	4.604104	0.999856	0.1652	0.078	0.1903	0.1045	0.462	0.3318
1869	0.6936	0.94251	1.769485	-2.422396	4.546353	0.999908	0.1343	0.0816	0.1945	0.1143	0.4753	0.307
1870	0.64368	1.045032	1.856084	-2.482206	4.713794	1.000138	0.132	0.0731	0.1867	0.1058	0.5024	0.29
1871	0.62448	0.950788	1.861234	-2.585988	4.692035	1.000204	0.1457	0.0721	0.1883	0.1099	0.484	0.3052
1874	0.69678	0.129663	1.808738	-3.302298	3.786717	0.999853	0.2699	0.1004	0.2185	0.101	0.3102	0.4832
1875	0.48808	0.506805	1.96213	-3.26175	4.41395	0.999878	0.2257	0.0848	0.1898	0.0971	0.4026	0.4042
1876	0.55722	0.683213	1.940398	-2.970529	4.589759	0.999934	0.1919	0.0832	0.1976	0.1043	0.423	0.3676
1877	0.64655	0.401014	1.883772	-3.189906	4.182995	1.000461	0.2321	0.0904	0.2071	0.1002	0.3702	0.4251
1879	0.74894	1.596765	1.504395	-1.180135	4.656283	1.000465	0.035	0.0436	0.1601	0.1157	0.6456	0.1435
1889	0.69603	0.140593	1.80911	-3.284845	3.827591	0.999781	0.2717	0.1005	0.2127	0.1073	0.3078	0.479
1890	0.60537	0.027798	1.929775	-3.73472	3.852012	0.999972	0.3039	0.0925	0.2002	0.0953	0.3081	0.4964
1891	0.59397	0.792693	1.908269	-2.909542	4.51221	1.000077	0.1792	0.0731	0.1872	0.1053	0.4552	0.3413
1892	0.48709	0.507368	1.990596	-3.292589	4.444593	0.999942	0.2307	0.0759	0.1951	0.1001	0.3982	0.399
1894	0.5527	0.666791	1.905006	-3.061914	4.398865	1.00021	0.1919	0.0825	0.1947	0.1027	0.4282	0.3686
1901	0.63384	-0.616795	1.949466	-4.341654	3.251637	0.999799	0.423	0.1073	0.1897	0.0762	0.2038	0.6286
1906	0.49861	-0.343816	2.033887	-4.306711	3.599491	0.999827	0.3755	0.097	0.1911	0.0827	0.2537	0.5669
1907	0.56305	-0.126784	1.982009	-3.982152	3.7976	1.000044	0.3332	0.0965	0.1963	0.0903	0.2837	0.5267
1908	0.55344	0.688722	1.929928	-2.965987	4.539177	0.999999	0.1916	0.0814	0.1944	0.1039	0.4287	0.3643
1910	0.69137	0.886272	1.775645	-2.487411	4.455908	1.000001	0.1431	0.0765	0.203	0.1119	0.4655	0.3145
1911	0.60726	-0.794381	1.972675	-4.557726	3.094967	0.999919	0.4591	0.1027	0.1838	0.0743	0.1801	0.6609
1912	0.66236	0.497869	1.862546	-3.079861	4.309483	0.999843	0.2069	0.092	0.2064	0.1126	0.3821	0.3976
1915	0.71816	0.261578	1.695837	-2.894351	3.766031	0.999724	0.2346	0.1003	0.2346	0.1082	0.3223	0.4537
1933	0.66182	0.508467	1.85937	-2.979433	4.285608	0.999849	0.2143	0.0919	0.1967	0.1059	0.3912	0.4016
1936	0.72693	1.792469	1.707034	-1.505224	5.176705	1.000393	0.0485	0.0368	0.1406	0.097	0.6771	0.1482
1942	0.6977	-0.248924	1.765184	-3.562646	3.34362	1.00018	0.3399	0.1145	0.2226	0.0893	0.2337	0.5718
1944	0.68513	0.712185	1.819008	-2.795684	4.384309	0.999763	0.1715	0.0832	0.204	0.108	0.4333	0.3553
1945	0.62402	0.982635	1.859003	-2.596191	4.632442	0.999767	0.1413	0.0754	0.1897	0.1038	0.4898	0.3065
1946	0.71916	0.448082	1.781676	-2.899897	4.078648	1.000482	0.208	0.0959	0.2143	0.1095	0.3723	0.4067
1948	0.65941	0.519238	1.833093	-2.977597	4.116637	0.999753	0.208	0.0881	0.2035	0.1071	0.3933	0.3943
1949	0.67658	0.583026	1.867772	-2.955227	4.355142	1.000308	0.1989	0.0858	0.2087	0.1029	0.4037	0.3897
1950	0.70226	1.695617	1.726656	-1.56022	5.198019	1.00033	0.0513	0.0476	0.1527	0.1009	0.6475	0.164
1951	0.59577	0.787041	1.889259	-2.911838	4.501764	1.000046	0.1719	0.0753	0.1951	0.1112	0.4465	0.3407
1952	0.56465	-0.132305	1.98107	-4.033951	3.775877	1.000144	0.3302	0.0996	0.1958	0.093	0.2814	0.5294
1953	0.69287	0.956121	1.766436	-2.412783	4.538919	0.99998	0.1322	0.0742	0.2009	0.1095	0.4832	0.2986
1954	0.70446	1.5593	1.785023	-1.756325	5.151914	1.000429	0.0709	0.0523	0.1634	0.102	0.6114	0.1935
1956	0.48377	0.534254	1.954383	-3.260766	4.412022	0.999982	0.2179	0.0811	0.1929	0.1013	0.4068	0.3926
1959	0.5565	0.659099	1.963869	-3.192225	4.535246	1.000333	0.1958	0.0811	0.1933	0.1044	0.4254	0.3706
1960	0.6981	-0.243718	1.772365	-3.553209	3.372258	1.000119	0.3451	0.1074	0.2146	0.0907	0.2422	0.5656
1961	0.64141	1.077051	1.84857	-2.534498	4.739944	1.000362	0.1274	0.0699	0.1781	0.1109	0.5137	0.2817
1965	0.64825	0.362182	1.866193	-3.172991	4.096475	1.000214	0.2372	0.088	0.2082	0.1061	0.3605	0.4318
1973	0.64306	1.092793	1.828003	-2.390496	4.75083	0.999825	0.1253	0.0666	0.1842	0.112	0.5119	0.2764
1975	0.64153	1.097371	1.860352	-2.530297	4.822015	1.000585	0.1273	0.0668	0.1859	0.1065	0.5135	0.2786
1977	0.56333	-0.145299	1.992733	-4.00231	3.755796	1.000404	0.3379	0.0965	0.1921	0.0912	0.2823	0.5303
1981	0.74124	1.575274	1.564422	-1.304263	4.858287	1.000267	0.0405	0.0462	0.1672	0.1199	0.6262	0.1534
1982	0.659	1.17362	1.828865	-2.280759	4.837894	0.999712	0.1199	0.0675	0.1737	0.1055	0.5334	0.2664
1983	0.59358	0.835498	1.906832	-2.835329	4.559774	0.999776	0.1705	0.0719	0.1937	0.1046	0.4593	0.3324
1984	0.73433	0.764387	1.635862	-2.297171	4.141137	0.999805	0.1409	0.0813	0.2282	0.1219	0.4277	0.326
1990	0.56113	-0.114641	2.004947	-4.073166	3.810787	1.000191	0.3322	0.0919	0.1972	0.0921	0.2866	0.5298
1992	0.49763	-0.328428	2.003276	-4.234574	3.674817	0.999927	0.3654	0.1016	0.1958	0.0867	0.2505	0.5667
1993	0.72385	-0.365154	1.543905	-3.21071	2.82341	0.999977	0.3534	0.131	0.2409	0.0901	0.1846	0.6107
1995	0.48663	0.53628	1.966186	-3.320699	4.440483	0.999919	0.2192	0.0828	0.1944	0.1007	0.4029	0.3975
1996	0.61981	0.960718	1.893563	-2.673527	4.716909	1.000385	0.1526	0.0698	0.1845	0.1051	0.488	0.3119
1997	0.62295	0.975932	1.87569	-2.601363	4.728475	0.99978	0.1471	0.0696	0.1825	0.1103	0.4905	0.2976
1999	0.55385	0.681385	1.930942	-3.097629	4.500304	1.00007	0.1906	0.079	0.1959	0.108	0.4265	0.3639
2001	0.64144	1.093022	1.853022	-2.435613	4.819434	0.999818	0.1245	0.0707	0.186	0.105	0.5138	0.2835
2004	0.55474	0.682518	1.948952	-3.089336	4.540234	1.000122	0.1922	0.0829	0.1915	0.104	0.4294	0.3669
2009	0.66197	0.544348	1.864541	-2.972215	4.337954	1.000198	0.2076	0.0887	0.2072	0.0968	0.3997	0.395
2011	0.59757	0.844902	1.890735	-2.814245	4.613358	1.000008	0.1668	0.072	0.1911	0.109	0.4611	0.3269
2013	0.56339	-0.12562	1.970411	-3.983259	3.809493	0.99996	0.3307	0.0967	0.1995	0.0929	0.2802	0.5294
2014	0.49872	-0.336202	2.039252	-4.260422	3.674913	1.000265	0.3779	0.0887	0.193	0.0834	0.257	0.5679
2015	0.57097	-1.051773	2.047678	-4.965034	2.937848	0.99996	0.5112	0.0902	0.1719	0.0647	0.162	0.6973
2018	0.67963	1.40902	1.78251	-1.953872	4.989265	0.999934	0.0856	0.0571	0.1708	0.1048	0.5817	0.2182
2019	0.66526	0.441798	1.861585	-3.096648	4.132356	0.99995	0.2248	0.0874	0.2009	0.1052	0.3817	0.4112
2020	0.48539	0.510951	1.979331	-3.347931	4.428729	1.000034	0.2199	0.086	0.1941	0.0965	0.4035	0.4024
2022	0.67213	0.663256	1.857693	-2.914618	4.382807	1.001079	0.1826	0.0888	0.1988	0.1096	0.4202	0.3655
2023	0.48803	0.519627	1.991734	-3.384009	4.458759	0.999986	0.2219	0.0817	0.1937	0.0989	0.4038	0.395
2027	0.74387	1.448137	1.56554	-1.462799	4.697673	1.000046	0.0523	0.0521	0.1771	0.1131	0.6054	0.1809
2028	0.67227	0.659062	1.818911	-2.843225	4.288252	1.000229	0.1793	0.0857	0.2061	0.1114	0.4175	0.3632
2030	0.4965	-0.353893	2.047223	-4.314232	3.707889	1.000197	0.38	0.0981	0.1873	0.0863	0.2483	0.5742
2033	0.69328	0.293297	1.792198	-3.152196	3.851586	1.000395	0.2413	0.0904	0.2204	0.1079	0.34	0.4408
2034	0.48721	0.523188	1.978883	-3.324019	4.478091	0.999733	0.2213	0.0814	0.1951	0.1008	0.4014	0.3941
2035	0.65971	1.216455	1.803349	-2.208589	4.837259	0.999976	0.1077	0.0643	0.1771	0.108	0.5429	0.2575
2036	0.49003	0.570554	1.980202	-3.291007	4.494184	1.000341	0.2149	0.0786	0.1997	0.0967	0.4101	0.3892
2037	0.66844	-0.241837	1.894742	-3.853839	3.562813	0.99993	0.3506	0.1022	0.1982	0.0937	0.2553	0.5542
2038	0.55603	0.648473	1.931719	-3.153474	4.400211	1.000044	0.1958	0.0801	0.1945	0.1034	0.4262	0.3677
2039	0.56487	-0.149162	1.997891	-3.993042	3.860719	1.000126	0.3391	0.0936	0.1954	0.0946	0.2773	0.5316
2040	0.48917	0.537866	1.957706	-3.268892	4.377421	0.999907	0.2179	0.0764	0.1988	0.1049	0.402	0.3866
2041	0.65683	1.198828	1.831104	-2.300154	4.881174	0.999782	0.1131	0.0667	0.179	0.1076	0.5336	0.2587
2042	0.56164	-0.099816	1.988553	-3.936597	3.835012	1.000221	0.3319	0.0933	0.1949	0.0911	0.2888	0.5219
2043	0.72931	-0.240611	1.450911	-2.931483	2.809533	1.000108	0.3081	0.1357	0.2705	0.0977	0.188	0.5812
2044	0.72617	1.756948	1.64328	-1.332948	5.144385	0.999846	0.0407	0.0413	0.1434	0.1048	0.6698	0.1389
2045	0.62466	0.850007	1.896482	-2.844627	4.609085	0.999939	0.166	0.0748	0.1887	0.1074	0.4631	0.3266
2046	0.485	0.532871	1.969376	-3.327743	4.414418	0.999907	0.218	0.0851	0.1913	0.0994	0.4062	0.3974
2047	0.66862	0.926649	1.871834	-2.702829	4.676941	1.000544	0.154	0.0702	0.1882	0.1079	0.4797	0.3129
2048	0.55259	0.707473	1.943438	-3.020243	4.592272	0.999783	0.1922	0.0787	0.1868	0.1081	0.4342	0.3603
2049	0.69617	1.059431	1.76018	-2.291025	4.630629	1.00053	0.1199	0.0675	0.1963	0.1108	0.5055	0.2771
2050	0.6533	-1.232817	1.918978	-4.898234	2.646986	1.000287	0.5512	0.1033	0.1663	0.0573	0.1219	0.7459
2051	0.62318	0.962261	1.873193	-2.592882	4.762773	1.000038	0.1472	0.0719	0.1916	0.1043	0.485	0.3083
2056	0.55658	0.646242	1.938776	-3.102919	4.449816	0.999914	0.2021	0.0803	0.1944	0.1019	0.4213	0.3728
2057	0.56276	-0.156229	1.978024	-3.998318	3.781411	1.000169	0.3369	0.0969	0.1965	0.0925	0.2772	0.5338
2059	0.56394	-0.160203	1.985884	-3.997325	3.7556	0.999931	0.3355	0.099	0.2022	0.0889	0.2744	0.5383
2060	0.66397	0.554702	1.845316	-2.935272	4.308295	1.000287	0.2014	0.087	0.2115	0.11	0.3901	0.3918
2064	0.48614	0.535757	1.96299	-3.33438	4.353853	0.999884	0.217	0.0838	0.1934	0.0976	0.4082	0.3916
2065	0.65792	1.199051	1.803364	-2.280953	4.765241	1.000225	0.107	0.0656	0.1811	0.1079	0.5384	0.2599
2066	0.55566	0.683081	1.915259	-3.015589	4.489314	0.999815	0.1905	0.0776	0.1938	0.1089	0.4292	0.3632
2068	0.56283	-0.092627	1.9915	-3.915737	3.893272	1.000875	0.3259	0.098	0.1983	0.0866	0.2912	0.5254
2069	0.55509	0.671344	1.939648	-3.09393	4.569489	0.999864	0.1942	0.0823	0.1937	0.0992	0.4306	0.3711
2070	0.69641	-1.017565	1.757427	-4.330109	2.580571	1.000183	0.5173	0.1094	0.1815	0.0637	0.1281	0.7233
2071	0.48636	0.514657	1.95016	-3.295925	4.326167	0.99981	0.2155	0.0861	0.1966	0.1013	0.4005	0.394
2072	0.5628	-0.128002	1.972529	-3.923428	3.738931	1.000452	0.3285	0.1007	0.1956	0.0919	0.2833	0.5271
2073	0.48956	0.515361	1.948845	-3.197604	4.400563	0.999898	0.2242	0.0846	0.1913	0.1031	0.3968	0.4008
2074	0.6581	1.19008	1.838514	-2.337069	4.892243	1.000092	0.1138	0.0615	0.1844	0.1091	0.5312	0.2565
2077	0.68254	0.78518	1.798236	-2.612818	4.412425	1.000097	0.1621	0.0782	0.2055	0.1089	0.4453	0.3388
2078	0.49643	-0.321923	2.043042	-4.327438	3.72318	0.999803	0.3756	0.0929	0.1855	0.0865	0.2595	0.5631
2079	0.62307	0.952149	1.874618	-2.748503	4.592105	0.999775	0.1476	0.0697	0.1886	0.1082	0.4859	0.3041
2081	0.5686	-1.067113	2.058114	-4.967785	3.06634	1.000465	0.5202	0.0936	0.169	0.0625	0.1547	0.7054
2091	0.62846	0.241893	1.935379	-3.455873	4.111668	1.000014	0.2659	0.091	0.2017	0.0952	0.3462	0.4509
2098	0.48788	0.555668	1.9822	-3.273486	4.502751	1.000027	0.2174	0.0818	0.1962	0.1011	0.4035	0.3915
2099	0.65251	-0.332446	1.906688	-3.916727	3.478598	1.00007	0.3712	0.0984	0.2016	0.0874	0.2414	0.5722
2101	0.67458	0.700253	1.82382	-2.86523	4.290448	0.999992	0.1766	0.0802	0.2065	0.11	0.4267	0.3542
2103	0.62618	0.911519	1.87692	-2.718288	4.695473	1.000564	0.1542	0.0746	0.1839	0.1088	0.4785	0.3135
2104	0.71407	-0.654434	1.64013	-3.720988	2.75944	1.000185	0.4265	0.1214	0.2184	0.0779	0.1558	0.6663
2107	0.66179	0.558362	1.831559	-2.965043	4.267142	0.999871	0.2023	0.0845	0.2091	0.108	0.3961	0.386
2108	0.6345	-0.58088	1.929753	-4.213581	3.330297	0.999724	0.4259	0.0972	0.1928	0.0818	0.2023	0.6192
2109	0.64936	0.352227	1.871251	-3.281243	4.132677	1.000209	0.2381	0.0854	0.2144	0.1008	0.3613	0.4306
2110	0.59676	0.797812	1.908574	-2.905027	4.587135	0.999676	0.1738	0.0774	0.1913	0.1051	0.4524	0.3362
2113	0.62668	0.231866	1.908672	-3.530633	4.011575	0.999964	0.2569	0.096	0.2042	0.0989	0.344	0.4516
2114	0.48496	0.506094	1.939488	-3.214623	4.334531	1.000277	0.2169	0.0858	0.2001	0.1014	0.3958	0.4019
2115	0.67589	0.678068	1.815793	-2.80249	4.288124	1.00061	0.1813	0.0802	0.2021	0.1079	0.4285	0.3609
2116	0.49719	-0.328846	2.033631	-4.303347	3.759029	1.000412	0.3797	0.0908	0.1886	0.0847	0.2562	0.5642
2117	0.64153	1.08783	1.846584	-2.427873	4.821726	1.000044	0.132	0.0664	0.1845	0.1019	0.5152	0.2846
2118	0.55098	0.677963	1.90846	-2.961154	4.478782	1.000048	0.1873	0.0855	0.1946	0.1055	0.4271	0.3703
2119	0.7062	1.177726	1.733363	-2.111896	4.69767	1.000073	0.1023	0.0598	0.1939	0.1149	0.5291	0.2532
2120	0.66057	1.187835	1.83106	-2.40736	4.829269	0.999877	0.1142	0.0634	0.1776	0.1045	0.5403	0.263
2121	0.49592	-0.370007	2.027499	-4.301287	3.636147	1.000283	0.3804	0.0959	0.1908	0.0856	0.2473	0.5709
2122	0.65222	-0.346349	1.920467	-3.99936	3.50878	1.000186	0.3721	0.1056	0.1938	0.0854	0.2431	0.5749
2124	0.55493	0.693462	1.936327	-3.031612	4.56031	1.000364	0.1885	0.0763	0.2028	0.1049	0.4275	0.3617
2125	0.48923	0.533867	1.957232	-3.390865	4.375821	1.000068	0.2157	0.0791	0.1934	0.0999	0.4119	0.3868
2128	0.64901	0.362487	1.873597	-3.229902	4.085474	0.999955	0.2342	0.096	0.2052	0.0993	0.3653	0.432
2130	0.66037	1.213382	1.831656	-2.27109	4.903541	0.999888	0.112	0.0622	0.184	0.1035	0.5383	0.2589
2131	0.62782	0.184973	1.90577	-3.42018	4.018191	1.00003	0.2725	0.0953	0.2005	0.1002	0.3315	0.4643
2132	0.48548	0.530786	1.98583	-3.405757	4.373236	1.000229	0.2207	0.081	0.1933	0.0985	0.4065	0.3931
2134	0.48301	0.52107	1.955006	-3.316036	4.428202	0.999821	0.2177	0.0825	0.1961	0.1008	0.4029	0.3997
2135	0.48503	0.514505	1.94735	-3.28732	4.31059	0.999904	0.2198	0.0863	0.1949	0.099	0.4	0.4012
2138	0.69969	0.399658	1.739046	-2.901425	3.881977	1.000109	0.2105	0.0943	0.2252	0.1115	0.3585	0.4161
2139	0.67276	1.281319	1.793364	-2.12352	4.889213	1.000148	0.0972	0.0635	0.1798	0.1056	0.5539	0.2441
2140	0.59482	0.813894	1.888537	-2.825298	4.565422	0.999785	0.1703	0.0766	0.1911	0.1045	0.4575	0.3375
2145	0.68618	0.11311	1.811117	-3.304256	3.804352	0.999812	0.2749	0.1	0.218	0.105	0.3021	0.485
2146	0.49755	-0.366773	2.019151	-4.387056	3.590397	0.999649	0.3741	0.0982	0.1907	0.0916	0.2454	0.5678
2150	0.49931	-0.375324	2.056272	-4.340077	3.688823	1.000257	0.3821	0.0966	0.1874	0.0823	0.2516	0.5749
2152	0.48437	0.50614	1.985446	-3.356606	4.378285	0.999955	0.2202	0.0867	0.1995	0.0979	0.3957	0.402
2153	0.63107	0.22003	1.906873	-3.47263	3.978926	0.999606	0.2645	0.0941	0.2039	0.0973	0.3402	0.4609
2161	0.48709	0.515098	1.984893	-3.356479	4.349519	1.000064	0.2231	0.0837	0.1922	0.0988	0.4022	0.3936
2162	0.64637	0.413056	1.876006	-3.201446	4.125619	1.000091	0.2266	0.0879	0.2073	0.1048	0.3734	0.4153
2166	0.59532	0.781654	1.880082	-2.92222	4.436282	1.000263	0.1739	0.0757	0.193	0.1065	0.4509	0.3412
2167	0.61314	-1.735087	2.01093	-5.632399	2.2474	1.000406	0.6363	0.0879	0.1464	0.0471	0.0823	0.8073
2169	0.48445	0.488261	1.98057	-3.371527	4.439228	0.999831	0.2244	0.0809	0.1998	0.1013	0.3936	0.4011
2170	0.59829	0.847756	1.897673	-2.787498	4.705239	0.999901	0.1655	0.0758	0.1918	0.1036	0.4633	0.3347
2172	0.69395	-0.372834	1.777029	-3.666828	3.189675	0.999906	0.3738	0.1108	0.2077	0.0831	0.2246	0.591
2175	0.66356	0.423046	1.864169	-3.177091	4.131206	1.000941	0.224	0.0871	0.2058	0.1084	0.3747	0.4112
2176	0.71608	1.514173	1.714099	-1.672982	5.056348	1.000309	0.0634	0.0526	0.1717	0.1087	0.6036	0.194
2177	0.68604	-1.356066	1.815459	-4.768419	2.298947	0.999952	0.5834	0.1046	0.1578	0.0555	0.0987	0.7757
2178	0.65405	-1.268315	1.916976	-4.914562	2.588392	0.999769	0.561	0.0945	0.1656	0.0579	0.121	0.7478
2180	0.67356	0.706471	1.819009	-2.752319	4.378836	0.999672	0.177	0.0816	0.2045	0.1081	0.4288	0.3525
2181	0.5637	-0.146273	1.985779	-4.040226	3.715413	0.999937	0.3369	0.092	0.1978	0.0901	0.2832	0.5291
2184	0.62998	0.215429	1.89896	-3.477155	3.9922	1.000354	0.2607	0.0973	0.2052	0.1027	0.3341	0.4625
2186	0.48737	0.533401	1.96847	-3.317799	4.370465	0.999842	0.223	0.0756	0.1965	0.1014	0.4035	0.3914
2189	0.71247	-0.399106	1.700391	-3.535471	3.101687	0.99991	0.3786	0.1118	0.224	0.0801	0.2055	0.6061
2191	0.68681	0.121182	1.793527	-3.276539	3.780959	1.000436	0.2701	0.1044	0.222	0.0999	0.3036	0.4868
2193	0.65011	-0.368888	1.896219	-4.002951	3.419994	0.999966	0.3739	0.0983	0.2111	0.0843	0.2324	0.5852
2194	0.67675	-1.568249	1.839466	-4.980537	2.184281	1.000855	0.6313	0.0973	0.1376	0.0491	0.0847	0.8033
2195	0.48678	0.511216	1.963356	-3.386763	4.373954	0.999954	0.2205	0.0796	0.1958	0.1021	0.402	0.3963
2196	0.71349	-1.07315	1.671445	-4.193285	2.308263	1.000248	0.5315	0.1117	0.1846	0.0619	0.1103	0.7467
2200	0.62825	0.214806	1.904751	-3.480003	4.005764	0.99995	0.2602	0.0973	0.2061	0.1	0.3364	0.4632
2201	0.72387	0.207839	1.648441	-2.83081	3.594874	1.000335	0.2347	0.1113	0.2411	0.1099	0.303	0.4663
2202	0.61048	-0.780503	1.999749	-4.604331	3.214921	1.000058	0.4627	0.0992	0.183	0.0697	0.1854	0.6585
2203	0.48747	0.537904	1.961951	-3.253022	4.348086	0.999856	0.2165	0.0808	0.1995	0.0966	0.4066	0.3945
2206	0.48628	0.519515	1.99918	-3.360336	4.423434	0.999852	0.2208	0.0827	0.1926	0.1001	0.4038	0.4025
2208	0.60201	0.022942	1.941154	-3.692954	3.958521	0.999858	0.3055	0.0961	0.1984	0.0961	0.3039	0.5006
2212	0.60508	0.04438	1.948875	-3.746653	3.880166	0.999638	0.3006	0.0895	0.2064	0.0907	0.3128	0.4944
2213	0.69223	0.236496	1.780798	-3.088011	3.862516	0.999726	0.2488	0.1015	0.2179	0.1041	0.3277	0.4607
2218	0.65689	1.205824	1.825022	-2.236765	4.904142	1.000119	0.113	0.0638	0.1806	0.1051	0.5375	0.2584
2219	0.48585	0.54772	1.959888	-3.24535	4.512878	0.999925	0.2122	0.0825	0.2008	0.1085	0.396	0.3946
2222	0.56278	0.54871	1.962049	-3.23073	4.518553	1.000345	0.2115	0.0822	0.2059	0.0977	0.4027	0.3908
2224	0.55366	0.69992	1.938944	-3.022798	4.450703	1.000531	0.1919	0.0741	0.1904	0.1042	0.4394	0.3573
2232	0.66653	-1.018387	1.884261	-4.610568	2.726278	1.000065	0.5111	0.1058	0.1763	0.0642	0.1426	0.7098
2235	0.72246	1.111333	1.671993	-2.072656	4.553047	0.999907	0.0985	0.0714	0.19	0.1263	0.5138	0.2569
2237	0.55377	0.696954	1.923828	-3.045458	4.525574	0.999882	0.1896	0.0806	0.1923	0.1022	0.4353	0.3619
2241	0.62321	0.965209	1.859976	-2.675844	4.688544	1.000431	0.1458	0.0702	0.1891	0.1071	0.4878	0.3052
2242	0.64443	-0.255608	2.004436	-4.140379	3.704812	0.999769	0.3581	0.0965	0.1973	0.0855	0.2626	0.5559
2244	0.62887	0.248844	1.904018	-3.413609	4.036446	0.999748	0.2575	0.0927	0.2106	0.0959	0.3433	0.4562
2246	0.66762	-0.987393	1.886879	-4.590909	2.808221	1.000012	0.5094	0.0986	0.1781	0.0647	0.1492	0.7034
2247	0.55163	0.667024	1.935968	-3.048075	4.590594	0.999749	0.1932	0.0767	0.2004	0.1063	0.4234	0.3678
2249	0.48836	0.526301	1.99746	-3.354171	4.433652	1.000022	0.2242	0.0841	0.1916	0.0957	0.4044	0.4062
2250	0.62444	0.949073	1.886276	-2.704151	4.725652	0.999599	0.1465	0.0707	0.1941	0.1058	0.4829	0.3109
2251	0.63339	-0.534403	1.949614	-4.24227	3.341662	1.000047	0.4143	0.1014	0.1878	0.0814	0.2151	0.6144
2254	0.67584	-0.847303	1.852138	-4.356756	2.865697	0.999946	0.4766	0.1085	0.182	0.0721	0.1608	0.6792
2255	0.68687	-0.667382	1.797947	-4.081901	2.930622	0.999789	0.4407	0.1064	0.1985	0.0762	0.1782	0.6539
2256	0.63322	-0.592474	1.953312	-4.324316	3.317104	0.999676	0.4186	0.0989	0.1977	0.0819	0.2029	0.6239
2257	0.5622	-0.124787	2.000728	-3.982715	3.803034	1.000227	0.335	0.0942	0.1968	0.0895	0.2845	0.528
2260	0.62752	0.239662	1.912212	-3.418951	3.990654	1.000527	0.2643	0.0867	0.2066	0.0949	0.3475	0.4541
2261	0.66039	1.212765	1.830275	-2.296618	4.888649	0.999864	0.1104	0.0626	0.1818	0.1057	0.5395	0.256
2262	0.4877	0.52748	1.976761	-3.343866	4.447399	0.999587	0.2168	0.0863	0.1899	0.0966	0.4104	0.3948
2263	0.66384	0.479478	1.852833	-3.042102	4.218409	0.999753	0.2181	0.0876	0.2091	0.104	0.3812	0.4079
2266	0.48821	0.479387	1.954571	-3.325365	4.274137	1.000152	0.226	0.083	0.1943	0.0995	0.3972	0.4026
2267	0.70465	-1.07812	1.680508	-4.250373	2.353089	1.000042	0.5295	0.1139	0.1854	0.0594	0.1118	0.7454
2268	0.6976	1.078326	1.752137	-2.245396	4.679287	1.000436	0.1116	0.0728	0.2023	0.1083	0.505	0.2765
2271	0.60562	0.063985	1.946541	-3.74889	3.862091	0.999757	0.2937	0.0934	0.2024	0.0963	0.3142	0.4877
2272	0.71608	-0.437517	1.624744	-3.452604	2.938048	1.000916	0.3755	0.1258	0.2275	0.085	0.1862	0.6213
2274	0.62415	0.970507	1.885928	-2.678851	4.723471	1.000309	0.146	0.0744	0.1872	0.1046	0.4878	0.3069
2275	0.70885	0.675755	1.710127	-2.518971	4.103429	1.000086	0.1629	0.091	0.2121	0.1164	0.4176	0.3522
2280	0.48577	0.522996	1.954443	-3.211747	4.393175	1.000066	0.2214	0.0831	0.198	0.0977	0.3998	0.397
2287	0.60314	0.092547	1.946172	-3.650155	3.96819	1.000258	0.2889	0.0945	0.1985	0.0976	0.3205	0.4819
2288	0.57139	-1.106331	2.036419	-5.040112	2.926714	0.999884	0.5268	0.0964	0.1591	0.0625	0.1552	0.7092
2289	0.6591	0.555371	1.832189	-3.015976	4.2042	1.000014	0.1974	0.089	0.2069	0.1057	0.401	0.387
2290	0.64854	-0.349999	1.854948	-3.892443	3.433274	1.00012	0.3707	0.1054	0.2054	0.0892	0.2293	0.5817
2295	0.56305	-0.103427	1.989642	-3.964188	3.816766	1.000578	0.3275	0.1005	0.1972	0.0912	0.2836	0.5289
2296	0.48913	0.511681	1.989298	-3.43977	4.425561	0.999815	0.2258	0.078	0.1927	0.0983	0.4052	0.3977
2297	0.66179	0.514619	1.856186	-3.054169	4.241936	0.999728	0.2084	0.0862	0.2111	0.1091	0.3852	0.3963
2301	0.6763	0.595164	1.853571	-2.904553	4.314148	0.999979	0.1945	0.09	0.2022	0.1085	0.4048	0.3786
2302	0.5953	0.823972	1.898605	-2.820353	4.614334	1.000144	0.17	0.0732	0.1913	0.1089	0.4566	0.3326
2304	0.48798	0.521729	1.950656	-3.313575	4.308028	0.999928	0.2209	0.0797	0.1964	0.0998	0.4032	0.3937
2305	0.66223	0.537725	1.861878	-2.990571	4.227527	1.000413	0.2068	0.0851	0.2081	0.1024	0.3976	0.3893
2313	0.487	0.454931	1.997784	-3.386213	4.418082	1.00012	0.232	0.0869	0.1943	0.099	0.3878	0.4165
2314	0.6652	-0.171558	1.86678	-3.707004	3.570142	0.999946	0.3355	0.0991	0.2123	0.0935	0.2596	0.5454
2315	0.55432	0.685745	1.925982	-3.076489	4.453545	0.999942	0.1908	0.0814	0.1889	0.1038	0.4351	0.3613
2317	0.55665	0.694224	1.958227	-3.096618	4.556661	0.999842	0.1892	0.0778	0.2009	0.0989	0.4332	0.3592
2318	0.66146	1.208088	1.850253	-2.31165	4.90055	0.999923	0.1153	0.0604	0.1809	0.1052	0.5382	0.2584
2319	0.69962	0.41131	1.767938	-2.934231	4.028173	1.000629	0.212	0.0943	0.2275	0.1067	0.3595	0.4174
2321	0.70929	0.205478	1.726836	-3.008036	3.789102	1.000008	0.2511	0.1029	0.2241	0.108	0.3139	0.4664
2322	0.60786	-0.834172	2.011763	-4.602579	3.153717	1.000032	0.473	0.098	0.1754	0.0694	0.1842	0.6629
2323	0.64888	0.344512	1.904376	-3.315878	4.09539	0.999994	0.2459	0.0866	0.2059	0.0942	0.3674	0.4358
2326	0.63658	-0.684559	1.935808	-4.441308	3.212511	0.999805	0.4411	0.1022	0.1907	0.0791	0.1869	0.6427
2327	0.63203	-0.610801	1.951198	-4.381521	3.290322	1.000323	0.4203	0.1001	0.2014	0.0783	0.1999	0.6226
2329	0.70254	1.168769	1.772701	-2.129763	4.85338	1.000226	0.1063	0.0675	0.1901	0.1071	0.529	0.2642
2330	0.49834	-0.385162	2.025042	-4.347217	3.65283	0.999926	0.3844	0.0975	0.1902	0.0844	0.2435	0.5835
2331	0.62185	0.992359	1.87634	-2.585165	4.723467	1.000422	0.1416	0.0698	0.1911	0.1069	0.4906	0.2995
2335	0.72583	-0.21182	1.589748	-3.176231	3.093951	0.999859	0.3204	0.1197	0.2494	0.0979	0.2126	0.5716
2342	0.62927	0.269867	1.881831	-3.321757	4.023482	1.000032	0.2552	0.0937	0.2052	0.0966	0.3493	0.4487
2346	0.56375	-0.165994	1.968856	-4.065338	3.681134	1.000259	0.3312	0.1008	0.2037	0.0902	0.2741	0.5344
2348	0.71765	1.995407	1.688571	-1.278922	5.355313	0.999814	0.0357	0.0332	0.1162	0.095	0.7199	0.1158
2350	0.6589	1.172783	1.826736	-2.262751	4.856528	1.000429	0.1174	0.0634	0.1791	0.1114	0.5287	0.2644
2353	0.66339	0.538419	1.857367	-3.044146	4.345921	0.999848	0.2027	0.0921	0.1989	0.1067	0.3996	0.3891
2355	0.64739	0.384027	1.882225	-3.233756	4.131142	0.999798	0.2307	0.0898	0.2085	0.1021	0.3689	0.4221
2356	0.66831	1.309772	1.792845	-2.159763	4.853714	1.000339	0.0975	0.0602	0.1754	0.1028	0.5641	0.2376
2444	0.66488	-1.012414	1.881028	-4.576928	2.834781	1.000759	0.5126	0.1063	0.1781	0.0635	0.1395	0.7103
2492	0.59993	0.772366	1.90353	-2.904985	4.437925	0.999964	0.1757	0.081	0.1902	0.1017	0.4514	0.3469
2494	0.63475	-0.611672	1.922788	-4.276582	3.21723	0.999757	0.425	0.1037	0.1955	0.0777	0.1981	0.6274
2495	0.48699	0.528089	1.965081	-3.343506	4.349479	1.000248	0.2215	0.0773	0.1948	0.0942	0.4122	0.3923
2515	0.48619	0.489221	1.976899	-3.307102	4.487687	1.00008	0.2257	0.0839	0.1956	0.095	0.3998	0.404
2517	0.68116	1.433834	1.768303	-1.872618	5.042962	1.000008	0.0815	0.0514	0.1703	0.107	0.5898	0.2108
2520	0.55259	0.650086	1.961274	-3.142012	4.528787	1.000214	0.2051	0.0779	0.1838	0.1025	0.4307	0.373
2523	0.55445	0.64945	1.940197	-3.168527	4.481579	1.000122	0.198	0.078	0.1906	0.1021	0.4313	0.3662
2529	0.55673	0.69292	1.927642	-3.054035	4.510784	0.999687	0.1921	0.0838	0.1871	0.1003	0.4367	0.3655
2530	0.70188	0.627044	1.905948	-3.057758	4.378092	0.999717	0.1974	0.0822	0.1949	0.1052	0.4203	0.3768
2531	0.55332	0.68372	1.91673	-3.035249	4.437919	1.0001	0.1927	0.0746	0.1955	0.1032	0.434	0.3627
2532	0.60248	0.105007	1.922559	-3.564143	3.864175	1.000327	0.2855	0.0958	0.2013	0.1008	0.3166	0.481
2533	0.67515	0.587947	1.84348	-2.972328	4.274706	0.999866	0.1938	0.0858	0.2081	0.1069	0.4054	0.3789
2534	0.59868	0.821308	1.897665	-2.828791	4.550722	0.999843	0.1654	0.0837	0.1887	0.1033	0.4589	0.3335
2535	0.64944	0.38456	1.889438	-3.199788	4.088269	1.000056	0.2367	0.0876	0.2045	0.1085	0.3627	0.4237
2537	0.48694	0.541318	1.983232	-3.289109	4.475658	0.999788	0.2172	0.0839	0.1947	0.1035	0.4007	0.395
2538	0.70419	0.525313	1.745912	-2.770962	4.070024	1.000398	0.1953	0.0903	0.2188	0.11	0.3856	0.3904
2542	0.49628	-0.389877	2.049136	-4.401005	3.588065	1.000124	0.3804	0.0954	0.1924	0.0847	0.2471	0.572
2547	0.59783	0.824679	1.901984	-2.904288	4.628158	1.000582	0.1691	0.0777	0.189	0.1065	0.4577	0.3369
2548	0.61534	-1.845855	2.037162	-5.75	2.229408	1.000076	0.6679	0.0789	0.129	0.0418	0.0824	0.8204
2549	0.48572	0.488877	1.971816	-3.328174	4.391322	1.00001	0.2237	0.0861	0.1948	0.0975	0.3979	0.4064
2550	0.67579	-0.772558	1.867992	-4.335274	3.06423	0.999923	0.4626	0.109	0.1864	0.0744	0.1676	0.6718
2553	0.55235	0.673317	1.940588	-3.037291	4.533589	0.999838	0.1946	0.0791	0.1935	0.0987	0.4341	0.369
2554	0.70729	0.082151	1.737408	-3.193855	3.58854	1.000047	0.2686	0.1115	0.2237	0.1019	0.2943	0.4939
2555	0.68804	0.957378	1.795338	-2.351663	4.589141	0.999999	0.1367	0.0762	0.198	0.1098	0.4793	0.3092
2557	0.69203	0.912486	1.801778	-2.475113	4.516504	0.999915	0.1417	0.0803	0.1927	0.1155	0.4698	0.3161
2559	0.5562	0.648548	1.945182	-3.095187	4.588942	0.999976	0.199	0.0801	0.1928	0.1039	0.4242	0.3712
2560	0.69729	-0.553072	1.792351	-3.904847	3.105611	0.999786	0.4115	0.1107	0.2033	0.0892	0.1853	0.6263
2561	0.66523	0.483216	1.83925	-3.041541	4.1519	0.999771	0.2125	0.088	0.2044	0.1098	0.3853	0.4003
2565	0.67471	-0.007398	1.810604	-3.446628	3.682908	0.999991	0.298	0.1011	0.2165	0.097	0.2874	0.5045
2566	0.67428	0.623854	1.815691	-2.859384	4.207928	1.00043	0.1879	0.0836	0.2033	0.1092	0.416	0.368
2567	0.48853	0.500037	1.977796	-3.353317	4.3315	1.000548	0.2244	0.0815	0.2032	0.0964	0.3945	0.4018
2568	0.62282	0.930952	1.887422	-2.71009	4.728606	0.999992	0.1539	0.0697	0.1895	0.1046	0.4823	0.3118
2569	0.56461	-0.160461	1.983097	-4.095114	3.713074	0.999713	0.3335	0.1004	0.1962	0.0893	0.2806	0.5338
2570	0.71725	0.283564	1.704534	-2.877759	3.72441	1.000168	0.2328	0.1035	0.2227	0.1133	0.3277	0.4445
2571	0.72816	1.747056	1.638614	-1.358516	5.09875	1.000877	0.0421	0.0425	0.1416	0.1023	0.6715	0.1435
2572	0.68805	0.313074	1.773661	-3.092782	3.879338	0.999839	0.2315	0.098	0.2192	0.1095	0.3418	0.4361
2580	0.6026	0.047286	1.933706	-3.655114	3.84232	1.000656	0.2989	0.0968	0.1997	0.0971	0.3075	0.4957
2582	0.68203	1.418808	1.787332	-1.980119	5.044668	1.000395	0.084	0.0526	0.1742	0.1065	0.5827	0.2154
2583	0.55353	0.665067	1.915109	-3.091327	4.438476	1.000559	0.1897	0.0793	0.1975	0.1065	0.427	0.3642
2584	0.67815	-0.909571	1.877081	-4.458907	2.872225	1.000056	0.4874	0.107	0.1823	0.0696	0.1537	0.6903
2585	0.55349	0.660893	1.925298	-3.142925	4.461415	1.000266	0.1921	0.0808	0.1941	0.1027	0.4303	0.3682
2589	0.60961	-0.804379	1.977747	-4.585065	3.165835	1.00045	0.4679	0.0947	0.1854	0.0705	0.1815	0.6611
2591	0.55378	0.663183	1.904708	-2.934821	4.469522	0.999945	0.1906	0.0815	0.1998	0.1048	0.4233	0.3676
2595	0.68372	0.828467	1.790227	-2.60038	4.37958	0.999909	0.1561	0.0757	0.2023	0.1091	0.4568	0.3257
2596	0.48641	0.522776	1.977415	-3.264347	4.492697	0.999899	0.2262	0.0769	0.1947	0.0993	0.4029	0.3954
2615	0.49793	-0.385105	2.030219	-4.332569	3.654036	0.999714	0.3837	0.096	0.1912	0.0801	0.249	0.5825
2617	0.55474	0.658575	1.914398	-3.049877	4.397279	0.999986	0.1939	0.0789	0.2	0.1033	0.4239	0.3701
2618	0.6893	0.323999	1.783706	-3.025807	3.894407	1.000255	0.2322	0.0961	0.2155	0.1104	0.3458	0.4393
2620	0.59478	0.80201	1.877258	-2.793642	4.515938	0.999873	0.1682	0.083	0.1896	0.1081	0.4511	0.341
2621	0.48679	0.545848	1.962232	-3.284789	4.453785	1.000006	0.2119	0.0823	0.2035	0.0996	0.4027	0.3939
2622	0.48634	0.522179	1.963432	-3.293982	4.410707	1.000281	0.2171	0.0818	0.1991	0.1004	0.4016	0.394
2624	0.62387	0.947576	1.852045	-2.600721	4.624426	0.999907	0.143	0.0753	0.1962	0.1031	0.4824	0.3078
2625	0.66913	1.307799	1.799199	-2.137813	4.915921	0.999885	0.0977	0.0586	0.1744	0.1076	0.5617	0.2327
2627	0.55542	0.683336	1.953463	-3.078865	4.556388	0.999917	0.1932	0.0819	0.1884	0.1076	0.4289	0.3671
2628	0.62354	0.953895	1.85766	-2.604811	4.719538	1.000157	0.1459	0.0723	0.1917	0.109	0.4811	0.3096
2629	0.74839	1.525416	1.549648	-1.301253	4.708808	1.000216	0.0419	0.0501	0.1722	0.121	0.6148	0.1602
2632	0.48668	0.529919	1.966302	-3.329695	4.379074	1.000065	0.2189	0.0779	0.194	0.1039	0.4053	0.3914
2633	0.55468	0.697275	1.921584	-3.002315	4.531715	1.000568	0.1898	0.0799	0.1934	0.1012	0.4357	0.3625
2634	0.6534	-0.457734	1.915637	-4.132151	3.433797	1.000134	0.3949	0.1043	0.1958	0.0858	0.2192	0.6011
2639	0.56006	-0.150848	1.983254	-4.025246	3.792695	0.999882	0.337	0.0922	0.2025	0.0897	0.2786	0.5328
2644	0.55156	0.696	1.931768	-3.029714	4.527889	0.999745	0.1883	0.0778	0.196	0.1003	0.4376	0.3626
2645	0.55442	0.643941	1.927709	-3.112159	4.432819	0.999954	0.194	0.0823	0.1988	0.1029	0.422	0.3705
2646	0.67531	-0.02225	1.833812	-3.590041	3.668306	1.000163	0.3017	0.098	0.2171	0.101	0.2822	0.5144
2647	0.70321	1.165654	1.725351	-2.121014	4.655405	1.000281	0.1032	0.0642	0.1867	0.1163	0.5296	0.256
2648	0.70687	1.260635	1.715705	-1.985279	4.79333	1.000693	0.0923	0.062	0.1776	0.1162	0.5519	0.2329
2649	0.62803	0.937176	1.8691	-2.712405	4.630388	0.99978	0.1493	0.0694	0.1929	0.1065	0.4819	0.3095
2651	0.65078	-0.369913	1.894084	-4.009527	3.376194	0.999717	0.3765	0.1005	0.2041	0.0858	0.2331	0.5829
2660	0.68295	-2.696899	1.739696	-5.964839	0.900127	0.999699	0.8368	0.0594	0.0648	0.0166	0.0224	0.9348
2661	0.55319	0.654434	1.941535	-3.107969	4.50702	1.000269	0.1998	0.0735	0.1971	0.0999	0.4297	0.3689
2662	0.71224	-1.660262	1.486235	-4.385253	1.386405	1.000218	0.6833	0.1051	0.1291	0.0394	0.0431	0.8626
2665	0.59706	0.831676	1.89193	-2.844048	4.595049	0.999824	0.1643	0.0761	0.1858	0.1097	0.4641	0.3268
2669	0.66248	0.510697	1.811208	-3.006178	4.093899	1.000235	0.2041	0.0886	0.2099	0.1079	0.3895	0.3949
2670	0.65177	-0.335672	1.909447	-3.968747	3.541756	0.999759	0.3714	0.1019	0.2029	0.0844	0.2394	0.581
2671	0.49816	-0.381772	2.035469	-4.313204	3.676131	1.000126	0.3874	0.0935	0.19	0.0815	0.2476	0.5786
2672	0.56028	-0.13887	1.989012	-4.014662	3.768028	0.999946	0.3308	0.0989	0.2013	0.0908	0.2782	0.529
2673	0.68324	0.139103	1.796748	-3.254242	3.798076	0.999954	0.267	0.106	0.2161	0.1031	0.3078	0.484
2674	0.59695	0.820271	1.913792	-2.829213	4.683094	1.000151	0.1743	0.0771	0.1874	0.1057	0.4555	0.3416
2676	0.55713	0.682151	1.921198	-3.057125	4.550989	1.000015	0.1912	0.0775	0.1963	0.1058	0.4292	0.3594
2677	0.59381	0.834284	1.918556	-2.879456	4.663839	1.00004	0.1675	0.0792	0.1904	0.1018	0.4611	0.3351
2678	0.48436	0.52935	1.960202	-3.294648	4.449927	1.000136	0.2145	0.0852	0.1989	0.0971	0.4043	0.3957
2686	0.6578	1.216179	1.793821	-2.1974	4.850856	1.00006	0.1051	0.0647	0.1767	0.1104	0.5431	0.2524
2687	0.69986	1.05577	1.763479	-2.319766	4.697104	1.000314	0.1184	0.0705	0.1956	0.1136	0.5019	0.2793
2690	0.66984	1.336048	1.80861	-2.089035	4.968423	1.000359	0.0973	0.062	0.1676	0.1054	0.5677	0.2364
2694	0.48876	0.50208	1.965327	-3.403295	4.326016	0.999983	0.2224	0.0853	0.1913	0.0962	0.4048	0.4007
2695	0.48924	0.486995	1.967705	-3.28519	4.380646	1.000223	0.2285	0.0886	0.1878	0.0985	0.3966	0.4052
2696	0.55964	0.523762	1.973431	-3.390798	4.373324	1.000191	0.2193	0.0805	0.1935	0.0994	0.4073	0.392
2697	0.55769	0.676545	1.941537	-3.133278	4.554335	1.000857	0.1933	0.0773	0.1946	0.1026	0.4322	0.3663
2702	0.65962	0.541336	1.822386	-2.990925	4.138252	1.000305	0.1996	0.0875	0.2078	0.1057	0.3994	0.3861
2703	0.60324	0.063226	1.917616	-3.596479	3.947191	0.999938	0.2936	0.1021	0.1992	0.0959	0.3092	0.4957
2706	0.48535	0.4958	1.946519	-3.293124	4.339206	1.000751	0.2239	0.0831	0.196	0.0997	0.3973	0.4028
2720	0.56221	-0.125844	1.978362	-3.999437	3.779715	0.999964	0.3299	0.0988	0.1955	0.0912	0.2846	0.5301
2730	0.48547	0.490094	1.971353	-3.3669	4.407481	1.000125	0.2198	0.0868	0.2015	0.1003	0.3916	0.4029
2733	0.48794	0.523525	1.953052	-3.322183	4.374924	1.000332	0.2173	0.084	0.1944	0.0986	0.4057	0.3923
2735	0.63323	-0.570315	1.928514	-4.290656	3.295704	0.999997	0.4162	0.1036	0.1935	0.0802	0.2065	0.6204
2736	0.59985	0.05054	1.945251	-3.669786	3.998912	1.00004	0.2974	0.0936	0.2072	0.0919	0.3099	0.4956
2737	0.70959	-0.091201	1.728852	-3.325914	3.444359	0.999749	0.3075	0.1117	0.2232	0.1003	0.2573	0.5298
2739	0.48625	0.494908	1.979355	-3.418121	4.413025	0.999863	0.2263	0.0817	0.1949	0.1037	0.3934	0.4039
2740	0.64425	1.065965	1.851656	-2.482755	4.852716	1.000429	0.1291	0.07	0.1873	0.1104	0.5032	0.2859
2741	0.66466	-0.175717	1.859968	-3.72465	3.610472	0.999704	0.3377	0.1047	0.2094	0.0929	0.2553	0.5494
2743	0.66131	0.500188	1.871284	-3.042355	4.309675	1.000421	0.2142	0.091	0.2002	0.1079	0.3867	0.402
2744	0.64455	1.091248	1.869192	-2.463683	4.802882	0.99999	0.1316	0.0675	0.1839	0.1048	0.5122	0.2841
2752	0.55582	0.667777	1.938423	-3.095035	4.554533	0.999914	0.1973	0.0779	0.1915	0.1022	0.4311	0.362
2762	0.68464	0.130717	1.822151	-3.29782	3.904287	1.000064	0.2718	0.0998	0.2233	0.0969	0.3082	0.4817
2764	0.68066	1.387072	1.783491	-2.066405	4.95788	1.000019	0.0872	0.0523	0.1749	0.1105	0.5751	0.2176
2766	0.55681	0.652823	1.961797	-3.153974	4.50983	0.999959	0.2016	0.0805	0.1915	0.0989	0.4275	0.3735
2769	0.57002	-1.022167	2.006475	-4.890057	2.991852	0.999999	0.5084	0.099	0.1749	0.0631	0.1546	0.7009
2773	0.68444	0.112341	1.81628	-3.282358	3.790031	1.000045	0.28	0.0948	0.2197	0.0997	0.3058	0.4897
2774	0.63391	-0.578157	1.929392	-4.329966	3.21725	1.000497	0.4169	0.1013	0.1965	0.0797	0.2056	0.6199
2775	0.63526	-0.615358	1.960053	-4.296758	3.35342	1.000309	0.4328	0.1021	0.1847	0.0773	0.2031	0.6344
2776	0.62888	0.207172	1.917796	-3.494307	4.03217	1.000245	0.2619	0.0966	0.21	0.0987	0.3328	0.4652
2778	0.68255	0.812127	1.788914	-2.636382	4.366478	1.000091	0.1563	0.078	0.2003	0.1145	0.4509	0.329
2779	0.60581	0.009085	1.938434	-3.662415	3.883648	1.000071	0.3062	0.0897	0.207	0.0989	0.2982	0.4953
2780	0.5544	0.689109	1.938218	-3.106325	4.515953	1.000258	0.19	0.0795	0.1959	0.1013	0.4333	0.3651
2781	0.48949	0.52048	1.96679	-3.284098	4.387367	0.999743	0.2215	0.0839	0.195	0.101	0.3986	0.4016
2783	0.67521	0.645372	1.822574	-2.798553	4.353451	1.000478	0.1835	0.0832	0.2092	0.1102	0.4139	0.371
2784	0.70593	1.31949	1.729894	-2.013499	4.804013	0.999673	0.0844	0.0599	0.1831	0.1103	0.5623	0.2273
2791	0.56597	-0.112677	1.994206	-4.02242	3.795468	1.000243	0.3275	0.0955	0.1999	0.0899	0.2872	0.5236
2793	0.49556	-0.307855	2.046031	-4.266712	3.785922	1.000192	0.3719	0.0969	0.1901	0.0856	0.2555	0.5653
2794	0.59675	0.836142	1.92456	-2.887685	4.724643	1.000209	0.1673	0.0757	0.1907	0.104	0.4623	0.3312
2796	0.594	0.825888	1.876429	-2.801219	4.558833	1.00067	0.1619	0.0767	0.1956	0.1067	0.4591	0.3324
2797	0.48796	0.487355	1.973831	-3.440197	4.392965	0.999936	0.2232	0.0848	0.1959	0.097	0.3991	0.4049
2800	0.69132	0.875036	1.793031	-2.469795	4.529203	1.000558	0.1472	0.0811	0.2008	0.1065	0.4644	0.3243
2801	0.48905	0.505448	1.989148	-3.334536	4.443834	1.000055	0.2271	0.0817	0.1959	0.0977	0.3976	0.4018
2803	0.69297	0.929424	1.807274	-2.480724	4.567892	1.000469	0.1422	0.0755	0.1957	0.1115	0.4751	0.3131
2804	0.60854	-0.790547	1.97857	-4.596069	3.174387	0.999773	0.4653	0.0973	0.1862	0.0675	0.1837	0.6607
2805	0.66475	-0.969265	1.87993	-4.564911	2.83311	0.999928	0.4962	0.1095	0.1808	0.0672	0.1463	0.7051
2810	0.55174	0.648651	1.953101	-3.093786	4.511348	0.999805	0.198	0.082	0.1921	0.1027	0.4252	0.374
2811	0.69108	1.487253	1.759925	-1.87445	4.998014	1.000078	0.0771	0.0495	0.17	0.1033	0.6001	0.1972
2812	0.67332	1.274774	1.806854	-2.178738	4.855566	0.999841	0.1016	0.0624	0.1756	0.1082	0.5522	0.2458
2817	0.55563	0.662759	1.962557	-3.144876	4.577862	1.000226	0.1986	0.0763	0.1931	0.1045	0.4275	0.3657
2819	0.65348	-0.361683	1.888784	-3.970122	3.481215	0.999836	0.3726	0.1095	0.201	0.0887	0.2282	0.5877
2820	0.69658	1.040569	1.754521	-2.259736	4.63069	1.000095	0.1238	0.072	0.1907	0.1108	0.5027	0.2854
2821	0.48666	0.478536	1.98186	-3.378452	4.409059	0.99968	0.2314	0.0811	0.192	0.1	0.3955	0.4053
2822	0.6029	0.043908	1.943693	-3.739997	3.840993	0.999829	0.301	0.0945	0.201	0.098	0.3055	0.4939
2823	0.63603	-1.436889	1.947816	-5.204124	2.505131	0.999885	0.5931	0.0962	0.1522	0.0528	0.1057	0.7708
2826	0.67293	0.719001	1.798057	-2.702794	4.369201	1.000502	0.1696	0.083	0.2078	0.1116	0.428	0.3503
2828	0.56129	-0.123546	1.979282	-3.954898	3.789035	0.999846	0.3302	0.0966	0.2021	0.0919	0.2792	0.529
2835	0.499	-0.359493	2.016465	-4.275612	3.712566	0.999774	0.3768	0.0966	0.1943	0.084	0.2483	0.5724
2838	0.49645	-0.368598	2.035132	-4.352606	3.57179	1.000464	0.3723	0.1017	0.1897	0.086	0.2503	0.5706
2842	0.48616	0.499659	1.962221	-3.327138	4.42669	0.999949	0.2257	0.0794	0.1971	0.1024	0.3954	0.4023
2844	0.65018	0.419177	1.860006	-3.172067	4.144544	0.999954	0.219	0.0944	0.2123	0.1063	0.368	0.4174
2847	0.59621	0.79366	1.892707	-2.854457	4.548451	1.000247	0.1721	0.0738	0.1999	0.1013	0.4529	0.3379
2861	0.55533	0.680653	1.932148	-3.001557	4.514656	1.000189	0.195	0.0802	0.1874	0.1068	0.4306	0.3667
2867	0.56075	-0.124811	1.97598	-3.886228	3.788326	1.000021	0.3318	0.0963	0.1967	0.0932	0.282	0.5258
2868	0.55502	0.677122	1.90851	-3.046805	4.497273	0.999885	0.1852	0.0825	0.2007	0.1067	0.4249	0.3639
2869	0.49754	-0.353433	2.040411	-4.334833	3.640772	0.99978	0.3797	0.0949	0.1882	0.0801	0.2571	0.574
2870	0.69563	1.073569	1.769617	-2.245211	4.576673	1.000644	0.118	0.0709	0.1941	0.1112	0.5058	0.2804
2874	0.72652	1.154822	1.677688	-1.991677	4.55886	0.999959	0.0978	0.0634	0.1965	0.1196	0.5227	0.2499
2875	0.48599	0.489992	1.943279	-3.319785	4.278682	1.000052	0.2222	0.0843	0.1984	0.1015	0.3936	0.4042
2876	0.63666	-0.624139	1.922768	-4.335605	3.226764	0.999891	0.4263	0.1067	0.1928	0.0749	0.1993	0.6333
2877	0.63045	0.221633	1.905334	-3.413229	4.010196	1.000415	0.2634	0.0968	0.2026	0.0969	0.3403	0.4593
2880	0.55553	0.675813	1.922138	-3.024851	4.56119	0.999826	0.1931	0.0837	0.1926	0.1032	0.4274	0.3634
2885	0.56235	-0.106201	1.987848	-3.966112	3.797984	1.000045	0.3272	0.0992	0.1946	0.0875	0.2915	0.5283
2886	0.64353	1.119508	1.858914	-2.424751	4.854026	1.000325	0.1264	0.0688	0.1806	0.1092	0.515	0.2731
2887	0.48609	0.510683	1.958111	-3.397012	4.363958	1.000061	0.2173	0.0838	0.1926	0.1042	0.4021	0.3963
2888	0.62925	-0.606255	1.958206	-4.335032	3.255262	0.999945	0.4297	0.1002	0.1811	0.0821	0.2069	0.6251
2889	0.48576	0.496482	1.989133	-3.364191	4.453945	0.999947	0.2242	0.0858	0.1954	0.0965	0.3981	0.4054
2890	0.69179	0.299623	1.788378	-3.120578	3.848678	1.000062	0.2373	0.0963	0.2196	0.101	0.3458	0.4428
2891	0.63074	0.174114	1.919323	-3.477544	3.992382	1.000175	0.2748	0.0945	0.204	0.1004	0.3263	0.4708
2893	0.72495	-0.151829	1.577954	-3.05695	3.066571	1.000176	0.3069	0.1171	0.2501	0.0971	0.2288	0.5586
2894	0.67621	0.635905	1.851697	-2.855653	4.380983	0.999748	0.1936	0.0834	0.2045	0.1027	0.4158	0.3742
2895	0.69603	1.614147	1.771033	-1.787032	5.144277	1.000272	0.0705	0.0467	0.1505	0.0988	0.6335	0.1784
2896	0.69429	-0.422567	1.771246	-3.754388	3.182847	1.000442	0.3825	0.1131	0.2096	0.0833	0.2115	0.6057
2897	0.70551	1.303762	1.733171	-1.951085	4.880378	1.000261	0.0846	0.0647	0.1787	0.1208	0.5512	0.222
2898	0.56137	-0.115472	1.989055	-3.97808	3.914722	1.000057	0.327	0.0955	0.2018	0.0933	0.2824	0.5229
2899	0.67775	0.582367	1.863813	-2.92158	4.342362	1.000044	0.2027	0.081	0.2047	0.1062	0.4054	0.3861
2900	0.70341	-0.088666	1.766508	-3.414236	3.587766	0.999818	0.3087	0.1065	0.2271	0.0991	0.2586	0.5305
2901	0.56321	-0.116564	1.959569	-3.898047	3.787295	0.999936	0.3303	0.0962	0.1983	0.091	0.2842	0.5279
2902	0.70922	1.90268	1.710153	-1.299622	5.41527	1.00035	0.0369	0.0363	0.14	0.0969	0.6899	0.1282
2903	0.6235	0.982437	1.868548	-2.603747	4.718682	0.999851	0.1428	0.0699	0.1847	0.1132	0.4894	0.2992
2904	0.72217	0.502204	1.677677	-2.649063	3.969839	0.999992	0.1893	0.0942	0.228	0.1177	0.3708	0.3921
2905	0.66631	0.427027	1.863558	-3.148744	4.184797	0.9997	0.2223	0.0955	0.2021	0.1074	0.3727	0.415
2906	0.56218	-0.185216	1.961665	-4.030565	3.654418	0.999701	0.3375	0.1036	0.1966	0.0895	0.2728	0.5381
2907	0.5993	0.70973	1.925015	-2.973145	4.501042	1.000203	0.1897	0.0772	0.1917	0.1025	0.4389	0.3564
2908	0.65748	1.176349	1.822982	-2.254768	4.885845	0.999663	0.1145	0.0662	0.1812	0.1062	0.5319	0.2628
2909	0.48831	0.517878	1.964865	-3.342273	4.419337	0.999982	0.2162	0.0867	0.1982	0.0997	0.3992	0.4006
2911	0.62646	0.962459	1.852918	-2.663475	4.605943	0.999913	0.1448	0.0692	0.1892	0.1073	0.4895	0.3019
2912	0.48593	0.520647	1.959298	-3.324183	4.397901	1.000205	0.2172	0.0799	0.203	0.0965	0.4034	0.3958
2913	0.67188	1.280835	1.79374	-2.199925	4.852459	0.999922	0.1	0.06	0.1744	0.1106	0.555	0.2391
2915	0.65225	-2.124056	1.908328	-5.723126	1.721983	1.000402	0.7266	0.0744	0.1105	0.0341	0.0544	0.866
2917	0.72535	0.968743	1.677261	-2.219086	4.35782	0.999766	0.1123	0.0758	0.2122	0.1184	0.4813	0.2834
2918	0.71457	1.431629	1.718441	-1.817999	4.923328	1.000292	0.0737	0.0574	0.1686	0.1074	0.5929	0.2058
2923	0.60739	-0.789417	1.9776	-4.600001	3.204385	0.999646	0.4653	0.0964	0.1815	0.0706	0.1862	0.6582
2926	0.56372	-0.112653	1.988952	-4.000999	3.850013	0.999954	0.3291	0.0997	0.1933	0.088	0.2899	0.5269
2928	0.49795	-0.361623	2.045063	-4.447271	3.649826	1.000166	0.3791	0.0931	0.1933	0.0773	0.2572	0.5689
2931	0.64374	1.055213	1.830292	-2.49448	4.657812	1.000239	0.1294	0.0682	0.1888	0.1062	0.5074	0.2844
2934	0.55477	0.703308	1.929466	-3.074216	4.50285	0.999779	0.1897	0.0763	0.1942	0.1028	0.437	0.3548
2935	0.62944	0.16978	1.905392	-3.500757	3.940061	1.000206	0.2758	0.0913	0.2037	0.1031	0.3261	0.4619
2936	0.64353	1.114253	1.839407	-2.497154	4.754067	0.999591	0.1234	0.0677	0.1798	0.1106	0.5185	0.2734
2937	0.48806	0.479385	1.999209	-3.452196	4.376152	1.000213	0.2278	0.0824	0.1927	0.1051	0.392	0.4071
2938	0.48932	0.546198	1.983286	-3.325574	4.44302	1.000102	0.2184	0.081	0.1968	0.0933	0.4105	0.3937
2940	0.48588	0.483074	1.963345	-3.369458	4.404904	0.999738	0.2235	0.0881	0.1984	0.0969	0.3931	0.4088
2944	0.59458	0.841438	1.926432	-2.88131	4.67948	0.999879	0.1692	0.0737	0.1947	0.1033	0.4591	0.3346
2946	0.48514	0.528055	1.991445	-3.356358	4.474058	0.999893	0.2193	0.0905	0.1853	0.1029	0.402	0.3966
2947	0.56276	-0.128427	1.977797	-4.010277	3.758711	1.000077	0.3285	0.1001	0.2001	0.0907	0.2806	0.531
2948	0.48713	0.504297	1.964619	-3.303436	4.368012	1.000239	0.2218	0.0898	0.1873	0.0984	0.4027	0.4024
2950	0.55987	-0.150782	1.981069	-3.98281	3.802948	1.000016	0.3391	0.0961	0.201	0.0846	0.2792	0.5344
2952	0.48887	0.52261	1.965733	-3.295992	4.431416	0.999994	0.2226	0.081	0.193	0.0955	0.4079	0.3978
2954	0.64649	0.452224	1.870226	-3.06331	4.23102	0.999827	0.2244	0.0869	0.2075	0.1015	0.3797	0.4156
2956	0.56231	-0.128975	2.006819	-3.962461	3.861585	1.000325	0.3385	0.0954	0.1874	0.0905	0.2882	0.5279
2957	0.62869	0.223439	1.904689	-3.491013	4.07728	0.999798	0.2613	0.0936	0.2154	0.095	0.3347	0.4579
2961	0.56229	-0.126287	1.960753	-4.064483	3.718105	1.000167	0.3257	0.0972	0.2018	0.0945	0.2808	0.5241
2962	0.4951	-0.328495	2.034831	-4.300653	3.700536	0.999993	0.372	0.0934	0.1951	0.0845	0.255	0.5667
2963	0.64282	1.09905	1.811902	-2.342423	4.715592	1.000091	0.1215	0.0684	0.1874	0.1082	0.5145	0.2753
2965	0.56033	-0.134165	1.965779	-3.892532	3.762867	1.000099	0.3338	0.0978	0.2	0.0882	0.2802	0.5337
2968	0.70016	-0.195566	1.761795	-3.495964	3.429031	0.999887	0.3303	0.1109	0.2213	0.094	0.2435	0.5532
2969	0.59478	0.824734	1.900114	-2.78767	4.658065	1.000486	0.1724	0.0765	0.1874	0.1013	0.4624	0.3406
2972	0.48962	0.531302	1.978389	-3.349276	4.499199	1.000127	0.217	0.0849	0.1901	0.1033	0.4047	0.396
2974	0.65626	1.189415	1.79861	-2.25012	4.819789	1.000225	0.1129	0.064	0.1788	0.1047	0.5396	0.2576
2975	0.63043	0.239143	1.905219	-3.459122	4.056894	0.999885	0.2554	0.0942	0.2088	0.0996	0.342	0.4553
2976	0.59517	0.815187	1.893933	-2.856205	4.603181	0.999917	0.1666	0.0771	0.1951	0.1072	0.454	0.3356
2977	0.6292	0.229885	1.910124	-3.446117	4.054682	1.000304	0.2638	0.0903	0.2062	0.103	0.3367	0.4551
2978	0.63393	0.109368	1.94601	-3.676618	3.99424	1.000234	0.2849	0.0935	0.2022	0.1003	0.3191	0.4797
2979	0.48558	0.490289	1.935491	-3.264109	4.306759	0.999925	0.2206	0.0851	0.1966	0.1001	0.3976	0.4035
2981	0.48765	0.523254	1.97076	-3.367682	4.414291	1.000273	0.2196	0.0802	0.1978	0.0996	0.4028	0.3988
2984	0.48484	0.550234	1.961225	-3.285514	4.404027	1.000061	0.2138	0.0848	0.1873	0.0997	0.4144	0.3898
2990	0.48811	0.505042	1.981092	-3.374852	4.404376	0.999955	0.2227	0.0848	0.192	0.1001	0.4004	0.4046
2992	0.64727	0.396276	1.890223	-3.231599	4.140258	1.000103	0.2314	0.0912	0.2024	0.107	0.368	0.4216
2995	0.48519	0.516665	1.947933	-3.28492	4.292412	1.0001	0.2183	0.0866	0.1965	0.098	0.4006	0.3964
2997	0.48747	0.53279	1.966362	-3.265287	4.344028	0.99976	0.2144	0.0861	0.2009	0.0979	0.4007	0.3968
2999	0.49723	-0.355123	2.022515	-4.294804	3.591446	0.99971	0.3762	0.0975	0.1941	0.0866	0.2456	0.5726
3000	0.63568	-0.663389	1.931185	-4.365677	3.207033	1.000274	0.4345	0.1079	0.1865	0.0764	0.1947	0.6423
3001	0.56793	-0.201501	1.998451	-4.115742	3.754338	1.000168	0.3435	0.0992	0.1951	0.0897	0.2725	0.5386
3002	0.65012	-0.348786	1.905289	-3.947743	3.465639	0.99973	0.3763	0.0996	0.2024	0.0876	0.2341	0.5832
3003	0.67868	-0.744301	1.841093	-4.219259	3.013533	0.99981	0.4546	0.1075	0.1916	0.0762	0.1701	0.6642
3005	0.49685	-0.364668	2.020736	-4.299936	3.638328	1.000044	0.3813	0.0925	0.1928	0.086	0.2474	0.5725
3006	0.64842	0.391854	1.855602	-3.219766	4.098632	0.999993	0.2288	0.0881	0.2094	0.109	0.3647	0.4157
3007	0.59837	0.781357	1.954365	-3.005209	4.664732	1.000086	0.1804	0.0755	0.1883	0.1068	0.449	0.3498
3008	0.48611	0.487827	1.956987	-3.33009	4.350186	0.999797	0.2251	0.0843	0.1963	0.0967	0.3976	0.4049
3009	0.69161	-1.21288	1.774483	-4.539593	2.403019	0.999832	0.5589	0.1065	0.1733	0.0561	0.1052	0.7612
3012	0.66943	1.313862	1.802733	-2.08147	4.960542	1.000218	0.0984	0.059	0.1727	0.1048	0.5651	0.2341
3014	0.62467	0.87661	1.892044	-2.759852	4.619436	1.000651	0.16	0.0779	0.1911	0.0999	0.4711	0.3297
3015	0.6348	-0.59902	1.949327	-4.302577	3.2942	1.000103	0.4183	0.1036	0.1991	0.0795	0.1995	0.6248
3017	0.48409	0.536337	1.94212	-3.311561	4.337261	1.000021	0.2127	0.0813	0.1959	0.1024	0.4077	0.3912
3020	0.6246	0.939969	1.849603	-2.620194	4.600591	0.999828	0.148	0.0696	0.1907	0.1083	0.4834	0.3071
3021	0.70982	0.552937	1.739603	-2.7239	4.079527	1.000553	0.1858	0.091	0.2213	0.1128	0.3891	0.3827
3026	0.66318	-0.201434	1.853095	-3.691754	3.497968	0.999959	0.3408	0.1064	0.2072	0.0862	0.2594	0.5531
3030	0.4872	0.514491	1.979842	-3.380971	4.469892	0.999589	0.226	0.0813	0.1916	0.0954	0.4057	0.4
3032	0.60863	-0.793026	1.975256	-4.577669	3.1437	0.999812	0.4649	0.0961	0.1866	0.0723	0.1801	0.6561
3034	0.64919	0.35513	1.881091	-3.226275	4.055429	0.999805	0.2395	0.0921	0.2056	0.098	0.3648	0.4332
3035	0.62701	0.248506	1.922815	-3.428877	4.103706	1.000113	0.2586	0.0934	0.2073	0.0979	0.3428	0.4577
3038	0.60646	-0.779351	1.983192	-4.564428	3.108132	0.999915	0.4563	0.1058	0.1809	0.0683	0.1887	0.6571
3046	0.59787	0.812808	1.888305	-2.903895	4.554991	1.000253	0.1664	0.0739	0.1957	0.1084	0.4556	0.3304
3047	0.49668	-0.320286	2.020826	-4.254241	3.692016	1.000058	0.3665	0.0974	0.1969	0.0837	0.2555	0.5672
3048	0.4974	-0.347531	2.059635	-4.401282	3.741416	1.000264	0.3769	0.0934	0.1891	0.0869	0.2537	0.5681
3053	0.60164	0.06475	1.954487	-3.726438	4.001477	0.999992	0.2991	0.0912	0.2025	0.0919	0.3153	0.4931
3055	0.64209	1.051172	1.829388	-2.471654	4.65742	1.000004	0.1292	0.0716	0.1881	0.1073	0.5038	0.2903
3059	0.55662	0.670127	1.947329	-3.062412	4.525381	0.999781	0.1974	0.0788	0.1946	0.1053	0.4239	0.3709
3060	0.48629	0.486278	1.991198	-3.331549	4.451092	0.999624	0.2283	0.0876	0.1891	0.1038	0.3912	0.4086
3061	0.69578	1.613565	1.758984	-1.708574	5.187983	0.999762	0.0647	0.0479	0.1569	0.1016	0.6289	0.179
3064	0.68584	-1.917775	1.750745	-5.140154	1.723507	1.000406	0.7083	0.0911	0.1109	0.0364	0.0533	0.8643
3065	0.69301	0.299575	1.78236	-3.039666	3.962542	0.999861	0.2359	0.1047	0.217	0.1028	0.3396	0.4503
3066	0.56222	-0.116406	1.979187	-3.921369	3.811322	1.000034	0.3314	0.0916	0.1993	0.0911	0.2866	0.5254
3067	0.55475	0.691944	1.962614	-3.15413	4.61028	0.999781	0.1944	0.0798	0.1895	0.1006	0.4357	0.3656
3069	0.60678	-0.836452	2.002195	-4.734956	3.16504	0.999903	0.469	0.103	0.1862	0.0652	0.1766	0.6686
3071	0.71659	1.285046	1.725301	-2.012633	4.848635	1.00011	0.0867	0.0622	0.1826	0.1134	0.5551	0.2326
3073	0.56077	-0.116269	1.971058	-3.906816	3.771832	1.000034	0.3328	0.0985	0.191	0.0924	0.2853	0.5265
3074	0.64397	1.096666	1.85923	-2.533754	4.78886	0.99991	0.1291	0.0667	0.1823	0.1075	0.5144	0.2789
3082	0.49656	-0.316653	2.029249	-4.293016	3.607208	0.999851	0.3724	0.0889	0.1967	0.0848	0.2572	0.558
3083	0.48837	0.494923	1.965953	-3.325887	4.389839	0.999654	0.2245	0.0859	0.194	0.0988	0.3968	0.4037
3084	0.5936	0.794486	1.916662	-3.04466	4.621843	1.000166	0.1735	0.0725	0.1965	0.1027	0.4548	0.3338
3087	0.55412	0.703419	1.924676	-3.06518	4.497097	0.999956	0.1859	0.0777	0.1931	0.1054	0.4379	0.3544
3091	0.56528	-0.121065	1.997737	-4.02421	3.836783	1.000048	0.3332	0.0955	0.1949	0.0941	0.2823	0.5258
3092	0.59447	0.821151	1.915821	-2.879471	4.647677	1.000685	0.1703	0.0784	0.1903	0.1076	0.4534	0.3373
3096	0.66744	0.374984	1.874597	-3.265468	4.125607	0.999678	0.2327	0.0861	0.2106	0.1048	0.3658	0.4191
3097	0.48513	0.479967	1.959854	-3.382404	4.279662	0.999823	0.2258	0.0831	0.1955	0.1028	0.3928	0.4059
3099	0.49614	-0.343614	2.020639	-4.28152	3.588525	1.000122	0.3699	0.1023	0.1868	0.0877	0.2533	0.567
3101	0.72096	-0.295303	1.677689	-3.368413	3.206021	1.000202	0.3506	0.1201	0.2228	0.0894	0.2171	0.5909
3104	0.66427	-0.154344	1.865273	-3.756747	3.566426	1.000229	0.3261	0.1064	0.2142	0.0924	0.2609	0.5432
3108	0.56082	-0.116805	1.990921	-3.974735	3.777407	1.000271	0.3334	0.0984	0.1869	0.093	0.2883	0.529
3109	0.48512	0.520091	1.959065	-3.29199	4.380056	1.000267	0.2203	0.0824	0.1956	0.0972	0.4045	0.4015
3111	0.56986	-1.096158	2.026813	-4.997137	2.910715	1.000049	0.519	0.0985	0.1678	0.0643	0.1504	0.7077
3140	0.6294	0.255194	1.92106	-3.407723	4.090052	0.999967	0.2626	0.0921	0.203	0.0977	0.3446	0.4514
3142	0.66753	0.397454	1.906597	-3.18604	4.300083	1.000033	0.2383	0.0831	0.2051	0.1054	0.3681	0.4206
3145	0.6499	0.303981	1.886459	-3.315587	4.092496	1.000017	0.246	0.0931	0.2027	0.1041	0.3541	0.441
3146	0.60465	0.04705	1.938893	-3.691759	3.94796	0.999733	0.2988	0.0937	0.2019	0.0968	0.3088	0.49
3148	0.63265	-0.586972	1.932278	-4.288155	3.236884	1.00009	0.4206	0.1039	0.1935	0.0815	0.2005	0.6264
3151	0.48634	0.513274	1.964622	-3.345011	4.37978	0.999799	0.2168	0.0844	0.1941	0.0995	0.4052	0.3956
3155	0.62358	0.951574	1.861077	-2.622336	4.654027	1.000082	0.1467	0.0715	0.1906	0.1088	0.4824	0.3089
3156	0.6321	-0.558696	1.944375	-4.287303	3.387709	1.000096	0.4139	0.1032	0.1964	0.0787	0.2078	0.6155
3159	0.59631	0.809837	1.908794	-2.91012	4.614916	0.999846	0.172	0.0722	0.1979	0.1037	0.4542	0.3391
3163	0.64603	1.087271	1.837438	-2.460115	4.768077	1.000209	0.1275	0.0678	0.1844	0.107	0.5133	0.2829
3164	0.48594	0.558765	1.962895	-3.315035	4.382703	0.999664	0.2092	0.0845	0.1913	0.1012	0.4138	0.3871
3167	0.62387	0.979787	1.869385	-2.601194	4.766871	0.999812	0.1431	0.0731	0.1874	0.1068	0.4896	0.3033
3169	0.6476	0.395399	1.866982	-3.174132	4.120948	1.000157	0.2337	0.0868	0.2046	0.103	0.3719	0.4184
3170	0.68278	1.212122	1.835514	-2.365976	4.924173	1.000011	0.112	0.0625	0.1786	0.1046	0.5423	0.2597
3172	0.59598	0.810619	1.896703	-2.889937	4.584261	1.000412	0.1696	0.0765	0.1936	0.1001	0.4602	0.3379
3174	0.6341	-0.608289	1.965927	-4.362195	3.321161	0.999946	0.4242	0.1024	0.1879	0.0778	0.2077	0.6241
3175	0.66989	-1.115636	1.902727	-4.687038	2.730104	0.999907	0.5381	0.0992	0.1654	0.0592	0.1381	0.7263
3176	0.60601	-0.007632	1.940559	-3.702696	3.833066	0.999872	0.3106	0.0937	0.1996	0.1003	0.2958	0.5031
3178	0.6472	0.406013	1.873196	-3.252647	4.068694	0.999835	0.2252	0.0922	0.2071	0.1014	0.3741	0.4205
3181	0.62382	0.946004	1.880469	-2.648466	4.699337	0.999673	0.1512	0.071	0.1911	0.1078	0.4789	0.3076
3183	0.56275	-0.093774	1.977868	-3.95204	3.849826	1.000152	0.324	0.092	0.2026	0.0937	0.2877	0.5178
3184	0.59361	0.844419	1.905152	-2.84095	4.592902	1.000169	0.1674	0.0719	0.1895	0.111	0.4602	0.3284
3187	0.48681	0.504034	1.963048	-3.293716	4.440662	0.999851	0.2202	0.0836	0.2014	0.0984	0.3964	0.4041
3190	0.69307	0.809566	1.791333	-2.517116	4.462639	0.999873	0.1576	0.0821	0.203	0.1111	0.4462	0.3359
3191	0.48661	0.5014	1.980388	-3.294218	4.402212	0.999913	0.2255	0.0837	0.1941	0.0993	0.3974	0.4044
3192	0.4858	0.489633	1.962694	-3.308128	4.380916	0.999679	0.2233	0.0829	0.2026	0.0993	0.3919	0.4025
3195	0.64345	1.115469	1.842544	-2.442618	4.83082	0.999857	0.1229	0.0681	0.184	0.1036	0.5214	0.2747
3196	0.69896	1.063059	1.743587	-2.252432	4.617421	1.000464	0.1168	0.07	0.1915	0.1129	0.5088	0.2765
3198	0.68599	-1.38373	1.807248	-4.828363	2.25636	0.999972	0.5903	0.1058	0.1542	0.0532	0.0965	0.7822
3199	0.65499	-1.2178	1.932468	-4.919651	2.630871	1.000817	0.5498	0.1029	0.162	0.0553	0.13	0.7426
3200	0.73752	1.647723	1.616254	-1.362618	4.906889	1.00043	0.0446	0.044	0.1565	0.1089	0.646	0.1574
3201	0.71472	1.366268	1.719343	-1.859055	4.83316	1.000558	0.0782	0.0585	0.1813	0.1113	0.5707	0.2167
3203	0.48652	0.514633	1.946505	-3.261334	4.373807	0.999842	0.2186	0.0819	0.1988	0.1013	0.3994	0.3976
3204	0.68448	0.775078	1.790046	-2.59663	4.442825	1.000353	0.163	0.0794	0.204	0.1156	0.438	0.3395
3205	0.54999	0.675354	1.933101	-3.042985	4.544507	1.000292	0.1953	0.0801	0.1967	0.1009	0.427	0.3708
3206	0.67403	0.691794	1.822804	-2.732528	4.444024	1.00015	0.1783	0.0812	0.206	0.1133	0.4212	0.3568
3207	0.64443	1.077063	1.833846	-2.387468	4.767216	1.000254	0.1273	0.0679	0.1887	0.1073	0.5088	0.2837
3208	0.62792	0.243613	1.92139	-3.474601	4.044672	1.000028	0.2609	0.0898	0.2031	0.1002	0.346	0.4535
3209	0.59506	0.781541	1.915064	-3.003995	4.567921	0.9997	0.1742	0.0778	0.1876	0.1041	0.4563	0.3398
3213	0.55804	0.650501	1.929332	-3.107469	4.481096	0.999756	0.1987	0.081	0.1914	0.0997	0.4292	0.3702
3214	0.68471	0.108602	1.796771	-3.339276	3.749765	0.999966	0.273	0.1051	0.2187	0.098	0.3052	0.4845
3216	0.64606	0.405334	1.897551	-3.198366	4.205084	1.00063	0.2368	0.088	0.2025	0.1031	0.3696	0.4251
3217	0.7234	1.064584	1.69605	-2.117094	4.462726	1.000248	0.1084	0.072	0.2024	0.1165	0.5007	0.2748
3218	0.73081	0.841608	1.629567	-2.153592	4.183593	0.999877	0.1297	0.0791	0.2198	0.1239	0.4475	0.3116
3219	0.70321	-0.795066	1.741489	-4.04533	2.821458	1.001121	0.4648	0.1152	0.1943	0.0742	0.1515	0.6854
3221	0.72301	0.504276	1.681294	-2.615293	3.953774	0.999865	0.1856	0.1016	0.2288	0.1092	0.3748	0.3942
3222	0.6433	1.066394	1.837593	-2.44389	4.789945	1.000159	0.1307	0.0644	0.1882	0.1109	0.5058	0.2813
3223	0.6436	1.084	1.836952	-2.480516	4.758695	1.000036	0.127	0.0646	0.1937	0.105	0.5097	0.2818
3226	0.69894	-0.277329	1.755197	-3.606943	3.245281	1.000148	0.3452	0.1156	0.2199	0.0883	0.231	0.576
3227	0.69365	0.837289	1.811558	-2.599016	4.571363	0.999955	0.1547	0.0781	0.2037	0.1092	0.4543	0.3261
3231	0.65949	1.1862	1.840355	-2.379992	4.83199	1.000106	0.114	0.0663	0.1767	0.1073	0.5357	0.2616
3232	0.66454	-0.226435	1.896955	-3.783419	3.664377	1.000047	0.3516	0.1031	0.1969	0.0909	0.2575	0.5602
3233	0.5941	0.84161	1.900606	-2.821121	4.592814	0.999805	0.1636	0.0774	0.1915	0.1044	0.4631	0.3337
3234	0.69194	-2.403691	1.63648	-5.4444	0.950336	1.000314	0.8105	0.0645	0.0828	0.019	0.0232	0.925
3235	0.69337	-2.430941	1.623302	-5.478417	0.944457	1.000289	0.8148	0.0654	0.0787	0.0177	0.0234	0.9277
3237	0.72076	0.526535	1.662745	-2.593195	3.937981	0.999634	0.1781	0.0957	0.2351	0.1193	0.3718	0.3893
3238	0.73303	0.474539	1.555052	-2.356833	3.716689	1.000378	0.1711	0.1019	0.2471	0.1279	0.352	0.3908
3239	0.71484	-0.170546	1.672315	-3.299429	3.207807	1.000501	0.3186	0.1202	0.2279	0.0936	0.2397	0.5569
3240	0.48822	0.488993	1.95574	-3.333318	4.306594	0.999782	0.2214	0.0881	0.1973	0.0956	0.3976	0.4017
3242	0.48975	0.501898	1.9692	-3.337654	4.371176	0.999998	0.2185	0.0814	0.2019	0.1009	0.3973	0.4003
3249	0.55441	0.686232	1.949665	-3.103677	4.600022	1.001132	0.1928	0.078	0.191	0.1066	0.4316	0.3626
3250	0.48731	0.514438	1.920326	-3.246712	4.348593	1.00051	0.216	0.0825	0.1999	0.1053	0.3963	0.3957
3263	0.67545	-0.832981	1.846538	-4.327623	2.949557	1.000083	0.4738	0.1112	0.1838	0.0697	0.1615	0.6867
3265	0.48662	0.514797	1.976088	-3.379735	4.364521	0.999993	0.2227	0.0781	0.1883	0.1029	0.408	0.3888
3268	0.64289	1.040168	1.855335	-2.539108	4.703017	1.000532	0.1323	0.0707	0.188	0.1123	0.4967	0.2897
3269	0.49937	-0.340726	2.033804	-4.341379	3.648812	1.000148	0.3766	0.0886	0.1898	0.0897	0.2553	0.564
3273	0.49639	-0.36438	2.018176	-4.367791	3.557533	1.000339	0.3791	0.0965	0.1962	0.0796	0.2486	0.5761
3276	0.49041	0.5481	1.995927	-3.31163	4.498261	1.00002	0.2203	0.0833	0.1888	0.0975	0.4101	0.3932
3290	0.62351	0.949495	1.890553	-2.659734	4.756473	1.000047	0.1511	0.0736	0.186	0.1056	0.4837	0.3109
3291	0.5948	0.806541	1.903605	-2.885084	4.58082	0.999986	0.1722	0.0753	0.1921	0.1029	0.4575	0.3385
3292	0.63484	0.075729	1.960586	-3.687699	4.067423	0.999585	0.2972	0.0937	0.196	0.0965	0.3166	0.4893
3293	0.48613	0.503662	1.969174	-3.354615	4.435477	1.000099	0.2227	0.0838	0.1974	0.0984	0.3977	0.4049
3295	0.59695	0.826699	1.922929	-2.869514	4.607976	1.000612	0.174	0.0725	0.1932	0.0995	0.4608	0.3361
3297	0.6488	0.394469	1.896923	-3.261366	4.151398	1.000002	0.2348	0.092	0.2043	0.1002	0.3687	0.4235
3298	0.59486	0.792923	1.905135	-2.897114	4.573125	0.999954	0.1715	0.0782	0.1965	0.1044	0.4494	0.3384
3299	0.49667	-0.356382	2.011324	-4.288682	3.57101	0.99999	0.3738	0.0979	0.1963	0.0827	0.2493	0.5705
3300	0.61032	-0.827567	1.994719	-4.651088	3.195594	0.99999	0.4707	0.1023	0.1779	0.0715	0.1776	0.6674
3301	0.63445	-0.632163	1.934477	-4.36584	3.332759	0.999702	0.4293	0.1037	0.1961	0.0733	0.1976	0.6366
3305	0.4997	-0.333756	2.016348	-4.27573	3.693996	0.999852	0.371	0.0937	0.1918	0.0919	0.2516	0.5606
3308	0.49886	-0.311947	2.028001	-4.174443	3.630395	0.999834	0.369	0.0931	0.1909	0.089	0.258	0.5603
3309	0.68091	-0.227893	1.906732	-3.78449	3.672435	0.99987	0.3536	0.1008	0.202	0.0854	0.2582	0.5595
3313	0.70288	1.688397	1.740093	-1.622948	5.208697	0.999939	0.0552	0.0463	0.1522	0.0985	0.6478	0.1666
3316	0.6695	-1.076034	1.895598	-4.752409	2.692067	1.00036	0.5248	0.1025	0.1744	0.0612	0.1371	0.7219
3321	0.68608	0.703384	1.834959	-2.734799	4.36555	1.000307	0.1821	0.0807	0.1968	0.1126	0.4278	0.3563
3326	0.49811	-0.334243	1.998084	-4.227523	3.61736	0.999781	0.3721	0.0968	0.1931	0.0853	0.2527	0.5684
3329	0.64772	0.412168	1.878848	-3.203136	4.173193	0.999815	0.2252	0.0904	0.2116	0.1022	0.3706	0.416
3336	0.64764	0.409728	1.874251	-3.191835	4.103951	0.999813	0.2285	0.0911	0.2024	0.1055	0.3725	0.4164
3337	0.55718	0.692324	1.949332	-3.071161	4.537578	0.999989	0.1899	0.0806	0.1977	0.1006	0.4312	0.363
3338	0.60029	0.036412	1.951046	-3.726454	3.905309	0.999633	0.2991	0.0956	0.2062	0.0937	0.3054	0.4973
3339	0.59692	0.826511	1.873981	-2.846654	4.553614	1.000044	0.1641	0.0767	0.1891	0.1048	0.4653	0.3323
3340	0.65258	-1.2242	1.914536	-4.846313	2.630015	0.999745	0.5594	0.1008	0.1546	0.0575	0.1277	0.7422
3344	0.49708	-0.363295	2.044207	-4.354453	3.667814	0.999867	0.3765	0.0959	0.1872	0.0876	0.2528	0.5715
3351	0.70879	-1.297928	1.689704	-4.438922	2.214115	1.000122	0.583	0.1133	0.1643	0.0504	0.089	0.7883
3352	0.48656	0.487335	1.988777	-3.402661	4.457246	1.000203	0.231	0.0804	0.1907	0.1005	0.3974	0.4067
3356	0.66242	0.55928	1.83244	-2.943528	4.389546	1.000553	0.1968	0.0912	0.2067	0.1112	0.3941	0.3893
3359	0.68881	0.274481	1.789224	-3.127827	3.877722	1.000109	0.245	0.0963	0.2214	0.1028	0.3345	0.4489
3360	0.6266	0.257585	1.908885	-3.332491	4.104447	1.000039	0.2565	0.0972	0.205	0.0996	0.3417	0.456
3363	0.49885	-0.320746	2.03758	-4.313894	3.640886	0.999792	0.3762	0.094	0.1855	0.0818	0.2625	0.5637
3364	0.59656	0.823935	1.907249	-2.961933	4.603624	1.000047	0.1661	0.0783	0.1912	0.1059	0.4585	0.3364
3371	0.64015	1.099924	1.844095	-2.394981	4.789247	0.999978	0.1234	0.0688	0.1895	0.1038	0.5145	0.2807
3373	0.55359	0.679015	1.923555	-3.074282	4.460764	1.000477	0.1941	0.0766	0.1921	0.1019	0.4353	0.3604
3381	0.64609	0.426708	1.877128	-3.211319	4.209	0.999717	0.2238	0.0888	0.2095	0.1054	0.3725	0.4139
3382	0.70693	-1.361634	1.61865	-4.357	1.931682	1.00037	0.6007	0.1153	0.1574	0.0478	0.0788	0.8037
3384	0.48816	0.54057	1.976531	-3.347897	4.433643	0.999779	0.2159	0.0802	0.1975	0.1049	0.4015	0.3922
3396	0.64561	1.077844	1.837552	-2.399853	4.80676	1.000115	0.127	0.0706	0.1866	0.1118	0.504	0.2852
3397	0.64455	0.40831	1.879392	-3.150895	4.110199	0.999766	0.2353	0.0874	0.2	0.101	0.3763	0.4213
3398	0.72804	0.020444	1.509247	-2.789468	3.123979	1.000147	0.252	0.1237	0.26	0.1156	0.2487	0.5102
3399	0.70323	0.532605	1.737312	-2.732433	4.024655	1.000062	0.1881	0.0965	0.2218	0.1104	0.3832	0.3887
3416	0.48607	0.515131	1.958478	-3.292635	4.402387	1.000099	0.2204	0.0821	0.197	0.0968	0.4037	0.3977
3417	0.64722	0.323188	1.901617	-3.385366	4.063372	1.000081	0.2431	0.0932	0.201	0.1058	0.3569	0.4363
3418	0.62505	0.984199	1.8597	-2.499272	4.662001	1.000021	0.1466	0.0699	0.1866	0.1078	0.4891	0.3009
3419	0.70732	-0.607896	1.740885	-3.932017	2.880805	0.99985	0.4178	0.1159	0.2073	0.0796	0.1794	0.6425
3420	0.48776	0.473926	1.964708	-3.449026	4.349965	1.000081	0.2221	0.0904	0.19	0.1009	0.3966	0.4079
3425	0.6947	0.131211	1.812734	-3.354001	3.735982	1.000945	0.2724	0.0957	0.2189	0.1022	0.3108	0.473
3426	0.62338	0.929728	1.865059	-2.650907	4.635372	0.999923	0.1489	0.0738	0.1899	0.1047	0.4827	0.3114
3431	0.48848	0.483996	1.977475	-3.380665	4.302973	1.00004	0.2299	0.0852	0.1852	0.0998	0.3999	0.4037
3442	0.4835	0.513273	1.979961	-3.385013	4.423234	0.999948	0.2191	0.082	0.1978	0.0957	0.4054	0.4004
3456	0.55603	0.668848	1.916869	-3.13503	4.470036	0.999656	0.1907	0.0806	0.1912	0.1075	0.43	0.3609
3458	0.62338	0.949209	1.870438	-2.681173	4.687838	1.000525	0.1477	0.0708	0.1922	0.1073	0.482	0.3062
3460	0.60354	0.03592	1.929434	-3.739187	3.871069	0.999869	0.2946	0.1018	0.2008	0.0972	0.3056	0.4971
3479	0.70644	0.07827	1.729858	-3.15941	3.539589	1.000773	0.2702	0.1111	0.2273	0.1016	0.2898	0.4936
3480	0.74482	0.847104	1.515112	-1.895989	4.0187	0.999767	0.1031	0.083	0.2371	0.1371	0.4397	0.2988
3481	0.67628	-1.592593	1.831006	-5.005528	2.097823	1.00003	0.6397	0.0916	0.1396	0.0485	0.0806	0.8072
3483	0.65941	1.181346	1.818202	-2.295267	4.856847	0.999997	0.1135	0.0589	0.1871	0.1113	0.5292	0.2616
3485	0.48732	0.553313	1.951402	-3.299538	4.370114	1.000101	0.2134	0.0774	0.1932	0.1074	0.4086	0.3838
3487	0.55363	0.694319	1.921703	-2.970096	4.532171	1.000122	0.1895	0.0777	0.1982	0.1042	0.4304	0.3606
3488	0.62413	0.917374	1.849484	-2.677685	4.607183	0.999845	0.1537	0.0673	0.1926	0.1091	0.4773	0.3122
3489	0.48561	0.485492	1.993632	-3.420673	4.466379	0.999678	0.2305	0.0822	0.1905	0.0988	0.398	0.4101
3490	0.65627	-1.226778	1.884029	-4.856513	2.55838	0.999948	0.5549	0.1048	0.1657	0.0542	0.1204	0.7474
3491	0.72464	0.928322	1.786964	-2.498399	4.485124	0.999748	0.1406	0.0716	0.2021	0.1099	0.4758	0.3055
3508	0.48815	0.505439	1.96993	-3.357585	4.396198	1.000543	0.2216	0.0855	0.1965	0.0985	0.3979	0.4
3512	0.48857	0.51926	1.962109	-3.311208	4.339257	1.000223	0.2163	0.088	0.1965	0.0933	0.4059	0.4021
3516	0.62761	0.220974	1.905499	-3.39461	4.064659	1.000436	0.2639	0.0948	0.208	0.0961	0.3372	0.4621
3549	0.48727	0.541275	1.972107	-3.330483	4.430659	1.000193	0.2173	0.0815	0.1941	0.1012	0.4059	0.389
3550	0.59376	0.818973	1.903805	-2.856611	4.542764	0.999763	0.1725	0.0749	0.1864	0.1021	0.4641	0.3328
3552	0.59578	0.818163	1.897277	-2.815873	4.607325	0.999671	0.1685	0.0778	0.1935	0.102	0.4582	0.3355
3553	0.60179	0.08034	1.922673	-3.563853	3.829309	1.000104	0.2917	0.0919	0.2034	0.097	0.316	0.484
3554	0.49692	-0.355711	2.019267	-4.347188	3.588209	1.000133	0.38	0.0963	0.1888	0.0785	0.2564	0.5768
3556	0.66125	0.521778	1.855173	-3.062323	4.219767	1.000265	0.2084	0.0862	0.2064	0.1093	0.3897	0.395
3557	0.62965	0.193584	1.896889	-3.434019	3.993096	1.000136	0.269	0.0909	0.2111	0.1009	0.3281	0.4647
3559	0.48698	0.510224	1.98081	-3.317845	4.358221	1.000154	0.2236	0.0856	0.1944	0.0993	0.3971	0.4039
3562	0.56416	-0.136303	1.98722	-3.975862	3.739499	1.000435	0.3361	0.0937	0.1971	0.0892	0.2839	0.53
3569	0.56453	-0.154496	1.972582	-3.937194	3.778146	0.999804	0.3372	0.0962	0.1974	0.093	0.2762	0.5336
3572	0.4858	0.566412	1.962952	-3.244653	4.443913	1.000687	0.2111	0.0823	0.1987	0.1011	0.4068	0.3882
3574	0.65859	1.197402	1.838146	-2.250985	4.941851	1.00003	0.1186	0.065	0.1734	0.1026	0.5404	0.2613
3575	0.56364	-0.215547	2.017676	-4.152524	3.848645	0.999744	0.3534	0.0964	0.1909	0.0868	0.2725	0.5481
3588	0.49874	-0.316118	2.045774	-4.267224	3.732634	0.999962	0.3741	0.095	0.1843	0.0854	0.2612	0.5648
3589	0.55339	0.67527	1.9427	-3.12283	4.521383	0.999848	0.194	0.0797	0.1938	0.104	0.4285	0.3647
3590	0.59676	0.800085	1.870727	-2.781556	4.512589	1.000064	0.1709	0.0723	0.1924	0.1105	0.4539	0.3353
3596	0.48866	0.53814	1.958415	-3.251228	4.356028	1.000206	0.2206	0.078	0.192	0.102	0.4074	0.3933
3600	0.65303	-0.374462	1.909388	-4.022771	3.505499	1.000129	0.3761	0.0982	0.2094	0.0848	0.2315	0.5831
3603	0.60334	0.035716	1.933289	-3.698863	3.880643	0.999787	0.297	0.1007	0.199	0.0966	0.3067	0.4988
3604	0.48825	0.497919	1.95682	-3.241813	4.347237	0.999785	0.2236	0.0839	0.1951	0.1031	0.3943	0.3984
3605	0.56198	-0.085825	2.007471	-3.905926	3.922094	1.000234	0.3296	0.0963	0.1944	0.0882	0.2915	0.524
3607	0.65158	-0.364791	1.899276	-4.036652	3.444769	0.999761	0.3781	0.1023	0.1961	0.0906	0.2329	0.5837
3608	0.59348	0.833782	1.896822	-2.811464	4.583247	1.000092	0.1648	0.0742	0.1956	0.1037	0.4617	0.3335
3609	0.62246	0.961847	1.850797	-2.615907	4.649071	1.000739	0.1445	0.0741	0.1898	0.1041	0.4875	0.3032
3611	0.60919	-0.835745	1.996713	-4.716283	3.111695	1.000094	0.4707	0.0984	0.1801	0.0748	0.176	0.6634
3612	0.4865	0.521432	1.975122	-3.324714	4.431265	1.000236	0.2195	0.0814	0.1919	0.1008	0.4064	0.3921
3614	0.65235	-1.216597	1.917762	-4.961523	2.607793	1.000167	0.5496	0.1002	0.1643	0.0633	0.1226	0.7413
3615	0.71276	1.891029	1.704945	-1.338578	5.2873	0.999874	0.0399	0.0377	0.1308	0.0927	0.6989	0.1328
3617	0.56964	-1.055934	2.041915	-4.990939	2.976023	1.000004	0.5106	0.1002	0.1649	0.0671	0.1572	0.6974
3619	0.48811	0.501262	1.982474	-3.305194	4.43167	0.999799	0.228	0.0827	0.191	0.0992	0.3991	0.4015
3621	0.49743	-0.349977	2.042803	-4.32191	3.644445	1.000124	0.3753	0.0958	0.1892	0.0896	0.2501	0.5674
3623	0.72279	-0.296458	1.675109	-3.399256	3.199304	1.000159	0.3437	0.1208	0.2328	0.0891	0.2136	0.5799
3624	0.70184	-0.057405	1.749606	-3.382233	3.50418	1.000138	0.2996	0.1112	0.2234	0.0993	0.2665	0.5237
3625	0.63096	0.188337	1.907237	-3.517932	3.972798	1.000195	0.2682	0.0972	0.2014	0.1018	0.3314	0.4685
3626	0.68222	1.423783	1.780168	-1.972686	5.003958	1.000065	0.0817	0.0556	0.1742	0.1067	0.5818	0.2124
3631	0.60345	0.045864	1.953939	-3.846511	3.944826	1.000419	0.296	0.0969	0.2014	0.0965	0.3092	0.4915
3632	0.70055	0.55889	1.7739	-2.800434	4.148619	1.00014	0.1925	0.0865	0.2184	0.1133	0.3893	0.3838
3633	0.65144	0.297516	1.911862	-3.313954	4.146494	0.99991	0.2478	0.0967	0.204	0.1011	0.3504	0.4454
3635	0.67663	0.613567	1.838132	-2.906128	4.239369	0.999681	0.1936	0.0875	0.2013	0.1045	0.4131	0.3754
3636	0.70287	-0.412139	1.793697	-3.743796	3.309272	0.999802	0.3825	0.1063	0.2146	0.0879	0.2087	0.5996
3642	0.488	0.503934	1.940497	-3.297974	4.269492	0.999664	0.217	0.0845	0.1978	0.1012	0.3995	0.3969
3643	0.69369	0.294983	1.805833	-3.079989	3.968885	0.99993	0.2414	0.0981	0.2139	0.1074	0.3392	0.444
3645	0.68219	0.758374	1.800821	-2.714615	4.441401	0.999728	0.1649	0.0781	0.208	0.1099	0.4391	0.3389
3646	0.48665	0.487051	1.954906	-3.337221	4.274676	1.000173	0.2235	0.0865	0.1926	0.0995	0.3979	0.4075
3651	0.63549	-2.411157	2.00207	-6.257021	1.652443	1.000075	0.7631	0.071	0.092	0.0247	0.0492	0.8871
3655	0.65045	-0.39367	1.900146	-4.033926	3.510957	0.999978	0.3719	0.11	0.2053	0.0849	0.2279	0.5875
3658	0.62516	0.981531	1.87768	-2.61989	4.795574	0.999794	0.1427	0.0694	0.1938	0.1081	0.486	0.3042
3661	0.55479	0.576888	1.965312	-3.292418	4.515736	0.999945	0.2111	0.0816	0.1946	0.1034	0.4093	0.3871
3662	0.56259	-0.12688	1.977847	-3.996482	3.787572	0.999704	0.3308	0.0958	0.2055	0.0904	0.2775	0.5299
3664	0.64378	1.073055	1.842852	-2.470653	4.726095	1.000293	0.1279	0.0724	0.1867	0.107	0.506	0.287
3667	0.69447	1.602046	1.735913	-1.718151	5.14436	1.000245	0.0627	0.0446	0.157	0.1058	0.6299	0.1786
3670	0.59514	0.83955	1.917725	-2.910575	4.599896	1.000037	0.1696	0.0725	0.188	0.1029	0.467	0.3298
3672	0.71311	0.124787	1.693654	-3.026841	3.587422	1.000097	0.2546	0.1098	0.2368	0.1078	0.291	0.4818
3673	0.48671	0.551841	1.987142	-3.275427	4.475998	0.999983	0.2213	0.0777	0.1935	0.0984	0.4091	0.3948
3675	0.67004	1.26738	1.808112	-2.175245	4.918122	1.000139	0.097	0.0619	0.1813	0.1138	0.546	0.2416
3676	0.67644	-0.842392	1.859384	-4.34079	2.952117	1.000031	0.4737	0.1097	0.1869	0.0681	0.1616	0.6817
3678	0.68536	0.072586	1.822626	-3.426265	3.716773	1.000439	0.279	0.1002	0.2199	0.1006	0.3003	0.489
3679	0.62807	0.25358	1.897014	-3.478565	4.029815	1.000083	0.2576	0.0921	0.2072	0.1006	0.3425	0.4513
3680	0.56202	-0.140216	1.956532	-3.910574	3.692978	0.999938	0.3309	0.097	0.1992	0.0905	0.2824	0.5296
3682	0.55917	-0.087109	1.973664	-3.85059	3.830986	0.999952	0.3261	0.0966	0.1949	0.0947	0.2877	0.5192
3685	0.48774	0.533151	1.971006	-3.324646	4.347664	0.999824	0.2197	0.0816	0.1927	0.1003	0.4057	0.3937
3688	0.68993	0.329572	1.788615	-3.122235	3.982117	1.001024	0.2233	0.0997	0.2313	0.1012	0.3445	0.4385
3689	0.49043	0.498897	1.963787	-3.347514	4.336465	0.999876	0.2225	0.0831	0.1917	0.1022	0.4005	0.3994
3690	0.66879	-1.004143	1.892248	-4.629072	2.815195	0.999839	0.5121	0.1026	0.1758	0.0616	0.1479	0.708
3691	0.6691	-1.124374	1.880319	-4.70341	2.600263	0.999855	0.5357	0.102	0.1661	0.0641	0.1321	0.7284
3692	0.63367	-0.615002	1.91204	-4.260456	3.266499	0.999812	0.4282	0.0988	0.1977	0.0815	0.1938	0.6315
3693	0.56358	-0.139692	1.980926	-3.984579	3.791499	0.999858	0.3354	0.0961	0.1957	0.0881	0.2847	0.5292
3694	0.67731	0.021709	1.840796	-3.46485	3.69795	1.000039	0.2958	0.1023	0.2119	0.0952	0.2948	0.5057
3695	0.55292	0.635748	1.939188	-3.176994	4.485375	0.99985	0.1957	0.0819	0.1995	0.104	0.4189	0.3769
3696	0.68124	-1.404646	1.829346	-4.886867	2.266844	1.000064	0.5969	0.1033	0.1522	0.0491	0.0985	0.7853
3697	0.56563	-0.152904	1.995431	-4.080218	3.766609	0.999898	0.3334	0.1003	0.1958	0.0918	0.2787	0.5284
3698	0.66868	-0.152949	1.857439	-3.674813	3.54544	0.999953	0.3327	0.1068	0.2063	0.0898	0.2644	0.5415
3699	0.63284	0.157091	1.936278	-3.62034	3.936267	1.000222	0.2766	0.0933	0.2002	0.1021	0.3278	0.4711
3703	0.56211	-0.119639	1.962891	-3.924399	3.698838	1.00054	0.3317	0.092	0.2016	0.0893	0.2854	0.5262
3704	0.67789	-0.851321	1.841303	-4.363655	2.925669	0.999654	0.4753	0.1054	0.196	0.068	0.1553	0.6851
3706	0.68432	-0.592603	1.807824	-3.991169	3.064638	0.999809	0.4231	0.1105	0.1979	0.0808	0.1877	0.6374
3707	0.55523	0.707863	1.920217	-3.041406	4.529907	1.000286	0.1869	0.0826	0.1918	0.1032	0.4355	0.3613
3708	0.75538	3.388221	1.56895	0.436171	6.601567	0.999943	0.0014	0.0029	0.023	0.0295	0.9432	0.0111
3709	0.70619	0.496029	1.781244	-2.833973	4.08112	0.999833	0.2073	0.0873	0.2215	0.103	0.3809	0.4031
3710	0.71432	-1.072945	1.589174	-4.02242	2.193185	0.999735	0.5338	0.1224	0.1826	0.059	0.1022	0.7567
3712	0.65183	-0.365399	1.903597	-3.927516	3.530558	0.999986	0.3783	0.1027	0.1994	0.0867	0.2329	0.5773
3714	0.65215	-0.466931	1.925924	-4.177006	3.38616	0.999917	0.3993	0.0995	0.1975	0.085	0.2187	0.596
3716	0.49627	-0.3255	2.033979	-4.344549	3.702838	1.000574	0.3662	0.0951	0.1984	0.0878	0.2525	0.5666
3717	0.64184	1.07474	1.859917	-2.465762	4.778956	0.999742	0.1311	0.0699	0.1802	0.1079	0.5109	0.2888
3720	0.71112	-1.000788	1.67372	-4.150731	2.425613	1.000279	0.5118	0.1195	0.1865	0.0646	0.1176	0.7301
3725	0.72052	1.141475	1.686836	-2.015986	4.613543	1.000271	0.0987	0.0654	0.1996	0.1174	0.5189	0.2522
3726	0.59502	0.824434	1.895446	-2.781752	4.651482	0.999929	0.1657	0.0785	0.1923	0.1049	0.4586	0.3365
3728	0.55284	0.68658	1.925463	-3.00414	4.471929	0.99976	0.1912	0.0769	0.1975	0.1056	0.4288	0.3655
3735	0.68335	0.846231	1.817098	-2.609014	4.532462	1.000901	0.1614	0.0709	0.2026	0.1109	0.4542	0.3229
3736	0.66659	-0.944209	1.858227	-4.514374	2.734431	1.000113	0.4924	0.1094	0.1823	0.0688	0.1471	0.7007
3737	0.68444	0.799312	1.810261	-2.658507	4.384998	1.000151	0.1573	0.0773	0.2084	0.1106	0.4464	0.3351
3738	0.60078	0.100556	1.937549	-3.604567	4.012955	0.999863	0.2863	0.0973	0.2074	0.0937	0.3153	0.4885
3739	0.62868	0.221726	1.91929	-3.399956	4.045828	1.000151	0.2656	0.0949	0.2041	0.0996	0.3358	0.4649
3744	0.48774	0.52127	1.95041	-3.25416	4.362211	0.999753	0.2201	0.0848	0.193	0.0997	0.4024	0.3981
3746	0.48511	0.497233	1.969545	-3.347987	4.401058	1.000111	0.2247	0.08	0.1986	0.0985	0.3982	0.4044
3747	0.55601	0.653055	1.937448	-3.094347	4.558779	1.000209	0.1943	0.0802	0.2041	0.0995	0.4219	0.3724
3748	0.49781	-0.354503	2.017528	-4.331279	3.581464	0.99998	0.375	0.0954	0.1951	0.0853	0.2492	0.5736
3749	0.70032	1.124849	1.747125	-2.212956	4.715934	1.000124	0.1055	0.0686	0.1934	0.1143	0.5182	0.2639
3751	0.71338	0.730522	1.732491	-2.471441	4.277942	1.000142	0.1609	0.0868	0.2113	0.1126	0.4284	0.3527
3752	0.71078	0.594231	1.770504	-2.709896	4.158074	0.999925	0.1841	0.09	0.2173	0.109	0.3996	0.3808
3757	0.64242	1.081968	1.834526	-2.407487	4.777893	0.999781	0.124	0.0669	0.1957	0.109	0.5044	0.2826
3758	0.48822	0.46933	1.963669	-3.352439	4.408067	1.000031	0.2282	0.082	0.1928	0.1036	0.3934	0.3997
3759	0.67826	-0.182505	1.843345	-3.682998	3.503441	1.000177	0.3337	0.1078	0.2078	0.0947	0.256	0.5475
3760	0.62161	0.977468	1.90663	-2.712743	4.757422	1.000106	0.1507	0.0728	0.178	0.1067	0.4918	0.3098
3762	0.55057	0.631227	1.934301	-3.112552	4.443615	0.999905	0.2002	0.0809	0.1984	0.0995	0.421	0.3733
3763	0.60242	0.000346	1.95188	-3.824514	3.809691	1.00013	0.303	0.0966	0.2044	0.0927	0.3033	0.5038
3764	0.60425	0.0189	1.957274	-3.779201	3.837487	1.000349	0.3084	0.0924	0.1977	0.0955	0.306	0.4981
3765	0.48879	0.511012	1.980808	-3.341326	4.339	0.99999	0.2258	0.0808	0.1915	0.0958	0.4061	0.3955
3766	0.64749	0.407834	1.860056	-3.18006	4.104677	0.999732	0.227	0.0867	0.2124	0.1094	0.3645	0.42
3769	0.55578	0.654479	1.941705	-3.093052	4.551156	1.000095	0.1952	0.0842	0.1926	0.0994	0.4286	0.3712
3770	0.56642	-0.161325	2.012631	-4.039009	3.845757	0.999705	0.3423	0.0944	0.1955	0.0866	0.2812	0.536
3773	0.56312	-0.153565	1.988139	-3.997883	3.817871	0.999927	0.3417	0.0947	0.1937	0.0863	0.2836	0.5338
3775	0.4864	0.475776	1.974369	-3.397769	4.382094	0.999862	0.2249	0.0832	0.2015	0.1004	0.39	0.4032
3778	0.59744	0.836133	1.901024	-2.850933	4.617124	0.999858	0.1649	0.0773	0.1894	0.1055	0.4629	0.3331
3781	0.62098	0.939755	1.893257	-2.662555	4.753271	1.000126	0.1527	0.0712	0.1876	0.1075	0.481	0.3122
3782	0.56111	-0.140019	1.967471	-3.928022	3.738627	0.999996	0.3331	0.0996	0.1982	0.0886	0.2805	0.5327
3784	0.49964	-0.362624	2.03899	-4.335604	3.645563	0.999625	0.3835	0.0939	0.1827	0.0859	0.254	0.5717
3785	0.699	-0.239134	1.780288	-3.603044	3.378847	0.999755	0.3423	0.1092	0.2236	0.0867	0.2382	0.5668
3790	0.63203	0.141261	1.916495	-3.597366	3.934747	1.000387	0.2808	0.093	0.2046	0.0978	0.3238	0.4755
3791	0.68979	-1.124452	1.799414	-4.473338	2.578295	0.999861	0.545	0.1036	0.1712	0.0568	0.1234	0.7428
3792	0.67488	0.685162	1.824569	-2.746397	4.434146	1.000373	0.1816	0.0789	0.2096	0.1067	0.4232	0.361
3795	0.67236	1.290813	1.809347	-2.187443	4.87222	1.000148	0.0981	0.061	0.1779	0.1077	0.5553	0.2419
3796	0.6338	-0.56592	1.946428	-4.349842	3.216186	1.000349	0.4131	0.1016	0.1932	0.0823	0.2098	0.616
3797	0.62811	0.190923	1.902916	-3.489758	3.936887	0.999889	0.267	0.0924	0.2095	0.1002	0.3309	0.463
3798	0.65834	1.207568	1.835528	-2.321424	4.82743	0.999955	0.1145	0.0619	0.1756	0.1069	0.5411	0.2566
3801	0.69027	-0.382199	1.80514	-3.755235	3.325719	0.999795	0.3764	0.1127	0.2063	0.0841	0.2205	0.5944
3815	0.48841	0.488149	1.964024	-3.322136	4.414665	1.000012	0.2256	0.085	0.1966	0.0976	0.3952	0.4056
3818	0.48506	0.515897	1.984219	-3.324444	4.473901	0.999969	0.2241	0.0819	0.1979	0.0943	0.4018	0.401
3832	0.49833	-0.327751	2.037753	-4.309241	3.626731	1.000029	0.3726	0.0934	0.1913	0.0842	0.2585	0.5627
3833	0.48779	0.499986	1.952646	-3.388	4.359517	1.000164	0.2193	0.087	0.1963	0.1003	0.3971	0.4001
3837	0.6833	0.809343	1.801554	-2.559079	4.450885	0.999903	0.1599	0.0836	0.1979	0.1101	0.4485	0.3381
3839	0.62153	0.96142	1.865811	-2.61664	4.715024	0.99984	0.1451	0.0735	0.1903	0.1056	0.4855	0.3078
3840	0.73948	1.776329	1.67796	-1.366282	5.213633	0.999889	0.0434	0.0409	0.1414	0.1002	0.6741	0.1426
3843	0.6727	0.67299	1.8143	-2.796213	4.356328	1.000186	0.1764	0.089	0.2087	0.1087	0.4172	0.3589
3848	0.64409	1.061689	1.847224	-2.456378	4.734193	1.000895	0.1311	0.0716	0.1845	0.1027	0.5101	0.2908
3849	0.60253	0.034833	1.953576	-3.765712	3.956791	1.00037	0.2971	0.0994	0.2039	0.0935	0.3061	0.5004
3850	0.66355	0.541633	1.855462	-3.050785	4.164663	1.000458	0.2067	0.0843	0.2082	0.101	0.3998	0.3907
3851	0.6525	-0.374439	1.909285	-4.044321	3.437752	0.999864	0.3768	0.1005	0.207	0.0844	0.2313	0.5865
3852	0.65905	1.198876	1.834772	-2.333457	4.886514	1.00005	0.1151	0.0641	0.1766	0.1064	0.5378	0.2597
3853	0.48515	0.519698	1.988043	-3.357725	4.37801	0.999979	0.2223	0.0861	0.1899	0.0984	0.4033	0.3979
3855	0.55435	0.631278	1.952961	-3.131914	4.487537	0.999829	0.2056	0.0794	0.1962	0.098	0.4208	0.3765
3856	0.60111	0.070969	1.920108	-3.586464	3.887836	0.999886	0.2973	0.0929	0.2013	0.0977	0.3108	0.4903
3858	0.48619	0.500301	1.970416	-3.375285	4.451063	0.999808	0.2211	0.0874	0.1969	0.1049	0.3897	0.403
3859	0.59708	0.811668	1.926778	-2.903702	4.615772	0.999919	0.174	0.079	0.189	0.0985	0.4595	0.3419
3861	0.48697	0.54477	1.970496	-3.306353	4.551601	0.999861	0.2132	0.0811	0.197	0.1078	0.4009	0.3877
3875	0.48885	0.521363	1.935408	-3.262548	4.369218	0.999744	0.2136	0.0859	0.1938	0.1085	0.3982	0.395
3881	0.6664	-0.980161	1.906662	-4.569434	2.869892	1.00001	0.5069	0.102	0.1735	0.0675	0.1501	0.7002
3883	0.68186	0.8198	1.799621	-2.655099	4.429259	1.000165	0.1547	0.0786	0.1989	0.1142	0.4536	0.3297
3884	0.69657	1.074516	1.757491	-2.278096	4.586408	0.99986	0.1153	0.0709	0.1918	0.1136	0.5084	0.2755
3885	0.72332	1.653686	1.684822	-1.524007	5.099931	1.000928	0.0528	0.0428	0.1561	0.1068	0.6415	0.1646
3888	0.56365	-0.128553	1.973312	-3.923522	3.884212	1.000181	0.3336	0.0978	0.1952	0.0912	0.2822	0.5357
3890	0.56909	-1.042297	2.032719	-4.994792	2.922593	1.000961	0.5086	0.0989	0.1686	0.0672	0.1567	0.697
3891	0.48733	0.499297	1.993526	-3.354954	4.481049	0.999907	0.2271	0.0822	0.1931	0.0987	0.3989	0.4029
3895	0.65132	0.274212	1.912853	-3.423554	4.061772	0.999933	0.2515	0.0901	0.212	0.1008	0.3456	0.4459
3898	0.6076	-0.803433	1.979593	-4.661218	3.106847	0.999902	0.4636	0.1014	0.1834	0.0709	0.1807	0.6617
3899	0.67661	0.673506	1.843275	-2.829217	4.332029	0.999864	0.1837	0.0826	0.2022	0.1086	0.4229	0.3615
3902	0.60629	-0.070481	1.96646	-3.913843	3.805966	1.000147	0.3216	0.0967	0.1997	0.0902	0.2918	0.5168
3906	0.59613	0.816374	1.886454	-2.835671	4.614373	0.999844	0.1661	0.0774	0.1971	0.1086	0.4508	0.3374
3908	0.75756	1.725646	1.510222	-1.059827	4.866182	1.00084	0.0276	0.035	0.1476	0.1191	0.6707	0.12
3909	0.72662	0.269533	1.619313	-2.738687	3.574299	1.001104	0.2221	0.1109	0.2366	0.1108	0.3196	0.4522
3910	0.55299	0.670119	1.929369	-3.161029	4.389496	1.000046	0.1915	0.0742	0.1941	0.1054	0.4348	0.358
3912	0.68021	0.134116	1.818618	-3.294058	3.749628	1.000326	0.274	0.0969	0.2152	0.0952	0.3187	0.4836
3913	0.71592	1.429953	1.707362	-1.789623	4.942246	0.999879	0.0741	0.0527	0.1681	0.1157	0.5894	0.2019
3914	0.6643	-0.208339	1.864	-3.742631	3.577925	0.999949	0.3384	0.1061	0.207	0.0976	0.2509	0.5525
3915	0.70167	-0.769044	1.730007	-4.007508	2.797688	0.999901	0.462	0.1106	0.2021	0.0727	0.1526	0.6843
3918	0.66021	0.583219	1.838642	-2.900004	4.27797	1.000963	0.1973	0.0875	0.201	0.1108	0.4034	0.379
3921	0.64486	1.108971	1.84109	-2.43303	4.778992	0.999723	0.1267	0.0665	0.1778	0.107	0.522	0.2731
3925	0.69446	0.244546	1.801738	-3.138383	3.918106	1.000639	0.2523	0.0959	0.2204	0.1013	0.3301	0.4588
3927	0.64069	1.094909	1.823931	-2.41652	4.713647	0.999802	0.1231	0.0667	0.1901	0.1104	0.5097	0.2825
3929	0.61414	-1.803755	2.031488	-5.73711	2.263333	1.000006	0.6612	0.0803	0.1266	0.0422	0.0897	0.8142
3931	0.73197	1.681755	1.731444	-1.597608	5.166763	1.000275	0.0564	0.0473	0.1473	0.1052	0.6438	0.1675
3932	0.67116	1.329614	1.787025	-2.100692	4.996591	1.000196	0.0924	0.0595	0.1702	0.1074	0.5705	0.2312
3936	0.55272	0.689118	1.918743	-3.045737	4.483999	0.999775	0.1914	0.0796	0.1931	0.1003	0.4356	0.3629
3937	0.69153	0.93896	1.775631	-2.441058	4.517923	0.999971	0.1363	0.0713	0.2061	0.1108	0.4755	0.3015
3952	0.7127	-0.334023	1.699405	-3.493056	3.1882	1.000084	0.3565	0.1152	0.2257	0.0885	0.2141	0.5909
3953	0.49802	-0.356458	2.026348	-4.33451	3.666551	0.99996	0.3744	0.0999	0.1912	0.0856	0.2489	0.5727
3954	0.48597	0.499412	1.976631	-3.389269	4.471801	0.999977	0.2236	0.0798	0.198	0.1053	0.3933	0.3993
3955	0.48387	0.473886	1.968647	-3.338074	4.414646	0.999818	0.2235	0.0873	0.1961	0.1022	0.3909	0.4063
3957	0.48861	0.523701	1.984818	-3.365731	4.42208	0.999968	0.225	0.0812	0.1886	0.1031	0.4021	0.3962
3960	0.55641	0.668185	1.919196	-3.104896	4.436563	1.000073	0.189	0.0769	0.2034	0.0995	0.4312	0.3608
3964	0.60209	0.041751	1.942219	-3.671186	3.914682	0.999991	0.3036	0.094	0.1966	0.095	0.3108	0.4956
3972	0.63481	-0.66001	1.944887	-4.428374	3.198678	0.999946	0.4358	0.1033	0.1885	0.078	0.1944	0.638
3973	0.70946	0.173898	1.673549	-2.974346	3.610369	0.999658	0.246	0.103	0.2419	0.1075	0.3016	0.4706
3975	0.71912	0.902137	1.69693	-2.285552	4.357044	1.00002	0.1296	0.0767	0.2109	0.1186	0.4642	0.3056
3977	0.5003	-0.37398	2.051492	-4.37907	3.673452	0.999837	0.3789	0.1	0.1883	0.0813	0.2515	0.5759
3978	0.48655	0.516291	1.987674	-3.392564	4.489895	1.000344	0.221	0.0841	0.1945	0.0928	0.4076	0.4004
3980	0.49827	-0.338204	2.028409	-4.24702	3.652477	0.999856	0.3782	0.0964	0.1852	0.0827	0.2575	0.5712
3981	0.48733	0.51828	1.951214	-3.25637	4.352838	0.999915	0.2203	0.0829	0.1915	0.1034	0.4019	0.3957
3982	0.63229	-0.605767	1.964163	-4.426565	3.263605	0.999857	0.4209	0.1001	0.1966	0.0799	0.2025	0.6228
3983	0.72743	1.826928	1.654268	-1.289762	5.16477	0.999769	0.0385	0.0406	0.1323	0.1047	0.6839	0.1325
3984	0.49814	-0.386407	2.062763	-4.474307	3.657242	1.000386	0.3781	0.0995	0.1935	0.0803	0.2486	0.5782
3985	0.62771	0.224264	1.915414	-3.456756	4.040663	0.999823	0.2629	0.0915	0.2054	0.0999	0.3403	0.456
3987	0.5956	0.833715	1.903986	-2.792125	4.637978	0.999903	0.1683	0.0786	0.1874	0.1083	0.4574	0.3369
3990	0.60891	-0.776197	1.987382	-4.622469	3.176038	0.999914	0.4555	0.1008	0.1874	0.0717	0.1846	0.6565
3991	0.66397	0.538812	1.854609	-3.00716	4.197902	0.99986	0.2066	0.0842	0.2041	0.1078	0.3973	0.3895
3993	0.69078	1.423737	1.794039	-1.981209	5.02744	1.000234	0.0861	0.0548	0.1694	0.1035	0.5862	0.2193
3995	0.65143	0.276585	1.890426	-3.351715	4.085797	1.000315	0.2528	0.0923	0.2096	0.1005	0.3448	0.4459
3996	0.57179	-1.046585	2.004182	-4.959966	2.958374	1.000159	0.5168	0.0946	0.171	0.0646	0.153	0.703
4000	0.68677	0.05997	1.802676	-3.386507	3.70525	1.000119	0.2862	0.1017	0.2171	0.099	0.296	0.4997
4004	0.56734	-0.161395	1.977928	-3.998338	3.688856	1.000148	0.3413	0.0923	0.1982	0.0901	0.2781	0.5359
4005	0.69255	0.268486	1.788564	-3.151011	3.865899	0.999819	0.2477	0.0919	0.2173	0.1067	0.3364	0.4481
4008	0.70734	-1.3449	1.525332	-4.210562	1.817484	0.999864	0.6096	0.1098	0.1633	0.0466	0.0707	0.8153
4009	0.70394	-0.097949	1.750961	-3.354814	3.406529	1.000004	0.3092	0.1117	0.22	0.1014	0.2577	0.5308
4010	0.48555	0.544753	1.961352	-3.235539	4.457658	1.000022	0.2183	0.0778	0.2004	0.0992	0.4043	0.3905
4012	0.68893	0.914532	1.795534	-2.500217	4.525934	0.999988	0.1431	0.0767	0.1951	0.1115	0.4736	0.3127
4015	0.69037	0.928723	1.79664	-2.424998	4.645163	1.000221	0.1377	0.0782	0.2079	0.1057	0.4705	0.3109
4017	0.60363	0.063525	1.924512	-3.702413	3.897593	0.999826	0.2888	0.099	0.2074	0.0947	0.3101	0.4902
4018	0.71667	-0.60509	1.621343	-3.61016	2.759414	1.000337	0.4169	0.1254	0.2132	0.0841	0.1604	0.6556
4023	0.62173	0.947235	1.899712	-2.675549	4.748975	1.000112	0.1527	0.0698	0.1887	0.1064	0.4824	0.3083
4025	0.55537	0.682054	1.9172	-3.077573	4.443376	1.000004	0.1909	0.076	0.1988	0.1046	0.4297	0.3575
4026	0.55641	0.700403	1.946004	-3.045492	4.521875	1.000181	0.1933	0.0769	0.1928	0.0986	0.4384	0.3664
4034	0.60808	-0.811093	1.967579	-4.617385	3.073884	0.999845	0.4668	0.1	0.178	0.0731	0.1821	0.6577
4035	0.6214	0.958664	1.877268	-2.563588	4.747029	1.000014	0.1493	0.0745	0.1838	0.1109	0.4815	0.3108
4036	0.63696	-1.456459	1.961555	-5.246837	2.484525	1.000972	0.6011	0.0953	0.1416	0.0521	0.1099	0.7767
4037	0.65252	0.745893	1.931732	-3.074908	4.571429	1.000305	0.1788	0.0747	0.1963	0.1044	0.4458	0.3474
4038	0.70388	-1.881763	1.491352	-4.5838	1.255031	1.001813	0.7329	0.0946	0.1111	0.0272	0.0342	0.8936
4040	0.59597	0.837154	1.884259	-2.811721	4.591075	1.000304	0.1671	0.0713	0.1905	0.1095	0.4616	0.3296
4041	0.48662	0.525243	1.955865	-3.279	4.390031	1.0001	0.2179	0.0835	0.2009	0.0952	0.4025	0.4006
4045	0.66577	-1.01718	1.84993	-4.504915	2.715393	1.000234	0.5108	0.1087	0.1788	0.0666	0.1351	0.7142
4048	0.62254	0.934743	1.880619	-2.643631	4.750748	0.999675	0.1494	0.0759	0.1888	0.1091	0.4768	0.3137
4049	0.59485	0.831316	1.914214	-2.790257	4.655508	1.000255	0.1694	0.0792	0.1926	0.102	0.4568	0.3394
4050	0.59684	0.806527	1.894245	-2.928529	4.563603	0.99996	0.1681	0.0783	0.1909	0.1048	0.4579	0.3382
4051	0.6545	-1.243167	1.92046	-4.939399	2.668269	0.999916	0.5586	0.0984	0.1601	0.0609	0.122	0.7465
4052	0.65037	-0.352938	1.896625	-3.98118	3.483252	1.000199	0.3759	0.1021	0.2001	0.0847	0.2372	0.5802
4053	0.72714	0.337998	1.612142	-2.602781	3.666802	1.000111	0.2069	0.1071	0.2438	0.1116	0.3306	0.4358
4055	0.4841	0.52113	1.967664	-3.368777	4.349682	0.999819	0.2142	0.0832	0.2009	0.1003	0.4014	0.3933
4057	0.4854	0.504694	1.945232	-3.307784	4.271122	0.999933	0.2184	0.0844	0.1973	0.0992	0.4007	0.3989
4058	0.68419	-0.595639	1.813432	-4.016214	3.017664	1.000259	0.4207	0.1124	0.2001	0.0761	0.1907	0.643
4059	0.59522	0.824046	1.897213	-2.773733	4.583403	1.000628	0.1727	0.073	0.1882	0.1077	0.4584	0.3349
4060	0.48749	0.522162	1.959124	-3.25891	4.366479	1.000152	0.2211	0.0837	0.1915	0.0967	0.407	0.3994
4063	0.55298	0.639531	1.928926	-3.078395	4.474116	0.999836	0.1963	0.0841	0.1922	0.1073	0.4201	0.3696
4064	0.62336	0.966006	1.878412	-2.60442	4.72762	1.000293	0.1501	0.0727	0.1859	0.1058	0.4855	0.3065
4065	0.62349	0.970582	1.86309	-2.617671	4.73049	0.999926	0.1437	0.0715	0.1926	0.1043	0.4879	0.3052
4066	0.48852	0.545234	1.973083	-3.342084	4.404748	0.999757	0.22	0.0792	0.1918	0.0993	0.4097	0.3948
4071	0.48811	0.530486	1.960338	-3.278325	4.39576	0.999955	0.2127	0.0849	0.2002	0.1033	0.3989	0.394
4076	0.55593	0.647682	1.913311	-3.038576	4.405774	0.999901	0.1949	0.0812	0.1962	0.1003	0.4274	0.368
4077	0.7093	1.787047	1.745027	-1.525333	5.283246	1.000809	0.0523	0.0436	0.1389	0.0952	0.67	0.1598
4082	0.48642	0.544694	1.967196	-3.243966	4.364773	0.999933	0.2214	0.0835	0.1859	0.0997	0.4095	0.3996
4086	0.65862	1.180863	1.82628	-2.276997	4.951278	0.999896	0.1096	0.0698	0.1841	0.1065	0.53	0.265
4087	0.68471	-0.600286	1.787594	-3.990043	3.002205	1.000542	0.4209	0.111	0.2056	0.0789	0.1836	0.6383
4088	0.68589	-1.506815	1.836843	-4.988577	2.259597	0.999821	0.6194	0.1016	0.144	0.0438	0.0912	0.7999
4089	0.63487	-0.597579	1.946136	-4.345472	3.336181	1.000033	0.4194	0.105	0.1929	0.0811	0.2016	0.6216
4090	0.67821	-0.793657	1.886457	-4.317743	3.106047	0.999984	0.4712	0.1054	0.1818	0.073	0.1686	0.672
4091	0.49692	-0.359776	2.032029	-4.250566	3.702204	0.999871	0.3832	0.096	0.1866	0.086	0.2482	0.5731
4092	0.49665	-0.327647	2.032727	-4.256924	3.713668	1.000268	0.3737	0.0957	0.1875	0.0833	0.2598	0.5636
4094	0.68393	-0.58938	1.816374	-3.998508	3.08328	0.999816	0.4131	0.1145	0.2067	0.0764	0.1893	0.6337
4099	0.66845	1.275478	1.801304	-2.206462	4.850219	0.999763	0.1002	0.0665	0.1689	0.108	0.5564	0.2407
4117	0.55516	0.67833	1.925595	-2.953008	4.495654	1.000032	0.1928	0.0817	0.1892	0.1075	0.4288	0.3682
4121	0.66418	-0.138871	1.86806	-3.661044	3.599636	1.000123	0.3288	0.1052	0.2093	0.0927	0.264	0.5411
4123	0.56126	-0.115988	1.982962	-4.019639	3.782617	1.000098	0.3339	0.0911	0.199	0.0891	0.2869	0.5253
4124	0.67741	-0.812757	1.839682	-4.295932	2.871698	1.000114	0.4677	0.1116	0.1859	0.0679	0.1669	0.6796
4125	0.681	0.784359	1.793817	-2.615431	4.413648	1.000184	0.1597	0.0846	0.2034	0.1088	0.4435	0.3369
4126	0.48659	0.50292	1.949759	-3.312444	4.367769	0.999621	0.2181	0.0861	0.1969	0.1029	0.396	0.3993
4130	0.62277	0.96499	1.874642	-2.627593	4.674626	1.0006	0.149	0.0729	0.182	0.109	0.4871	0.3123
4133	0.5645	-0.205649	1.996666	-4.12194	3.71812	0.9998	0.3496	0.0969	0.1958	0.0877	0.27	0.5475
4134	0.59621	0.843145	1.881042	-2.768961	4.555601	1.001046	0.1633	0.0788	0.1909	0.1078	0.4592	0.3272
4135	0.4877	0.53723	1.958019	-3.246175	4.372142	0.999969	0.2171	0.0815	0.1977	0.0993	0.4044	0.3954
4137	0.66626	-0.17442	1.87349	-3.757121	3.560591	0.999632	0.3314	0.1025	0.2133	0.0899	0.2629	0.5424
4139	0.62953	0.241903	1.921479	-3.32559	4.095362	0.999951	0.2691	0.086	0.2028	0.0976	0.3445	0.4564
4140	0.7065	-1.923851	1.5559	-4.808933	1.30107	1.000244	0.7337	0.0882	0.1116	0.0278	0.0387	0.8882
4141	0.68205	0.782277	1.773041	-2.577032	4.399543	1.00016	0.157	0.0815	0.2081	0.1132	0.4402	0.3349
4144	0.55345	0.657698	1.936678	-3.129812	4.468799	1.000044	0.1991	0.0796	0.1872	0.1045	0.4296	0.3705
4145	0.74107	2.639915	1.627528	-0.398898	5.99657	1.000082	0.0076	0.0136	0.0691	0.0676	0.8421	0.0455
4147	0.67268	1.335051	1.784107	-2.049586	4.969444	1.000439	0.0921	0.0652	0.1708	0.1005	0.5714	0.2321
4148	0.63291	-0.542613	1.946232	-4.288793	3.319447	1.000246	0.4115	0.1055	0.1904	0.0792	0.2134	0.6187
4149	0.68981	0.935474	1.763375	-2.384326	4.511831	0.999715	0.1333	0.0756	0.2007	0.1171	0.4733	0.3036
4152	0.69235	-1.28634	1.802486	-4.677969	2.41472	0.999733	0.5727	0.1062	0.1606	0.055	0.1055	0.7704
4154	0.73008	0.722758	1.644117	-2.301936	4.020322	0.999815	0.1468	0.0863	0.2238	0.119	0.4241	0.341
4155	0.49689	-0.356247	2.000169	-4.278021	3.56601	1.000166	0.3676	0.1025	0.1978	0.0849	0.2472	0.5693
4158	0.71284	1.867676	1.714768	-1.371899	5.340883	1.000206	0.0415	0.0389	0.135	0.0942	0.6904	0.1398
4161	0.4887	0.387446	1.954726	-3.459523	4.291036	0.999946	0.2366	0.0867	0.1951	0.1079	0.3737	0.4189
4162	0.65845	1.172203	1.830277	-2.376302	4.868035	1.000132	0.1194	0.0621	0.1804	0.1076	0.5305	0.2627
4163	0.59459	0.820997	1.894764	-2.782659	4.620207	1.000181	0.1686	0.0746	0.197	0.1051	0.4547	0.3334
4171	0.48585	0.520358	1.982678	-3.34282	4.477453	0.999978	0.217	0.0859	0.1928	0.1042	0.4001	0.3957
4172	0.48838	0.514327	1.962291	-3.369411	4.359715	1.000124	0.2209	0.0828	0.1925	0.1009	0.4029	0.3983
4173	0.67987	1.409646	1.780821	-2.031168	4.977657	1.000107	0.0859	0.0545	0.165	0.1085	0.5861	0.2165
4174	0.48707	0.516423	1.96917	-3.299699	4.41222	1.000504	0.2234	0.0821	0.1959	0.0981	0.4005	0.4006
4175	0.49883	-0.295643	2.044317	-4.242692	3.676237	0.999975	0.3666	0.0915	0.1921	0.0854	0.2644	0.5549
4185	0.71481	0.784024	1.721183	-2.504325	4.257364	0.999934	0.1501	0.0802	0.2108	0.112	0.4469	0.3317
4188	0.48521	0.50982	1.967905	-3.335143	4.397288	1.000279	0.2219	0.0809	0.193	0.1009	0.4033	0.3978
4189	0.62433	0.970587	1.873517	-2.662935	4.634501	0.999815	0.1441	0.0728	0.1869	0.1072	0.489	0.3046
4190	0.64731	0.384029	1.897634	-3.162467	4.221188	0.999911	0.2404	0.0877	0.2091	0.0968	0.366	0.4299
4191	0.56325	-0.131816	1.984058	-3.972157	3.790068	1.000172	0.3324	0.0949	0.2029	0.0892	0.2806	0.5281
4192	0.55147	0.700878	1.922113	-3.002171	4.555849	0.999822	0.1884	0.0779	0.1914	0.106	0.4363	0.3586
4193	0.66002	1.218188	1.816777	-2.287408	4.840753	1.000085	0.1104	0.0624	0.179	0.1077	0.5405	0.2565
4194	0.62488	0.986974	1.87034	-2.549964	4.794652	0.999975	0.1406	0.0766	0.1894	0.1021	0.4913	0.3044
4197	0.63273	-0.592855	1.930337	-4.336925	3.279111	0.999635	0.4171	0.1063	0.1959	0.0799	0.2008	0.6232
4199	0.64777	0.371975	1.877492	-3.234284	4.085626	0.999738	0.2322	0.0916	0.2092	0.1025	0.3645	0.4273
4200	0.56401	-0.120403	2.000068	-3.97768	3.86564	0.999753	0.3336	0.0898	0.2038	0.0919	0.2809	0.5258
4201	0.72796	0.096928	1.605196	-2.895066	3.372949	1	0.2515	0.1178	0.247	0.1055	0.2782	0.495
4205	0.68446	0.77682	1.793673	-2.61491	4.445842	0.999839	0.1601	0.0782	0.2099	0.1134	0.4384	0.3374
4208	0.72635	0.587988	1.654889	-2.484475	3.938954	1.000413	0.1692	0.0952	0.2304	0.1147	0.3905	0.3776
4209	0.49686	-0.314366	2.020002	-4.272615	3.638153	0.999932	0.3723	0.0957	0.1912	0.0847	0.2561	0.5674
4210	0.48929	0.542406	1.976175	-3.290083	4.45634	1.000319	0.2167	0.0852	0.1958	0.0961	0.4062	0.3975
4211	0.73957	1.893748	1.582849	-1.057249	5.101927	1.000034	0.0276	0.0294	0.1351	0.1029	0.705	0.1107
4212	0.69391	1.626275	1.755363	-1.678114	5.15601	1.000269	0.0641	0.0481	0.1484	0.1105	0.6289	0.1756
4215	0.65539	-0.414475	1.89586	-4.047948	3.397535	0.999974	0.387	0.1002	0.2055	0.0836	0.2237	0.5941
4216	0.62386	0.964252	1.862276	-2.591882	4.766023	0.999706	0.146	0.0739	0.1887	0.1036	0.4878	0.3081
4217	0.55466	0.656273	1.923028	-3.118669	4.441686	0.999963	0.1967	0.0773	0.1944	0.1045	0.4271	0.3669
4218	0.48705	0.520454	1.963548	-3.316788	4.409566	1.000013	0.2226	0.0767	0.197	0.1075	0.3962	0.3891
4221	0.55485	0.641079	1.936089	-3.074474	4.431021	1.000202	0.2004	0.0808	0.1921	0.0995	0.4272	0.373
4223	0.70082	-1.612638	1.736974	-4.807684	1.912761	1.000077	0.6498	0.0964	0.14	0.044	0.0698	0.8235
4224	0.50047	-0.35025	2.039833	-4.259961	3.725214	0.999706	0.3826	0.0945	0.1823	0.0839	0.2567	0.5765
4225	0.60258	0.088682	1.923779	-3.60251	3.894329	0.999801	0.2893	0.0937	0.2036	0.0918	0.3216	0.4832
4232	0.65493	-0.402211	1.909444	-4.102575	3.429914	1.000315	0.3856	0.1025	0.1988	0.0837	0.2294	0.5925
4233	0.71233	0.763675	1.733527	-2.502835	4.255438	0.999875	0.1538	0.0863	0.2043	0.1192	0.4364	0.3372
4234	0.71146	0.192055	1.714165	-3.081287	3.653687	1.000345	0.2467	0.1032	0.2268	0.1124	0.3109	0.4655
4236	0.48549	0.524289	1.95775	-3.306248	4.375303	1.000484	0.2207	0.0786	0.1936	0.1032	0.4039	0.3938
4238	0.48829	0.545102	1.959721	-3.261311	4.425854	1.000229	0.2147	0.0811	0.1983	0.1005	0.4054	0.3922
4239	0.55622	0.676632	1.952132	-3.122372	4.550826	0.999876	0.1894	0.0848	0.1944	0.1032	0.4282	0.3696
4247	0.48521	0.496883	1.95914	-3.386031	4.303665	0.999828	0.2216	0.0832	0.1906	0.1055	0.3991	0.3959
4248	0.49636	-0.341743	2.017713	-4.361387	3.63797	1.000093	0.3723	0.0989	0.1934	0.083	0.2524	0.5725
4249	0.59778	0.788605	1.910114	-2.877999	4.599242	1.000531	0.1736	0.0778	0.1905	0.1076	0.4505	0.3401
4253	0.59433	0.833854	1.898065	-2.846111	4.631247	1.000443	0.1675	0.0746	0.1917	0.1048	0.4614	0.3297
4255	0.74886	1.355788	1.397925	-1.157042	4.289872	0.999683	0.0353	0.0492	0.1984	0.1355	0.5816	0.163
4256	0.67441	-0.035408	1.831421	-3.495065	3.693059	0.999952	0.3024	0.1072	0.2178	0.0956	0.277	0.5189
4258	0.55673	0.705993	1.923201	-3.043086	4.474729	1.000054	0.1856	0.0823	0.1924	0.1003	0.4394	0.3568
4259	0.49931	-0.352311	2.015997	-4.321267	3.555458	0.999814	0.3707	0.096	0.1996	0.0871	0.2466	0.5678
4261	0.55432	0.663481	1.917733	-3.080491	4.486307	0.999819	0.1942	0.0804	0.1897	0.1063	0.4294	0.3652
4283	0.56227	-0.13241	1.957126	-3.942842	3.746051	0.999957	0.3234	0.1018	0.2056	0.0898	0.2794	0.5323
4284	0.60996	-0.826827	1.993991	-4.701503	3.137102	0.999877	0.4685	0.0998	0.1792	0.077	0.1755	0.6606
4285	0.59503	0.786218	1.898912	-2.869587	4.60558	1.000123	0.1717	0.0791	0.1975	0.1027	0.449	0.3458
4286	0.69618	-0.30919	1.749676	-3.706366	3.237777	1.000259	0.3529	0.1143	0.2172	0.0924	0.2232	0.5769
4287	0.56183	-0.126932	1.964067	-3.957392	3.754467	1.000018	0.3248	0.1041	0.206	0.0825	0.2826	0.5358
4291	0.48859	0.501416	1.971176	-3.343319	4.368775	0.999763	0.2238	0.0837	0.1959	0.0976	0.399	0.4023
4292	0.69682	0.195412	1.782512	-3.213091	3.777121	1.000075	0.2546	0.0961	0.2273	0.101	0.321	0.4633
4293	0.69471	0.271857	1.779711	-3.134566	3.864196	0.999757	0.2393	0.1026	0.2189	0.107	0.3322	0.4526
4294	0.55324	0.666001	1.927201	-3.120503	4.459511	1.00002	0.191	0.0833	0.1964	0.1004	0.4289	0.3707
4295	0.64611	0.431807	1.865671	-3.159657	4.170515	1.000193	0.2238	0.0899	0.2094	0.102	0.3749	0.4198
4296	0.72999	1.237645	1.657229	-1.85905	4.642328	1.000524	0.0848	0.061	0.1944	0.1159	0.5439	0.2331
4297	0.68874	1.510027	1.769506	-1.861147	5.133449	1.000197	0.0699	0.0521	0.168	0.1037	0.6063	0.1975
4299	0.4958	-0.35104	2.037591	-4.269163	3.648555	1.0005	0.3784	0.0973	0.1879	0.0806	0.2558	0.5712
4300	0.6997	-0.23815	1.780241	-3.529275	3.445037	1.000168	0.3497	0.1062	0.2172	0.0871	0.2398	0.5643
4301	0.48589	0.542966	1.960562	-3.337093	4.311109	0.999825	0.216	0.0838	0.1899	0.1	0.4103	0.3888
4302	0.68053	1.403094	1.79666	-2.028125	4.949093	1.000175	0.0878	0.0584	0.1638	0.1109	0.5791	0.2212
4306	0.68519	-1.910669	1.776153	-5.282413	1.727638	0.99991	0.7053	0.085	0.1185	0.0375	0.0537	0.8581
4308	0.48556	0.497354	1.968237	-3.30252	4.320669	1.000065	0.224	0.0853	0.1899	0.0999	0.4009	0.4032
4311	0.72081	0.206409	1.621331	-2.780787	3.546892	1.000141	0.2342	0.1069	0.2446	0.1127	0.3016	0.4611
4317	0.60893	-0.799648	1.945041	-4.534969	3.092773	1.000488	0.4637	0.1029	0.1787	0.0757	0.179	0.663
4320	0.55466	0.650368	1.937058	-3.1246	4.498522	1.000116	0.2011	0.0804	0.1904	0.1016	0.4265	0.3716
4321	0.4975	-0.325828	2.021336	-4.2759	3.625985	1.000572	0.3643	0.0995	0.1972	0.0886	0.2504	0.5621
4322	0.60877	-0.810217	1.969181	-4.630782	3.060309	0.999968	0.4707	0.0955	0.1795	0.0726	0.1817	0.6591
4323	0.67698	-0.145724	1.844305	-3.558735	3.592283	1	0.3242	0.1061	0.2141	0.0947	0.2609	0.5393
4324	0.59333	0.808279	1.890789	-2.824654	4.547301	1.0002	0.1674	0.0769	0.1923	0.107	0.4564	0.3353
4325	0.71572	0.2753	1.697118	-2.886277	3.725029	1.0001	0.2264	0.1067	0.2342	0.1074	0.3253	0.4522
4326	0.48862	0.515709	1.985126	-3.347554	4.414821	0.99972	0.2202	0.0832	0.1991	0.0998	0.3977	0.4035
4327	0.64945	0.449823	1.880458	-3.161435	4.228254	1.000089	0.2211	0.0878	0.2057	0.103	0.3824	0.412
4328	0.48562	0.527106	1.986768	-3.275115	4.491549	1.00005	0.2173	0.0868	0.195	0.1027	0.3982	0.401
4329	0.66473	-1.06487	1.89139	-4.702261	2.642441	0.999979	0.5226	0.0988	0.1701	0.068	0.1405	0.7125
4330	0.68191	1.402803	1.781887	-1.962851	4.977584	0.999853	0.0854	0.0549	0.1759	0.1079	0.5759	0.2154
4331	0.66019	0.590764	1.831414	-2.89678	4.337604	1.000141	0.1906	0.0832	0.2184	0.1075	0.4003	0.3811
4332	0.49662	-0.336456	2.023512	-4.297396	3.715776	1	0.3729	0.099	0.1932	0.0861	0.2488	0.5695
4336	0.48792	0.51369	1.972474	-3.292751	4.431263	1.000169	0.2187	0.0852	0.1998	0.1004	0.3959	0.4016
4337	0.55666	0.684845	1.91417	-3.086127	4.447286	0.999948	0.1916	0.0782	0.1897	0.106	0.4345	0.3586
4338	0.48872	0.481677	1.962747	-3.367195	4.354509	1.000159	0.2265	0.0811	0.1999	0.1044	0.3881	0.4046
4340	0.56238	-0.11652	1.987642	-3.959407	3.821652	1.000377	0.3284	0.0951	0.2016	0.0915	0.2834	0.5272
4343	0.68986	-0.398386	1.813338	-3.832612	3.295816	0.999929	0.379	0.1098	0.2042	0.0901	0.2169	0.5977
4345	0.48588	0.520864	1.977807	-3.346218	4.400773	1.000261	0.2219	0.0839	0.1889	0.0998	0.4055	0.3956
4351	0.48707	0.528024	1.95753	-3.249975	4.378676	0.999799	0.2163	0.086	0.1977	0.0969	0.4031	0.3965
4352	0.66668	0.467738	1.860614	-3.120298	4.25265	0.999914	0.2118	0.0907	0.2074	0.1086	0.3815	0.4074
4353	0.56528	-0.147273	1.961857	-3.923255	3.740783	1.000429	0.3346	0.0982	0.201	0.0863	0.2799	0.5353
4355	0.67933	1.423792	1.801394	-2.01952	5.054213	1.000207	0.0863	0.0547	0.1698	0.103	0.5862	0.219
4356	0.56267	-0.158241	1.988342	-3.974679	3.79654	1.000213	0.3376	0.0965	0.2011	0.0895	0.2753	0.5377
4358	0.7186	0.947538	1.689237	-2.20159	4.338029	1.000051	0.1256	0.0795	0.1966	0.1189	0.4794	0.2982
4359	0.69506	1.088895	1.736276	-2.243482	4.632797	1.00021	0.111	0.0676	0.1968	0.1117	0.5129	0.2698
4360	0.69592	1.089439	1.767358	-2.285778	4.684216	0.999757	0.1162	0.0672	0.1951	0.1133	0.5082	0.2738
4361	0.59421	0.815548	1.888073	-2.806715	4.635776	1.00035	0.1697	0.0743	0.1942	0.1057	0.4561	0.3373
4430	0.69555	1.023604	1.796751	-2.378586	4.70442	1.000132	0.1268	0.0717	0.1946	0.1122	0.4947	0.287
4436	0.60812	-0.823776	1.961286	-4.636679	3.136183	1.000056	0.4708	0.1008	0.1868	0.0662	0.1754	0.6673
4437	0.48489	0.50198	1.976125	-3.331677	4.415736	1.000013	0.2217	0.0853	0.2006	0.1007	0.3917	0.3989
4439	0.72055	-0.06075	1.636183	-3.062061	3.299517	1.000111	0.2949	0.1124	0.2327	0.1026	0.2574	0.5274
4440	0.69961	0.605495	1.784659	-2.760054	4.203777	1.000258	0.1856	0.0894	0.2102	0.11	0.4048	0.3774
4481	0.59468	0.81204	1.906611	-2.853643	4.611719	0.999776	0.1731	0.0778	0.1868	0.1044	0.4579	0.3396
4482	0.55464	0.684238	1.937489	-3.079502	4.462817	0.999833	0.1947	0.0773	0.1967	0.1009	0.4304	0.3663
4485	0.70912	0.705661	1.7074	-2.501112	4.211758	0.999945	0.1595	0.0859	0.2189	0.1151	0.4206	0.3508
4486	0.48598	0.493896	1.98475	-3.475191	4.367751	0.999939	0.2249	0.0795	0.1984	0.1032	0.394	0.3976
4487	0.56595	-0.183491	1.998167	-4.113151	3.735845	1.000296	0.3426	0.094	0.1994	0.0889	0.2751	0.538
4488	0.60286	0.090038	1.936517	-3.647241	3.908887	0.999731	0.2849	0.0989	0.209	0.0936	0.3136	0.4907
4520	0.63681	-0.660913	1.936677	-4.35073	3.237509	0.999842	0.4367	0.1045	0.1869	0.0769	0.195	0.6374
4521	0.59681	0.860503	1.919857	-2.785176	4.742256	1.000017	0.1655	0.0754	0.191	0.1002	0.4679	0.332
4522	0.48804	0.510496	1.96208	-3.309617	4.298962	0.999948	0.2202	0.0859	0.1889	0.106	0.399	0.4005
4524	0.4886	0.511332	1.981381	-3.365231	4.397577	0.999831	0.2231	0.0833	0.1939	0.0983	0.4014	0.4004
4528	0.48498	0.514029	1.963949	-3.314656	4.437472	0.999696	0.2225	0.0849	0.188	0.1057	0.3989	0.3961
4542	0.59527	0.830752	1.914162	-2.81966	4.709942	1.000289	0.1694	0.0699	0.1935	0.109	0.4582	0.3307
4547	0.48692	0.51253	1.954665	-3.321937	4.450729	1.000384	0.2225	0.079	0.1964	0.1015	0.4006	0.3971
4548	0.48669	0.520035	1.96369	-3.335522	4.426492	1.00046	0.2205	0.0839	0.1919	0.0975	0.4062	0.3981
4580	0.73452	0.620607	1.598528	-2.372105	3.87254	1.00069	0.1552	0.0925	0.2332	0.1255	0.3936	0.3656
4582	0.55378	0.669433	1.946277	-3.102174	4.557002	0.999986	0.1948	0.0816	0.1884	0.1064	0.4288	0.3688
4583	0.48811	0.517639	1.976956	-3.311888	4.380211	1.000345	0.2231	0.0813	0.1964	0.0981	0.4011	0.4014
4591	0.70921	0.277004	1.764993	-3.006699	3.905143	1.000069	0.238	0.1012	0.2282	0.1031	0.3295	0.4551
4593	0.60408	0.064524	1.948121	-3.715961	3.916112	1.000014	0.2943	0.0943	0.2026	0.0955	0.3133	0.4915
4594	0.55651	0.694026	1.920096	-2.95638	4.516799	1.0002	0.1916	0.0797	0.1884	0.104	0.4363	0.3619
4595	0.64337	1.085017	1.827509	-2.426766	4.731594	1.000007	0.1239	0.0705	0.1885	0.1083	0.5088	0.2801
4597	0.48709	0.518704	1.979471	-3.31415	4.438905	0.999959	0.2225	0.0861	0.1949	0.0989	0.3976	0.4036
4601	0.68036	-1.829403	1.905491	-5.442068	2.014261	0.999775	0.677	0.0851	0.1243	0.039	0.0746	0.8338
4602	0.69745	0.918184	1.764381	-2.393564	4.531694	1.000239	0.1386	0.0734	0.1994	0.1197	0.4689	0.3064
4604	0.56362	-0.159878	1.993928	-4.009191	3.77093	0.999796	0.3421	0.0967	0.1993	0.0843	0.2776	0.5413
4605	0.48569	0.486519	1.989627	-3.411623	4.380006	0.999855	0.2302	0.0846	0.1921	0.096	0.3971	0.4093
4606	0.48779	0.524949	1.944406	-3.30888	4.3514	1.000121	0.2149	0.0842	0.1973	0.1023	0.4013	0.392
4607	0.71442	0.312863	1.685792	-2.89899	3.768535	0.999783	0.2228	0.0974	0.2356	0.1134	0.3308	0.4373
4608	0.69904	0.981099	1.776862	-2.383712	4.585274	0.999929	0.1261	0.0819	0.195	0.1132	0.4838	0.2958
4609	0.69246	0.292893	1.790741	-3.141103	3.914457	1.000729	0.2395	0.0932	0.2224	0.1073	0.3376	0.441
4610	0.62247	0.942536	1.882328	-2.631522	4.709184	1.000178	0.1492	0.0733	0.194	0.101	0.4825	0.3156
4613	0.59478	0.813205	1.871898	-2.790741	4.504268	0.999787	0.1656	0.0797	0.1896	0.1086	0.4565	0.3357
4615	0.62821	0.239247	1.905691	-3.416942	4.081501	1.000522	0.2564	0.094	0.2105	0.0992	0.3399	0.4533
4617	0.48423	0.490769	1.945937	-3.279096	4.367742	0.999683	0.2243	0.0861	0.1964	0.1015	0.3917	0.4012
4618	0.60562	0.060987	1.917091	-3.653203	3.865187	1.000132	0.2903	0.0974	0.2071	0.1	0.3052	0.4885
4619	0.66153	0.493722	1.842118	-3.002694	4.196897	0.99979	0.211	0.0855	0.2107	0.1047	0.3881	0.3956
4620	0.70574	-1.962059	1.578074	-4.904313	1.267194	1.000267	0.735	0.0887	0.113	0.0278	0.0355	0.8904
4621	0.4983	-0.37917	2.044818	-4.409253	3.598804	1.000079	0.3795	0.0978	0.1892	0.0858	0.2477	0.5735
4622	0.71222	1.343616	1.706611	-1.819628	4.880581	1.000775	0.0792	0.0569	0.1849	0.116	0.563	0.2206
4624	0.64501	0.409024	1.890068	-3.12906	4.271488	0.999859	0.2295	0.0919	0.2082	0.0997	0.3707	0.4242
4625	0.73331	0.82278	1.660972	-2.268894	4.221207	1.000264	0.1361	0.0785	0.2209	0.1213	0.4432	0.3164
4626	0.69223	-0.092767	1.835453	-3.602581	3.606162	1.000018	0.3195	0.1069	0.2044	0.0949	0.2743	0.5266
4628	0.64415	1.102259	1.834045	-2.353683	4.792361	0.999778	0.1226	0.0681	0.1912	0.1069	0.5112	0.2774
4632	0.62358	0.907974	1.886754	-2.762821	4.618392	1.000946	0.1607	0.0699	0.1847	0.1044	0.4803	0.3185
4634	0.60346	0.05914	1.963079	-3.746606	3.933626	0.999924	0.2969	0.0945	0.1985	0.0956	0.3145	0.4906
4635	0.62389	0.971766	1.861926	-2.621591	4.695859	0.99999	0.1444	0.0687	0.1903	0.1077	0.4889	0.3008
4637	0.65685	1.230399	1.811827	-2.197698	4.945068	0.999909	0.1095	0.0616	0.1742	0.1086	0.5461	0.2512
4638	0.7043	-0.169269	1.741555	-3.424	3.355912	1.000499	0.3221	0.1163	0.2208	0.0934	0.2474	0.5505
4640	0.59245	0.807838	1.895655	-2.891372	4.571039	0.999797	0.1682	0.0801	0.1875	0.1116	0.4526	0.3356
4641	0.69375	-0.964807	1.767323	-4.308669	2.655575	1.000431	0.5059	0.1077	0.1851	0.0651	0.1362	0.7165
4642	0.69323	-0.47897	1.801201	-3.870684	3.183272	1.000469	0.3995	0.1009	0.2115	0.0853	0.2028	0.611
4643	0.69495	-0.382275	1.771713	-3.71662	3.249954	0.999871	0.3723	0.11	0.2176	0.0853	0.2148	0.5941
4646	0.68221	0.800293	1.808115	-2.65155	4.465941	0.999915	0.16	0.0793	0.2058	0.1089	0.446	0.3401
4647	0.67122	1.365634	1.793287	-1.945083	5.002873	1.00028	0.092	0.057	0.1748	0.1042	0.572	0.2282
4651	0.71102	-1.312668	1.530717	-4.116375	1.869414	1.000081	0.5925	0.1224	0.1652	0.0504	0.0695	0.8109
4656	0.73455	2.453077	1.632054	-0.548944	5.833029	1.00051	0.0123	0.015	0.0842	0.0797	0.8088	0.0556
4659	0.64472	1.078048	1.841938	-2.422389	4.794136	0.999901	0.1296	0.0694	0.1844	0.1058	0.5108	0.2831
4660	0.59251	0.80011	1.909166	-2.88111	4.582831	0.999678	0.1703	0.0766	0.1959	0.0997	0.4575	0.3435
4661	0.7184	0.38732	1.696796	-2.765837	3.87508	0.99995	0.2116	0.0941	0.2373	0.1091	0.3479	0.4228
4665	0.59607	0.804421	1.897569	-2.842049	4.557215	1.000354	0.1703	0.0763	0.1946	0.1065	0.4523	0.3357
4666	0.55143	0.686206	1.9195	-3.04146	4.506756	1.000008	0.1862	0.0814	0.1891	0.1091	0.4342	0.3619
4669	0.59839	0.82667	1.901281	-2.836282	4.634817	1.000075	0.1663	0.0761	0.1949	0.1082	0.4545	0.3349
4670	0.55428	0.717712	1.939149	-3.008669	4.575174	1.000061	0.1868	0.0745	0.1982	0.1054	0.4351	0.3557
4673	0.55669	0.661524	1.962777	-3.142564	4.525843	0.999625	0.2033	0.0762	0.1914	0.0984	0.4307	0.3717
4676	0.56213	-0.101961	1.992257	-3.876964	3.868135	0.999856	0.3303	0.0988	0.1938	0.087	0.2901	0.5299
4677	0.70414	-0.165951	1.77372	-3.521247	3.485645	0.999922	0.3302	0.1107	0.215	0.0944	0.2497	0.5506
4678	0.65119	-1.233181	1.90663	-4.811897	2.600759	0.99968	0.5569	0.1033	0.1623	0.056	0.1215	0.7481
4681	0.55709	0.640536	1.929973	-3.046364	4.52124	0.999688	0.2005	0.0807	0.1941	0.1028	0.4219	0.3764
4683	0.60958	-0.844098	1.98689	-4.647287	3.165281	0.999989	0.4777	0.0964	0.1784	0.0735	0.174	0.6729
4684	0.68512	0.160333	1.834899	-3.25837	3.945858	0.999602	0.2686	0.1027	0.2192	0.0972	0.3123	0.4791
4685	0.71775	0.436637	1.701955	-2.739426	3.932707	1.00015	0.2025	0.0959	0.2297	0.1136	0.3583	0.4117
4686	0.48403	0.520339	1.972048	-3.314107	4.476234	0.999666	0.2211	0.082	0.192	0.1076	0.3973	0.4018
4688	0.64543	1.070306	1.846903	-2.435335	4.789175	1.000006	0.1296	0.0725	0.1834	0.102	0.5125	0.2892
4689	0.60399	0.002233	1.946548	-3.756156	3.8308	1.000874	0.3053	0.0934	0.2047	0.0942	0.3024	0.5002
4690	0.66092	0.544739	1.848581	-2.99271	4.216773	1.000016	0.205	0.0832	0.2053	0.1095	0.397	0.39
4691	0.60428	0.064981	1.953864	-3.604068	3.977911	0.999975	0.2945	0.0993	0.2025	0.0924	0.3113	0.4973
4695	0.59621	0.841825	1.915769	-2.899375	4.644737	0.999639	0.1689	0.0685	0.1934	0.1057	0.4635	0.3278
4696	0.72605	2.242657	1.697608	-0.969257	5.737745	1.000111	0.0235	0.0252	0.1015	0.0869	0.7629	0.0891
4701	0.48826	0.528384	1.97697	-3.306425	4.413461	0.99973	0.2196	0.0848	0.1896	0.0992	0.4068	0.3993
4702	0.55068	0.691656	1.924362	-3.014272	4.551048	0.999823	0.1931	0.0794	0.1925	0.0979	0.4371	0.3631
4703	0.75228	1.553482	1.396585	-0.944672	4.496776	1.000225	0.0233	0.0389	0.168	0.1302	0.6396	0.129
4704	0.55514	0.667369	1.932972	-3.056239	4.448843	1.000394	0.1952	0.0794	0.1915	0.1062	0.4277	0.3692
4705	0.55644	0.629078	1.956848	-3.193257	4.484513	0.999838	0.199	0.0858	0.1896	0.1072	0.4184	0.3764
4706	0.60273	-0.01417	1.922002	-3.751229	3.829087	0.999727	0.3023	0.1004	0.2081	0.0962	0.293	0.5115
4708	0.48442	0.5004	1.961803	-3.290259	4.44326	1.000316	0.2235	0.0868	0.187	0.1026	0.4001	0.4037
4711	0.48654	0.54463	1.945515	-3.24061	4.360485	0.9998	0.2127	0.0805	0.1984	0.1049	0.4035	0.3884
4713	0.62346	0.95504	1.881419	-2.659133	4.654113	0.999966	0.1488	0.0736	0.1866	0.1049	0.4861	0.3093
4714	0.64537	1.084612	1.851764	-2.473774	4.836023	0.999886	0.1335	0.0664	0.1776	0.1053	0.5172	0.2827
4715	0.68029	-0.0738	1.863567	-3.601866	3.691403	1.000325	0.3179	0.1017	0.2087	0.0941	0.2776	0.5217
4716	0.56142	-0.11849	1.9815	-3.967865	3.811163	0.999924	0.3294	0.0971	0.1974	0.0912	0.2849	0.526
4717	0.63105	0.232378	1.875911	-3.376977	3.981994	0.999842	0.2601	0.095	0.2059	0.1003	0.3387	0.4543
4718	0.57007	-1.031234	2.035587	-4.912353	3.07649	0.999972	0.5084	0.0954	0.1703	0.0654	0.1605	0.6966
4719	0.69654	0.980945	1.786879	-2.444273	4.605812	0.99999	0.1319	0.0711	0.1983	0.1116	0.4871	0.2993
4720	0.72951	0.7724	1.620588	-2.262075	4.056901	1.000842	0.1377	0.0826	0.2205	0.1219	0.4373	0.3248
4722	0.65016	0.386351	1.84039	-3.140724	4.080568	1.000337	0.2326	0.0869	0.2103	0.1029	0.3673	0.4224
4723	0.60413	0.026565	1.92053	-3.613516	3.758151	1.000683	0.3011	0.0942	0.2008	0.0983	0.3056	0.4948
4724	0.71088	-1.257197	1.594216	-4.264828	2.011763	1.000003	0.5773	0.1128	0.172	0.0546	0.0833	0.7869
4728	0.62133	0.95508	1.87867	-2.678145	4.680436	0.999868	0.1499	0.0719	0.1857	0.1078	0.4847	0.3072
4729	0.48733	0.548291	1.952007	-3.231056	4.441418	0.999913	0.2151	0.0836	0.1937	0.0997	0.4079	0.3919
4731	0.48637	0.540174	1.949102	-3.250531	4.458209	1.000082	0.2122	0.0843	0.2036	0.1028	0.3971	0.3948
4733	0.55529	0.672582	1.915042	-3.099412	4.409063	1.000041	0.1884	0.0828	0.1923	0.1068	0.4297	0.3646
4734	0.63326	0.183314	1.918525	-3.449925	4.038858	0.999645	0.2719	0.0924	0.2081	0.0979	0.3297	0.4718
4736	0.6539	-0.431383	1.921267	-4.114593	3.405282	1.000875	0.3902	0.0984	0.2032	0.0849	0.2233	0.593
4738	0.56225	-0.130747	1.987152	-3.947527	3.837913	0.999942	0.3357	0.0948	0.204	0.0846	0.2809	0.5376
4739	0.65272	-0.393241	1.899459	-3.928021	3.421869	1.000005	0.3853	0.1007	0.1968	0.0854	0.2318	0.5883
4741	0.65667	1.176218	1.845835	-2.369951	4.852323	1.000744	0.1186	0.0638	0.1776	0.1065	0.5335	0.2625
4744	0.48695	0.514057	1.976607	-3.386533	4.426759	1.000033	0.2193	0.0844	0.1992	0.0979	0.3992	0.4027
4745	0.74902	1.922622	1.511142	-0.87807	5.091489	1.000304	0.0195	0.0269	0.125	0.1114	0.7172	0.0939
4747	0.55401	0.681849	1.928268	-3.029047	4.472042	0.999697	0.1921	0.0808	0.1968	0.103	0.4273	0.3631
4750	0.68728	-1.164314	1.791512	-4.515054	2.482959	0.999865	0.5517	0.0995	0.1734	0.0609	0.1145	0.7439
4751	0.7202	0.504805	1.68824	-2.652253	3.990829	1.00018	0.1872	0.0935	0.2357	0.1139	0.3697	0.3934
4752	0.60407	-0.782937	1.982144	-4.588677	3.193031	1.0002	0.4594	0.103	0.1826	0.0732	0.1818	0.6595
4753	0.70711	0.034665	1.740135	-3.265687	3.646809	1.000958	0.2809	0.1096	0.2256	0.106	0.2779	0.5039
4758	0.49542	-0.355101	2.040667	-4.293638	3.590933	1.000199	0.3755	0.096	0.1913	0.0815	0.2557	0.5719
4760	0.5965	0.824487	1.899933	-2.846683	4.571529	0.999968	0.1685	0.0792	0.1929	0.1025	0.4569	0.3381
4761	0.59411	0.79966	1.902914	-2.893855	4.51763	0.999695	0.1703	0.0783	0.1962	0.1006	0.4546	0.3417
4762	0.61243	-0.840112	1.989947	-4.603478	3.130242	0.999777	0.4787	0.0969	0.1753	0.0718	0.1773	0.6682
4763	0.69375	-0.472195	1.791024	-3.817824	3.210783	1.000089	0.3965	0.1133	0.2001	0.0847	0.2054	0.615
4771	0.56561	-0.190572	1.980887	-3.959932	3.843602	0.999874	0.3474	0.0906	0.2046	0.0898	0.2676	0.5392
4774	0.69236	0.84337	1.812373	-2.612356	4.536042	1.000247	0.1536	0.081	0.1972	0.1147	0.4535	0.3283
4775	0.6437	1.048182	1.834157	-2.45913	4.745545	1.000039	0.1303	0.0692	0.189	0.106	0.5055	0.2853
4776	0.60369	0.031491	1.935841	-3.769952	3.822836	1.000523	0.2987	0.0936	0.2086	0.093	0.3061	0.4949
4778	0.56532	-0.158014	1.99276	-4.041354	3.759417	1.000128	0.3372	0.095	0.1987	0.0888	0.2803	0.5332
4779	0.68709	0.08257	1.840388	-3.401731	3.762119	1.000297	0.2831	0.1001	0.2089	0.1025	0.3054	0.4844
4780	0.48941	0.499333	1.978031	-3.316306	4.393897	1.000089	0.2262	0.0842	0.1946	0.0959	0.3991	0.4013
4781	0.74074	1.4922	1.639947	-1.525624	4.871193	0.99975	0.0591	0.052	0.1722	0.1109	0.6058	0.1856
4782	0.55394	0.682785	1.940077	-3.073159	4.576982	1.00018	0.1983	0.0762	0.1876	0.1034	0.4345	0.3616
4784	0.66223	0.565542	1.843802	-2.949317	4.330717	1.00012	0.1975	0.0849	0.2126	0.1067	0.3983	0.3859
4791	0.70536	0.478192	1.772546	-2.856738	4.034086	0.99985	0.2081	0.0894	0.2172	0.1073	0.378	0.4034
4792	0.70996	-0.460756	1.697555	-3.624022	3.026803	0.99988	0.3856	0.1187	0.217	0.0842	0.1945	0.619
4793	0.59591	0.809746	1.891386	-2.794955	4.57773	0.999903	0.1718	0.0732	0.1918	0.1051	0.4581	0.3377
4796	0.59436	0.824734	1.887224	-2.799046	4.632105	0.99989	0.1679	0.0751	0.1948	0.1047	0.4575	0.3353
4799	0.65215	-1.320481	1.917685	-4.994064	2.495748	0.999704	0.568	0.0985	0.1662	0.0562	0.1111	0.7582
4800	0.67443	0.668882	1.808996	-2.809642	4.316214	1.000135	0.1775	0.0829	0.211	0.1037	0.4249	0.3643
4802	0.68591	0.062435	1.808649	-3.323866	3.693426	0.999982	0.2867	0.1016	0.2104	0.0964	0.3049	0.4929
4803	0.5617	-0.197101	1.989739	-4.105402	3.79545	0.999681	0.3416	0.104	0.1994	0.0837	0.2713	0.5459
4804	0.67575	0.027045	1.836547	-3.432525	3.73227	1.000041	0.2909	0.1048	0.2125	0.0981	0.2937	0.5064
4808	0.6254	0.972699	1.862079	-2.594921	4.692221	0.999731	0.1461	0.0747	0.1851	0.1064	0.4877	0.3059
4809	0.49894	-0.342359	2.037898	-4.250426	3.688954	1.000047	0.3756	0.0954	0.1912	0.0836	0.2542	0.5689
4811	0.60834	-0.78677	1.996796	-4.711394	3.234047	1.000047	0.465	0.0982	0.1811	0.0733	0.1824	0.6586
4815	0.48811	0.514263	1.959899	-3.331844	4.34005	1.000225	0.2216	0.0841	0.1936	0.0992	0.4015	0.3969
4817	0.66244	0.534013	1.875173	-2.9969	4.293586	0.9999	0.21	0.0839	0.2017	0.1099	0.3945	0.3933
4820	0.48643	0.477229	1.97699	-3.453771	4.355405	1.000248	0.2231	0.0836	0.1946	0.0997	0.399	0.401
4826	0.55462	0.657572	1.931075	-3.079272	4.449066	1.000076	0.1948	0.0774	0.1992	0.1022	0.4264	0.3665
4828	0.66394	-0.9604	1.87618	-4.495809	2.838801	1.000017	0.5046	0.1024	0.1756	0.067	0.1504	0.7028
4830	0.48607	0.475815	1.967204	-3.321744	4.424349	0.999811	0.2265	0.0838	0.1951	0.1039	0.3907	0.4042
4831	0.48615	0.54176	1.982764	-3.337177	4.480783	0.999783	0.2173	0.0828	0.1939	0.0948	0.4112	0.3946
4832	0.62948	0.225194	1.919499	-3.392804	3.984941	1.000198	0.2645	0.0942	0.2046	0.0992	0.3375	0.4643
4835	0.4867	0.496095	1.973162	-3.443164	4.342176	0.999733	0.2221	0.0784	0.1997	0.101	0.3988	0.3991
4836	0.68879	0.70134	1.856486	-2.845789	4.444326	0.99986	0.1793	0.0811	0.2	0.1082	0.4314	0.3586
4839	0.6018	0.015501	1.937284	-3.726373	3.87877	1.000109	0.3032	0.0966	0.2048	0.097	0.2984	0.5023
4842	0.55599	0.646711	1.920274	-3.020289	4.459262	1.000321	0.1974	0.0849	0.1886	0.1059	0.4232	0.3737
4843	0.67547	-0.744566	1.838495	-4.213729	2.990595	0.999982	0.4552	0.1043	0.1969	0.0747	0.1689	0.6643
4846	0.59378	0.829652	1.906466	-2.836143	4.642226	1.000384	0.1673	0.0759	0.1968	0.1009	0.4591	0.3347
4848	0.66633	0.478604	1.860946	-3.12707	4.21698	1.000483	0.2127	0.0871	0.2091	0.1099	0.3812	0.3968
4849	0.69498	0.106905	1.810459	-3.305928	3.753389	0.999686	0.2717	0.1013	0.2229	0.1002	0.3039	0.4871
4850	0.68536	0.189898	1.800222	-3.217232	3.876792	1.000135	0.2621	0.0957	0.2174	0.1061	0.3187	0.4665
4851	0.49635	-0.358974	2.035363	-4.305446	3.7102	0.999926	0.377	0.0944	0.196	0.0798	0.2528	0.5714
4853	0.59472	0.85387	1.912437	-2.84474	4.657427	1.000135	0.1627	0.0808	0.1911	0.0999	0.4655	0.3352
4854	0.68341	0.778487	1.813712	-2.661184	4.452288	1.000056	0.1638	0.0789	0.2041	0.113	0.4402	0.34
4855	0.59317	0.846664	1.891957	-2.814187	4.699434	0.999916	0.1612	0.0734	0.198	0.1072	0.4602	0.3292
4857	0.60557	-0.001602	1.954466	-3.789425	3.856455	0.999846	0.307	0.0944	0.2081	0.0916	0.2989	0.5075
4858	0.55349	0.671425	1.932625	-3.014114	4.484144	0.999984	0.1943	0.085	0.186	0.1065	0.4282	0.3694
4861	0.55584	0.649394	1.916461	-3.03855	4.547368	1.000119	0.1953	0.0794	0.1981	0.1081	0.4191	0.37
4862	0.72091	1.466198	1.711308	-1.70253	4.927843	0.999999	0.0676	0.0552	0.1713	0.1144	0.5915	0.2006
4863	0.65992	0.556527	1.826316	-2.973597	4.20336	0.999987	0.1978	0.0889	0.2075	0.1065	0.3993	0.3885
4864	0.55322	0.676921	1.916969	-3.044691	4.432725	1.000165	0.1958	0.0778	0.1923	0.1036	0.4305	0.3659
4868	0.67616	0.663078	1.829132	-2.878904	4.296848	1.000232	0.1796	0.0884	0.2047	0.1068	0.4205	0.365
4869	0.62207	0.947514	1.883324	-2.667109	4.681883	1.000179	0.1497	0.0709	0.1923	0.1042	0.4829	0.3069
4878	0.6718	0.717588	1.82111	-2.728352	4.428177	0.999781	0.1727	0.0852	0.2028	0.1113	0.428	0.3532
4880	0.48773	0.495092	1.970285	-3.339338	4.402435	0.999686	0.2248	0.0802	0.194	0.105	0.396	0.4045
4882	0.73279	0.15042	1.571671	-2.756089	3.479558	1.000211	0.2395	0.1115	0.2546	0.113	0.2814	0.4744
4883	0.62364	0.953296	1.883293	-2.662136	4.727971	1.000071	0.151	0.074	0.185	0.1053	0.4847	0.3091
4884	0.48637	0.497878	1.985637	-3.331209	4.489624	0.99989	0.2233	0.0846	0.1952	0.1033	0.3936	0.4058
4885	0.68574	0.104954	1.823541	-3.389309	3.829864	0.999904	0.2758	0.1012	0.2195	0.1027	0.3008	0.4848
4886	0.55497	0.662104	1.953399	-3.13123	4.493598	0.999851	0.1957	0.0767	0.1948	0.1042	0.4286	0.3672
[truncated: 8,594 more rows]
