# Supplementary material for: Evolutionary Processes Acting on Candidate cis-Regulatory Regions in Humans Inferred from Patterns of Polymorphism and Divergence
Source: PLoS Genet. 2009 Aug 7;5(8):e1000592. doi: 10.1371/journal.pgen.1000592 (PMC2714078; doi:10.1371/journal.pgen.1000592)
Supplement: Table S7 — mkprf results for nonsynonymous sites in AAs. (0.98 MB TXT) [file pgen.1000592.s023.txt]

geneID	rejection	mean	sd	lowerquantile	upperquantile	GRstatistic	prob1	prob2	prob3	prob4	prob5	prob_gammaLT0
2	0.71756	-0.573679	1.672133	-3.594442	2.909116	1.000175	0.4131	0.1265	0.2118	0.0816	0.167	0.6531
9	0.67739	1.035275	1.934757	-2.590051	4.90129	0.999936	0.1437	0.074	0.1853	0.1036	0.4934	0.3044
10	0.70881	-1.10024	1.71023	-4.246638	2.502089	0.99995	0.5418	0.1164	0.173	0.055	0.1138	0.7543
13	0.67147	-1.011029	2.042603	-4.924924	3.094025	1.000031	0.5085	0.1011	0.1667	0.0619	0.1618	0.6974
15	0.68096	-0.718757	1.988291	-4.472437	3.39431	0.999853	0.4574	0.102	0.1824	0.0703	0.1879	0.6568
16	0.67125	-1.030888	2.024851	-4.78344	3.110371	0.999761	0.5173	0.0953	0.1637	0.0651	0.1586	0.7001
18	0.66238	0.833421	1.991701	-2.960938	4.842777	0.999787	0.181	0.0772	0.1848	0.0924	0.4646	0.3458
19	0.70086	-1.818957	1.555143	-4.691297	1.439149	0.999893	0.7166	0.0917	0.1173	0.0306	0.0438	0.8756
20	0.66558	0.745825	2.016605	-3.08182	4.766814	1.000688	0.1953	0.0779	0.1938	0.0933	0.4397	0.3686
21	0.70285	-0.774174	1.858362	-4.213092	3.126972	1.00024	0.4676	0.1054	0.1897	0.0684	0.1689	0.6717
23	0.67795	0.213311	1.982386	-3.504087	4.295771	1.000782	0.2758	0.0929	0.1983	0.0949	0.3381	0.4704
25	0.52589	-0.328172	2.242813	-4.666289	4.132188	0.999939	0.3847	0.0898	0.1742	0.0799	0.2714	0.5606
26	0.69404	-2.041775	1.786058	-5.302526	1.720316	0.999861	0.735	0.0796	0.1067	0.0268	0.0519	0.8748
27	0.62378	0.317737	2.09258	-3.669601	4.608578	0.999878	0.2669	0.0886	0.1881	0.0925	0.3639	0.4452
28	0.67432	-4.360471	1.497357	-7.215972	-1.327785	1.00048	0.9833	0.0083	0.0068	0.0008	0.0008	0.9957
29	0.52406	-0.290731	2.247801	-4.634235	4.146824	1.000207	0.379	0.0871	0.1719	0.0768	0.2852	0.5551
31	0.54503	-1.600677	2.364972	-6.208566	3.038609	0.999852	0.6016	0.0737	0.1388	0.0497	0.1362	0.7494
33	0.52875	-0.284514	2.216787	-4.547736	4.086838	0.999861	0.3796	0.0887	0.176	0.0749	0.2808	0.5598
34	0.58351	0.004993	2.130889	-4.221541	4.236881	1.000159	0.3172	0.0908	0.1851	0.0908	0.3161	0.502
35	0.66866	-1.077229	2.042505	-4.908184	3.089756	1.000633	0.5241	0.098	0.1672	0.0561	0.1546	0.7103
36	0.52568	-0.301643	2.232814	-4.70928	4.090665	0.999958	0.3799	0.0854	0.178	0.0793	0.2774	0.5538
37	0.71081	-0.264951	1.919071	-3.786833	3.671626	1.000185	0.3656	0.0977	0.205	0.0859	0.2458	0.5696
38	0.53646	-1.532525	2.318423	-6.019131	3.115247	0.999831	0.5948	0.0823	0.1329	0.0501	0.1399	0.7517
39	0.63066	-0.74573	2.128408	-4.861078	3.492371	1.000152	0.4581	0.0921	0.1747	0.0726	0.2025	0.642
43	0.53695	-1.540131	2.287388	-5.943825	2.980572	0.999917	0.598	0.0789	0.1378	0.0501	0.1352	0.751
47	0.62861	-0.715856	2.129955	-4.822782	3.588401	0.999726	0.4534	0.09	0.1785	0.0702	0.2079	0.636
48	0.5977	-1.069927	2.198835	-5.273766	3.280986	1.000413	0.5159	0.0924	0.1528	0.0653	0.1736	0.6903
50	0.53663	-0.566634	2.248421	-4.908131	3.911599	1.000036	0.4259	0.0847	0.1747	0.0744	0.2403	0.6
51	0.63551	-1.867833	2.135063	-5.958599	2.495701	0.999957	0.6662	0.079	0.1239	0.0372	0.0937	0.8123
53	0.7034	0.985921	1.952471	-2.703741	4.899801	0.999934	0.1562	0.072	0.1814	0.1048	0.4856	0.3152
54	0.69792	-1.143788	1.898068	-4.658107	2.766882	0.999957	0.545	0.0995	0.1644	0.0584	0.1327	0.7338
55	0.64455	0.531189	2.031178	-3.329304	4.640752	0.999935	0.2303	0.0836	0.1912	0.0943	0.4006	0.4042
56	0.68816	0.431427	1.956131	-3.21474	4.365985	0.999699	0.2413	0.0879	0.193	0.1002	0.3776	0.4243
88	0.53767	-1.554373	2.307746	-6.056277	3.023103	0.999677	0.595	0.0785	0.1393	0.0533	0.1339	0.7483
89	0.52523	-0.298707	2.213316	-4.619356	3.994758	1.000103	0.3816	0.0794	0.1796	0.0822	0.2772	0.5491
90	0.5297	-0.398817	2.266705	-4.798243	4.102026	1.000002	0.3999	0.0872	0.1676	0.0808	0.2645	0.5705
92	0.52536	-0.332674	2.186711	-4.545273	4.014545	0.999622	0.3828	0.0918	0.1791	0.0781	0.2682	0.5694
98	0.52496	-0.354886	2.203372	-4.597616	3.987429	0.999906	0.3892	0.0894	0.1731	0.0802	0.2681	0.5663
100	0.68723	-0.079736	1.9794	-3.768071	3.854733	0.99986	0.3315	0.0995	0.1943	0.0857	0.289	0.5256
101	0.69255	-2.564758	1.812463	-5.953963	1.222228	1.000064	0.814	0.0611	0.0702	0.0231	0.0316	0.9183
103	0.69868	-0.197551	1.917809	-3.777911	3.75384	1.000207	0.352	0.101	0.1982	0.086	0.2628	0.5531
104	0.52662	-0.305833	2.261239	-4.693613	4.150281	0.999882	0.3791	0.0915	0.1746	0.0771	0.2777	0.5567
105	0.59409	-1.048161	2.231024	-5.267634	3.372922	0.999945	0.5129	0.0871	0.1574	0.0627	0.1799	0.6854
107	0.5417	-1.531342	2.313662	-6.011122	3.045099	1.000469	0.5899	0.0808	0.1376	0.0538	0.1379	0.7446
108	0.59549	-1.045701	2.195984	-5.183035	3.283524	1.00036	0.5164	0.0888	0.1536	0.0634	0.1778	0.6863
109	0.59007	-0.030279	2.133444	-4.184135	4.21442	1.000069	0.3333	0.084	0.1848	0.0866	0.3113	0.5106
111	0.63157	-0.693481	2.157079	-4.728161	3.683293	1.000027	0.451	0.0904	0.1721	0.0738	0.2127	0.6329
113	0.6515	0.456462	2.052016	-3.502422	4.585665	0.999968	0.247	0.0832	0.1836	0.0947	0.3915	0.4215
114	0.66729	-0.090316	1.996948	-3.888093	3.956411	1.000012	0.3304	0.1012	0.1951	0.0903	0.283	0.5315
115	0.66979	-2.063375	2.015805	-5.83464	2.025562	0.999937	0.7103	0.0764	0.1066	0.0341	0.0726	0.8473
116	0.72975	1.953456	1.81756	-1.424352	5.747517	0.999742	0.045	0.035	0.1364	0.0913	0.6923	0.1363
118	0.63481	-3.157543	2.186258	-7.353705	1.245308	1.000048	0.8398	0.0467	0.0631	0.0189	0.0315	0.9223
119	0.54004	-1.558304	2.338121	-6.111192	3.015442	0.999825	0.5957	0.0815	0.1331	0.0545	0.1352	0.7472
123	0.67843	0.980327	1.964925	-2.677476	4.974046	1.000347	0.157	0.0772	0.1829	0.0983	0.4846	0.3186
124	0.69105	-1.365952	1.918231	-5.004726	2.508771	1.000314	0.5863	0.099	0.1497	0.0536	0.1114	0.7664
125	0.58855	0.026477	2.179913	-4.234744	4.377436	0.999937	0.3189	0.0877	0.182	0.0885	0.3229	0.4988
126	0.63076	-0.702853	2.131244	-4.680619	3.559553	1.000937	0.4568	0.0887	0.173	0.0671	0.2144	0.6358
127	0.65454	-1.408568	2.101646	-5.392458	2.863638	1.000412	0.5859	0.0906	0.145	0.0535	0.125	0.7537
128	0.5852	0.008603	2.151057	-4.120012	4.328611	0.9999	0.322	0.0896	0.1826	0.0861	0.3197	0.5047
130	0.63607	-3.125653	2.177297	-7.250675	1.284212	0.999617	0.8368	0.0472	0.0645	0.0183	0.0332	0.922
131	0.63651	-1.780977	2.184989	-5.963098	2.611543	1.00014	0.6463	0.0815	0.1256	0.0444	0.1022	0.7946
133	0.60573	-2.338603	2.301306	-6.691995	2.328869	0.999794	0.7255	0.0623	0.0995	0.037	0.0757	0.841
134	0.60157	-1.096057	2.206387	-5.377347	3.31088	0.9996	0.5196	0.0925	0.1572	0.0592	0.1715	0.696
135	0.63345	-1.798204	2.164213	-5.863448	2.596522	1.000046	0.6489	0.0805	0.1277	0.043	0.0999	0.7985
140	0.63611	-1.844453	2.144752	-5.88185	2.549063	0.999943	0.659	0.0819	0.1216	0.0432	0.0943	0.8066
141	0.52612	-0.334596	2.219269	-4.603686	4.086645	0.999693	0.3853	0.0919	0.1752	0.0794	0.2682	0.5715
142	0.70877	0.992266	1.853224	-2.451871	4.785703	1.00005	0.1399	0.0755	0.1945	0.1065	0.4836	0.3034
143	0.65442	-3.126123	0.997901	-5.016132	-1.069831	0.99983	0.9778	0.014	0.0078	0.0004	0	0.9976
146	0.62364	0.287971	2.081406	-3.653338	4.467487	1.000041	0.2765	0.0848	0.182	0.095	0.3617	0.4528
147	0.52661	-0.375764	2.248831	-4.729778	4.040896	1.00021	0.396	0.0886	0.1672	0.077	0.2712	0.5706
148	0.66048	-1.580856	2.123854	-5.552561	2.785155	0.999963	0.6202	0.0767	0.1383	0.0465	0.1183	0.7754
151	0.71428	-0.192001	1.903489	-3.711024	3.741079	0.999986	0.3514	0.1029	0.2007	0.084	0.261	0.5576
153	0.59909	-0.302932	2.228632	-4.658267	4.068319	1.000064	0.3767	0.0925	0.1724	0.0786	0.2798	0.5585
154	0.65431	-2.55303	2.116055	-6.525718	1.775037	0.999936	0.7769	0.0587	0.0856	0.0287	0.0501	0.8857
155	0.69157	0.380683	1.958128	-3.329916	4.351438	1.000109	0.2452	0.0892	0.2021	0.0986	0.3649	0.4331
158	0.6898	-0.393695	1.95882	-4.050249	3.584341	1.000404	0.3859	0.1082	0.1931	0.0778	0.235	0.5958
160	0.66419	0.747949	2.013224	-3.101207	4.792735	1.00003	0.1933	0.0794	0.1914	0.0948	0.4411	0.361
161	0.52686	-0.346854	2.225443	-4.610375	3.978323	0.999959	0.3898	0.0906	0.1709	0.0775	0.2712	0.5665
164	0.60533	-2.348861	2.279528	-6.684669	2.217327	1.000384	0.7326	0.0614	0.0978	0.0351	0.0731	0.8477
165	0.69927	-0.169907	1.89495	-3.706524	3.623712	1.000579	0.3418	0.0986	0.2078	0.0866	0.2652	0.5453
167	0.62305	0.293682	2.07822	-3.647459	4.441569	0.999849	0.2705	0.0875	0.1951	0.0872	0.3597	0.452
173	0.70065	-0.805588	1.853882	-4.288525	3.018018	1.000936	0.4726	0.1041	0.1888	0.0712	0.1633	0.6787
174	0.6778	0.185094	1.961902	-3.485403	4.224362	0.999887	0.2791	0.0922	0.2033	0.1004	0.325	0.4744
175	0.63384	-1.849632	2.155849	-5.952911	2.489045	0.99971	0.6625	0.0775	0.1171	0.0458	0.0971	0.8038
176	0.68522	-1.783406	1.109712	-3.804327	0.512066	0.999887	0.7669	0.109	0.0989	0.0143	0.0109	0.9389
177	0.63225	-1.823113	2.168931	-5.938117	2.625889	1.000205	0.6595	0.0786	0.1165	0.0449	0.1005	0.8033
178	0.69078	-2.749876	1.959986	-6.379671	1.294607	0.999874	0.8202	0.0535	0.0712	0.022	0.0331	0.9152
182	0.58685	0.007953	2.175739	-4.184303	4.261413	1.000224	0.3278	0.0831	0.1864	0.0842	0.3185	0.5006
183	0.68689	-1.306481	1.917461	-4.921225	2.67375	0.999865	0.5807	0.094	0.155	0.055	0.1153	0.7592
185	0.526	-0.347513	2.265506	-4.707921	4.125721	1.000298	0.3894	0.0882	0.1719	0.0753	0.2752	0.5675
189	0.69573	-2.224516	1.805931	-5.536768	1.617459	1.000282	0.7631	0.0711	0.0942	0.0252	0.0464	0.8909
196	0.71251	0.159718	1.876045	-3.276393	4.03437	0.999968	0.2781	0.1006	0.2095	0.0952	0.3166	0.4831
197	0.68152	-2.763573	1.80894	-6.142098	1.02906	1.000051	0.8443	0.0465	0.0653	0.0185	0.0254	0.9294
199	0.52593	-0.321275	2.224747	-4.75869	4.061412	1.000637	0.3841	0.0828	0.1731	0.0823	0.2777	0.5523
202	0.71227	-0.782941	1.381328	-3.276518	2.166242	0.999748	0.4563	0.1425	0.2306	0.0676	0.103	0.7292
203	0.60375	-2.366168	2.308855	-6.704927	2.383396	1.000881	0.7314	0.064	0.0964	0.0308	0.0774	0.8485
205	0.525	-0.298616	2.242757	-4.600892	4.097159	0.999981	0.3791	0.0861	0.1734	0.0789	0.2825	0.5484
207	0.62338	0.32597	2.084132	-3.648594	4.505472	1.000095	0.2674	0.0835	0.1856	0.0925	0.371	0.4402
208	0.52485	-0.307922	2.199659	-4.589105	4.003795	0.999728	0.3774	0.0919	0.1787	0.0754	0.2766	0.5593
210	0.52673	-0.314739	2.24393	-4.591313	4.096392	0.999913	0.3844	0.0833	0.1747	0.0764	0.2812	0.5534
211	0.60284	-2.355434	2.276457	-6.672956	2.136714	0.999755	0.7264	0.0671	0.0968	0.0343	0.0754	0.8456
213	0.67905	0.995338	1.92839	-2.559402	4.900539	0.999946	0.1508	0.0734	0.1899	0.1008	0.4851	0.3116
214	0.59625	-1.092655	2.245472	-5.375701	3.37731	0.999929	0.521	0.0862	0.1539	0.0621	0.1768	0.6907
219	0.666	-2.048185	2.040163	-5.850278	2.105282	0.999979	0.7113	0.0698	0.1086	0.0347	0.0756	0.8435
220	0.60342	-2.34674	2.247708	-6.677721	2.15532	0.999651	0.7271	0.0699	0.099	0.0354	0.0686	0.8531
221	0.68832	1.213693	1.903423	-2.37041	5.093079	1.000537	0.1214	0.0641	0.181	0.1051	0.5284	0.2674
222	0.71237	1.55812	1.864563	-1.916755	5.395351	1.000311	0.0781	0.0575	0.1566	0.1029	0.6049	0.2025
223	0.52524	-0.301603	2.227339	-4.657375	4.068314	1.000144	0.3765	0.0903	0.1781	0.0761	0.279	0.5522
224	0.69558	1.307271	1.9008	-2.244948	5.177065	1.000199	0.1114	0.0597	0.1666	0.1127	0.5496	0.247
225	0.58526	0.021369	2.099987	-3.994895	4.275142	1.000249	0.3138	0.0917	0.1903	0.0885	0.3157	0.5038
229	0.52348	-0.294477	2.241804	-4.632817	4.172354	0.99987	0.3814	0.0898	0.1709	0.0812	0.2767	0.556
230	0.52575	-0.262719	2.223213	-4.59678	4.071471	0.999871	0.3697	0.0905	0.169	0.083	0.2878	0.551
238	0.73547	0.918113	1.723917	-2.206194	4.562732	0.999908	0.1273	0.0789	0.2163	0.1207	0.4568	0.3071
240	0.66714	-0.195038	2.028249	-4.02468	3.912533	0.999981	0.3558	0.0959	0.1952	0.0801	0.273	0.5526
246	0.52406	-0.258351	2.212172	-4.515333	4.080575	1.000043	0.3725	0.0844	0.1735	0.0874	0.2822	0.5443
247	0.70046	-1.253689	1.790824	-4.561857	2.45751	0.999842	0.5723	0.1069	0.1584	0.0543	0.1081	0.7646
248	0.67259	-3.811387	1.933887	-7.491462	0.106949	1.000385	0.9225	0.0288	0.032	0.0077	0.009	0.9713
249	0.59493	-1.079701	2.234987	-5.346032	3.349598	1.000285	0.5226	0.0851	0.1545	0.0596	0.1782	0.6887
250	0.72066	0.032048	1.760054	-3.166191	3.661838	1.000112	0.2926	0.1079	0.2154	0.1015	0.2826	0.5115
251	0.63118	-3.124839	2.192469	-7.302517	1.391617	0.999892	0.8328	0.051	0.0615	0.0192	0.0355	0.9182
258	0.5953	-1.08717	2.225427	-5.351282	3.33926	0.999656	0.5253	0.088	0.1484	0.0648	0.1735	0.6919
268	0.65042	-0.393035	2.056713	-4.285167	3.777568	1.000053	0.3898	0.099	0.1887	0.0809	0.2416	0.5878
269	0.58704	0.043449	2.167116	-4.070326	4.424684	0.99968	0.3143	0.0899	0.1866	0.0841	0.3251	0.4964
270	0.54301	-1.607965	2.336322	-6.065941	3.037216	1.000243	0.6082	0.0763	0.1327	0.0491	0.1337	0.7553
271	0.52724	-0.31369	2.242694	-4.646959	4.082371	1.000255	0.3809	0.0919	0.1711	0.0758	0.2803	0.5639
272	0.65135	-0.357483	2.069661	-4.211439	3.856362	0.999955	0.3887	0.0933	0.1838	0.0781	0.2561	0.5781
273	0.67159	-1.09427	2.038402	-4.844622	3.142214	1.000502	0.5315	0.0976	0.1586	0.0624	0.1499	0.7129
275	0.59065	-0.061191	2.168023	-4.199152	4.256399	0.999657	0.3386	0.0896	0.1804	0.0815	0.3099	0.5205
279	0.529	-0.356971	2.212243	-4.697625	4.010334	1.000039	0.3857	0.0924	0.179	0.0782	0.2647	0.568
285	0.63552	-1.825591	2.186876	-6.006928	2.565435	0.999893	0.6572	0.0733	0.1211	0.0435	0.1049	0.8
286	0.68824	-2.418159	1.794259	-5.796155	1.310761	1.000125	0.7931	0.0661	0.0851	0.0214	0.0343	0.9101
287	0.72457	-0.165387	1.402481	-2.671818	2.774482	1.000154	0.289	0.1447	0.2619	0.1045	0.1999	0.5673
288	0.73578	1.228568	1.65926	-1.826645	4.642984	1.000063	0.0817	0.0674	0.1926	0.1199	0.5384	0.2327
302	0.60181	-2.382073	2.273523	-6.677282	2.216942	1.00041	0.7321	0.0644	0.0968	0.0332	0.0735	0.8524
306	0.65121	-0.332407	2.076103	-4.271983	3.940124	1.000429	0.3784	0.0967	0.1928	0.0797	0.2524	0.5764
307	0.63087	-3.117107	2.174179	-7.281491	1.265816	0.999966	0.8367	0.0475	0.0663	0.017	0.0325	0.9233
309	0.69008	0.327509	1.932145	-3.303109	4.312127	0.999725	0.2481	0.0952	0.2096	0.0933	0.3538	0.4495
310	0.62979	-0.702588	2.117863	-4.748476	3.566668	0.999727	0.4546	0.0921	0.1728	0.0752	0.2053	0.6376
311	0.60179	-2.383606	2.263122	-6.730133	2.180936	0.999666	0.7379	0.0655	0.0916	0.0355	0.0695	0.8545
313	0.66565	-0.088452	2.011986	-3.879826	4.050274	1.000014	0.3322	0.0965	0.2001	0.0872	0.284	0.5281
314	0.6579	-1.445636	2.066507	-5.334469	2.821651	1.000514	0.5966	0.0865	0.1459	0.051	0.12	0.7629
316	0.71994	0.545494	1.822094	-2.79201	4.275093	1.000514	0.1997	0.0882	0.2182	0.111	0.3829	0.3915
317	0.68722	1.1813	1.898841	-2.375539	5.029514	0.999855	0.124	0.0665	0.1784	0.1015	0.5296	0.2686
319	0.67115	-0.118838	2.035978	-3.916468	4.029795	0.999819	0.343	0.0941	0.1925	0.0833	0.2871	0.5336
320	0.53699	-1.546792	2.300217	-5.989906	3.022645	0.999919	0.599	0.0834	0.1313	0.0507	0.1356	0.7546
321	0.58483	0.048499	2.153031	-4.04738	4.342098	0.99975	0.3183	0.0823	0.184	0.0936	0.3218	0.4931
322	0.52715	-0.32365	2.234446	-4.618702	4.13429	1.000158	0.3861	0.0882	0.1708	0.0786	0.2763	0.5658
324	0.7265	1.516425	1.801431	-1.804529	5.191981	0.99963	0.0748	0.0568	0.1649	0.1077	0.5958	0.2047
325	0.64571	0.614582	2.046673	-3.331706	4.73969	0.99982	0.2179	0.0795	0.193	0.0923	0.4173	0.3877
326	0.69641	-0.166576	1.924296	-3.762286	3.78687	0.999611	0.3434	0.1019	0.2028	0.0917	0.2602	0.5496
327	0.52674	-0.290642	2.213805	-4.605253	4.060263	0.999829	0.3735	0.0888	0.1771	0.0851	0.2755	0.5532
328	0.63347	-3.055605	2.201284	-7.240331	1.453481	0.999754	0.8248	0.0506	0.0675	0.0196	0.0375	0.9165
330	0.67078	-0.108673	2.018895	-3.881493	3.9989	1.000006	0.3374	0.0992	0.19	0.0868	0.2866	0.5343
333	0.64782	0.519132	2.053836	-3.388303	4.648408	0.999935	0.2284	0.0815	0.188	0.0967	0.4054	0.4012
336	0.58874	-0.016871	2.123224	-4.055057	4.26397	1.000331	0.3279	0.0932	0.1839	0.0829	0.3121	0.5087
338	0.67089	-0.799813	0.896651	-2.4406	1.086349	1.000171	0.4277	0.2249	0.2661	0.051	0.0303	0.8199
339	0.64895	-0.374569	2.093331	-4.284484	3.850021	0.99985	0.3919	0.0974	0.1791	0.0798	0.2518	0.5811
343	0.59566	-1.085194	2.220666	-5.348936	3.349041	1.000249	0.5169	0.0876	0.1582	0.0652	0.1721	0.6838
344	0.52717	-0.331911	2.215429	-4.640797	4.077731	0.999932	0.3796	0.0903	0.1829	0.0775	0.2697	0.5654
346	0.68227	-0.715375	2.005513	-4.477537	3.356459	0.999919	0.4537	0.0992	0.1821	0.0733	0.1917	0.6487
347	0.62497	0.280503	2.088503	-3.703485	4.477552	1.00009	0.2745	0.0865	0.1892	0.0915	0.3583	0.4526
348	0.68988	1.135179	1.913304	-2.468757	4.985659	1.000791	0.1307	0.0664	0.1811	0.102	0.5198	0.2795
350	0.63627	-1.865028	2.184038	-5.998411	2.483496	1.000307	0.6635	0.0754	0.1199	0.0452	0.096	0.8049
354	0.60477	-2.356381	2.247237	-6.688774	2.186179	1.000769	0.7348	0.0637	0.097	0.0321	0.0724	0.8541
355	0.67051	-0.98178	2.033472	-4.809026	3.149412	0.999673	0.5075	0.0967	0.1634	0.066	0.1664	0.6925
358	0.63482	-1.860983	2.173326	-5.958362	2.487646	1.000084	0.6625	0.0755	0.1227	0.0441	0.0952	0.8022
359	0.52482	-0.33896	2.21463	-4.557512	4.118452	1.00004	0.387	0.0928	0.171	0.0766	0.2726	0.5658
360	0.58583	0.037942	2.150596	-4.038115	4.307214	1.000547	0.3221	0.0862	0.1792	0.0863	0.3262	0.4988
361	0.65477	-2.530947	2.092741	-6.539321	1.743576	0.999973	0.774	0.0617	0.0881	0.0267	0.0495	0.8887
363	0.67054	-1.053331	2.010536	-4.852489	2.950085	0.999938	0.5204	0.1001	0.1651	0.0583	0.1561	0.7104
366	0.66755	-0.037938	2.015043	-3.799664	4.076885	1.000518	0.3286	0.0934	0.1948	0.0897	0.2935	0.5205
368	0.69761	-2.03267	1.502508	-4.781784	1.167728	1.000288	0.7683	0.081	0.0944	0.0256	0.0307	0.9068
373	0.60828	-2.449634	2.266864	-6.819015	2.090442	1.000244	0.7403	0.066	0.0971	0.0309	0.0657	0.8618
382	0.53995	-1.560891	2.313868	-6.078101	3.045118	1.000035	0.6015	0.0784	0.1346	0.051	0.1345	0.7518
383	0.62838	-0.691105	2.139984	-4.80571	3.705452	1.00004	0.4513	0.0966	0.1701	0.0711	0.2109	0.6367
391	0.58749	0.00922	2.162999	-4.186583	4.268579	1.000339	0.3234	0.0887	0.1834	0.0831	0.3214	0.5024
394	0.60294	-2.370249	2.258281	-6.750905	2.139095	1.000577	0.7288	0.0713	0.0983	0.0312	0.0704	0.8546
399	0.52581	-0.308569	2.245202	-4.685718	4.156978	0.999769	0.3801	0.0869	0.172	0.0839	0.2771	0.5518
409	0.52841	-0.391681	2.219636	-4.735624	3.934542	0.999887	0.3931	0.0884	0.1749	0.0754	0.2682	0.5671
410	0.73051	1.266869	1.742509	-1.91372	4.885159	0.999946	0.0906	0.064	0.1918	0.1105	0.5431	0.2443
417	0.68337	-2.258911	1.890086	-5.805245	1.658248	0.999738	0.7567	0.0688	0.0987	0.0271	0.0487	0.8812
420	0.66909	-2.193137	2.053422	-6.052628	2.062511	0.999794	0.7284	0.0729	0.1023	0.0326	0.0638	0.8602
421	0.70271	-1.389067	1.955468	-5.050552	2.629922	0.999964	0.5927	0.0921	0.15	0.0541	0.1111	0.7654
427	0.65359	-0.36444	2.032235	-4.203404	3.672275	1.000206	0.3858	0.0968	0.1927	0.0743	0.2504	0.5806
429	0.62166	0.291947	2.062705	-3.65744	4.439167	0.999788	0.2698	0.091	0.1845	0.0916	0.3631	0.4541
433	0.65009	-0.413655	2.087942	-4.38535	3.757633	0.999939	0.3959	0.0923	0.186	0.0808	0.245	0.584
434	0.66237	0.808915	1.975224	-2.951334	4.794973	1.000388	0.1818	0.076	0.1885	0.0974	0.4563	0.3506
435	0.58788	0.034719	2.150323	-4.135236	4.352018	0.999922	0.3185	0.0864	0.1877	0.0896	0.3178	0.498
440	0.60498	-2.330016	2.276248	-6.724664	2.163717	0.999553	0.7217	0.0673	0.1032	0.0324	0.0754	0.8456
444	0.71493	1.109422	1.843983	-2.298986	4.927421	0.99982	0.1215	0.0686	0.1952	0.1044	0.5103	0.2829
445	0.631	-0.723524	2.167384	-4.883047	3.631864	0.999984	0.4585	0.0885	0.1702	0.0738	0.209	0.6349
460	0.60352	-2.434715	2.270069	-6.718244	2.177447	1.00032	0.7387	0.0642	0.0976	0.0334	0.0661	0.8561
462	0.63079	-0.772083	2.127331	-4.720951	3.57335	0.999768	0.4683	0.0933	0.1684	0.0695	0.2005	0.6497
463	0.7159	-0.826847	1.596501	-3.738414	2.548645	1.000258	0.4769	0.1221	0.205	0.0658	0.1302	0.7099
468	0.69058	-1.338738	1.948098	-4.992602	2.722289	0.999949	0.5896	0.0915	0.1472	0.0527	0.119	0.7629
472	0.71006	-1.244283	1.71448	-4.381704	2.326851	1.000488	0.5733	0.1091	0.17	0.048	0.0996	0.7759
474	0.53786	-1.553067	2.335148	-6.041396	3.050516	1.000001	0.5973	0.0777	0.1334	0.0543	0.1373	0.7446
476	0.52218	-0.340694	2.219907	-4.687924	4.104476	0.999591	0.3822	0.0903	0.183	0.0773	0.2672	0.5659
477	0.58899	0.033099	2.130592	-4.016524	4.327268	0.999834	0.3244	0.0889	0.1826	0.083	0.3211	0.5057
479	0.67703	0.150234	1.989366	-3.571789	4.21453	0.99994	0.2891	0.0908	0.1999	0.0964	0.3238	0.4799
480	0.68842	-0.419039	1.917644	-4.030411	3.513037	0.999726	0.3956	0.0967	0.2016	0.0822	0.2239	0.5983
481	0.52813	-0.312116	2.204448	-4.582448	3.944255	1.000271	0.3846	0.0828	0.1768	0.0792	0.2766	0.5562
482	0.53856	-1.557265	2.328464	-6.034655	3.055449	1.00029	0.5963	0.0793	0.1363	0.0522	0.1359	0.7481
486	0.52467	-0.301063	2.239506	-4.672631	4.264672	1.000582	0.3823	0.0837	0.1834	0.0804	0.2702	0.5586
489	0.6812	-0.715968	2.007063	-4.475498	3.380434	1.000002	0.4562	0.099	0.1802	0.0707	0.1939	0.6487
491	0.52339	-0.351202	2.195323	-4.590739	4.007367	0.999972	0.3844	0.092	0.1786	0.0793	0.2657	0.5702
493	0.52587	-0.284375	2.211668	-4.518388	4.121366	1.000035	0.3767	0.086	0.1785	0.0762	0.2826	0.5537
495	0.65567	-2.536993	2.122154	-6.590511	1.748025	1.000256	0.7735	0.0596	0.0863	0.0275	0.0531	0.8808
496	0.52806	-0.311519	2.222228	-4.604878	4.149879	0.999904	0.3801	0.0881	0.1833	0.0737	0.2748	0.5612
501	0.6297	-0.660846	2.130492	-4.714259	3.540815	0.999913	0.4465	0.0911	0.1749	0.0703	0.2172	0.631
513	0.53544	-1.581001	2.300908	-6.153089	2.909637	0.999959	0.5981	0.0838	0.1343	0.0527	0.1311	0.7569
514	0.52772	-0.332865	2.209387	-4.594561	4.04832	0.999906	0.3842	0.0886	0.1763	0.0793	0.2716	0.5634
515	0.59752	-1.061923	2.198624	-5.277334	3.321675	0.999817	0.5185	0.0858	0.1587	0.063	0.174	0.6873
522	0.58603	-0.031922	2.15761	-4.19459	4.189416	1.000133	0.326	0.0876	0.1879	0.0829	0.3156	0.505
527	0.52747	-0.34409	2.206914	-4.611422	3.998782	1.000146	0.389	0.0881	0.176	0.0778	0.2691	0.5667
529	0.53871	-1.549271	2.327164	-6.035415	3.063004	0.999811	0.5953	0.0806	0.1326	0.0539	0.1376	0.7464
540	0.71581	-0.719297	1.393944	-3.226088	2.208718	1.000226	0.4451	0.1434	0.2208	0.0745	0.1162	0.7107
547	0.6286	-0.750399	2.130507	-4.789424	3.629639	1.00003	0.4626	0.0907	0.1667	0.0723	0.2077	0.6442
549	0.52377	-0.337322	2.216001	-4.637201	4.001567	1.000491	0.3855	0.0857	0.1762	0.0791	0.2735	0.5606
551	0.67531	1.025932	1.958076	-2.654894	4.938994	0.999563	0.1528	0.0721	0.1768	0.1033	0.495	0.3079
552	0.68023	-0.694266	1.975318	-4.41434	3.267298	1.0001	0.4494	0.1016	0.1773	0.0757	0.196	0.6451
558	0.64704	0.532947	2.008881	-3.307054	4.54744	0.99989	0.2263	0.0852	0.1935	0.0965	0.3985	0.4031
566	0.62791	-0.703205	2.137571	-4.854932	3.54462	0.999619	0.4507	0.0968	0.1674	0.0712	0.2139	0.6324
571	0.63101	-0.717615	2.1519	-4.842432	3.554067	1.000083	0.4521	0.0927	0.1697	0.0737	0.2118	0.6314
573	0.67114	-1.087179	2.029038	-4.887076	3.039823	0.999885	0.5323	0.0909	0.1625	0.0602	0.1541	0.7094
575	0.52902	-0.326025	2.224234	-4.612483	4.137587	1.000131	0.3846	0.0913	0.172	0.078	0.2741	0.5648
576	0.69114	-1.490894	1.962507	-5.132936	2.591026	1.000795	0.6169	0.0903	0.14	0.0489	0.1039	0.7841
577	0.65445	-1.41689	2.105604	-5.426797	2.858163	1.000756	0.5868	0.0852	0.151	0.051	0.126	0.7537
578	0.5228	-0.332897	2.223287	-4.568368	4.153504	0.999856	0.3885	0.0893	0.174	0.0765	0.2717	0.5638
580	0.68539	-2.868552	1.703359	-6.081057	0.705832	0.999907	0.8674	0.0508	0.0512	0.0126	0.018	0.9493
581	0.52678	-0.319753	2.225235	-4.667174	4.114542	1.000265	0.3772	0.0931	0.1772	0.0822	0.2703	0.5593
582	0.69797	0.65291	1.914512	-2.879947	4.570179	1.000412	0.1989	0.0828	0.2005	0.1024	0.4154	0.3788
583	0.66956	-1.024925	2.052134	-4.965411	3.151	1.000134	0.5118	0.1004	0.163	0.0651	0.1597	0.6979
585	0.53928	-1.561586	2.343358	-6.104813	3.203498	1.000017	0.6014	0.0765	0.136	0.0522	0.1339	0.7495
586	0.52714	-0.280712	2.228108	-4.661229	4.123594	0.999733	0.3742	0.0865	0.1714	0.0839	0.284	0.5466
587	0.65131	-0.346925	2.091671	-4.260288	3.942799	0.999975	0.3875	0.0945	0.1792	0.0824	0.2564	0.576
590	0.66748	-0.079513	2.002028	-3.812145	3.982632	1.000231	0.3313	0.0958	0.1978	0.0873	0.2878	0.5285
593	0.65311	-0.381226	2.077399	-4.290253	3.752885	1.000008	0.3952	0.0914	0.1812	0.0849	0.2473	0.5755
594	0.53614	-1.585703	2.322339	-6.011994	2.989269	1.000469	0.6023	0.0778	0.1303	0.0533	0.1363	0.7473
596	0.53521	-1.585228	2.296767	-6.002096	2.937265	1.000398	0.609	0.0742	0.134	0.0469	0.1359	0.7564
597	0.66571	-3.181297	2.005195	-6.948539	0.896918	1.000088	0.8557	0.0495	0.0576	0.0141	0.0231	0.9412
602	0.5382	-1.548568	2.310442	-5.986524	3.111237	0.999925	0.6002	0.0808	0.1332	0.0527	0.1331	0.7519
604	0.62981	-0.691003	2.126423	-4.779185	3.600224	1.000009	0.4525	0.0971	0.1657	0.0723	0.2124	0.6378
605	0.53858	-1.521054	2.300625	-5.969418	3.050274	0.99975	0.5938	0.0808	0.1334	0.0519	0.1401	0.7477
607	0.65639	-0.520185	2.092895	-4.55146	3.804015	0.999987	0.4163	0.0978	0.1802	0.0756	0.2301	0.6104
608	0.60342	-2.373104	2.248604	-6.662511	2.156488	0.999608	0.739	0.0635	0.0949	0.0328	0.0698	0.855
613	0.66316	-3.352082	2.043458	-7.188489	0.846849	0.999982	0.8705	0.0443	0.0498	0.0141	0.0213	0.9462
617	0.69236	0.351909	1.948903	-3.293855	4.274754	1.000423	0.252	0.0895	0.1975	0.0925	0.3685	0.4366
622	0.58447	0.048098	2.116053	-4.013294	4.332837	0.999735	0.3131	0.0906	0.1907	0.0862	0.3194	0.4959
623	0.65615	-0.506551	2.078777	-4.437372	3.664131	1.00003	0.4107	0.0919	0.1903	0.0762	0.2309	0.6018
624	0.63118	-0.840784	2.157444	-4.886152	3.571404	1.000052	0.4805	0.0918	0.1694	0.0679	0.1904	0.6613
627	0.53887	-1.58202	2.325102	-6.081669	3.057757	1.000146	0.5975	0.0836	0.1354	0.0489	0.1346	0.7536
629	0.71164	-0.251718	1.809782	-3.604284	3.442661	0.999833	0.3477	0.1103	0.2098	0.0921	0.2401	0.5662
631	0.63833	-1.918612	2.219684	-6.149141	2.55052	0.999798	0.664	0.0807	0.1167	0.0424	0.0962	0.8087
634	0.71079	-0.289313	1.824954	-3.603678	3.492975	1.000034	0.3635	0.1082	0.208	0.0861	0.2342	0.5773
635	0.64956	-0.296996	2.089387	-4.286614	4.006276	1.000014	0.3724	0.0937	0.1917	0.0774	0.2648	0.5641
636	0.5262	-0.324011	2.242894	-4.673532	4.139171	0.999993	0.3813	0.0908	0.1739	0.0814	0.2726	0.5616
638	0.62468	0.300046	2.073379	-3.673599	4.460249	0.99974	0.2687	0.0844	0.1907	0.0967	0.3595	0.4479
641	0.74373	1.644078	1.633393	-1.306881	5.018477	0.999816	0.0432	0.0459	0.1596	0.1125	0.6388	0.1578
642	0.59659	-1.079118	2.21156	-5.300044	3.329388	0.999668	0.5192	0.0891	0.1559	0.0595	0.1763	0.6911
643	0.58752	0.026201	2.128298	-4.11086	4.204642	1.000065	0.3145	0.0894	0.1822	0.0893	0.3246	0.4926
644	0.52378	-0.306644	2.234061	-4.590621	4.161639	1.00043	0.3827	0.0888	0.1769	0.0742	0.2774	0.5585
645	0.52541	-0.289004	2.266847	-4.578445	4.260058	1.000509	0.3832	0.0828	0.1735	0.0777	0.2828	0.5531
646	0.62435	0.266616	2.063697	-3.679067	4.315634	1.000334	0.2764	0.084	0.1873	0.095	0.3573	0.4542
649	0.62718	-0.696894	2.165137	-4.857234	3.603043	0.999712	0.4482	0.0933	0.1684	0.0703	0.2198	0.6325
650	0.66102	-1.542206	2.1293	-5.602836	2.771374	1.000486	0.6106	0.0829	0.1415	0.0486	0.1164	0.7716
651	0.70569	-1.225362	1.683015	-4.364437	2.287512	1.000468	0.5723	0.1101	0.1683	0.0506	0.0987	0.7768
652	0.5948	-1.060948	2.188858	-5.214586	3.374932	1.000034	0.5214	0.0896	0.1508	0.0639	0.1743	0.6908
653	0.53742	-1.513894	2.329508	-6.023025	3.197788	0.999918	0.5912	0.0822	0.1365	0.0534	0.1367	0.7469
654	0.52269	-0.289701	2.212799	-4.598816	4.007926	0.999903	0.3747	0.0916	0.1745	0.0808	0.2784	0.5556
656	0.52667	-0.319666	2.215358	-4.578333	4.103546	1.00011	0.3864	0.0884	0.1702	0.0814	0.2736	0.5616
657	0.52803	-0.359622	2.241237	-4.70537	4.1417	1.000373	0.3869	0.094	0.1772	0.0775	0.2644	0.5698
658	0.62246	0.295477	2.095896	-3.676574	4.508069	1.000596	0.2739	0.0843	0.188	0.0915	0.3623	0.4499
659	0.52845	-0.322517	2.241148	-4.665782	4.107497	0.999834	0.3899	0.0855	0.1713	0.0786	0.2747	0.5634
667	0.71542	-0.831244	1.607754	-3.748266	2.537218	0.999779	0.478	0.1177	0.2081	0.0688	0.1274	0.7099
669	0.58705	0.006127	2.186156	-4.177142	4.357183	0.999794	0.3301	0.0857	0.1805	0.0828	0.3209	0.5028
670	0.67091	-1.027325	2.021875	-4.818046	3.072006	1.000723	0.5184	0.0947	0.1631	0.0626	0.1612	0.6977
671	0.70439	-1.780826	1.544821	-4.655388	1.384163	1.000387	0.7026	0.1	0.1226	0.0336	0.0412	0.8743
675	0.73087	0.422719	1.612488	-2.454708	3.756778	1.000982	0.1915	0.1066	0.2444	0.1153	0.3422	0.4208
676	0.71149	0.294227	1.86071	-3.112412	4.1187	0.999947	0.2494	0.0944	0.2172	0.1009	0.3381	0.4511
682	0.58875	0.045581	2.139823	-4.005152	4.29764	1.000166	0.3171	0.089	0.1831	0.0812	0.3296	0.4987
683	0.70618	-1.21854	1.698771	-4.309916	2.31951	1.000426	0.5722	0.107	0.1621	0.0581	0.1006	0.7718
684	0.58853	0.053323	2.15362	-4.118455	4.313558	0.999868	0.3147	0.0881	0.1817	0.0881	0.3274	0.495
685	0.6707	-1.141425	2.064331	-4.940835	3.057818	1.000425	0.5416	0.095	0.1529	0.0587	0.1518	0.7206
686	0.69586	-0.142505	1.917276	-3.741719	3.780719	1.000319	0.3393	0.1001	0.2055	0.0883	0.2668	0.5491
688	0.5962	-1.099049	2.23522	-5.401903	3.410615	0.999977	0.5285	0.0814	0.1539	0.0605	0.1757	0.6943
689	0.54147	-1.560613	2.277111	-5.96831	2.931921	1.000332	0.5986	0.0852	0.1337	0.0529	0.1296	0.7518
694	0.54018	-1.572404	2.318434	-6.031461	2.998032	1.000371	0.5968	0.0836	0.1335	0.0544	0.1317	0.7507
696	0.69517	-2.101887	1.76851	-5.369558	1.545034	1.000593	0.7441	0.0797	0.0992	0.0329	0.0441	0.8778
699	0.71033	1.655538	1.840068	-1.800517	5.42787	1.000466	0.0695	0.0469	0.1548	0.1014	0.6274	0.1855
701	0.67494	-2.664121	1.991615	-6.43112	1.419115	1.00046	0.8056	0.0581	0.0772	0.0222	0.0369	0.9093
706	0.58947	-0.020429	2.153424	-4.24548	4.172831	1.000079	0.3239	0.0883	0.1841	0.0902	0.3135	0.5017
708	0.5256	-0.340338	2.217918	-4.719361	3.970714	0.999771	0.3831	0.0889	0.1762	0.0801	0.2717	0.5595
713	0.67754	0.968383	1.965333	-2.724983	5.015788	0.99982	0.1557	0.072	0.1887	0.1003	0.4833	0.3179
714	0.58435	0.025076	2.16772	-4.1594	4.314052	1.000042	0.3253	0.0816	0.1805	0.0859	0.3267	0.5015
716	0.69959	0.561181	1.936306	-3.032699	4.522752	1.000243	0.212	0.0861	0.2006	0.1	0.4013	0.3966
717	0.66767	-0.97756	2.008518	-4.733443	3.140691	1.000036	0.5115	0.0956	0.1649	0.0635	0.1645	0.6939
718	0.73408	1.219064	1.740901	-1.991455	4.763489	0.999749	0.0996	0.0642	0.1862	0.1093	0.5407	0.2489
719	0.68811	1.180778	1.93947	-2.458506	5.128527	1.000574	0.1325	0.0649	0.1732	0.0986	0.5308	0.2769
721	0.68578	-1.923033	2.004018	-5.630715	2.194017	0.999788	0.685	0.0819	0.1178	0.0381	0.0772	0.8325
726	0.63318	-1.861011	2.190199	-6.087638	2.582625	1.000009	0.6577	0.0804	0.1236	0.0431	0.0952	0.8068
727	0.71281	-0.052389	1.801549	-3.330852	3.645504	0.999901	0.3084	0.1094	0.2183	0.0967	0.2672	0.5292
728	0.71757	1.716355	1.83779	-1.713268	5.545519	1.000349	0.0641	0.0485	0.1522	0.0924	0.6428	0.1752
729	0.7168	-0.635429	1.736225	-3.860276	2.911441	0.999939	0.4301	0.1166	0.2082	0.0707	0.1744	0.6543
730	0.70655	0.72657	1.88192	-2.794568	4.599842	1.000265	0.182	0.0799	0.1985	0.1103	0.4293	0.359
731	0.59486	-1.015707	2.215101	-5.320468	3.400743	0.99977	0.501	0.0931	0.1641	0.0652	0.1766	0.6813
733	0.59987	-0.391276	2.247719	-4.705684	4.054168	0.999616	0.3987	0.0867	0.1648	0.0801	0.2697	0.5716
734	0.66859	-1.038558	2.041562	-4.837006	3.259704	0.999873	0.5235	0.0974	0.1596	0.0586	0.1609	0.7095
738	0.62153	0.326034	2.059525	-3.637051	4.485788	0.999679	0.2654	0.0838	0.1875	0.0996	0.3637	0.4447
740	0.59601	-1.111889	2.205651	-5.382383	3.340091	0.99978	0.525	0.0904	0.1564	0.0618	0.1664	0.6974
741	0.69674	-1.001419	1.908065	-4.528038	2.965771	0.999784	0.5133	0.1065	0.17	0.0636	0.1466	0.7111
745	0.64725	0.571255	2.070087	-3.277653	4.778828	0.999865	0.23	0.0803	0.1897	0.0939	0.4061	0.4036
747	0.64039	-3.283936	2.185571	-7.35258	1.137158	1.000074	0.8489	0.0439	0.062	0.0164	0.0288	0.9291
750	0.6309	-0.745073	2.138343	-4.775574	3.522184	1.000137	0.4603	0.0929	0.1696	0.0694	0.2078	0.6403
752	0.5283	-0.319018	2.231703	-4.685495	4.10165	1.000023	0.3792	0.081	0.1857	0.0822	0.2719	0.5566
754	0.58813	0.01104	2.16492	-4.180035	4.295091	1.00002	0.3244	0.0852	0.1806	0.0908	0.319	0.5034
755	0.67563	-2.68684	1.981442	-6.349866	1.449434	0.999718	0.8093	0.0554	0.0751	0.0217	0.0385	0.9095
759	0.65326	-1.407315	2.112265	-5.332005	2.864173	1.000057	0.587	0.0874	0.1423	0.0508	0.1325	0.7515
760	0.5875	0.001547	2.126479	-4.106462	4.287246	1.000378	0.3212	0.0924	0.1865	0.0794	0.3205	0.5083
761	0.65547	-1.417315	2.110347	-5.460573	2.828404	1.00064	0.5804	0.0921	0.1488	0.0559	0.1228	0.7527
762	0.59753	-0.324892	2.213907	-4.598752	4.017399	1.000023	0.3817	0.0868	0.1732	0.0847	0.2736	0.5603
765	0.69993	-1.308882	1.787708	-4.597744	2.470538	1.000589	0.5859	0.1024	0.159	0.0529	0.0998	0.7791
766	0.52827	-0.308624	2.256298	-4.68189	4.096881	0.999957	0.3839	0.0838	0.1733	0.0766	0.2824	0.5559
768	0.65466	-1.38584	2.08987	-5.321397	2.900576	0.99981	0.5832	0.0874	0.1507	0.0511	0.1276	0.7514
771	0.52462	-0.291729	2.228486	-4.699543	4.067801	1.000476	0.373	0.0874	0.1819	0.0796	0.2781	0.5525
773	0.69045	0.329141	1.943812	-3.235638	4.287554	0.999797	0.2516	0.0924	0.2051	0.0973	0.3536	0.4443
775	0.53898	-1.561003	2.317946	-5.977145	2.978962	0.999658	0.6029	0.0741	0.132	0.0504	0.1406	0.7464
776	0.62136	0.299153	2.077754	-3.723397	4.454928	1.000172	0.2621	0.0916	0.1911	0.0948	0.3604	0.4507
777	0.70258	-0.851243	1.881254	-4.31564	3.027876	0.999976	0.487	0.1055	0.1778	0.0679	0.1618	0.6877
779	0.72745	-0.115497	1.635956	-3.072284	3.437793	1.000293	0.3106	0.1138	0.2461	0.0916	0.2379	0.5543
781	0.58918	0.004263	2.16223	-4.175644	4.297532	0.999831	0.323	0.0853	0.1827	0.0887	0.3203	0.4985
782	0.60122	-0.326013	2.212626	-4.599103	4.105418	0.999934	0.3842	0.0863	0.1814	0.079	0.2691	0.5613
788	0.53894	-1.561144	2.314149	-6.103646	2.979689	0.999971	0.5983	0.0844	0.1297	0.054	0.1336	0.7522
790	0.58857	0.045474	2.150464	-4.041938	4.397542	1.000002	0.316	0.0893	0.1864	0.0858	0.3225	0.4974
796	0.65588	-1.40011	2.081022	-5.269548	2.820368	0.999999	0.5874	0.0928	0.139	0.0536	0.1272	0.7559
797	0.52394	-0.326398	2.216734	-4.639993	4.03707	0.999867	0.384	0.0865	0.1754	0.0791	0.275	0.5567
799	0.59795	-1.071026	2.221481	-5.313977	3.39312	0.999796	0.519	0.09	0.1536	0.0632	0.1742	0.6857
800	0.66462	0.767308	1.99117	-3.048857	4.70539	0.999937	0.1896	0.0772	0.1848	0.1005	0.4479	0.3573
810	0.53952	-1.548885	2.310028	-6.007475	3.024746	0.999999	0.6003	0.0763	0.1394	0.0506	0.1334	0.7496
813	0.53901	-1.540237	2.328735	-6.014679	3.130548	0.999814	0.5986	0.0784	0.1345	0.0493	0.1392	0.7505
814	0.59785	-1.085886	2.227795	-5.413964	3.303892	1.000115	0.5235	0.0826	0.1568	0.0612	0.1759	0.6867
816	0.58843	0.018351	2.140732	-4.126496	4.348023	1.000083	0.3172	0.0919	0.1832	0.0881	0.3196	0.5033
820	0.52578	-0.348537	2.208443	-4.653216	4.080668	1.000201	0.3862	0.0879	0.1821	0.0744	0.2694	0.5684
821	0.58657	0.018218	2.147645	-4.083029	4.291268	0.999977	0.321	0.0901	0.1854	0.0829	0.3206	0.5031
823	0.58798	0.015559	2.161477	-4.133521	4.410229	0.999755	0.3254	0.0857	0.1851	0.0891	0.3147	0.5005
824	0.60157	-2.310008	2.258753	-6.608583	2.158245	0.999869	0.722	0.0649	0.1056	0.0362	0.0713	0.8466
825	0.64965	-3.752357	2.119507	-7.819827	0.649559	0.999747	0.903	0.0311	0.0386	0.0106	0.0167	0.9561
826	0.6228	0.326566	2.105735	-3.679102	4.638838	0.999987	0.2727	0.0825	0.184	0.0902	0.3706	0.447
831	0.53955	-1.526588	2.328957	-5.960368	3.132226	0.999723	0.5942	0.0805	0.1313	0.0506	0.1434	0.7461
833	0.63278	-1.781643	2.18617	-5.978387	2.587969	1.000195	0.6477	0.0804	0.1228	0.0421	0.107	0.7942
834	0.71319	-0.388538	1.834457	-3.859883	3.503485	1.000706	0.3815	0.1105	0.2054	0.0888	0.2138	0.5968
836	0.52724	-0.293286	2.197547	-4.513889	4.065316	1.000349	0.3809	0.0856	0.1751	0.0785	0.2799	0.5561
837	0.65422	-0.370659	2.063493	-4.394351	3.803994	0.999853	0.3863	0.0994	0.1833	0.0799	0.2511	0.5793
839	0.63725	-1.837607	2.203028	-6.01668	2.636621	1.000594	0.6566	0.0755	0.1246	0.044	0.0993	0.8033
840	0.59637	-1.072876	2.231844	-5.308934	3.375684	1.000031	0.5211	0.0859	0.1562	0.0579	0.1789	0.6898
841	0.65333	-1.376454	2.070396	-5.305903	2.775015	0.999912	0.5835	0.0894	0.1471	0.0537	0.1263	0.7522
842	0.65229	-2.507273	2.132614	-6.524439	1.86877	1.000469	0.7687	0.0606	0.085	0.0284	0.0573	0.8778
843	0.715	0.702983	1.806151	-2.64462	4.400327	0.999938	0.1718	0.0894	0.2129	0.1099	0.416	0.362
844	0.63188	-1.806084	2.159754	-5.883145	2.47564	1.000049	0.6523	0.0827	0.1194	0.0447	0.1009	0.8006
846	0.70172	-0.722103	1.840494	-4.218344	3.045288	1.000275	0.4485	0.1103	0.1957	0.0747	0.1708	0.6647
847	0.62112	0.28164	2.072472	-3.741039	4.441773	0.999745	0.2696	0.0877	0.1914	0.0904	0.3609	0.4535
863	0.68288	-0.53203	2.088459	-4.496173	3.643156	0.999851	0.4241	0.0902	0.1729	0.0777	0.2351	0.606
864	0.53674	-1.566667	2.312534	-6.045942	3.053218	0.999796	0.6011	0.0822	0.1297	0.0522	0.1348	0.752
865	0.52798	-0.316243	2.212702	-4.630771	4.082744	1.000319	0.3779	0.0925	0.1795	0.078	0.2721	0.5615
866	0.70015	0.407864	1.940553	-3.209235	4.34899	1.000245	0.2441	0.0879	0.1983	0.0966	0.3731	0.4279
867	0.60241	-2.38542	2.272191	-6.732684	2.165642	1.000284	0.7326	0.0659	0.0962	0.0323	0.073	0.8518
868	0.66135	-3.176844	2.01401	-6.937798	0.991856	1.000393	0.8618	0.0431	0.056	0.0144	0.0247	0.9386
871	0.54017	-1.537946	2.326608	-6.072338	3.006616	0.999922	0.5934	0.0773	0.1374	0.0531	0.1388	0.7441
873	0.53857	-1.565679	2.328108	-6.06563	3.050635	1.000009	0.6004	0.0781	0.1336	0.053	0.1349	0.7483
874	0.6682	-3.407985	2.049884	-7.225606	0.773413	1.000369	0.8779	0.0418	0.0493	0.0108	0.0202	0.9485
881	0.62915	-0.691161	2.122336	-4.706715	3.464122	1.000225	0.4458	0.0917	0.1723	0.0736	0.2166	0.6316
883	0.67797	0.950602	1.964167	-2.73759	4.95508	1.000119	0.1612	0.0755	0.1798	0.1013	0.4822	0.3214
885	0.52089	-0.34157	2.204419	-4.694569	4.019733	0.999796	0.3806	0.0881	0.1822	0.079	0.2701	0.5548
886	0.62728	-0.651624	2.120637	-4.703472	3.617402	0.999658	0.4414	0.0964	0.1744	0.0737	0.2141	0.6251
887	0.68275	-0.746888	1.968993	-4.435072	3.366029	0.999834	0.4646	0.1011	0.1783	0.0702	0.1858	0.6625
889	0.5983	-1.08765	2.183225	-5.258411	3.145403	0.999979	0.5193	0.0925	0.1499	0.0631	0.1752	0.6881
890	0.63019	-0.676312	2.122029	-4.675928	3.600845	1.000238	0.453	0.0893	0.1705	0.0708	0.2164	0.6326
891	0.52523	-0.298611	2.243729	-4.674246	4.153657	1.000046	0.3763	0.0923	0.1696	0.0783	0.2835	0.5569
896	0.59692	-1.182584	2.243426	-5.436396	3.348235	1.000058	0.5389	0.0879	0.1471	0.0611	0.165	0.7082
898	0.5271	-0.297946	2.218338	-4.697391	4.047456	0.999817	0.3755	0.0859	0.1842	0.0785	0.2759	0.5541
899	0.53798	-1.556892	2.333476	-5.99486	3.081523	0.999944	0.6006	0.0772	0.1329	0.0514	0.1379	0.7504
902	0.54124	-1.559542	2.314146	-6.112747	3.02498	0.999684	0.5964	0.0806	0.1334	0.0545	0.1351	0.7492
904	0.58826	0.03748	2.151126	-4.112969	4.302782	1.000144	0.3203	0.088	0.1796	0.0864	0.3257	0.4967
905	0.52408	-0.313871	2.211669	-4.637871	4.006381	0.999974	0.3833	0.09	0.1733	0.0763	0.2771	0.5604
908	0.53955	-1.55572	2.306128	-5.956262	3.000682	1.000199	0.5963	0.0857	0.1326	0.0499	0.1355	0.7518
910	0.62938	-0.721349	2.112499	-4.754964	3.428455	0.99994	0.4526	0.0947	0.1774	0.0699	0.2054	0.6409
911	0.66521	0.807975	1.942697	-2.923668	4.635796	1.000375	0.1762	0.0747	0.1914	0.101	0.4567	0.341
913	0.71341	-0.011682	1.776064	-3.309759	3.717005	1.000191	0.2962	0.1108	0.2228	0.0968	0.2734	0.5232
914	0.65684	-1.410611	2.102137	-5.353387	2.978537	1.000006	0.5892	0.0863	0.1468	0.0519	0.1258	0.7564
915	0.64705	0.540294	2.054834	-3.328435	4.713529	0.999971	0.2254	0.083	0.193	0.0958	0.4028	0.4016
916	0.63111	-0.707137	2.134535	-4.78554	3.59383	0.99991	0.4494	0.0946	0.1738	0.0719	0.2103	0.6354
920	0.68166	-0.699604	1.989115	-4.461559	3.356827	0.999954	0.456	0.0995	0.1798	0.0732	0.1915	0.6484
921	0.67692	-3.269806	1.866388	-6.752049	0.605638	0.999892	0.8854	0.0387	0.048	0.0119	0.016	0.9529
922	0.66639	0.755868	1.994616	-3.005935	4.824239	1.000042	0.1903	0.0792	0.1921	0.0969	0.4415	0.3645
923	0.70528	-0.705772	2.158634	-4.798662	3.632912	1.000937	0.453	0.0956	0.1665	0.0708	0.2141	0.6385
924	0.59734	-1.076857	2.23428	-5.372114	3.341399	1.000389	0.5207	0.0879	0.1527	0.0653	0.1734	0.6892
925	0.58922	0.044907	2.155595	-4.125351	4.332386	0.999814	0.3166	0.0847	0.1878	0.0836	0.3273	0.4895
928	0.52388	-0.302684	2.248191	-4.65465	4.159459	1.000142	0.3805	0.0907	0.1716	0.076	0.2812	0.5583
929	0.68826	1.181484	1.930207	-2.46568	5.084133	1.000434	0.1301	0.0645	0.178	0.1036	0.5238	0.2756
930	0.59757	-1.06154	2.231434	-5.435766	3.370669	0.999664	0.5132	0.0877	0.1594	0.0637	0.176	0.6833
931	0.61976	0.313802	2.070719	-3.638352	4.412923	1.000117	0.2653	0.0852	0.1927	0.092	0.3648	0.4448
933	0.74468	1.393138	1.600598	-1.536401	4.736988	1.000228	0.0585	0.0501	0.1898	0.127	0.5746	0.1944
939	0.53908	-1.527258	2.313955	-5.972841	3.061924	0.999894	0.5968	0.079	0.1333	0.0516	0.1393	0.7482
941	0.5855	0.062815	2.136224	-3.988076	4.32436	1.000013	0.3116	0.091	0.1848	0.0888	0.3238	0.4959
942	0.67496	-2.696658	1.948135	-6.366224	1.291866	1.000097	0.8135	0.0549	0.0775	0.0207	0.0334	0.9116
943	0.71019	0.190296	1.851577	-3.303179	3.931847	1.000156	0.2686	0.0977	0.2162	0.099	0.3185	0.474
945	0.68625	-2.642405	1.407694	-5.226688	0.275602	0.999984	0.8797	0.0505	0.0525	0.0082	0.0091	0.9638
947	0.69284	1.332928	1.89994	-2.232974	5.2256	1.000023	0.1052	0.0595	0.1715	0.1041	0.5597	0.2431
948	0.66903	-0.987446	2.018192	-4.820961	3.16044	1.000161	0.5147	0.0906	0.1691	0.0648	0.1608	0.6949
950	0.65467	-1.372922	2.103985	-5.371452	2.920362	0.999965	0.5762	0.0916	0.1471	0.0538	0.1313	0.7499
951	0.52605	-0.319003	2.224432	-4.683907	4.08034	0.999768	0.3817	0.0899	0.1701	0.0825	0.2758	0.5546
952	0.6206	0.337941	2.077997	-3.624852	4.518508	1.000539	0.2612	0.0866	0.1932	0.0941	0.3649	0.4442
953	0.58696	-0.004289	2.139299	-3.993651	4.26993	1.000092	0.3277	0.0939	0.179	0.0831	0.3163	0.5123
954	0.69322	0.335745	1.939335	-3.2547	4.290824	1.000251	0.2506	0.0971	0.2027	0.0937	0.3559	0.4536
955	0.65284	-1.386366	2.088434	-5.351861	2.88093	1.000313	0.5835	0.0886	0.1425	0.0583	0.1271	0.7514
956	0.59701	-1.070064	2.214861	-5.363464	3.373308	0.999913	0.518	0.0891	0.1569	0.0634	0.1726	0.6852
960	0.71377	-0.006692	1.782192	-3.307636	3.737295	0.999875	0.2971	0.1122	0.2212	0.0973	0.2722	0.5195
961	0.62294	0.241715	2.071668	-3.661682	4.490835	0.999688	0.2753	0.0879	0.1933	0.0954	0.3481	0.4592
962	0.66897	-2.091374	2.010181	-5.806982	2.003721	0.999771	0.7153	0.0737	0.1084	0.0369	0.0657	0.8515
965	0.68879	1.20191	1.935088	-2.338086	5.152374	0.999837	0.1265	0.0669	0.1789	0.0977	0.53	0.2778
967	0.52635	-0.292249	2.197159	-4.635072	4.038802	0.999616	0.3703	0.0906	0.1799	0.0831	0.2761	0.5518
968	0.68356	-2.345217	1.921551	-5.876823	1.6564	0.999941	0.7629	0.0708	0.0918	0.0259	0.0486	0.8871
969	0.52711	-0.291422	2.234754	-4.594779	4.070071	0.999894	0.3763	0.0859	0.1735	0.084	0.2803	0.5502
971	0.69063	0.386899	1.951339	-3.222686	4.364412	1.000449	0.2429	0.0898	0.2021	0.102	0.3632	0.4318
972	0.52749	-0.294276	2.214786	-4.537103	4.109235	1.000019	0.3739	0.0872	0.1841	0.0785	0.2763	0.5549
973	0.58827	0.008781	2.113768	-4.028985	4.223041	1.000197	0.3212	0.0874	0.1855	0.0905	0.3154	0.5029
974	0.58597	0.069868	2.167636	-4.105904	4.388028	0.999806	0.3163	0.0849	0.1779	0.0907	0.3302	0.4898
976	0.71122	0.476764	1.811611	-2.873091	4.236231	1.000054	0.209	0.0958	0.2173	0.1059	0.372	0.4117
978	0.54103	-1.578728	2.323493	-6.118862	3.014944	0.999806	0.6044	0.0768	0.1367	0.0488	0.1333	0.7515
987	0.69075	-2.571553	1.436215	-5.202816	0.385841	0.999926	0.8628	0.0591	0.057	0.0102	0.0109	0.9589
988	0.52733	-0.305164	2.205201	-4.521269	4.136865	0.999935	0.3799	0.0877	0.1771	0.0775	0.2778	0.5632
990	0.59841	-1.112514	2.198518	-5.317408	3.25026	0.999912	0.5268	0.0865	0.1577	0.0618	0.1672	0.6979
991	0.62305	0.245405	2.101136	-3.855794	4.485321	0.999818	0.2786	0.0883	0.1888	0.0919	0.3524	0.4557
993	0.52662	-0.267233	2.223891	-4.630461	4.095804	1.000101	0.373	0.0866	0.1742	0.08	0.2862	0.5453
994	0.6705	-0.060092	1.997901	-3.819869	3.982628	0.999893	0.3336	0.091	0.1987	0.0808	0.2959	0.5245
996	0.52741	-0.316077	2.222444	-4.589647	4.069221	0.9999	0.3878	0.0849	0.1721	0.0803	0.2749	0.559
997	0.58514	0.015773	2.129843	-4.106358	4.326147	0.999986	0.3225	0.0886	0.1808	0.0864	0.3217	0.501
999	0.58587	-0.01186	2.124312	-4.15109	4.235295	1.000277	0.3256	0.0894	0.1833	0.0873	0.3144	0.5068
1001	0.68929	-1.385787	1.950447	-4.983007	2.587796	1.00006	0.5892	0.0923	0.1548	0.0491	0.1146	0.7677
1003	0.63887	-1.890628	2.21616	-6.085272	2.573525	0.999959	0.6637	0.0766	0.1203	0.0422	0.0972	0.8086
1004	0.52705	-0.294016	2.213075	-4.594928	4.099294	1.000071	0.3766	0.0916	0.1762	0.077	0.2786	0.5581
1007	0.60259	-2.423352	2.28455	-6.725959	2.186014	0.999941	0.7348	0.0652	0.0938	0.0363	0.0699	0.8563
1008	0.6399	-3.309117	2.23204	-7.551422	1.201113	1.000012	0.8534	0.0425	0.0557	0.0175	0.0309	0.9271
1009	0.66636	-3.217333	1.999934	-7.057483	0.855837	0.999964	0.8669	0.046	0.0509	0.0148	0.0214	0.9423
1014	0.7367	0.374268	1.760973	-2.837331	4.017225	0.999979	0.2235	0.0969	0.2234	0.1055	0.3507	0.4324
1015	0.72395	0.990688	1.767832	-2.257894	4.569845	0.999945	0.1282	0.0799	0.197	0.1116	0.4833	0.2981
1016	0.62481	0.278093	2.09212	-3.733855	4.447103	1.000351	0.2767	0.0872	0.1814	0.0909	0.3638	0.4548
1018	0.52723	-0.285412	2.221936	-4.629475	4.07393	0.999688	0.3726	0.0884	0.1836	0.077	0.2784	0.5581
1026	0.54137	-1.576432	2.321639	-6.087848	3.035109	0.999817	0.6015	0.0804	0.1339	0.0515	0.1327	0.7535
1027	0.53868	-1.552687	2.310879	-6.028073	3.066991	0.999974	0.5979	0.0772	0.1393	0.0533	0.1323	0.7496
1028	0.62516	0.28743	2.099464	-3.68526	4.49533	1.000197	0.2747	0.0892	0.1842	0.0885	0.3634	0.4573
1033	0.52577	-0.33129	2.206121	-4.538914	4.093109	0.999755	0.3878	0.0906	0.1676	0.0803	0.2737	0.5672
1039	0.52859	-0.289517	2.237146	-4.618966	4.203711	0.999798	0.3794	0.0862	0.1759	0.0764	0.2821	0.5542
1040	0.67112	-0.970616	2.010662	-4.711416	3.102209	0.999582	0.5059	0.098	0.1658	0.0656	0.1647	0.6927
1041	0.67272	-4.500788	1.561089	-7.553608	-1.371047	0.999891	0.9841	0.0085	0.0059	0.0008	0.0007	0.9961
1043	0.60092	-2.394566	2.25351	-6.76234	2.083932	1.000091	0.7362	0.0694	0.096	0.0304	0.068	0.8591
1044	0.58703	0.023253	2.137522	-4.123799	4.34103	1.000165	0.3209	0.0876	0.1848	0.0912	0.3155	0.5018
1047	0.68307	-0.724505	1.979909	-4.364982	3.33053	1.000533	0.4628	0.0988	0.1792	0.0721	0.1871	0.6577
1048	0.72239	0.325576	1.736973	-2.836274	4.011815	1.000152	0.2276	0.1015	0.232	0.1096	0.3293	0.4428
1059	0.52675	-0.325852	2.25106	-4.728931	4.072526	1.00014	0.3843	0.0852	0.1711	0.0787	0.2807	0.5573
1060	0.6904	0.418002	1.928303	-3.188371	4.479456	1.000489	0.2337	0.0944	0.2041	0.0964	0.3714	0.4279
1062	0.74379	0.799541	1.496925	-1.861337	3.963252	1.000411	0.107	0.0883	0.2487	0.1327	0.4233	0.3075
1068	0.68169	0.093513	1.998413	-3.663304	4.128497	1.000631	0.2981	0.0936	0.2018	0.0902	0.3163	0.4899
1071	0.66828	-1.017235	2.027863	-4.853072	3.099974	1.000384	0.5152	0.0939	0.167	0.0653	0.1586	0.698
1075	0.68033	-0.650868	1.978048	-4.372059	3.339267	1.000052	0.4402	0.1028	0.1825	0.0728	0.2017	0.641
1080	0.69223	-1.943494	1.900657	-5.470668	1.908865	1.000114	0.7025	0.0792	0.1113	0.0397	0.0673	0.844
1084	0.70804	-1.456748	1.542799	-4.258752	1.797223	0.999872	0.6422	0.1039	0.1464	0.0444	0.0631	0.8319
1087	0.65288	-2.54767	2.080094	-6.426147	1.667528	1.00029	0.7757	0.0621	0.0871	0.0283	0.0468	0.8899
1088	0.65192	-2.525738	2.119942	-6.603474	1.853705	0.999867	0.7688	0.0666	0.0867	0.0267	0.0512	0.8842
1089	0.68837	1.123618	1.966784	-2.548326	5.13283	1.00017	0.1387	0.0683	0.1796	0.0993	0.5141	0.2903
1101	0.59968	-1.123005	2.234639	-5.429133	3.26064	0.999918	0.5237	0.0917	0.1523	0.0607	0.1716	0.6943
1104	0.58616	0.07852	2.130848	-3.999564	4.307185	1.000149	0.3068	0.0898	0.1848	0.0903	0.3283	0.4896
1105	0.58777	0.018288	2.153133	-4.140959	4.307732	1.00002	0.3214	0.0908	0.1779	0.0882	0.3217	0.5003
1106	0.52464	-0.304723	2.224233	-4.612735	4.084514	0.999791	0.3839	0.0902	0.1702	0.0793	0.2764	0.5611
1107	0.63529	-1.86854	2.163257	-5.987371	2.450179	0.999927	0.6662	0.0739	0.1226	0.0437	0.0936	0.8052
1108	0.60224	-2.378675	2.251595	-6.625779	2.174112	1.000116	0.7346	0.0669	0.0941	0.0311	0.0733	0.8528
1109	0.7065	0.817682	1.842159	-2.543768	4.60288	1.00052	0.1618	0.08	0.2023	0.1115	0.4444	0.3414
1111	0.54434	-1.578121	2.355137	-6.156326	3.091182	0.999826	0.5953	0.0815	0.1352	0.0508	0.1372	0.7491
1113	0.64735	-3.780647	2.067002	-7.679583	0.480135	1.00031	0.9074	0.0322	0.0358	0.0108	0.0138	0.9614
1114	0.70613	-1.844351	1.655741	-4.852475	1.703751	0.999989	0.7127	0.0884	0.1175	0.0311	0.0503	0.8685
1117	0.66666	-1.01878	2.041874	-4.905523	3.080325	0.999889	0.5121	0.0961	0.1698	0.0613	0.1607	0.6976
1118	0.69589	-2.280078	1.770814	-5.476241	1.465172	1.00007	0.7736	0.0737	0.088	0.0246	0.0401	0.8992
1122	0.68534	-0.073368	2.012701	-3.829442	4.068354	1.000803	0.3312	0.0995	0.1894	0.0896	0.2903	0.5235
1124	0.60292	-2.39717	2.264157	-6.730665	2.075231	1.000259	0.7354	0.0626	0.0979	0.0349	0.0692	0.8517
1130	0.74997	1.453704	1.511243	-1.207856	4.682858	0.999863	0.0367	0.0536	0.1862	0.1269	0.5966	0.1687
1131	0.65462	-1.383045	2.068583	-5.31868	2.737572	1.000031	0.5817	0.0902	0.1487	0.0521	0.1273	0.7512
1134	0.68189	-0.720244	1.957981	-4.475424	3.314899	0.999831	0.4581	0.099	0.1846	0.0716	0.1867	0.6571
1136	0.63012	-0.742745	2.106929	-4.698402	3.534893	1.000136	0.4625	0.0934	0.174	0.067	0.2031	0.6462
1137	0.71013	1.626144	1.885152	-1.882942	5.504408	1.000769	0.0777	0.0499	0.1577	0.0931	0.6216	0.1986
1138	0.65208	-0.328542	2.048408	-4.303958	3.786093	0.999891	0.3776	0.0938	0.1924	0.0804	0.2558	0.5726
1140	0.65408	-0.348033	2.055732	-4.163313	3.869657	1.000207	0.3796	0.1025	0.1886	0.0789	0.2504	0.5754
1142	0.54032	-1.508027	2.304893	-5.969999	3.20293	1.000407	0.5947	0.0854	0.1303	0.0521	0.1375	0.7491
1143	0.70291	-1.536391	1.72742	-4.700639	2.032208	0.999767	0.6367	0.1013	0.1416	0.0446	0.0758	0.8213
1144	0.66268	0.822238	1.986363	-2.887477	4.836481	0.999748	0.179	0.0736	0.1921	0.099	0.4563	0.3436
1145	0.65211	-0.388469	2.065937	-4.33574	3.758607	1.000127	0.3948	0.0967	0.1865	0.0745	0.2475	0.5869
1146	0.65018	0.399704	2.05843	-3.531601	4.505218	0.999691	0.2537	0.0821	0.1896	0.0907	0.3839	0.4268
1147	0.62884	-0.704451	2.160764	-4.808634	3.640215	1.000471	0.4539	0.0892	0.1709	0.0714	0.2146	0.6317
1154	0.528	-0.361365	2.236544	-4.682419	4.089871	1.000251	0.3892	0.0937	0.1722	0.0767	0.2682	0.5682
1181	0.66926	-1.060109	2.042497	-4.917947	3.146231	0.999947	0.5208	0.096	0.1692	0.0586	0.1554	0.7088
1186	0.59848	-1.118509	2.231344	-5.368489	3.314832	1.000409	0.5288	0.0858	0.1541	0.0567	0.1746	0.6959
1187	0.72416	-0.502033	1.747731	-3.669068	3.177974	1.000264	0.4059	0.1202	0.2063	0.0817	0.1859	0.6269
1188	0.69429	-2.753435	1.529586	-5.584925	0.41149	1.000104	0.872	0.0518	0.0536	0.0101	0.0125	0.9585
1191	0.70448	0.844605	1.873713	-2.584921	4.655048	1.000069	0.1629	0.0799	0.2026	0.1043	0.4503	0.3355
1195	0.59828	-1.080151	2.207425	-5.325174	3.343964	0.99998	0.5185	0.0917	0.1563	0.0615	0.172	0.6932
1200	0.657	-1.488733	2.092822	-5.484757	2.714958	1.000547	0.6069	0.0872	0.1348	0.0498	0.1213	0.7669
1209	0.58707	0.035721	2.125462	-4.027966	4.23706	1.000342	0.3177	0.0865	0.1838	0.0834	0.3286	0.4979
1211	0.65089	-0.415315	2.063821	-4.291569	3.752014	0.999769	0.4001	0.0968	0.1841	0.0779	0.2411	0.5899
1230	0.63622	-1.820257	2.175035	-5.974045	2.555259	0.99994	0.6555	0.0774	0.1222	0.0442	0.1007	0.8014
1233	0.53906	-1.585796	2.321412	-6.187622	3.007012	1.00084	0.6049	0.0772	0.1335	0.0538	0.1306	0.7526
1235	0.58697	0.017974	2.160667	-4.136012	4.388181	1.000021	0.326	0.0875	0.1788	0.0851	0.3226	0.5045
1237	0.59594	-1.119929	2.217968	-5.412057	3.368337	1.000329	0.5272	0.0879	0.159	0.0598	0.1661	0.7005
1238	0.67948	0.204813	1.972121	-3.525463	4.152766	0.999912	0.2778	0.0901	0.1971	0.098	0.337	0.4664
1241	0.52375	-0.304357	2.232185	-4.608531	4.136755	0.999785	0.3808	0.0913	0.1739	0.0756	0.2784	0.5606
1244	0.70945	-1.368232	1.612152	-4.253277	2.011166	0.999985	0.614	0.1013	0.1575	0.0491	0.0781	0.8055
1258	0.72448	-0.401265	1.510012	-3.100216	2.775034	1.000357	0.3625	0.1359	0.2383	0.0875	0.1758	0.629
1259	0.59836	-1.118756	2.261219	-5.516306	3.389423	1.000076	0.527	0.0891	0.15	0.0612	0.1727	0.6919
1261	0.68688	-0.719905	2.13932	-4.894512	3.593656	1.000285	0.4599	0.0937	0.1636	0.0677	0.2151	0.6372
1262	0.66834	-1.037597	2.024427	-4.816959	3.086485	0.999787	0.5206	0.0949	0.1695	0.0586	0.1564	0.7069
1263	0.63223	-0.713403	2.122154	-4.772827	3.581259	1.000099	0.4483	0.0944	0.1818	0.0698	0.2057	0.6378
1266	0.52877	-0.296837	2.213768	-4.580346	4.030444	1.00007	0.379	0.0881	0.1724	0.085	0.2755	0.554
1267	0.60396	-2.37723	2.269403	-6.664473	2.201079	0.999913	0.733	0.0613	0.1022	0.0318	0.0717	0.8503
1269	0.60646	-2.382545	2.263861	-6.740453	2.143215	0.99996	0.7349	0.0608	0.0989	0.0335	0.0719	0.8495
1271	0.62185	0.27758	2.065499	-3.687455	4.422708	1.000015	0.27	0.0907	0.1909	0.094	0.3544	0.4534
1272	0.52582	-0.334647	2.222907	-4.634257	3.95467	0.999891	0.3854	0.0887	0.1694	0.0791	0.2774	0.5665
1278	0.65576	-1.400699	2.08634	-5.339212	2.807448	1.000547	0.5827	0.0839	0.1567	0.0516	0.1251	0.7512
1280	0.65369	-2.559418	2.138557	-6.52811	1.866443	1.000107	0.7802	0.0578	0.0814	0.0259	0.0547	0.8833
1281	0.5442	-1.566617	2.302233	-5.938719	3.014705	1.000553	0.6034	0.0785	0.1329	0.0514	0.1338	0.7522
1282	0.6685	-0.06909	2.003307	-3.79696	3.993974	0.999843	0.3248	0.1025	0.1926	0.0922	0.2879	0.5244
1286	0.69629	-1.931515	1.320246	-4.28811	0.858174	0.999964	0.7713	0.0901	0.0973	0.021	0.0203	0.9208
1289	0.71943	0.135348	1.780579	-3.141813	3.802197	0.999813	0.2703	0.1026	0.22	0.1067	0.3004	0.4852
1290	0.65683	-1.398591	2.090256	-5.38604	2.861568	1.00005	0.588	0.0869	0.1459	0.0529	0.1263	0.7534
1291	0.70956	0.181825	1.875988	-3.294328	4.052161	1.000001	0.2691	0.1028	0.2104	0.1009	0.3168	0.4771
1292	0.67241	-4.9702	1.584028	-8.070714	-1.750441	1.00011	0.9915	0.0047	0.0034	0.0003	0.0001	0.9986
1294	0.73961	2.128758	1.729124	-1.034308	5.663458	1.00004	0.0265	0.0284	0.1211	0.0879	0.7361	0.1036
1295	0.65488	-0.43115	2.081417	-4.391371	3.779946	0.999984	0.3995	0.0959	0.1854	0.0762	0.243	0.5938
1296	0.633	-0.015689	2.142755	-4.150629	4.246958	0.999785	0.3278	0.0893	0.1816	0.0841	0.3172	0.5092
1297	0.69364	-1.585214	1.809061	-4.89991	2.159874	1.000272	0.6419	0.0932	0.1377	0.0438	0.0834	0.8114
1298	0.67863	0.159644	1.998805	-3.674715	4.186459	1.000559	0.2864	0.0908	0.1985	0.094	0.3303	0.4741
1300	0.71395	0.002292	1.786201	-3.237247	3.77526	1.00001	0.3002	0.1074	0.2198	0.0965	0.2761	0.5183
1302	0.71013	-1.066788	1.701585	-4.114813	2.496218	0.999788	0.5389	0.1103	0.1764	0.0619	0.1125	0.747
1303	0.69952	-1.834043	1.767899	-5.033701	1.892475	1.000181	0.6955	0.0886	0.1175	0.035	0.0634	0.8515
1306	0.71817	-0.751736	1.508161	-3.477446	2.413331	1.000408	0.4542	0.1327	0.2169	0.0727	0.1235	0.7037
1307	0.71444	-3.163624	1.761509	-6.417611	0.562712	0.999915	0.8913	0.0395	0.0417	0.0116	0.0159	0.9571
1308	0.72312	-0.041714	1.500023	-2.7428	3.119446	1.000746	0.2699	0.1283	0.2609	0.1059	0.235	0.534
1310	0.68914	-0.432799	1.981761	-4.132016	3.54561	1.000292	0.3996	0.1002	0.1849	0.0829	0.2324	0.5963
1311	0.61	-1.362393	2.30049	-5.850057	3.172779	0.999843	0.5704	0.0806	0.1372	0.0571	0.1547	0.7235
1314	0.63619	-1.864722	2.194849	-6.020944	2.578575	1.000313	0.6632	0.0735	0.1226	0.0442	0.0965	0.8045
1315	0.58694	0.030495	2.161899	-4.198819	4.296004	1.000034	0.3186	0.0887	0.1835	0.0869	0.3223	0.5006
1316	0.59906	-1.07753	2.228309	-5.414194	3.373368	0.999727	0.5205	0.0862	0.158	0.0616	0.1737	0.6887
1325	0.53076	-0.405374	2.265085	-4.766683	4.07585	1.000414	0.4023	0.0901	0.1652	0.0742	0.2682	0.5791
1326	0.58724	0.036917	2.117858	-4.006757	4.300514	1.000018	0.317	0.0875	0.1932	0.084	0.3183	0.5009
1327	0.53847	-1.580216	2.347665	-6.120622	3.086261	0.999768	0.6026	0.0745	0.1349	0.0489	0.1391	0.7475
1337	0.5368	-1.556625	2.318623	-6.010283	3.054408	1.000006	0.597	0.0821	0.1339	0.0497	0.1373	0.7519
1345	0.5241	-0.321596	2.217737	-4.659565	4.050125	0.999682	0.3854	0.0884	0.1745	0.0784	0.2733	0.5621
1347	0.52638	-0.317433	2.212225	-4.574886	3.999176	1.000039	0.3827	0.0869	0.1779	0.0809	0.2716	0.5562
1352	0.6578	-4.428653	1.992916	-8.179164	-0.336264	0.999767	0.953	0.018	0.0176	0.0039	0.0075	0.982
1353	0.67088	-0.125256	2.004549	-3.870012	3.963554	0.999999	0.3395	0.094	0.198	0.0891	0.2794	0.5359
1355	0.53878	-1.554996	2.308688	-6.003105	3.036835	0.999964	0.5945	0.0827	0.1407	0.0498	0.1323	0.751
1356	0.68025	-0.711891	1.99268	-4.443138	3.335548	1.000259	0.4503	0.1036	0.1859	0.072	0.1882	0.6551
1357	0.65115	-0.446618	2.088446	-4.374045	3.774935	1.000019	0.4075	0.0938	0.185	0.0743	0.2394	0.597
1358	0.59923	-1.14789	2.225092	-5.414558	3.218788	0.99992	0.5318	0.0832	0.1554	0.0578	0.1718	0.6977
1359	0.68885	-0.392748	1.915092	-4.058966	3.519805	0.999767	0.3831	0.1002	0.2026	0.0838	0.2303	0.5922
1360	0.70408	0.047402	1.893235	-3.480541	3.925465	0.99996	0.3024	0.0967	0.21	0.0937	0.2972	0.4979
1362	0.72918	1.112047	1.74223	-2.109056	4.754571	0.999887	0.1072	0.0706	0.1971	0.1133	0.5118	0.2661
1363	0.52277	-0.302363	2.22069	-4.645122	4.129211	1.000073	0.3784	0.0908	0.1755	0.0793	0.276	0.5576
1366	0.59759	-1.098679	2.205215	-5.278595	3.256117	1.000426	0.5235	0.0884	0.1554	0.0618	0.1709	0.6932
1368	0.66908	-1.020327	2.051122	-4.877159	3.144784	0.999864	0.5171	0.092	0.1663	0.0655	0.1591	0.7005
1369	0.52714	-0.330189	2.23903	-4.64188	4.008253	1.000059	0.3856	0.0868	0.1738	0.0769	0.2769	0.5583
1371	0.69043	0.354164	1.972273	-3.327574	4.381692	1.000896	0.2524	0.0904	0.201	0.0995	0.3567	0.4425
1374	0.65601	-1.401064	2.095006	-5.324771	2.846437	1.000172	0.5895	0.0856	0.1422	0.0542	0.1285	0.7547
1376	0.70279	-0.86353	1.892533	-4.339591	3.028644	1.000017	0.4852	0.1062	0.1825	0.0636	0.1625	0.6908
1378	0.6875	-2.301057	1.325479	-4.738763	0.551057	1.00003	0.8402	0.0736	0.0599	0.0116	0.0147	0.9529
1380	0.68759	-1.264063	1.975328	-4.905284	2.797411	1.000471	0.567	0.0934	0.1581	0.0552	0.1263	0.7473
1384	0.64925	0.544149	2.044657	-3.341354	4.689515	0.999817	0.2312	0.0797	0.1891	0.1	0.4	0.4025
1387	0.634	-1.796661	2.179851	-5.90243	2.600486	0.999828	0.6452	0.0817	0.1258	0.0478	0.0995	0.7956
1388	0.67865	0.931731	1.981332	-2.751233	4.988788	1.000258	0.1642	0.077	0.1851	0.0958	0.4779	0.3291
1390	0.59729	-1.136137	2.191911	-5.303822	3.281238	0.999868	0.5303	0.0916	0.15	0.061	0.1671	0.7021
1394	0.58794	0.01185	2.142416	-4.111226	4.290718	1.000034	0.3221	0.0904	0.1757	0.0914	0.3204	0.5004
1395	0.65424	-1.387391	2.097921	-5.318941	2.949428	1.000058	0.5885	0.0874	0.1423	0.0538	0.128	0.7515
1398	0.5952	-0.179894	2.214401	-4.401918	4.251397	1.000151	0.3639	0.0841	0.1763	0.0804	0.2953	0.5336
1400	0.73798	2.464577	1.746806	-0.794471	6.075383	1.000447	0.0177	0.0191	0.0881	0.0746	0.8005	0.0736
1401	0.58618	0.027637	2.135308	-4.042586	4.318983	0.999868	0.3205	0.0919	0.186	0.0852	0.3164	0.5055
1404	0.52542	-0.272158	2.206936	-4.509603	4.145937	1.00048	0.3805	0.0849	0.1718	0.0841	0.2787	0.5534
1407	0.52763	-0.292644	2.221624	-4.578093	4.193602	1.00001	0.3747	0.0925	0.1788	0.0793	0.2747	0.5599
1408	0.58726	0.010093	2.152705	-4.088113	4.301337	0.999653	0.3213	0.0907	0.185	0.0825	0.3205	0.5015
1410	0.52599	-0.3047	2.207763	-4.615563	4.003579	1.00006	0.3794	0.0885	0.1762	0.079	0.2769	0.5574
1413	0.52405	-0.337301	2.266482	-4.733194	4.073604	0.999814	0.3829	0.0861	0.1785	0.0767	0.2758	0.5613
1414	0.64715	0.540321	2.046623	-3.341639	4.681832	0.999873	0.2313	0.078	0.1965	0.0937	0.4005	0.4012
1417	0.68463	-0.685912	1.969016	-4.429413	3.267099	1.000049	0.4519	0.0983	0.1791	0.0734	0.1973	0.647
1419	0.5977	-1.069217	2.183527	-5.152098	3.303846	1.000016	0.5211	0.0859	0.1574	0.0614	0.1742	0.6903
1420	0.52678	-0.297011	2.198186	-4.649091	4.002088	0.999846	0.3743	0.0886	0.1771	0.0859	0.2741	0.5519
1421	0.53715	-1.527889	2.306074	-6.056322	2.974383	0.999911	0.5911	0.0777	0.1413	0.0529	0.137	0.7442
1427	0.60666	-1.357842	2.285251	-5.771077	3.151155	0.99991	0.5635	0.0824	0.1461	0.0555	0.1525	0.7207
1429	0.6541	-1.441257	2.101678	-5.374463	2.802364	1.000257	0.5928	0.087	0.1457	0.0522	0.1223	0.7576
1431	0.52778	-0.332876	2.226356	-4.610799	4.097537	0.999637	0.3877	0.087	0.1707	0.0819	0.2727	0.5641
1434	0.53964	-1.580249	2.317049	-6.06153	3.070726	0.999922	0.6036	0.0799	0.1344	0.0495	0.1326	0.7525
1435	0.66696	-2.059761	2.017815	-5.84181	2.113819	0.999953	0.7106	0.0749	0.1107	0.0334	0.0704	0.848
1436	0.67981	-0.762066	2.021161	-4.539054	3.270201	0.99989	0.4624	0.0984	0.1757	0.0734	0.1901	0.6567
1437	0.62931	-0.706336	2.147884	-4.827853	3.626876	1.000007	0.4533	0.0954	0.1701	0.0724	0.2088	0.6356
1439	0.74343	2.699347	1.720811	-0.459489	6.283168	1.000538	0.0108	0.013	0.0715	0.0673	0.8374	0.0505
1440	0.59639	-1.0591	2.210634	-5.247966	3.370999	0.999983	0.5151	0.0895	0.1566	0.0615	0.1773	0.6845
1441	0.71043	-0.981235	1.601842	-3.874927	2.41075	1.00013	0.517	0.118	0.1901	0.0614	0.1135	0.7421
1446	0.6673	-0.057764	2.021314	-3.944812	4.0472	1.000395	0.328	0.0957	0.1968	0.0882	0.2913	0.5229
1447	0.62142	0.297617	2.079878	-3.699129	4.431117	1.000222	0.2737	0.0805	0.1901	0.0921	0.3636	0.4468
1448	0.65104	-0.377539	2.058522	-4.255807	3.771067	0.999917	0.3902	0.0952	0.1821	0.0819	0.2506	0.5794
1455	0.52588	-0.364096	2.229929	-4.669217	4.100604	0.99967	0.3911	0.0887	0.1725	0.0812	0.2665	0.5706
1457	0.66986	-5.070867	1.702129	-8.364899	-1.611588	0.99995	0.9884	0.0057	0.0043	0.0009	0.0007	0.9971
1462	0.71381	-0.952925	1.40973	-3.523298	2.005779	1.00111	0.5069	0.1365	0.2053	0.0625	0.0888	0.7583
1472	0.70992	1.584821	1.876861	-1.946549	5.35279	1.000071	0.0804	0.0499	0.1572	0.1032	0.6093	0.2002
1475	0.60569	-2.424324	2.275667	-6.719285	2.162322	0.999764	0.7405	0.0657	0.091	0.0307	0.0721	0.8574
1476	0.52425	-0.324911	2.239961	-4.68372	4.110029	1.00023	0.3805	0.0863	0.1835	0.0769	0.2728	0.5619
1486	0.60813	-1.378327	2.29308	-5.934654	3.071054	1.00001	0.5639	0.0838	0.1461	0.0559	0.1503	0.7267
1487	0.62313	0.262143	2.065569	-3.686892	4.438863	1.000188	0.2704	0.0921	0.1941	0.0947	0.3487	0.4606
1490	0.52485	-0.3142	2.21163	-4.636188	4.023127	0.9998	0.3819	0.0927	0.1715	0.0794	0.2745	0.5588
1491	0.52934	-0.356499	2.2218	-4.644945	3.999962	1.000261	0.3904	0.0838	0.1703	0.0795	0.276	0.5612
1493	0.53971	-1.558593	2.326171	-6.008657	3.060043	0.999606	0.597	0.0807	0.1334	0.052	0.1369	0.7492
1495	0.59653	-1.078076	2.226682	-5.325531	3.429007	0.999712	0.5251	0.0886	0.1482	0.0639	0.1742	0.6881
1497	0.68069	-0.697279	1.995172	-4.420079	3.402073	1.000186	0.4517	0.1009	0.178	0.0727	0.1967	0.6459
1501	0.59713	-1.107507	2.184006	-5.315442	3.259859	1.000272	0.5256	0.091	0.1494	0.062	0.172	0.7004
1506	0.66936	-0.967627	2.022058	-4.774739	3.170273	0.999908	0.5023	0.0966	0.1694	0.0678	0.1639	0.6867
1510	0.60385	-2.386967	2.278223	-6.7885	2.261548	1.000012	0.7373	0.063	0.0977	0.0288	0.0732	0.854
1511	0.70927	0.273199	1.86127	-3.172907	4.110088	1.000307	0.2511	0.0964	0.2188	0.0994	0.3343	0.4589
1522	0.60464	-2.301231	2.253965	-6.679831	2.189439	1.000085	0.723	0.0692	0.1002	0.0345	0.0731	0.8497
1523	0.60302	-2.309063	2.256083	-6.682161	2.225752	0.999993	0.7227	0.0661	0.1025	0.0361	0.0726	0.8433
1525	0.60146	-2.344538	2.248064	-6.68752	2.209536	0.999807	0.7343	0.0674	0.095	0.0293	0.074	0.8553
1528	0.52791	-0.357402	2.215051	-4.733445	3.979938	0.999731	0.3871	0.0858	0.1787	0.0779	0.2705	0.5645
1534	0.62294	0.257332	2.0682	-3.702023	4.318488	0.99986	0.2749	0.0853	0.189	0.0908	0.36	0.4576
1535	0.60231	-2.39488	2.295118	-6.737018	2.142914	0.999831	0.7326	0.0656	0.0937	0.0337	0.0744	0.8512
1539	0.70144	1.463394	1.848587	-2.009738	5.183862	1.000484	0.0884	0.0542	0.1683	0.0998	0.5893	0.2211
1543	0.6543	-2.540476	2.109546	-6.575735	1.769468	1.00012	0.7739	0.0629	0.0865	0.0259	0.0508	0.8827
1544	0.70073	0.615053	1.912245	-2.986289	4.540578	0.999898	0.2004	0.0861	0.1998	0.1075	0.4062	0.3808
1549	0.63063	-0.71314	2.135832	-4.788223	3.59315	1.000213	0.4534	0.0944	0.1726	0.0701	0.2095	0.6381
1551	0.65431	-1.358389	2.081198	-5.227978	2.963233	0.999893	0.5812	0.0894	0.1463	0.0525	0.1306	0.7529
1553	0.6271	-0.683063	2.112124	-4.744229	3.566937	0.999898	0.449	0.097	0.1725	0.0705	0.211	0.634
1555	0.65517	-1.36341	2.078229	-5.311279	2.861117	1.000168	0.5778	0.0907	0.1481	0.0546	0.1288	0.7514
1558	0.69884	0.763967	1.991273	-3.026591	4.803764	1.000057	0.189	0.0795	0.188	0.0978	0.4457	0.3618
1559	0.62984	-0.684011	2.10392	-4.749143	3.479092	0.999935	0.4457	0.0965	0.1746	0.0726	0.2106	0.6363
1565	0.68379	-2.940581	1.336836	-5.379565	-0.150142	0.999845	0.9216	0.038	0.032	0.0054	0.003	0.9803
1571	0.68652	1.089047	1.922365	-2.531249	5.027613	0.999654	0.1376	0.0683	0.1835	0.1025	0.5081	0.2912
1573	0.68852	0.422093	1.947878	-3.228599	4.383759	0.999848	0.2361	0.0935	0.1995	0.0963	0.3746	0.4321
1576	0.69638	0.576679	1.892743	-2.941065	4.441637	1.000645	0.2054	0.0871	0.2025	0.1102	0.3948	0.3873
1580	0.72287	-0.057878	1.700924	-3.176534	3.504477	1.000395	0.3	0.1154	0.2256	0.0996	0.2594	0.5353
1581	0.59945	-1.098682	2.207876	-5.390629	3.273446	0.999768	0.5242	0.0899	0.1505	0.0619	0.1735	0.6926
1582	0.69631	-1.031549	1.883993	-4.523106	2.824944	1.000083	0.5231	0.1024	0.1702	0.0636	0.1407	0.7194
1583	0.62818	-0.695413	2.133542	-4.781277	3.661584	1.000018	0.4537	0.0965	0.1656	0.0707	0.2135	0.6365
1584	0.67006	-1.029665	2.050941	-4.938845	3.124535	1.000063	0.5208	0.0877	0.1684	0.0644	0.1587	0.6981
1586	0.70255	1.554159	1.860643	-1.870576	5.331356	1.000458	0.0789	0.0542	0.1653	0.0967	0.6049	0.2062
1588	0.63227	-1.850364	2.183928	-5.937467	2.650191	1.000041	0.6676	0.0689	0.1213	0.0442	0.098	0.8026
1589	0.68095	-1.700325	1.996041	-5.36291	2.45038	1.000145	0.6507	0.0801	0.1324	0.0436	0.0932	0.8097
1591	0.67053	-0.059005	2.031386	-3.880854	4.007879	1.000067	0.332	0.0926	0.1923	0.0899	0.2932	0.524
1592	0.52357	-0.327671	2.205285	-4.579674	4.134326	1.000325	0.3872	0.09	0.1758	0.0773	0.2697	0.5687
1593	0.66781	-1.093324	2.027931	-4.917738	3.013602	1.000227	0.5298	0.0977	0.1619	0.057	0.1536	0.7129
1594	0.62491	-0.688155	2.132918	-4.715052	3.709614	1.000178	0.4553	0.0907	0.1704	0.0713	0.2123	0.637
1595	0.64745	0.575372	2.024895	-3.219848	4.700621	0.999958	0.2197	0.0841	0.1907	0.0937	0.4118	0.3959
1600	0.59412	-1.036973	2.208271	-5.254153	3.353861	1.000407	0.5144	0.0867	0.1546	0.062	0.1823	0.6875
1601	0.63002	-0.711271	2.139847	-4.791991	3.612278	0.999909	0.4528	0.094	0.1701	0.0748	0.2083	0.635
1604	0.6904	0.380688	1.915458	-3.171831	4.262275	1.000041	0.2382	0.0955	0.2064	0.0964	0.3635	0.4345
1605	0.54011	-1.533951	2.318361	-5.994443	2.987217	1.000256	0.592	0.0801	0.1356	0.0517	0.1406	0.7456
1607	0.54072	-1.542751	2.338717	-6.138743	3.125561	1.000244	0.5982	0.0785	0.1344	0.0496	0.1393	0.7482
1608	0.63439	-1.782397	2.160122	-5.874141	2.701515	1.000887	0.6504	0.0804	0.1266	0.0432	0.0994	0.8016
1609	0.64976	0.537058	2.020527	-3.283499	4.564263	0.99991	0.2311	0.0787	0.1881	0.0985	0.4036	0.3995
1610	0.67876	0.177218	1.97385	-3.525408	4.205235	0.999811	0.2823	0.0949	0.2016	0.0928	0.3284	0.4757
1611	0.53683	-1.544334	2.340386	-6.09994	3.008386	0.999929	0.5948	0.0771	0.134	0.0537	0.1404	0.7437
1615	0.5877	0.013638	2.140114	-4.051788	4.269038	1.000054	0.3189	0.0919	0.1867	0.0848	0.3177	0.5013
1616	0.59501	-1.080575	2.234479	-5.397338	3.471762	1.000196	0.5248	0.0848	0.154	0.0613	0.1751	0.6917
1618	0.53918	-1.546817	2.310448	-6.008962	3.008118	0.999818	0.5977	0.0819	0.1303	0.0512	0.1389	0.7496
1621	0.69393	-1.034625	1.882032	-4.525612	2.817527	1.000083	0.5201	0.1072	0.168	0.0644	0.1403	0.7168
1627	0.68208	0.178172	1.974419	-3.466722	4.243273	1.000152	0.2798	0.093	0.2058	0.0955	0.3259	0.4763
1628	0.53924	-1.508639	2.281323	-5.873911	3.043742	0.999923	0.5944	0.079	0.1389	0.049	0.1387	0.7489
1629	0.65706	-1.439409	2.081301	-5.387298	2.714322	0.999912	0.5887	0.0885	0.1513	0.0507	0.1208	0.7595
1630	0.66881	-2.077742	2.036048	-5.874815	2.066014	0.999843	0.7112	0.0755	0.105	0.0372	0.0711	0.8461
1634	0.53756	-1.548309	2.315247	-5.967028	3.111793	1.000212	0.5936	0.0842	0.1395	0.0511	0.1316	0.7529
1636	0.72657	0.695147	1.820817	-2.640123	4.427104	0.999759	0.1802	0.0833	0.2051	0.1101	0.4213	0.3631
1638	0.66659	-0.073701	1.995556	-3.930105	3.88569	1.000739	0.3301	0.0961	0.1911	0.0906	0.2921	0.5245
1639	0.54048	-1.562996	2.312555	-6.00252	3.050486	1.000201	0.5993	0.0805	0.1344	0.0508	0.135	0.7509
1642	0.53817	-1.554048	2.318158	-6.082536	3.029721	0.999769	0.5974	0.081	0.1349	0.0494	0.1373	0.7522
1644	0.66518	-2.09103	2.001358	-5.905008	2.015	0.999973	0.7151	0.077	0.1075	0.0317	0.0687	0.855
1649	0.52685	-0.329404	2.255876	-4.810931	4.073216	0.999968	0.3823	0.0879	0.1743	0.0812	0.2743	0.56
1650	0.59709	-1.086454	2.221585	-5.343541	3.358761	0.999794	0.5247	0.0865	0.1506	0.0635	0.1747	0.689
1653	0.52459	-0.308985	2.224508	-4.650934	4.019677	1.000391	0.3816	0.0857	0.1719	0.0792	0.2816	0.5532
1655	0.53712	-1.553225	2.308922	-5.964744	3.021446	0.999924	0.5945	0.0827	0.1399	0.0526	0.1303	0.7541
1660	0.62057	0.310473	2.0738	-3.661995	4.509668	1.000149	0.2644	0.0885	0.1903	0.0918	0.365	0.4466
1662	0.70645	0.747715	1.886611	-2.72101	4.59919	1.000108	0.1785	0.0832	0.2005	0.102	0.4358	0.357
1665	0.53736	-1.559314	2.336391	-6.12615	3.045529	1.000306	0.6002	0.0808	0.1271	0.0493	0.1426	0.7488
1666	0.52638	-0.337541	2.194823	-4.628774	4.026716	1.000091	0.3851	0.0865	0.1764	0.0834	0.2686	0.5591
1669	0.63472	-1.825308	2.191719	-6.025148	2.660428	1.000095	0.6556	0.0796	0.1178	0.045	0.102	0.8015
1674	0.53793	-1.568143	2.335219	-6.081125	3.119029	0.999607	0.6044	0.0769	0.1324	0.0504	0.1359	0.7509
1675	0.52373	-0.341113	2.229853	-4.678557	4.024175	0.9997	0.3829	0.0947	0.1695	0.0776	0.2753	0.5627
1676	0.68737	1.163491	1.880578	-2.356802	4.923144	0.999843	0.1261	0.0669	0.1742	0.105	0.5278	0.2727
1677	0.62349	0.278293	2.066584	-3.722883	4.364999	1.00001	0.2669	0.0848	0.1925	0.0972	0.3586	0.448
1687	0.69848	0.573615	1.916391	-3.039506	4.514594	0.999756	0.2085	0.0882	0.2047	0.1006	0.398	0.3923
1690	0.60265	-2.332095	2.271169	-6.66471	2.184448	0.999911	0.7279	0.0652	0.0972	0.0344	0.0753	0.8451
1716	0.59599	-1.102391	2.225028	-5.313096	3.302699	0.999622	0.5236	0.0875	0.1546	0.0609	0.1734	0.6913
1717	0.5288	-0.302149	2.229127	-4.636374	4.049478	1.000001	0.3766	0.0901	0.1768	0.0796	0.2769	0.5553
1719	0.53054	-0.337573	2.237668	-4.688755	4.099536	0.999748	0.3805	0.0888	0.1806	0.0781	0.272	0.5612
1723	0.58444	0.059683	2.126539	-4.017704	4.395601	1.000119	0.3111	0.0927	0.1916	0.0847	0.3199	0.5015
1725	0.65637	-1.39943	2.128865	-5.451931	2.976256	0.999704	0.5801	0.0925	0.1478	0.0538	0.1258	0.7536
1727	0.71579	0.346546	1.840693	-3.040161	4.142357	0.999996	0.2402	0.0976	0.209	0.1016	0.3516	0.4435
1728	0.63533	-1.839805	2.21066	-5.947098	2.667696	0.999882	0.6593	0.0766	0.1227	0.0408	0.1006	0.8003
1729	0.62511	0.285059	2.068858	-3.702463	4.39913	0.999655	0.2664	0.0923	0.1918	0.0922	0.3573	0.4521
1731	0.62679	0.243913	2.111575	-3.787148	4.481079	1.000087	0.2823	0.0891	0.1873	0.0868	0.3545	0.4616
1733	0.5239	-0.289681	2.214696	-4.480581	4.100051	0.999933	0.378	0.0914	0.1744	0.0796	0.2766	0.5553
1734	0.53846	-1.562212	2.321341	-6.102793	3.064645	0.999804	0.5975	0.0793	0.1407	0.048	0.1345	0.7519
1737	0.71265	-1.429055	2.139512	-5.416877	2.874632	0.999792	0.5882	0.0838	0.1396	0.0569	0.1315	0.7478
1738	0.5986	-1.10073	2.212107	-5.347326	3.397999	1.000135	0.5265	0.087	0.1578	0.0584	0.1703	0.6985
1739	0.59648	-1.036088	2.22867	-5.340225	3.428749	1.000308	0.5154	0.086	0.1583	0.0596	0.1807	0.6874
1742	0.67594	0.996003	1.96987	-2.693588	4.992902	1.000166	0.1519	0.0703	0.1881	0.1036	0.4861	0.3115
1743	0.60254	-2.396433	2.269278	-6.713902	2.099755	0.999772	0.7336	0.066	0.1011	0.0271	0.0722	0.8571
1748	0.59883	-0.3314	2.225765	-4.579841	4.125139	1.000354	0.3862	0.0846	0.1765	0.0774	0.2753	0.5619
1757	0.6984	-2.21765	1.579836	-5.064657	1.13603	1.000102	0.7896	0.0722	0.0863	0.0225	0.0294	0.9139
1758	0.71817	0.6984	1.803808	-2.630146	4.356527	0.999949	0.1767	0.0855	0.212	0.1066	0.4192	0.3597
1760	0.59993	-2.348427	2.253934	-6.641036	2.184904	1.000236	0.7314	0.0645	0.101	0.0316	0.0715	0.8527
1761	0.59892	-1.085597	2.210161	-5.294986	3.361254	1.000167	0.5237	0.0848	0.1576	0.0642	0.1697	0.6919
1762	0.62773	0.258166	2.116851	-3.727412	4.491186	0.999946	0.2811	0.0846	0.1873	0.0916	0.3554	0.4578
1767	0.69811	-1.348336	1.217397	-3.560867	1.205366	0.999889	0.6359	0.1282	0.1669	0.0355	0.0335	0.8608
1770	0.67704	-1.435524	1.013381	-3.275118	0.724073	1.000436	0.6876	0.1403	0.1345	0.0231	0.0145	0.9146
1773	0.6898	-2.795696	1.986394	-6.539126	1.353178	1.000157	0.8218	0.054	0.0714	0.0191	0.0337	0.918
1776	0.64926	0.512449	2.029446	-3.2762	4.638697	0.999806	0.2327	0.0851	0.1883	0.0994	0.3945	0.4135
1777	0.66868	-0.158895	2.041065	-4.034421	3.999118	0.999984	0.347	0.0973	0.1877	0.0847	0.2833	0.5406
1778	0.65282	-0.34814	2.089999	-4.274949	3.896767	0.999938	0.3888	0.0964	0.1835	0.0825	0.2488	0.581
1780	0.54713	-1.641736	2.346315	-6.261568	3.036029	1.000152	0.6074	0.0832	0.1323	0.0496	0.1275	0.7627
1783	0.58917	-0.001808	2.160737	-4.107708	4.34154	0.999882	0.3221	0.0899	0.1921	0.0814	0.3145	0.5134
1787	0.52754	-0.297726	2.237324	-4.564915	4.115919	1.000388	0.3824	0.0836	0.1747	0.0834	0.2759	0.5557
1789	0.52423	-0.304894	2.236487	-4.551478	4.230829	0.999922	0.3832	0.0873	0.1747	0.0793	0.2755	0.5594
1791	0.63058	-0.691165	2.135985	-4.77195	3.577151	1.000073	0.4475	0.0971	0.1738	0.0713	0.2103	0.6347
1793	0.67403	-2.674796	1.944658	-6.328814	1.318637	1.000031	0.8109	0.0612	0.0733	0.02	0.0346	0.9161
1794	0.65016	0.537233	2.055238	-3.320448	4.679155	1.000003	0.2337	0.0794	0.1868	0.0941	0.406	0.4046
1795	0.59771	-0.323923	2.222058	-4.613133	4.103082	1.000059	0.3844	0.0882	0.1769	0.0727	0.2778	0.5628
1797	0.66123	-0.631796	2.10979	-4.613077	3.606318	0.999791	0.4431	0.0929	0.1723	0.072	0.2197	0.6283
1798	0.59552	-1.071333	2.192308	-5.322581	3.246409	0.999759	0.5198	0.0851	0.1571	0.0665	0.1715	0.6897
1801	0.67198	-1.111923	2.031337	-4.935044	2.982546	0.999917	0.5302	0.0926	0.1667	0.0633	0.1472	0.7126
1802	0.63042	-0.724766	2.134	-4.751846	3.664674	0.99976	0.4632	0.0941	0.1686	0.0647	0.2094	0.646
1803	0.58495	0.01522	2.123902	-4.053044	4.294888	1.000244	0.3178	0.0893	0.191	0.0917	0.3102	0.5049
1804	0.68273	0.11755	1.964501	-3.589798	4.171675	0.999995	0.2899	0.0942	0.2073	0.0908	0.3178	0.4883
1805	0.53885	-1.551012	2.285742	-5.992641	2.930238	1.0002	0.5973	0.0792	0.1402	0.0484	0.1349	0.7527
1806	0.66561	-3.249756	2.010077	-7.078212	0.813026	0.999608	0.8664	0.0426	0.0568	0.013	0.0212	0.9425
1807	0.68864	-0.417425	1.966953	-4.103433	3.60485	1.000317	0.3989	0.1009	0.1857	0.0811	0.2334	0.5987
1808	0.52549	-0.328458	2.254379	-4.643362	4.134056	1.000067	0.3923	0.0863	0.1666	0.0775	0.2773	0.5607
1810	0.53863	-1.552828	2.316583	-6.030955	3.05621	0.999897	0.6015	0.0802	0.1277	0.0535	0.1371	0.7507
1811	0.73656	0.879492	1.646963	-2.091114	4.335826	0.999742	0.1253	0.082	0.2214	0.119	0.4523	0.3097
1813	0.52855	-0.368934	2.260747	-4.802293	4.065598	1.000338	0.3878	0.0887	0.1748	0.0786	0.2701	0.5636
1814	0.62867	-0.715901	2.142251	-4.845998	3.645792	1.000351	0.4547	0.0909	0.1767	0.0727	0.205	0.6344
1820	0.66488	-0.069694	2.021834	-3.938444	3.976737	1.000021	0.3266	0.1016	0.1928	0.086	0.293	0.5266
1823	0.68564	0.574485	2.016882	-3.235577	4.690141	1.000104	0.2226	0.0805	0.1911	0.095	0.4108	0.3984
1824	0.73109	1.132495	1.832045	-2.233591	4.959669	1.001445	0.1191	0.0687	0.1888	0.1079	0.5155	0.2756
1825	0.71239	-0.258807	1.83369	-3.612525	3.59415	1.000268	0.356	0.1061	0.2088	0.0888	0.2403	0.5731
1827	0.53342	-0.481944	2.291574	-4.937482	4.003596	1.000353	0.4134	0.0839	0.1671	0.076	0.2596	0.5828
1828	0.69969	-1.455617	1.259163	-3.812334	1.134159	1.000009	0.6591	0.1231	0.1519	0.0341	0.0318	0.8765
1829	0.71206	-1.122407	1.693889	-4.201856	2.32229	0.999732	0.5463	0.1117	0.1713	0.0624	0.1083	0.7549
1830	0.69865	-0.169764	1.91139	-3.707886	3.804973	0.999737	0.3426	0.1025	0.2071	0.0878	0.26	0.5522
1833	0.58884	-0.000727	2.144515	-4.05738	4.260069	1.000242	0.3223	0.0915	0.1869	0.0858	0.3135	0.5049
1834	0.68862	-2.886539	1.740323	-6.095542	0.755703	1.000118	0.8601	0.0518	0.0548	0.0139	0.0194	0.948
1836	0.67179	-1.016757	2.000426	-4.796934	3.073709	0.999954	0.5106	0.0959	0.1729	0.0634	0.1572	0.7035
1838	0.59561	-1.073327	2.218322	-5.372147	3.416717	0.999787	0.517	0.0876	0.1598	0.0636	0.172	0.6888
1842	0.67751	0.186689	1.983458	-3.528396	4.253949	0.999762	0.2811	0.0937	0.197	0.0962	0.332	0.4762
1846	0.52445	-0.330769	2.230351	-4.707342	4.060667	0.999977	0.3841	0.0862	0.1744	0.0837	0.2716	0.5577
1847	0.59668	-1.133502	2.231795	-5.367113	3.313749	1.000329	0.5316	0.087	0.1479	0.0618	0.1717	0.6962
1848	0.60391	-2.39622	2.262438	-6.690198	2.186836	1.00056	0.7373	0.0607	0.0987	0.0333	0.07	0.8549
1849	0.53986	-1.554403	2.285297	-6.033082	3.030253	1.000601	0.599	0.0819	0.1351	0.0526	0.1314	0.7527
1850	0.66937	-0.205161	2.035116	-4.067901	3.903387	1.000121	0.3541	0.0955	0.195	0.0861	0.2693	0.5487
1854	0.58553	-0.021285	2.149682	-4.134327	4.351613	0.999822	0.3284	0.0909	0.1896	0.0792	0.3119	0.5123
1855	0.53809	-1.537408	2.28095	-5.957894	2.951752	0.999937	0.5966	0.0797	0.1372	0.0541	0.1324	0.7509
1869	0.67822	0.922522	1.958344	-2.80856	4.894894	1.000391	0.1613	0.0753	0.1846	0.1057	0.4731	0.3221
1870	0.63078	-0.76815	2.133077	-4.853263	3.593556	1.00038	0.463	0.0902	0.1793	0.0672	0.2003	0.6461
1874	0.62346	0.318701	2.082893	-3.70739	4.482945	0.999894	0.2658	0.0841	0.1903	0.0946	0.3652	0.4413
1877	0.73322	1.771015	1.767523	-1.502304	5.352046	0.999867	0.0508	0.0429	0.147	0.1027	0.6566	0.156
1880	0.59587	-1.078505	2.197897	-5.273894	3.309553	0.999883	0.5219	0.0873	0.1545	0.065	0.1713	0.6889
1889	0.66631	0.714979	1.956062	-2.929075	4.666248	1.000175	0.1927	0.0807	0.1939	0.098	0.4347	0.3669
1891	0.67026	-2.67746	1.904767	-6.258046	1.239391	0.999921	0.8157	0.0564	0.0737	0.021	0.0332	0.915
1892	0.64961	-0.34696	2.056765	-4.189904	3.838173	0.999722	0.3848	0.096	0.1851	0.0785	0.2556	0.5786
1894	0.59646	-1.048284	2.236205	-5.346584	3.424409	1.000312	0.5147	0.0891	0.1568	0.0592	0.1802	0.6838
1901	0.63007	-0.715697	2.14926	-4.894009	3.628064	0.999957	0.448	0.0951	0.1733	0.0782	0.2054	0.6326
1903	0.59808	-1.065211	2.237256	-5.327547	3.56269	1.00035	0.5202	0.093	0.1524	0.0593	0.1751	0.6963
1906	0.71283	0.579604	1.90742	-2.936671	4.555437	1.000135	0.2055	0.0876	0.207	0.1039	0.396	0.3947
1908	0.52625	-0.323668	2.221581	-4.654128	4.060854	1.000181	0.3794	0.0892	0.181	0.076	0.2744	0.5597
1910	0.60499	-2.367499	2.281877	-6.727023	2.295897	1.000002	0.7309	0.0651	0.0992	0.0347	0.0701	0.8496
1911	0.66841	-1.026372	2.028546	-4.878805	3.241593	0.999871	0.5189	0.0995	0.1644	0.061	0.1562	0.7037
1917	0.62771	0.269744	2.111521	-3.741953	4.414637	0.999902	0.2811	0.0854	0.1834	0.0881	0.362	0.4555
1936	0.72347	2.058489	1.816764	-1.31258	5.768714	1.000037	0.0366	0.0345	0.1268	0.0884	0.7137	0.1254
1938	0.52623	-0.316304	2.21642	-4.601241	4.064991	1	0.3836	0.0853	0.1767	0.0794	0.275	0.5622
1939	0.68728	-1.338183	1.949293	-4.955755	2.748968	0.999689	0.5867	0.0937	0.1495	0.0541	0.116	0.7582
1942	0.59554	-1.10462	2.180816	-5.33317	3.228294	0.999682	0.5208	0.0875	0.1597	0.0649	0.1671	0.693
1950	0.71568	-0.854517	1.591148	-3.783674	2.520389	1.000177	0.4822	0.1265	0.2019	0.0636	0.1258	0.7246
1951	0.74496	1.439054	1.618491	-1.49367	4.840099	0.999975	0.0579	0.0535	0.1773	0.1207	0.5906	0.1883
1953	0.70873	-0.8621	1.264197	-3.144278	1.81705	0.999811	0.4703	0.1604	0.2312	0.0622	0.0759	0.7639
1954	0.6713	-0.076749	2.019468	-3.79912	4.057843	0.999898	0.3341	0.0914	0.2002	0.0893	0.285	0.5275
1956	0.71925	0.596477	1.810315	-2.747328	4.254762	1.000158	0.1935	0.0907	0.2031	0.1084	0.4043	0.3818
1958	0.52637	-0.314536	2.206524	-4.540161	4.031858	0.999879	0.3813	0.0913	0.1756	0.077	0.2748	0.5632
1961	0.58573	0.028573	2.153247	-4.132701	4.384934	1.000033	0.3158	0.092	0.1867	0.0879	0.3176	0.4998
1962	0.66455	-0.025367	2.001841	-3.714045	3.989952	1.000384	0.3229	0.0967	0.1988	0.0817	0.2999	0.5193
1969	0.60271	-2.415014	2.26639	-6.725501	2.065585	0.999899	0.7311	0.0711	0.0921	0.0339	0.0718	0.8484
1978	0.53788	-1.565319	2.34033	-6.06	3.122628	0.999918	0.599	0.0807	0.1335	0.0505	0.1363	0.7491
1981	0.68413	-2.229126	1.926853	-5.854339	1.730083	1.000088	0.7501	0.071	0.0948	0.0315	0.0526	0.8791
1982	0.53877	-1.593766	2.323511	-6.086455	3.058049	0.999773	0.6039	0.0826	0.1319	0.0498	0.1318	0.7546
1983	0.52463	-0.30458	2.206798	-4.578475	4.028345	0.999925	0.3813	0.0824	0.1859	0.0751	0.2753	0.5576
1990	0.63343	-0.699983	2.128147	-4.756195	3.521163	0.999894	0.451	0.0919	0.1725	0.0733	0.2113	0.6336
1991	0.52508	-0.330479	2.205008	-4.664639	4.003233	0.999873	0.3797	0.0887	0.1795	0.0794	0.2727	0.5667
1992	0.67852	0.204093	1.968623	-3.522008	4.270538	1.000108	0.2779	0.0913	0.1986	0.0983	0.3339	0.468
1995	0.69756	1.306511	1.888743	-2.205526	5.229842	1.000086	0.1088	0.0594	0.1749	0.105	0.5519	0.2471
1999	0.59673	-1.088043	2.191921	-5.335821	3.266266	0.999717	0.525	0.0893	0.153	0.0599	0.1728	0.6971
2001	0.58552	0.001755	2.116697	-4.075068	4.231605	0.99956	0.3224	0.0867	0.187	0.0908	0.3131	0.5025
2004	0.5967	-1.080682	2.213477	-5.315042	3.404713	1.000079	0.5192	0.094	0.1546	0.0589	0.1733	0.6941
2005	0.66847	-0.067981	2.061211	-3.984166	4.06309	1.001072	0.3353	0.0893	0.1909	0.0899	0.2946	0.52
2009	0.65619	-1.392042	2.122666	-5.414481	2.92935	0.999985	0.5883	0.0877	0.1417	0.0505	0.1318	0.7523
2013	0.62899	-0.724196	2.134561	-4.787981	3.570602	1.000059	0.4626	0.0865	0.1692	0.0724	0.2093	0.6355
2015	0.68187	-2.904832	1.276182	-5.232899	-0.231866	1.000123	0.9248	0.0374	0.0305	0.005	0.0023	0.9827
2021	0.52416	-0.337721	2.234821	-4.647035	4.120352	0.999695	0.3883	0.0878	0.1733	0.0776	0.273	0.5647
2022	0.62351	0.254779	2.104562	-3.849004	4.453287	0.999634	0.277	0.0865	0.1855	0.0919	0.3591	0.4549
2027	0.63357	-3.06242	2.172405	-7.122638	1.332262	1.000109	0.8292	0.0472	0.0685	0.0203	0.0348	0.9148
2028	0.68818	-0.442189	1.939372	-3.985491	3.51743	1.00043	0.4021	0.0998	0.1918	0.0797	0.2266	0.6014
2030	0.52664	-0.304946	2.226368	-4.615672	4.120185	1.000476	0.382	0.0812	0.1781	0.0818	0.2769	0.5563
2033	0.65799	-0.553937	2.087322	-4.56082	3.604969	1.000112	0.422	0.0968	0.1762	0.0739	0.2311	0.6092
2035	0.52516	-0.297362	2.208562	-4.582817	4.180003	0.999671	0.3707	0.0926	0.1885	0.0774	0.2708	0.5566
2037	0.59858	-1.007296	2.228962	-5.233153	3.447285	1.000156	0.505	0.0921	0.1544	0.0638	0.1847	0.6795
2040	0.54094	-1.568332	2.321364	-6.084726	2.9885	0.999961	0.5986	0.0821	0.1316	0.0519	0.1358	0.7509
2041	0.68838	-0.383345	1.93554	-3.977468	3.613203	1.000019	0.3902	0.1025	0.195	0.0796	0.2327	0.5936
2042	0.67068	-0.113144	2.039103	-3.93026	4.100359	0.999978	0.3433	0.0982	0.19	0.0829	0.2856	0.5381
2043	0.54054	-1.556552	2.310821	-5.988019	3.047235	1.000577	0.5969	0.0813	0.1331	0.0524	0.1363	0.7508
2044	0.65258	-0.376583	2.076931	-4.308898	3.860871	1.000248	0.3882	0.0984	0.1859	0.0772	0.2503	0.5772
2045	0.63131	-0.717032	2.154874	-4.802915	3.651243	0.999764	0.46	0.0879	0.1687	0.0718	0.2116	0.6328
2046	0.69386	-0.980012	1.903154	-4.477656	2.968288	1.000422	0.5103	0.1016	0.1756	0.0668	0.1457	0.7078
2047	0.52503	-0.337188	2.23191	-4.755599	4.082079	1.0001	0.379	0.089	0.1796	0.0835	0.2689	0.5616
2048	0.60376	-2.35781	2.242791	-6.579068	2.078896	1.000477	0.7293	0.0662	0.1018	0.0318	0.0709	0.8539
2049	0.52406	-0.265705	2.221514	-4.524608	4.088231	0.999992	0.3779	0.0883	0.1708	0.0829	0.2801	0.5512
2050	0.6009	-2.333333	2.260299	-6.599408	2.185412	1.000199	0.7242	0.0713	0.0961	0.0361	0.0723	0.849
2051	0.65112	-0.407198	2.07153	-4.345665	3.749088	0.99999	0.3963	0.0968	0.1812	0.0782	0.2475	0.5848
2052	0.65582	-1.374017	2.115637	-5.319261	2.924381	1.000471	0.5821	0.0892	0.1422	0.057	0.1295	0.7476
2053	0.69059	-0.410343	1.96382	-4.072337	3.585117	1.000044	0.3951	0.0975	0.1942	0.0849	0.2283	0.5932
2054	0.6039	-2.387713	2.246773	-6.735269	2.101378	0.999686	0.7364	0.065	0.0972	0.0336	0.0678	0.8518
2055	0.65559	-0.425507	2.06375	-4.371258	3.695573	1.000189	0.397	0.0984	0.1828	0.0797	0.2421	0.5897
2056	0.52444	-0.293492	2.234597	-4.613488	4.082361	1.000292	0.3813	0.0866	0.173	0.0767	0.2824	0.554
2057	0.67405	-1.075556	2.06612	-4.950384	3.141882	0.999975	0.5232	0.093	0.1632	0.0645	0.1561	0.7049
2058	0.69016	-2.424734	1.780377	-5.758122	1.377303	0.999959	0.7961	0.0663	0.0792	0.0218	0.0366	0.9114
2060	0.67122	-0.999888	2.033249	-4.776674	3.181798	0.999714	0.518	0.095	0.1608	0.0669	0.1593	0.7009
2064	0.67072	-1.0612	2.043597	-4.858157	3.071292	1.001162	0.5222	0.0974	0.1638	0.0615	0.1551	0.7056
2065	0.58949	-0.079971	2.156481	-4.17911	4.222914	1.000609	0.3369	0.0911	0.1842	0.0857	0.3021	0.522
2066	0.52754	-0.367254	2.254843	-4.803867	4.051083	1.000202	0.3902	0.0911	0.1713	0.0791	0.2683	0.5649
2068	0.59699	-1.096293	2.227678	-5.360421	3.355473	0.999722	0.5259	0.0868	0.1498	0.0649	0.1726	0.6948
2069	0.60346	-2.352171	2.255082	-6.651781	2.170915	0.999971	0.7301	0.068	0.0957	0.0338	0.0724	0.8488
2070	0.63049	-0.716956	2.152139	-4.857817	3.603066	0.999908	0.4578	0.0903	0.1705	0.0703	0.2111	0.6375
2071	0.69588	1.343699	1.89182	-2.265166	5.163135	1.000434	0.1028	0.0587	0.1748	0.1074	0.5563	0.2444
2072	0.68933	-1.869614	1.868526	-5.326237	2.069782	1.000075	0.6957	0.083	0.1175	0.0318	0.072	0.8472
2073	0.70767	0.304481	1.84937	-3.140416	4.060378	1.000547	0.2486	0.0952	0.2105	0.1024	0.3433	0.4478
2077	0.5269	-0.35679	2.239678	-4.685829	4.135458	0.999821	0.3885	0.0864	0.1747	0.0814	0.269	0.5655
2081	0.65302	-0.360532	2.045933	-4.209389	3.704779	1.000345	0.3829	0.0954	0.1863	0.0833	0.2521	0.5755
2099	0.62302	0.309724	2.109796	-3.719902	4.575755	1.000328	0.2701	0.0851	0.1908	0.0883	0.3657	0.4492
2101	0.53894	-1.4854	2.333409	-6.036579	3.048452	0.999976	0.5796	0.0871	0.1311	0.0586	0.1436	0.7343
2103	0.63199	-0.67226	2.147223	-4.737005	3.578391	1.000406	0.4435	0.0936	0.1698	0.0757	0.2174	0.6332
2108	0.58447	0.048222	2.149192	-4.140006	4.252576	1.000167	0.3152	0.0881	0.1824	0.0887	0.3256	0.494
2109	0.53904	-1.564536	2.296836	-5.951067	3.065719	0.99957	0.6061	0.0765	0.1306	0.0529	0.1339	0.7523
2110	0.60026	-1.124562	2.221164	-5.38207	3.257063	1.000122	0.5262	0.0852	0.1585	0.0596	0.1705	0.6966
2113	0.52589	-0.336007	2.204139	-4.536569	3.99138	0.999865	0.3829	0.0912	0.1738	0.0782	0.2739	0.5605
2114	0.54013	-1.58016	2.307569	-6.05071	2.980806	0.999842	0.6046	0.0811	0.1326	0.0495	0.1322	0.755
2115	0.53809	-1.583083	2.303998	-6.073704	3.019735	1.000219	0.6032	0.0781	0.1347	0.0542	0.1298	0.7528
2116	0.65023	0.516965	2.036743	-3.401275	4.567323	1.000026	0.2285	0.0867	0.1855	0.0995	0.3998	0.4056
2118	0.6685	-1.038129	2.038401	-4.812853	3.012151	0.999945	0.5226	0.0937	0.1566	0.0652	0.1619	0.6978
2119	0.58735	0.021685	2.113532	-4.053599	4.245225	1.000173	0.3165	0.0869	0.1927	0.0849	0.319	0.499
2120	0.62857	-0.674012	2.134641	-4.760917	3.641004	1.000235	0.4464	0.0917	0.1742	0.0754	0.2123	0.6298
2121	0.70317	-1.817759	1.474782	-4.544365	1.295902	0.999924	0.7253	0.0991	0.1092	0.0294	0.037	0.8862
2122	0.65472	-2.552337	2.100798	-6.461189	1.86246	1.000372	0.7795	0.0588	0.0833	0.0256	0.0528	0.8883
2123	0.52588	-0.321938	2.2006	-4.596066	4.034572	0.999876	0.3795	0.0911	0.1783	0.0774	0.2737	0.5624
2124	0.68886	0.409436	1.918977	-3.260317	4.337952	1.000006	0.2329	0.0949	0.1975	0.1036	0.3711	0.4241
2128	0.6644	-0.008381	2.13486	-4.089737	4.248752	1.000094	0.3254	0.0843	0.1924	0.0861	0.3118	0.5068
2134	0.70083	-0.731867	1.864576	-4.099175	3.176259	0.999978	0.4633	0.1064	0.1868	0.0665	0.177	0.671
2137	0.59659	-1.093401	2.208799	-5.263979	3.367741	1.000168	0.5243	0.0863	0.1619	0.0601	0.1674	0.6929
2138	0.58531	0.048395	2.160244	-4.147318	4.356472	1.000071	0.3182	0.0895	0.1747	0.0893	0.3283	0.495
2139	0.68711	0.427134	1.935467	-3.202907	4.392784	0.999856	0.2351	0.0901	0.2016	0.0998	0.3734	0.4255
2146	0.53472	-1.545518	2.312539	-5.991678	3.076278	0.999965	0.5979	0.0807	0.1355	0.0535	0.1324	0.7516
2150	0.65358	-0.386114	2.079649	-4.375831	3.803688	0.999871	0.3896	0.097	0.186	0.0812	0.2462	0.581
2151	0.53006	-0.402966	2.254172	-4.755602	4.044294	0.999881	0.3986	0.0875	0.1678	0.0793	0.2668	0.5714
2152	0.67122	-0.101334	2.035804	-3.860464	4.03426	1.000145	0.3369	0.0963	0.1922	0.0894	0.2852	0.5311
2153	0.7314	0.416104	1.664882	-2.714235	3.922865	0.999733	0.2001	0.0998	0.2372	0.1168	0.3461	0.4164
2160	0.65303	-0.351007	2.085354	-4.26052	3.833263	1.000025	0.384	0.0936	0.1867	0.0801	0.2556	0.572
2161	0.69335	0.629479	1.910785	-2.935472	4.512607	1.000302	0.2009	0.0849	0.1955	0.1074	0.4113	0.3824
2162	0.68666	-2.900158	1.747542	-6.178134	0.693428	1.000236	0.8627	0.0483	0.0581	0.013	0.0179	0.9476
2165	0.67309	-1.111123	2.062796	-4.963575	3.11425	1.000272	0.5312	0.0966	0.1591	0.0587	0.1544	0.7116
2166	0.6535	-0.363964	2.099448	-4.363405	3.922138	0.999966	0.3853	0.0959	0.1844	0.0797	0.2547	0.5775
2168	0.53665	-1.561438	2.342822	-6.075803	3.142154	0.999944	0.601	0.0816	0.1295	0.0483	0.1396	0.753
2169	0.65419	-0.42784	2.051884	-4.310032	3.754982	1.000205	0.3936	0.1045	0.1884	0.0792	0.2343	0.5977
2172	0.52505	-0.370887	2.229462	-4.712473	4.040352	1.000124	0.3914	0.0872	0.1735	0.0779	0.27	0.5707
2173	0.52587	-0.308134	2.202896	-4.55194	4.139162	0.999801	0.3824	0.09	0.1712	0.082	0.2744	0.5601
2175	0.72317	-0.568044	1.612113	-3.495642	2.900627	1.000485	0.4142	0.1274	0.2195	0.0777	0.1612	0.6584
2176	0.67886	0.208576	1.986265	-3.544086	4.229203	0.999802	0.2751	0.0878	0.2056	0.0951	0.3364	0.4636
2177	0.68096	-1.753209	1.995615	-5.44392	2.402019	0.999982	0.6606	0.0801	0.1291	0.0427	0.0875	0.8098
2178	0.63875	-0.857589	2.186627	-4.937514	3.558765	1.00033	0.4871	0.0892	0.1588	0.064	0.2009	0.6597
2180	0.66209	0.768655	2.007045	-2.954558	4.868449	1.000021	0.1905	0.0759	0.1948	0.0992	0.4396	0.3615
2181	0.54246	-1.548283	2.307893	-6.03468	3.029425	0.99986	0.5922	0.0822	0.1409	0.0506	0.1341	0.7515
2184	0.6533	-0.306791	2.052136	-4.202726	3.780966	1.000613	0.3731	0.0933	0.1921	0.0824	0.2591	0.5657
2185	0.66853	0.533415	2.048389	-3.400473	4.681222	0.999844	0.2307	0.0835	0.1886	0.0935	0.4037	0.4051
2188	0.69027	0.418557	1.93673	-3.246108	4.535165	1.000263	0.238	0.0879	0.2009	0.1012	0.372	0.4266
2189	0.68244	-0.746643	1.987221	-4.460764	3.262694	1.000202	0.4637	0.0998	0.1741	0.0723	0.1901	0.6501
2192	0.64574	0.498029	2.025863	-3.430787	4.556816	1.000043	0.2333	0.0798	0.1943	0.0985	0.3941	0.4124
2193	0.59203	-0.039213	2.167364	-4.191742	4.339441	0.999669	0.3379	0.0852	0.1776	0.0842	0.3151	0.5064
2194	0.73649	1.201545	1.674497	-1.904789	4.652903	0.999886	0.0888	0.0654	0.1959	0.118	0.5319	0.2408
2195	0.72981	0.909822	1.194413	-1.212198	3.495909	1.000634	0.0417	0.0693	0.2729	0.1792	0.4369	0.2263
2196	0.66384	-2.832458	1.050952	-4.774585	-0.638668	1.000269	0.953	0.028	0.0167	0.0015	0.0008	0.9926
2199	0.71812	-0.599079	1.6573	-3.652576	2.886471	1.000156	0.416	0.1248	0.2175	0.079	0.1627	0.6559
2200	0.66765	-2.083914	1.975729	-5.783769	1.966607	1.000071	0.7134	0.0796	0.1089	0.0354	0.0627	0.8556
2201	0.69877	-1.521293	1.866875	-4.966944	2.40425	1.000141	0.6277	0.097	0.1393	0.0445	0.0915	0.8028
2203	0.58628	0.042958	2.133864	-4.063499	4.291667	0.99992	0.3182	0.0875	0.1796	0.0868	0.3279	0.4991
2204	0.69164	-1.51739	1.830562	-4.870697	2.382969	1.000194	0.6274	0.0958	0.1393	0.0492	0.0883	0.7994
2205	0.62046	0.288134	2.105787	-3.751895	4.488397	0.999792	0.2732	0.0854	0.1908	0.0905	0.3601	0.4522
2206	0.69139	-0.947177	1.891229	-4.448354	2.957549	1.000168	0.5027	0.1088	0.167	0.067	0.1545	0.7046
2208	0.72122	0.800937	1.789407	-2.478591	4.445816	1.000583	0.1587	0.0824	0.2078	0.1076	0.4435	0.3408
2213	0.59456	-1.070821	2.197598	-5.242693	3.330323	0.999661	0.5201	0.086	0.1613	0.0595	0.1731	0.6941
2219	0.70543	0.794616	1.887856	-2.700011	4.723515	1.000071	0.1709	0.0803	0.2022	0.105	0.4416	0.3495
2220	0.64969	0.530058	2.034356	-3.383173	4.627279	0.999896	0.2298	0.0792	0.1963	0.0952	0.3995	0.404
2241	0.59808	-1.074564	2.215711	-5.327266	3.323308	0.999894	0.5221	0.0853	0.1551	0.0614	0.1761	0.6896
2242	0.6353	-1.846618	2.168862	-5.883873	2.61325	1.000499	0.6611	0.0774	0.123	0.0441	0.0944	0.808
2243	0.75324	2.473712	1.642467	-0.528138	5.901556	0.999788	0.0107	0.0155	0.0812	0.0759	0.8167	0.0551
2244	0.66654	-1.023727	2.024127	-4.796995	3.116861	0.999803	0.5186	0.0932	0.1682	0.0625	0.1575	0.702
2248	0.62899	-0.736129	2.134298	-4.823166	3.59171	1.000407	0.4566	0.0996	0.1695	0.0686	0.2057	0.644
2249	0.52581	-0.323525	2.253978	-4.663061	4.032482	0.999707	0.3864	0.0868	0.1665	0.0788	0.2815	0.5573
2250	0.62935	-0.674566	2.14771	-4.755409	3.557775	0.999868	0.4493	0.0911	0.1684	0.0729	0.2183	0.6241
2251	0.65506	-1.38019	2.06864	-5.237531	2.809492	0.999953	0.579	0.094	0.1501	0.0499	0.127	0.752
2252	0.53782	-1.552361	2.310731	-5.99379	2.977387	1.00006	0.6012	0.0803	0.1283	0.0505	0.1397	0.7476
2259	0.53565	-1.538299	2.296087	-5.989603	3.03447	0.999865	0.596	0.0781	0.1381	0.0504	0.1374	0.7485
2261	0.59622	-1.066066	2.222479	-5.301173	3.339341	0.999993	0.5177	0.0878	0.1552	0.0658	0.1735	0.6878
2262	0.71168	1.592021	1.848639	-1.859036	5.341309	1.000477	0.0752	0.052	0.161	0.0986	0.6132	0.1976
2263	0.53928	-1.527876	2.316586	-6.044466	3.043386	0.999802	0.592	0.0791	0.1354	0.0532	0.1403	0.7422
2264	0.69979	-1.23805	1.93366	-4.805552	2.787853	1.000177	0.5607	0.0966	0.1585	0.0598	0.1244	0.7482
2266	0.66969	-1.008711	2.021749	-4.855514	3.090736	0.999876	0.516	0.0941	0.1639	0.0647	0.1613	0.6992
2267	0.68438	-2.923684	1.859146	-6.341965	0.937579	1.000125	0.8511	0.0508	0.0585	0.0165	0.0231	0.9359
2268	0.59058	0.025247	2.155317	-4.131151	4.318366	1.000697	0.3178	0.0863	0.1884	0.0907	0.3168	0.4982
2272	0.52501	-0.286048	2.204975	-4.548913	4.169755	1.000144	0.3738	0.0931	0.1759	0.0814	0.2758	0.5588
2275	0.59751	-1.107437	2.226223	-5.300048	3.339157	0.999774	0.53	0.0825	0.1516	0.0581	0.1778	0.6948
2286	0.59856	-1.105445	2.229857	-5.367146	3.324746	1.000232	0.5296	0.0836	0.1528	0.0622	0.1718	0.6924
2288	0.63583	-1.836733	2.160577	-5.962481	2.519545	1.000064	0.6613	0.0775	0.1206	0.045	0.0956	0.8075
2290	0.64232	0.568034	2.033398	-3.306409	4.650621	1.000026	0.2241	0.0875	0.1799	0.0972	0.4113	0.3995
2294	0.53025	-0.413057	2.239535	-4.862508	4.007453	1.000053	0.3979	0.0886	0.1752	0.0769	0.2614	0.5713
2299	0.6878	1.131769	1.936397	-2.470325	4.985767	1.000036	0.1372	0.0682	0.1736	0.1025	0.5185	0.2865
2302	0.52832	-0.335803	2.256625	-4.730188	4.183939	0.999812	0.3852	0.0887	0.1729	0.078	0.2752	0.5611
2305	0.7236	0.325714	1.739298	-2.933082	3.933363	1.000443	0.229	0.0949	0.2344	0.106	0.3357	0.4395
2314	0.69135	0.351045	1.931775	-3.289259	4.297776	1.00015	0.2491	0.0935	0.2046	0.0949	0.3579	0.4432
2318	0.71209	1.002365	1.839369	-2.458786	4.744331	0.999838	0.1404	0.0679	0.1969	0.1075	0.4873	0.2975
2319	0.53903	-1.572114	2.324595	-6.043678	3.007206	0.999916	0.6025	0.0779	0.1329	0.0517	0.135	0.7502
2321	0.67534	0.999026	1.924194	-2.710668	4.889774	1.000171	0.1484	0.0682	0.1891	0.1013	0.493	0.3033
2322	0.68943	-2.471861	1.804001	-5.803459	1.33385	0.999835	0.7984	0.0639	0.0787	0.0234	0.0356	0.9114
2324	0.72946	1.564835	1.768802	-1.724871	5.207291	1.00036	0.0687	0.0492	0.1651	0.1058	0.6112	0.1912
2326	0.68875	-1.347076	1.934396	-4.947337	2.740419	0.999955	0.586	0.0969	0.1512	0.0519	0.114	0.7682
2327	0.67445	-2.288682	2.076593	-6.180574	1.93974	0.999927	0.741	0.0677	0.0992	0.032	0.0601	0.8647
2329	0.62772	-0.65121	2.142041	-4.761398	3.667489	1.000437	0.4448	0.0929	0.1709	0.0729	0.2185	0.6261
2330	0.62256	0.248034	2.109377	-3.780961	4.599241	1.000079	0.2824	0.0855	0.1876	0.0952	0.3493	0.463
2335	0.67148	-2.715542	1.979489	-6.39989	1.389699	1.000088	0.811	0.0596	0.071	0.0223	0.0361	0.9124
2339	0.58672	0.040462	2.14588	-4.092156	4.359444	1.000098	0.3193	0.0856	0.1866	0.0887	0.3198	0.4988
2346	0.58879	0.011819	2.130654	-4.034384	4.232232	0.999967	0.3241	0.0941	0.1815	0.0814	0.3189	0.5077
2348	0.58498	0.060689	2.135209	-4.013565	4.339223	0.999784	0.3158	0.0862	0.1903	0.0819	0.3258	0.4993
2350	0.52492	-0.280656	2.22262	-4.548178	4.130765	0.999788	0.3742	0.0897	0.1806	0.0768	0.2787	0.5549
2352	0.64653	0.570259	2.047058	-3.272093	4.748962	0.999846	0.2292	0.0809	0.1844	0.0967	0.4088	0.4024
2356	0.52615	-0.305633	2.216707	-4.605148	4.084244	1.000065	0.3787	0.0836	0.1818	0.0801	0.2758	0.5539
2357	0.68836	-2.455106	1.796282	-5.817362	1.321158	0.999822	0.7982	0.0662	0.0791	0.0222	0.0343	0.91
2358	0.58673	0.040622	2.126601	-4.090813	4.326409	1.000454	0.3114	0.0907	0.1878	0.087	0.3231	0.4957
2359	0.62757	-0.677693	2.126121	-4.762846	3.671391	0.99978	0.4526	0.0933	0.1687	0.0727	0.2127	0.6363
2395	0.68412	0.060256	2.008324	-3.662134	4.164931	1.000104	0.306	0.094	0.1991	0.0898	0.3111	0.5004
2444	0.65169	-0.366756	2.104102	-4.283447	3.946227	0.999814	0.3907	0.0949	0.1885	0.0764	0.2495	0.5798
2487	0.53867	-1.562724	2.300889	-6.0484	3.001668	1.000042	0.6011	0.0806	0.1299	0.0541	0.1343	0.7539
2488	0.59441	-0.134769	2.165078	-4.339325	4.209989	1.000199	0.3489	0.0877	0.183	0.0851	0.2953	0.5254
2492	0.73576	-0.64245	1.998691	-4.407926	3.531807	1.000128	0.4438	0.1025	0.1782	0.0725	0.203	0.6405
2515	0.72594	1.543551	1.779831	-1.71306	5.214201	0.999999	0.0685	0.0518	0.1716	0.1064	0.6017	0.1954
2516	0.52746	-0.33635	2.230278	-4.609893	4.11152	0.99975	0.3842	0.0882	0.1765	0.0776	0.2735	0.5589
2517	0.6972	-0.129886	1.90869	-3.679085	3.796052	0.99998	0.3382	0.0968	0.2056	0.0864	0.273	0.5387
2519	0.60407	-2.454185	2.262042	-6.738287	2.037052	0.999738	0.7407	0.063	0.0987	0.0333	0.0643	0.8585
2520	0.53794	-1.558754	2.287153	-6.00664	2.941843	1.000106	0.5998	0.0849	0.1306	0.0543	0.1304	0.7577
2521	0.64787	0.52092	2.051427	-3.399561	4.698497	0.99979	0.2286	0.0894	0.1847	0.0965	0.4008	0.4088
2523	0.64967	0.566479	2.038405	-3.307442	4.730476	0.99989	0.22	0.0859	0.192	0.0942	0.4079	0.4009
2524	0.69024	-1.398403	1.923363	-4.97911	2.549792	1.000077	0.5983	0.094	0.1463	0.0522	0.1092	0.7733
2525	0.69466	-2.900168	1.637735	-5.934078	0.527201	0.999984	0.878	0.0454	0.0505	0.0119	0.0142	0.9555
2527	0.68126	-3.348053	1.757687	-6.683088	0.213648	0.999955	0.9073	0.037	0.0367	0.0085	0.0105	0.9666
2528	0.72673	0.500963	1.728536	-2.677608	4.069536	1.000948	0.1954	0.093	0.23	0.1089	0.3727	0.4018
2533	0.71461	-0.066511	1.805734	-3.355936	3.675098	0.999893	0.3143	0.1052	0.217	0.0965	0.267	0.5299
2537	0.58831	-0.003187	2.171945	-4.225315	4.393012	1.000149	0.3272	0.0867	0.1825	0.0867	0.3169	0.503
2538	0.58639	0.019463	2.161737	-4.087487	4.263277	0.999702	0.3264	0.0926	0.1714	0.0834	0.3262	0.5027
2542	0.58448	0.010939	2.125333	-4.087984	4.24637	0.99983	0.3191	0.0907	0.1877	0.0854	0.3171	0.5061
2548	0.71929	-0.41531	1.667792	-3.436148	3.15865	1.000014	0.3774	0.1255	0.2222	0.0874	0.1875	0.6175
2549	0.62017	0.311256	2.074007	-3.722281	4.483606	1.000125	0.2653	0.0874	0.1902	0.0917	0.3654	0.4467
2557	0.54078	-1.546241	2.31043	-6.028942	3.002482	0.999935	0.5923	0.0847	0.1368	0.0519	0.1343	0.7512
2559	0.65496	-0.437674	2.077144	-4.421254	3.681278	0.999733	0.4001	0.0859	0.1861	0.0851	0.2428	0.5775
2566	0.64822	0.578856	2.03215	-3.35667	4.689173	0.999995	0.219	0.0834	0.1927	0.0974	0.4075	0.3974
2567	0.52494	-0.301731	2.229844	-4.643766	4.10211	0.999845	0.3765	0.0902	0.1782	0.0757	0.2794	0.5613
2568	0.59703	-1.094905	2.225066	-5.332845	3.35658	0.999898	0.5247	0.0867	0.1567	0.061	0.1709	0.693
2569	0.65029	-0.364191	2.075688	-4.277393	3.806293	0.999845	0.3877	0.0973	0.1811	0.0798	0.2541	0.5783
2570	0.65527	-1.430364	2.093106	-5.438696	2.804185	0.999723	0.5905	0.0899	0.1434	0.0543	0.1219	0.7564
2571	0.62942	-0.668228	2.132191	-4.737613	3.650616	0.999791	0.4482	0.0936	0.1764	0.07	0.2118	0.628
2572	0.52715	-0.328857	2.208004	-4.611546	4.007385	1.000071	0.3863	0.0918	0.1739	0.0745	0.2735	0.5635
2581	0.6331	-3.106907	2.197159	-7.266825	1.371403	1.000314	0.829	0.0496	0.0687	0.0179	0.0348	0.921
2582	0.52463	-0.307244	2.252065	-4.745366	4.138682	1.000205	0.3824	0.0821	0.177	0.085	0.2735	0.5542
2585	0.53826	-1.584183	2.305798	-6.037136	2.895212	0.999683	0.6036	0.0811	0.13	0.05	0.1353	0.7543
2587	0.59722	-1.063225	2.208844	-5.283255	3.447881	0.999986	0.5213	0.0828	0.158	0.0638	0.1741	0.6873
2588	0.63079	-0.693739	2.153423	-4.784093	3.671929	0.99989	0.4516	0.0925	0.1709	0.0714	0.2136	0.6316
2589	0.53818	-1.598172	2.293859	-6.088168	2.956315	1.000121	0.6098	0.0817	0.1274	0.05	0.1311	0.7618
2590	0.60476	-2.358078	2.261498	-6.801608	2.066671	1.000238	0.7269	0.0672	0.1034	0.0338	0.0687	0.8513
2592	0.65333	-0.332974	2.064838	-4.200391	3.851229	0.999918	0.3804	0.0937	0.1882	0.0808	0.2569	0.574
2593	0.58354	0.038414	2.123667	-4.001381	4.24266	0.999695	0.3121	0.0932	0.1849	0.0885	0.3213	0.4999
2595	0.67129	-2.009615	2.264878	-6.306043	2.554263	1.000468	0.6795	0.0729	0.1114	0.0416	0.0946	0.8134
2615	0.71798	-1.126365	2.07922	-5.0571	3.024062	1.000067	0.5344	0.0927	0.1602	0.0596	0.1531	0.7108
2617	0.59889	-1.081389	2.198699	-5.334605	3.351802	0.999875	0.5192	0.0868	0.1559	0.068	0.1701	0.6913
2618	0.70436	-2.033554	1.775205	-5.365561	1.54677	1.000712	0.7269	0.0864	0.1067	0.0317	0.0483	0.875
2620	0.53929	-1.597744	2.308734	-6.122257	2.955279	0.999885	0.6049	0.0792	0.1324	0.0531	0.1304	0.7538
2622	0.71555	0.648287	1.824004	-2.675971	4.453487	1.000039	0.1837	0.0905	0.2122	0.1028	0.4108	0.3757
2624	0.6327	-3.151348	2.195404	-7.326122	1.305421	0.999941	0.8374	0.046	0.0633	0.0197	0.0336	0.9211
2625	0.5226	-0.322745	2.216918	-4.592463	4.068385	0.999867	0.3807	0.0913	0.1787	0.0759	0.2734	0.5651
2628	0.60449	-2.404624	2.256826	-6.693817	2.220195	0.999979	0.7384	0.0635	0.0972	0.0304	0.0705	0.8551
2629	0.59646	-1.068555	2.211407	-5.273929	3.375505	0.999731	0.5198	0.0882	0.157	0.061	0.174	0.6898
2633	0.65778	-0.551908	2.109246	-4.478051	3.774219	1.000022	0.4247	0.0942	0.178	0.0735	0.2296	0.6132
2634	0.61752	-2.603148	2.355654	-7.112913	2.164189	0.999761	0.7533	0.0644	0.086	0.0307	0.0656	0.865
2637	0.53893	-1.558718	2.311275	-6.058505	3.093416	0.999797	0.603	0.0806	0.131	0.0478	0.1376	0.7554
2638	0.65336	-2.603498	2.091054	-6.543905	1.681415	1.000287	0.7818	0.0617	0.0846	0.0253	0.0466	0.8917
2642	0.69901	0.502883	1.907555	-3.112998	4.342445	1.000109	0.2192	0.0856	0.2072	0.0974	0.3906	0.4049
2645	0.527	-0.321552	2.20614	-4.608908	4.060616	0.999821	0.3843	0.0885	0.1754	0.0815	0.2703	0.5617
2646	0.68013	0.174297	1.963553	-3.510952	4.160922	0.99994	0.2825	0.0916	0.2015	0.0944	0.33	0.4779
2648	0.65424	-0.538951	2.101185	-4.54974	3.594204	1.000426	0.4199	0.091	0.1834	0.0745	0.2312	0.6057
2649	0.52458	-0.326075	2.219455	-4.581176	4.066454	0.999948	0.3826	0.093	0.1743	0.0813	0.2688	0.5634
2651	0.58498	0.016723	2.154422	-4.208296	4.262174	1.000338	0.3164	0.0866	0.188	0.0903	0.3187	0.4969
2660	0.65277	-2.548328	2.08164	-6.496805	1.62619	0.99999	0.778	0.061	0.0865	0.0265	0.048	0.8887
2661	0.68185	-0.667616	1.958952	-4.320081	3.286247	0.999865	0.4446	0.101	0.1839	0.0755	0.195	0.6408
2670	0.54229	-1.578763	2.32594	-6.088436	3.057797	0.999902	0.6013	0.0777	0.1359	0.0523	0.1328	0.7533
2674	0.54018	-1.524369	2.305026	-5.990876	3.017042	1.000197	0.5921	0.0829	0.138	0.0493	0.1377	0.7476
2675	0.52602	-0.274138	2.22091	-4.588606	4.065629	1.00002	0.3681	0.0914	0.1796	0.0824	0.2785	0.548
2676	0.65331	0.40537	2.07564	-3.552586	4.534401	1.000477	0.2534	0.0824	0.1867	0.0972	0.3803	0.4259
2677	0.67831	0.233591	1.959279	-3.44865	4.233471	1.000406	0.2722	0.0901	0.2026	0.0946	0.3405	0.4601
2683	0.52802	-0.315748	2.228301	-4.729785	4.076276	0.99984	0.376	0.0891	0.1777	0.0817	0.2755	0.554
2686	0.5393	-1.587474	2.346719	-6.246058	2.992639	0.999993	0.5984	0.0809	0.1318	0.0508	0.1381	0.7519
2688	0.62933	-0.810949	2.170598	-4.9484	3.512285	1.000169	0.4738	0.0909	0.1676	0.068	0.1997	0.6542
2691	0.62777	-0.653381	2.122789	-4.671175	3.688087	1.000078	0.4429	0.0956	0.1764	0.0724	0.2127	0.6323
2692	0.64348	-1.108608	2.210235	-5.297219	3.354099	1.000329	0.5243	0.0895	0.1552	0.0623	0.1687	0.6966
2694	0.66904	-1.028296	2.047066	-4.943487	3.092188	1.000178	0.5158	0.0955	0.1645	0.0638	0.1604	0.699
2695	0.63414	-1.78932	2.17455	-5.920696	2.589813	1.000056	0.648	0.08	0.1255	0.0444	0.1021	0.792
2696	0.65839	-0.604279	2.12092	-4.605199	3.793268	0.999706	0.4336	0.0977	0.1734	0.073	0.2223	0.6237
2697	0.60012	-1.138502	2.230867	-5.365413	3.363329	1.000259	0.5343	0.0843	0.1552	0.0597	0.1665	0.6989
2700	0.58428	-0.017424	2.141929	-4.140032	4.25547	0.999782	0.3289	0.0891	0.1782	0.0867	0.3171	0.5084
2701	0.63701	-1.861528	2.186725	-6.035554	2.517949	1.000346	0.6595	0.0827	0.1179	0.0433	0.0966	0.8067
2702	0.58835	-0.023057	2.147048	-4.145994	4.304948	0.999834	0.3256	0.0926	0.1846	0.0856	0.3116	0.5108
2703	0.52608	-0.321304	2.217579	-4.601339	4.028176	0.999817	0.3843	0.088	0.1757	0.078	0.274	0.5655
2706	0.60213	-2.332236	2.263497	-6.732559	2.261028	1.000255	0.7276	0.0679	0.103	0.0298	0.0717	0.8554
2707	0.59797	-1.056516	2.200501	-5.275589	3.365607	0.999986	0.5151	0.0905	0.1561	0.0637	0.1746	0.6912
2709	0.66768	-0.068666	2.053741	-3.972623	4.099093	1.000261	0.3328	0.0925	0.1972	0.0855	0.292	0.5261
2720	0.64702	0.580603	2.001143	-3.236078	4.634366	0.999801	0.2137	0.083	0.1921	0.1003	0.4109	0.3911
2729	0.52554	-0.342116	2.221298	-4.662716	4.132564	1.00055	0.3876	0.0876	0.1776	0.0808	0.2664	0.5647
2733	0.65104	-0.352215	2.064527	-4.271706	3.777379	1.000287	0.3881	0.0913	0.1888	0.077	0.2548	0.5774
2736	0.59692	-1.059753	2.196957	-5.266273	3.333555	1.000185	0.5169	0.0892	0.1537	0.0652	0.175	0.6904
2737	0.67138	-1.031247	2.034951	-4.792889	3.09476	1.000159	0.515	0.0962	0.1679	0.0605	0.1604	0.703
2738	0.5241	-0.321859	2.254367	-4.750948	4.00839	1.00001	0.381	0.0879	0.1677	0.0782	0.2852	0.5556
2739	0.59709	-1.050919	2.223681	-5.281023	3.452773	1.000163	0.5153	0.0872	0.1531	0.0643	0.1801	0.6821
2740	0.63417	-1.841479	2.149334	-5.91532	2.5027	1.000121	0.6545	0.0823	0.125	0.0453	0.0929	0.8056
2741	0.53936	-1.545306	2.333075	-6.0332	3.098485	0.999741	0.5956	0.0827	0.129	0.0488	0.1439	0.7461
2743	0.52582	-0.353372	2.248865	-4.671335	4.104571	1.000045	0.3973	0.0793	0.1766	0.0764	0.2704	0.5636
2744	0.53941	-1.53787	2.32123	-5.975285	3.168147	0.999882	0.5963	0.0759	0.1427	0.0465	0.1386	0.7469
2760	0.63177	-1.893561	2.174982	-6.035227	2.549254	0.999834	0.6697	0.0754	0.1175	0.0415	0.0959	0.8104
2764	0.52623	-0.319709	2.233502	-4.615194	4.093513	1.000001	0.3823	0.0879	0.1772	0.0736	0.279	0.5631
2765	0.67254	-1.027115	2.042179	-4.868549	3.153138	0.99995	0.5175	0.0983	0.1619	0.0602	0.1621	0.7007
2766	0.54099	-1.587637	2.328098	-6.056337	3.077198	1.000083	0.6004	0.0836	0.1287	0.051	0.1363	0.7536
2767	0.52708	-0.328152	2.223422	-4.642569	4.004465	0.999702	0.384	0.087	0.1722	0.0799	0.2769	0.5545
2784	0.71401	0.90147	1.862909	-2.560935	4.732205	0.999964	0.1533	0.0763	0.2003	0.1061	0.464	0.3216
2793	0.54089	-1.574494	2.321309	-6.046879	3.044622	1.000493	0.6032	0.082	0.1314	0.0492	0.1342	0.7568
2794	0.58691	0.008167	2.155401	-4.128101	4.331818	0.999792	0.327	0.0902	0.1752	0.0847	0.3229	0.506
2796	0.53832	-1.600916	2.327662	-6.14357	2.970865	0.999941	0.6039	0.0771	0.1349	0.0512	0.1329	0.7523
2797	0.6903	-1.300757	1.941262	-4.86362	2.708821	1.000191	0.5776	0.0911	0.1575	0.058	0.1158	0.7546
2798	0.58938	-0.034764	2.147098	-4.178407	4.228703	0.999962	0.3316	0.0914	0.1838	0.0863	0.3069	0.5145
2800	0.68648	-1.341124	1.949341	-4.998867	2.655468	1.00008	0.5844	0.0966	0.1486	0.0543	0.1161	0.7622
2804	0.75256	1.844904	1.532994	-0.956366	5.00495	1.000161	0.0229	0.033	0.1396	0.1093	0.6952	0.1121
2811	0.69059	0.404215	1.931478	-3.299362	4.350427	1.000126	0.2321	0.0913	0.2067	0.1018	0.3681	0.4254
2814	0.66541	-0.0234	2.005754	-3.808533	4.100362	0.999789	0.3273	0.0902	0.1921	0.0924	0.298	0.515
2815	0.65249	-0.326252	2.094078	-4.260765	3.907574	1.000065	0.3821	0.0932	0.1869	0.079	0.2588	0.5717
2817	0.58748	0.010315	2.155709	-4.181907	4.286286	1.000175	0.3207	0.0863	0.1827	0.0892	0.3211	0.4993
2819	0.6356	-1.816898	2.143536	-5.864356	2.609523	1.000988	0.6567	0.0824	0.1209	0.0423	0.0977	0.807
2820	0.60161	-2.361616	2.26309	-6.615656	2.247836	1.000109	0.7316	0.0659	0.0981	0.0308	0.0736	0.8537
2821	0.6233	0.230907	2.101582	-3.745233	4.521779	0.99986	0.2853	0.0861	0.1865	0.0953	0.3468	0.4625
2825	0.59633	-1.064091	2.22154	-5.299335	3.397253	0.999883	0.5191	0.091	0.152	0.0595	0.1784	0.6931
2826	0.5376	-1.581019	2.309459	-5.994213	2.930297	1.000062	0.6006	0.0778	0.1363	0.0525	0.1328	0.7532
2828	0.54455	-1.594532	2.339506	-6.043232	2.970939	0.999622	0.6019	0.0793	0.1326	0.0482	0.138	0.7555
2829	0.52698	-0.318554	2.207198	-4.560364	4.080034	0.999795	0.3832	0.0874	0.1794	0.081	0.269	0.565
2834	0.59101	-0.014814	2.148412	-4.160303	4.295356	1.000297	0.3199	0.0908	0.1907	0.0865	0.3121	0.5068
2840	0.65548	-1.363956	2.10728	-5.315657	2.941273	1.000275	0.5804	0.0883	0.1448	0.0546	0.1319	0.7475
2842	0.69542	0.570989	1.898677	-3.034384	4.436795	0.999819	0.2066	0.0882	0.2016	0.1046	0.399	0.393
2843	0.70017	-0.736697	1.865336	-4.228643	3.044497	0.999765	0.4571	0.1064	0.1852	0.071	0.1803	0.6606
2845	0.52597	-0.301028	2.206591	-4.574106	4.0878	0.999755	0.3774	0.0935	0.1723	0.0824	0.2744	0.561
2847	0.52741	-0.287674	2.216412	-4.529506	4.11853	0.999901	0.3757	0.089	0.1817	0.0785	0.2751	0.5538
2848	0.52899	-0.464568	2.249481	-4.798665	3.934618	1.000273	0.4107	0.0843	0.1744	0.0743	0.2563	0.5846
2849	0.52477	-0.318884	2.216913	-4.647277	4.082261	0.999898	0.3782	0.0917	0.1792	0.0781	0.2728	0.563
2852	0.63448	-3.156519	2.235862	-7.293717	1.485637	0.9999	0.8358	0.0471	0.0602	0.0196	0.0373	0.9188
2859	0.69675	-1.191419	1.914318	-4.692507	2.786682	1.000005	0.5552	0.099	0.1607	0.0554	0.1297	0.7416
2862	0.58562	0.026464	2.159718	-4.165525	4.334527	0.999854	0.3166	0.0886	0.1855	0.0864	0.3229	0.5001
2867	0.63491	-1.810681	2.16681	-5.932111	2.576284	1.00073	0.6561	0.0759	0.1233	0.046	0.0987	0.7935
2868	0.64166	-0.970312	2.190463	-5.090026	3.454327	1.000152	0.5023	0.0873	0.1643	0.0628	0.1833	0.6743
2869	0.63758	-1.894763	2.202117	-6.068159	2.56995	1.000184	0.6674	0.075	0.1192	0.04	0.0984	0.8075
2870	0.62893	-0.686562	2.138432	-4.753797	3.573598	1.00007	0.4463	0.0921	0.1777	0.0654	0.2185	0.6261
2872	0.52596	-0.348833	2.221849	-4.631382	4.055126	0.999796	0.3869	0.0913	0.1749	0.0756	0.2713	0.5642
2876	0.53911	-1.521144	2.324947	-6.057291	3.082927	0.99979	0.5925	0.0828	0.1336	0.0533	0.1378	0.7458
2880	0.65344	-1.348558	2.135436	-5.327724	2.963183	1.000151	0.5754	0.0893	0.1436	0.0542	0.1375	0.7398
2886	0.52699	-0.362612	2.219031	-4.711794	3.995548	1.000344	0.3884	0.0862	0.1767	0.0799	0.2688	0.5665
2887	0.63153	-0.670443	2.118708	-4.675632	3.607793	1.000091	0.4445	0.0962	0.1742	0.0743	0.2108	0.6334
2889	0.6789	-0.681179	1.989331	-4.430727	3.446842	0.999898	0.4468	0.0999	0.1872	0.0761	0.19	0.6482
2890	0.53954	-1.53444	2.295045	-5.98892	2.999404	0.999757	0.5915	0.0816	0.1387	0.0533	0.1349	0.7469
2894	0.58784	0.033678	2.170608	-4.118827	4.515592	1.000037	0.3223	0.0871	0.184	0.0832	0.3234	0.5049
2895	0.6556	-2.574249	2.109897	-6.545323	1.789744	0.999801	0.7787	0.0575	0.0877	0.0249	0.0512	0.8845
2896	0.62575	0.296726	2.052427	-3.588815	4.460773	0.999861	0.2678	0.0879	0.1903	0.0913	0.3627	0.4488
2898	0.5388	-1.587737	2.318315	-6.102436	2.957535	0.999953	0.6018	0.079	0.1356	0.0499	0.1337	0.7528
2899	0.65355	-0.390614	2.045551	-4.279843	3.739869	1.000296	0.3904	0.0974	0.1908	0.0797	0.2417	0.5828
2900	0.60256	-2.377427	2.238887	-6.806537	2.083894	1.000167	0.7357	0.0671	0.0963	0.0319	0.069	0.8574
2901	0.69855	0.64418	1.896145	-2.877962	4.464531	1.000023	0.1981	0.0816	0.2051	0.1001	0.4151	0.3819
2903	0.6779	0.956559	1.971629	-2.805063	4.960942	1.000584	0.1606	0.0748	0.1831	0.0953	0.4862	0.3222
2904	0.52625	-0.265911	2.237756	-4.60887	4.101259	1.000014	0.3706	0.0887	0.1785	0.0764	0.2858	0.5559
2905	0.70414	0.426773	1.930633	-3.188541	4.413822	1.000071	0.2328	0.0884	0.2096	0.0986	0.3706	0.4219
2908	0.64695	0.605554	2.043766	-3.252369	4.748627	1.00012	0.2206	0.0822	0.1803	0.0966	0.4203	0.3913
2909	0.5978	-1.08513	2.207255	-5.321187	3.303056	1.00011	0.5207	0.0839	0.1608	0.0656	0.169	0.6919
2913	0.62273	0.35204	2.098897	-3.576933	4.655463	0.999822	0.2668	0.0834	0.1833	0.0948	0.3717	0.4411
2915	0.53715	-1.509423	2.341147	-6.092338	3.246417	1.000136	0.5906	0.0807	0.1376	0.0485	0.1426	0.7453
2916	0.69415	-1.021672	1.886615	-4.5294	2.845649	1.000508	0.5154	0.1007	0.1793	0.0635	0.1411	0.71
2917	0.65215	-0.41503	2.07967	-4.316558	3.819514	1.00009	0.3962	0.0935	0.1854	0.0787	0.2462	0.589
2918	0.6311	-0.67897	2.107527	-4.715022	3.525516	0.999895	0.4435	0.0981	0.1741	0.0701	0.2142	0.6353
2920	0.58815	-0.005274	2.153661	-4.101348	4.322296	0.999993	0.3283	0.086	0.1829	0.0914	0.3114	0.5063
2922	0.63987	-1.790773	2.153376	-5.906379	2.56875	0.99984	0.6579	0.0737	0.1243	0.0423	0.1018	0.7974
2923	0.60754	-2.396913	2.273686	-6.734471	2.227065	1.000555	0.7391	0.065	0.0937	0.0318	0.0704	0.8554
2926	0.52709	-0.299552	2.211239	-4.597232	4.049842	0.999849	0.3771	0.0911	0.1762	0.0784	0.2772	0.5551
2931	0.58779	0.028554	2.151164	-4.191575	4.369937	1.000141	0.3159	0.0893	0.1866	0.0856	0.3226	0.5026
2936	0.65367	-0.397981	2.065953	-4.411054	3.762106	0.999879	0.3907	0.0996	0.1861	0.0855	0.2381	0.5832
2937	0.52573	-0.290805	2.218928	-4.580547	4.119804	0.999676	0.3758	0.089	0.1772	0.0773	0.2807	0.5568
2938	0.59571	-1.096984	2.243532	-5.385493	3.376829	0.999937	0.5249	0.0861	0.1504	0.0633	0.1753	0.692
2939	0.66132	-3.175512	2.01934	-7.063596	0.913858	1.000485	0.8632	0.0443	0.0546	0.0151	0.0228	0.94
2940	0.58605	0.083702	2.152951	-4.086062	4.404604	0.999817	0.312	0.0839	0.1829	0.0896	0.3316	0.4868
2941	0.52816	-0.340506	2.224924	-4.67172	4.040199	1.000122	0.3828	0.0902	0.1729	0.0816	0.2725	0.5645
2947	0.5985	-1.075993	2.199794	-5.297445	3.311843	1.000328	0.5222	0.0887	0.1517	0.0637	0.1737	0.69
2949	0.68132	-1.796861	1.992479	-5.515676	2.22963	1.000795	0.6647	0.0823	0.1264	0.0417	0.0849	0.8161
2952	0.54211	-1.573227	2.34162	-6.059589	3.092587	0.999928	0.5991	0.0781	0.1343	0.0541	0.1344	0.7469
2954	0.67226	-1.026773	2.039518	-4.828562	3.114082	1.000358	0.5159	0.0941	0.1655	0.0633	0.1612	0.6981
2956	0.6895	0.379253	1.927441	-3.23735	4.345127	0.999975	0.2455	0.0878	0.2066	0.0976	0.3625	0.4381
2957	0.52648	-0.252948	2.217185	-4.505292	4.10302	0.999771	0.3716	0.0875	0.1771	0.0782	0.2856	0.5492
2962	0.62394	0.328099	2.074109	-3.662475	4.468403	1.000185	0.2564	0.0867	0.1921	0.0959	0.3689	0.4358
2968	0.53689	-1.557742	2.307589	-6.01391	2.998781	1.000153	0.5978	0.078	0.1411	0.0519	0.1312	0.7514
2972	0.603	-2.374849	2.273434	-6.665754	2.243886	1.000086	0.7296	0.0672	0.1003	0.0311	0.0718	0.8519
2975	0.7019	0.142575	1.897067	-3.31674	4.098465	1.000097	0.2833	0.1017	0.2072	0.094	0.3138	0.4901
2976	0.52624	-0.299957	2.227148	-4.602837	4.153051	0.999963	0.378	0.0878	0.1753	0.0793	0.2796	0.5559
2977	0.65236	-0.357966	2.088308	-4.271606	3.904599	1.000089	0.391	0.0936	0.1818	0.0815	0.2521	0.5748
2978	0.52471	-0.290403	2.202978	-4.560501	4.029149	1.000613	0.3758	0.0855	0.1794	0.0803	0.279	0.553
2980	0.65448	-1.425087	2.095146	-5.354936	2.854734	0.999666	0.5931	0.0873	0.1408	0.0491	0.1297	0.7576
2981	0.62925	-0.652893	2.135272	-4.73076	3.627496	1.000776	0.4421	0.0908	0.1745	0.0735	0.2191	0.6251
2982	0.65528	-1.378003	2.107358	-5.309994	2.883052	1.000668	0.5792	0.0869	0.1494	0.0554	0.1291	0.7473
2984	0.68775	1.133206	1.939279	-2.570215	4.992355	1.000165	0.1369	0.0665	0.1743	0.1031	0.5192	0.2829
2990	0.5353	-1.537419	2.326225	-5.955191	3.12094	0.999735	0.5944	0.0858	0.1276	0.0538	0.1384	0.7486
2992	0.58697	-0.025507	2.138414	-4.138193	4.216921	1.000347	0.3236	0.0919	0.1891	0.0791	0.3163	0.5119
2995	0.72343	1.843941	1.86169	-1.557583	5.748581	1.000128	0.0527	0.045	0.1455	0.0984	0.6584	0.1609
2998	0.65096	-2.577585	2.093643	-6.554124	1.732945	0.99994	0.7781	0.0643	0.085	0.0251	0.0475	0.8915
2999	0.72868	1.49628	1.798161	-1.849496	5.252186	0.99989	0.0741	0.0536	0.1694	0.1061	0.5968	0.2083
3000	0.68606	-1.384261	1.934627	-4.971217	2.575038	0.999627	0.59	0.0976	0.1547	0.0484	0.1093	0.7717
3001	0.69394	-0.959644	1.87901	-4.470025	2.899323	0.999649	0.5041	0.1095	0.1759	0.0624	0.1481	0.7094
3002	0.66915	-1.090244	2.041566	-4.885657	3.064175	1.000282	0.5348	0.0907	0.1572	0.0651	0.1522	0.7068
3003	0.58646	-0.001891	2.149029	-4.179258	4.256639	0.999745	0.3198	0.0942	0.1827	0.0877	0.3156	0.5048
3004	0.59712	-1.071162	2.214311	-5.354552	3.382155	0.999824	0.5169	0.089	0.159	0.0618	0.1733	0.6937
3006	0.65212	-2.538837	2.117158	-6.538251	1.787182	1.000348	0.771	0.063	0.0887	0.027	0.0503	0.8799
3008	0.53531	-1.510645	2.293548	-5.986883	3.061885	0.999762	0.5919	0.0814	0.1361	0.0507	0.1399	0.7477
3009	0.59522	-1.055852	2.191657	-5.254399	3.276969	1.000078	0.5163	0.0898	0.1557	0.0637	0.1745	0.687
3010	0.69361	-2.051723	1.772695	-5.370911	1.667013	1.000115	0.7345	0.0801	0.1083	0.0265	0.0506	0.8776
3014	0.53906	-1.550533	2.351714	-6.172585	3.079209	0.999908	0.5963	0.0792	0.1321	0.0543	0.1381	0.7455
3020	0.53664	-1.560247	2.30638	-6.021866	3.013956	1.000088	0.597	0.0796	0.1408	0.0499	0.1327	0.7503
3024	0.67003	-1.068134	2.01472	-4.890583	3.079699	1.000219	0.5298	0.094	0.1614	0.0612	0.1536	0.7082
3026	0.69657	0.646075	1.889656	-2.845004	4.548424	1.000004	0.1931	0.0866	0.2075	0.1011	0.4117	0.3824
3030	0.54136	-1.558278	2.291395	-6.021815	2.935763	0.999801	0.5936	0.0837	0.1416	0.0504	0.1307	0.7527
3033	0.65743	-1.489534	2.08359	-5.414606	2.714345	1.00016	0.5994	0.0856	0.1438	0.0511	0.1201	0.7672
3034	0.67934	0.107892	2.001099	-3.65487	4.167393	0.999847	0.2987	0.0952	0.1894	0.0932	0.3235	0.4899
3035	0.63646	-1.813434	2.164543	-5.851278	2.545874	0.999682	0.6552	0.0811	0.1223	0.0403	0.1011	0.8051
3036	0.67015	-0.206597	2.038981	-4.036456	3.953331	0.999753	0.3575	0.0961	0.1904	0.0829	0.2731	0.5547
3043	0.60299	-2.337062	2.24067	-6.696343	2.062079	1.000193	0.7244	0.0685	0.1021	0.0335	0.0715	0.8478
3045	0.52337	-0.293049	2.192352	-4.497295	4.058766	0.999745	0.3802	0.0871	0.1762	0.0802	0.2763	0.5555
3048	0.59371	-1.001024	2.215048	-5.140356	3.464431	1.000812	0.5141	0.0844	0.1553	0.0607	0.1855	0.6753
3053	0.63361	-1.770509	2.170643	-5.842264	2.72266	1.000253	0.6488	0.081	0.1238	0.0439	0.1025	0.7989
3055	0.58547	0.040386	2.139943	-4.074885	4.231787	0.999766	0.3235	0.0817	0.1795	0.0884	0.3269	0.4963
3061	0.63342	-3.077045	2.182018	-7.225092	1.284956	1.000909	0.8326	0.0502	0.0649	0.0187	0.0336	0.9218
3062	0.65347	-0.349439	2.077492	-4.31787	3.840519	0.999856	0.3845	0.0972	0.186	0.079	0.2533	0.5792
3064	0.71861	-0.580996	1.676447	-3.600282	3.008689	1.00041	0.4175	0.1192	0.2174	0.0788	0.1671	0.6541
3065	0.58626	0.006042	2.132445	-4.165459	4.270032	1.000029	0.3186	0.0899	0.19	0.0834	0.3181	0.5041
3067	0.67116	-1.003603	2.025491	-4.760334	3.104717	1.000093	0.5153	0.0904	0.1673	0.0672	0.1598	0.6961
3069	0.62932	-0.632127	2.135824	-4.62587	3.680354	1.000202	0.4422	0.0912	0.1742	0.0739	0.2185	0.6248
3070	0.52617	-0.293727	2.238157	-4.618928	4.072296	1.000031	0.3767	0.0861	0.1746	0.0798	0.2828	0.5547
3071	0.65266	-0.364661	2.068388	-4.260692	3.775994	0.999852	0.3844	0.0988	0.1851	0.0831	0.2486	0.5803
3073	0.63639	-1.870956	2.143655	-5.964599	2.391172	0.999823	0.6578	0.0855	0.1214	0.046	0.0893	0.8101
3074	0.69153	0.379504	1.942524	-3.186596	4.368222	0.999861	0.246	0.089	0.2043	0.0945	0.3662	0.4368
3075	0.73389	0.514563	1.432674	-2.063844	3.549569	1.000158	0.142	0.1023	0.272	0.1317	0.352	0.3785
3077	0.53974	-1.568286	2.329533	-6.15725	3.058844	0.999834	0.5967	0.0833	0.1363	0.048	0.1357	0.752
3080	0.52531	-0.3051	2.225915	-4.653687	4.098766	1.000002	0.3791	0.0866	0.1774	0.0809	0.276	0.5529
3082	0.59827	-1.071036	2.221203	-5.393397	3.391821	1.000081	0.5179	0.0885	0.1572	0.0585	0.1779	0.694
3083	0.69652	-1.784328	1.734489	-4.906793	1.852261	0.999745	0.6885	0.0889	0.1245	0.0385	0.0596	0.8499
3084	0.65383	-2.518124	2.074894	-6.40539	1.800634	1.000398	0.7736	0.0645	0.085	0.0261	0.0508	0.8872
3091	0.59756	-1.074314	2.224018	-5.278783	3.395714	1.000265	0.52	0.0875	0.1548	0.0606	0.1771	0.6878
3092	0.54035	-1.531287	2.285265	-5.899461	3.124835	0.999837	0.598	0.0773	0.1385	0.0519	0.1343	0.7529
3096	0.69459	-1.19405	1.12597	-3.255782	1.184167	1.000257	0.5953	0.1489	0.1807	0.0413	0.0338	0.8524
3097	0.69102	0.439301	1.905251	-3.123845	4.312954	1.000194	0.2303	0.0844	0.2093	0.102	0.374	0.4182
3098	0.62262	0.295619	2.083674	-3.720951	4.470136	0.999868	0.2745	0.0849	0.1859	0.0861	0.3686	0.4492
3099	0.66222	-3.160532	2.011378	-6.975098	0.948692	1.000775	0.8635	0.0417	0.0558	0.0158	0.0232	0.9375
3101	0.70426	0.032111	1.868074	-3.404377	3.874898	0.999897	0.3014	0.101	0.2092	0.0972	0.2912	0.5107
3104	0.59535	-1.063631	2.215184	-5.280348	3.321677	0.999701	0.5198	0.085	0.1593	0.0596	0.1763	0.6876
3106	0.64949	-3.894989	2.103739	-7.874941	0.350339	0.999782	0.9145	0.0297	0.0345	0.008	0.0133	0.9648
3108	0.67892	0.198295	1.964038	-3.487219	4.173669	0.999822	0.2798	0.0932	0.1972	0.0972	0.3326	0.469
3111	0.62774	0.100166	2.094233	-3.914727	4.218041	1.000373	0.3043	0.0872	0.1903	0.088	0.3302	0.4856
3122	0.66892	-1.049643	2.025482	-4.897405	3.024449	0.999811	0.5229	0.094	0.1653	0.061	0.1568	0.7027
3134	0.69186	-0.447301	1.924111	-4.016992	3.512935	0.99999	0.3966	0.1063	0.2008	0.0758	0.2205	0.6064
3140	0.65379	-0.356894	2.080061	-4.33594	3.857211	1.000445	0.3856	0.0974	0.1852	0.0804	0.2514	0.5776
3141	0.70999	-0.7813	1.984398	-4.532927	3.257575	0.999888	0.4684	0.099	0.1778	0.074	0.1808	0.6613
3142	0.66832	-2.053103	2.008384	-5.843713	2.067681	0.999739	0.7076	0.0751	0.1123	0.0354	0.0696	0.848
3146	0.63379	-1.817673	2.161444	-5.952012	2.561616	0.999992	0.6578	0.0792	0.1225	0.0427	0.0978	0.7998
3150	0.54282	-1.636949	2.341687	-6.176434	2.971285	1.000261	0.6095	0.0779	0.1323	0.0515	0.1288	0.76
3155	0.52693	-0.336014	2.236999	-4.639767	4.138218	1.00034	0.3876	0.0867	0.1789	0.0759	0.2709	0.5638
3158	0.58321	0.02385	2.162399	-4.213754	4.395785	1.000204	0.32	0.0889	0.186	0.0883	0.3168	0.5042
3164	0.68802	-0.394112	1.968657	-4.020704	3.732878	1.000184	0.3909	0.1064	0.1942	0.0814	0.2271	0.5972
3166	0.54014	-1.583977	2.362632	-6.107674	3.07731	0.999838	0.6004	0.0773	0.1332	0.0497	0.1394	0.7471
3167	0.52583	-0.291239	2.24458	-4.614116	4.177327	0.999562	0.3801	0.0916	0.1691	0.077	0.2822	0.5567
3169	0.6305	-0.706012	2.133565	-4.711685	3.544842	0.999733	0.4559	0.087	0.1721	0.0704	0.2146	0.6325
3172	0.59573	-0.181211	2.190663	-4.403305	4.191427	0.999961	0.3597	0.0832	0.1821	0.0826	0.2924	0.5341
3175	0.62722	0.197488	2.130388	-3.85504	4.457913	1.00045	0.2912	0.0862	0.1883	0.0889	0.3454	0.4697
3176	0.52537	-0.317377	2.248179	-4.643697	4.107245	1.000053	0.3883	0.0862	0.1681	0.0838	0.2736	0.5593
3178	0.60128	-2.412523	2.263046	-6.644321	2.138463	1.000054	0.7382	0.0622	0.0975	0.0318	0.0703	0.8564
3195	0.52728	-0.323149	2.218879	-4.571177	4.117332	0.999803	0.3882	0.0855	0.1722	0.0826	0.2715	0.5623
3198	0.52586	-0.296777	2.19753	-4.539852	4.033385	0.999946	0.3751	0.0948	0.1752	0.0785	0.2764	0.5573
3200	0.52616	-0.287981	2.249579	-4.580648	4.046282	1.000462	0.3805	0.086	0.1705	0.0802	0.2828	0.5516
3202	0.58852	0.023075	2.134752	-4.052949	4.323593	0.999743	0.3225	0.0895	0.1796	0.0884	0.32	0.502
3204	0.63793	-0.871698	2.181457	-4.999177	3.52882	0.999778	0.4883	0.0883	0.1614	0.0657	0.1963	0.6622
3205	0.6298	-0.727224	2.120016	-4.766686	3.548439	1.000099	0.4576	0.0918	0.1719	0.074	0.2047	0.6379
3211	0.63513	-1.854363	2.197421	-6.020359	2.561552	1.000866	0.661	0.0764	0.1192	0.0438	0.0996	0.8039
3213	0.63349	-1.839889	2.195927	-5.990385	2.533295	1.000022	0.6572	0.0766	0.1239	0.041	0.1013	0.8017
3217	0.60094	-1.073082	2.220884	-5.375511	3.35099	0.999958	0.5103	0.0909	0.1597	0.068	0.1711	0.6841
3219	0.52726	-0.313962	2.214677	-4.611808	4.099934	1.000102	0.3842	0.0864	0.1786	0.0747	0.2761	0.5604
3222	0.53436	-1.538776	2.332781	-6.052248	3.068658	1.000058	0.5912	0.0823	0.1356	0.0533	0.1376	0.7439
3226	0.58619	-0.02133	2.135541	-4.147016	4.216113	1.000324	0.324	0.0905	0.1832	0.0911	0.3112	0.5067
3227	0.5257	-0.342188	2.230017	-4.770661	4.072784	0.999834	0.3834	0.0899	0.1699	0.0849	0.2719	0.5596
3231	0.59686	-1.103773	2.220608	-5.412248	3.216131	0.999792	0.5273	0.0845	0.1557	0.0627	0.1698	0.695
3233	0.61323	-1.417828	2.314398	-5.89324	3.192691	0.999814	0.5755	0.0808	0.1403	0.0552	0.1482	0.7288
3235	0.5885	0.008778	2.124822	-4.10794	4.220599	0.99998	0.3185	0.0882	0.1869	0.0912	0.3152	0.5024
3236	0.5271	-0.322592	2.197124	-4.532352	4.037195	0.999991	0.384	0.0887	0.1801	0.0772	0.27	0.5627
3239	0.58656	0.002892	2.154269	-4.128147	4.278176	1.000042	0.3246	0.0862	0.1842	0.0859	0.3191	0.5051
3241	0.52684	-0.315802	2.2341	-4.692488	4.055652	0.999791	0.378	0.0893	0.1769	0.0798	0.276	0.56
3242	0.6324	-1.80966	2.154157	-5.926583	2.522025	1.000148	0.6528	0.0811	0.1256	0.0421	0.0984	0.8013
3263	0.65499	-2.560827	2.097757	-6.481252	1.700179	1.000031	0.7757	0.0608	0.0913	0.0255	0.0467	0.8885
3265	0.52849	-0.321761	2.235132	-4.640886	4.113701	0.999905	0.3831	0.0909	0.175	0.0799	0.2711	0.5619
3268	0.68168	-2.254409	1.926872	-5.893273	1.720842	0.999643	0.75	0.0758	0.0927	0.0298	0.0517	0.882
3269	0.60073	-2.340464	2.289784	-6.71879	2.258382	0.999978	0.7247	0.0693	0.0939	0.0389	0.0732	0.8447
3270	0.75048	0.798334	1.619743	-2.158555	4.24784	1.000165	0.128	0.0846	0.2349	0.1262	0.4263	0.3211
3275	0.52836	-0.283663	2.234722	-4.647354	4.083648	0.99998	0.3749	0.0906	0.1718	0.0781	0.2846	0.5506
3283	0.6696	-2.072537	2.048074	-5.850901	2.083627	0.999932	0.7112	0.0733	0.1071	0.0393	0.0691	0.8429
3284	0.52448	-0.32694	2.214573	-4.609107	4.062459	1.000021	0.3811	0.0913	0.1774	0.0799	0.2703	0.5621
3290	0.52643	-0.275683	2.226498	-4.531344	4.154081	1.000368	0.3784	0.0875	0.1733	0.0779	0.2829	0.5503
3291	0.52747	-0.328199	2.223839	-4.706551	4.096265	1.000103	0.3836	0.0873	0.176	0.0784	0.2747	0.5626
3292	0.59803	-1.145358	2.217167	-5.433222	3.238973	0.999981	0.5308	0.0834	0.1551	0.0635	0.1672	0.6974
3293	0.66829	-0.06389	2.015423	-3.869574	4.006087	0.999988	0.3285	0.0989	0.1936	0.0886	0.2904	0.5275
3294	0.58884	0.023391	2.119505	-4.118087	4.217844	0.999807	0.3127	0.0902	0.1938	0.0854	0.3179	0.5011
3295	0.69127	-3.195225	1.742384	-6.438989	0.366113	1.000003	0.8913	0.0377	0.049	0.0104	0.0116	0.9618
3299	0.6248	0.2795	2.077611	-3.681764	4.464759	1.000048	0.2725	0.0884	0.192	0.0891	0.358	0.4556
3300	0.53743	-1.572531	2.309147	-6.028806	3.030565	0.999994	0.6005	0.0811	0.1315	0.0517	0.1352	0.7523
3305	0.62856	-0.731736	2.108545	-4.790021	3.473592	1.000409	0.4541	0.0973	0.1747	0.0711	0.2028	0.6457
3308	0.63092	-0.759522	2.131435	-4.771481	3.551358	0.999806	0.4652	0.0937	0.1664	0.0709	0.2038	0.6486
3309	0.54012	-1.585797	2.347963	-6.12802	3.089291	1.000012	0.6032	0.0791	0.1371	0.0466	0.134	0.7582
3313	0.53939	-1.557645	2.346537	-6.054233	3.150365	0.999653	0.603	0.0757	0.1301	0.0533	0.1379	0.7489
3320	0.69264	0.360573	1.953271	-3.273847	4.301483	0.999991	0.249	0.093	0.2023	0.091	0.3647	0.4383
3321	0.59712	-1.134383	2.204184	-5.37563	3.342503	0.999766	0.5266	0.0907	0.1539	0.0615	0.1673	0.702
3326	0.63601	-1.845146	2.198147	-5.930941	2.644513	0.999862	0.6638	0.0752	0.1159	0.0417	0.1034	0.8022
3329	0.5256	-0.316619	2.213961	-4.529871	4.103535	1.000945	0.3827	0.095	0.1752	0.0734	0.2737	0.5653
3338	0.52704	-0.292399	2.244955	-4.643208	4.166298	1.000509	0.378	0.0889	0.1771	0.0767	0.2793	0.5583
3339	0.68849	-0.795765	1.01976	-2.642483	1.335386	0.999982	0.4397	0.1948	0.2592	0.0596	0.0467	0.7886
3340	0.527	-0.314527	2.229781	-4.634812	4.120594	0.999836	0.3821	0.0896	0.1727	0.0772	0.2784	0.5599
3346	0.59777	-1.074045	2.193559	-5.334894	3.197123	1.000278	0.5154	0.0863	0.162	0.0614	0.1749	0.6871
3347	0.63407	-1.860403	2.157133	-5.97661	2.491402	0.999841	0.6671	0.0779	0.1133	0.0469	0.0948	0.8107
3352	0.58952	-0.002073	2.171375	-4.174008	4.344504	1.000318	0.3273	0.0873	0.1819	0.0835	0.32	0.5039
3356	0.63578	-1.857788	2.149213	-5.961736	2.441188	0.999742	0.6593	0.0771	0.1233	0.0454	0.0949	0.8036
3357	0.67689	-2.673908	1.958824	-6.400609	1.355048	0.999859	0.8074	0.0589	0.0764	0.0221	0.0352	0.909
3359	0.69006	-0.380092	1.965992	-4.003105	3.672123	0.999984	0.3918	0.1026	0.1925	0.0777	0.2354	0.5933
3360	0.63524	-1.840406	2.16315	-6.029759	2.495193	1.000131	0.657	0.0781	0.125	0.0421	0.0978	0.8035
3361	0.68943	0.427639	1.940033	-3.184494	4.357498	0.999886	0.2358	0.0911	0.2061	0.0973	0.3697	0.4313
3362	0.68029	-1.777633	1.994994	-5.485588	2.315368	1.000253	0.6649	0.0837	0.1239	0.0434	0.0841	0.8195
3363	0.5246	-0.295264	2.207849	-4.582234	4.071761	0.999783	0.3745	0.0891	0.1832	0.0764	0.2768	0.5531
3364	0.53921	-1.535185	2.309774	-5.957661	3.078729	1.000004	0.595	0.0832	0.1326	0.0506	0.1386	0.7501
3371	0.72755	2.092325	1.801638	-1.236661	5.773407	1.000575	0.036	0.0355	0.1167	0.089	0.7228	0.1194
3373	0.62374	0.278801	2.068743	-3.666232	4.425675	0.999908	0.2711	0.0872	0.1917	0.0934	0.3566	0.4531
3376	0.68108	0.163873	1.986372	-3.550014	4.262088	0.999936	0.2841	0.0952	0.2055	0.0911	0.3241	0.4803
3381	0.69981	-1.718855	1.841052	-5.113134	2.19475	1.000374	0.6696	0.0851	0.1304	0.041	0.0739	0.8312
3382	0.6508	-0.338023	2.069781	-4.239056	3.830759	0.99972	0.3806	0.0965	0.1846	0.0832	0.2551	0.5716
3383	0.74261	1.167273	1.698395	-1.916492	4.782535	0.999944	0.0927	0.0657	0.2084	0.1139	0.5193	0.2518
3384	0.62228	0.313221	2.075073	-3.663303	4.44602	0.999959	0.2645	0.0887	0.1885	0.0918	0.3665	0.4481
3385	0.70226	0.061798	1.87649	-3.472099	3.970646	1.000168	0.2954	0.0956	0.214	0.0957	0.2993	0.4993
3386	0.58761	-0.017271	2.158873	-4.189945	4.337073	1.000258	0.326	0.0881	0.1811	0.0897	0.3151	0.5063
3394	0.59819	-1.147188	2.22605	-5.421639	3.265537	1.000078	0.5279	0.0902	0.1539	0.0591	0.1689	0.7017
3396	0.602	-2.360295	2.250416	-6.677885	2.106701	1.000308	0.7324	0.0687	0.0948	0.0341	0.07	0.8557
3398	0.62257	0.295929	2.089723	-3.708527	4.480324	0.999787	0.2694	0.0838	0.1954	0.091	0.3604	0.4479
3399	0.63426	-3.112441	2.195803	-7.295813	1.450416	1.000019	0.8357	0.0482	0.0614	0.0197	0.035	0.9202
3416	0.5958	-1.095264	2.191294	-5.30581	3.323595	0.999892	0.5233	0.083	0.1612	0.0633	0.1692	0.6932
3417	0.59489	-1.065554	2.231438	-5.317318	3.351603	0.999853	0.5121	0.0897	0.1614	0.0606	0.1762	0.6888
3418	0.5968	-1.072437	2.215645	-5.335347	3.407896	0.999842	0.5195	0.0916	0.1547	0.0579	0.1763	0.6952
3420	0.52531	-0.305871	2.206022	-4.651114	4.078853	1.000045	0.3737	0.0898	0.1849	0.0818	0.2698	0.5596
3425	0.75223	2.243414	1.704134	-0.865354	5.792515	1.000899	0.0188	0.0255	0.1109	0.0838	0.761	0.089
3426	0.71981	1.327905	1.839675	-2.121852	5.1326	0.99987	0.0996	0.0568	0.1802	0.1053	0.5581	0.2384
3431	0.69719	-2.295122	1.684794	-5.452961	1.197727	1.00016	0.7822	0.0751	0.0885	0.0233	0.0309	0.9097
3433	0.62088	0.257909	2.073697	-3.691696	4.480506	1.000195	0.2767	0.0885	0.1882	0.0916	0.355	0.4586
3437	0.66532	0.746939	1.984678	-2.977403	4.809986	0.99961	0.192	0.078	0.1906	0.0992	0.4402	0.3595
3440	0.63405	-0.784578	2.152743	-4.866953	3.450605	1.000334	0.4636	0.0951	0.1685	0.0726	0.2002	0.648
3445	0.62304	0.269541	2.079935	-3.643651	4.47394	1.00027	0.2723	0.0924	0.1957	0.0878	0.3518	0.4592
3448	0.62402	0.30079	2.116157	-3.798796	4.525147	0.999727	0.2718	0.0801	0.1849	0.0947	0.3685	0.4453
3452	0.60592	-2.394186	2.274462	-6.689628	2.141519	1.000127	0.7318	0.0664	0.0976	0.0327	0.0715	0.8521
3454	0.62152	0.307991	2.093779	-3.747441	4.612292	1.000885	0.2717	0.0841	0.1872	0.0937	0.3633	0.4482
3455	0.67129	-0.110867	2.017456	-3.963068	3.947613	1.000368	0.3365	0.0978	0.1904	0.0898	0.2855	0.5301
3456	0.67957	0.175665	1.964683	-3.490816	4.246658	0.99988	0.2828	0.0925	0.1996	0.0976	0.3275	0.4712
3458	0.52522	-0.319837	2.219738	-4.565694	4.016641	1.000427	0.3853	0.0856	0.1741	0.0761	0.2789	0.5642
3459	0.62869	-0.713841	2.132659	-4.781206	3.538205	0.99999	0.457	0.0907	0.1714	0.0692	0.2117	0.6354
3467	0.58557	0.033253	2.130965	-4.049566	4.263892	0.999778	0.3152	0.092	0.186	0.0835	0.3233	0.5003
3475	0.52532	-0.347701	2.211097	-4.666057	3.976878	1.000032	0.3871	0.089	0.1753	0.0802	0.2684	0.5648
3479	0.53689	-1.547036	2.296632	-6.002048	2.990436	1.000509	0.603	0.0801	0.1272	0.0529	0.1368	0.7525
3480	0.60164	-2.343848	2.244257	-6.644575	2.204427	1.000108	0.7286	0.0683	0.0997	0.0326	0.0708	0.8533
3481	0.59661	-1.083359	2.230658	-5.316122	3.3632	0.999805	0.5161	0.091	0.1594	0.062	0.1715	0.6923
3483	0.71255	-0.480885	2.104814	-4.431832	3.769338	0.999675	0.4117	0.0935	0.1804	0.0729	0.2415	0.599
3485	0.53846	-1.547506	2.331025	-6.091318	3.072854	1.000341	0.5972	0.0787	0.1323	0.0564	0.1354	0.7475
3488	0.52639	-0.286955	2.229396	-4.622364	4.099803	0.999693	0.3758	0.087	0.1779	0.0785	0.2808	0.5526
3489	0.60042	-1.08372	2.2422	-5.3391	3.394766	0.999898	0.5238	0.0893	0.1482	0.0619	0.1768	0.6891
3491	0.52599	-0.307159	2.221112	-4.655093	4.067563	1.000331	0.3804	0.091	0.1723	0.0799	0.2764	0.5585
3508	0.71753	-0.593164	1.610894	-3.496819	2.871753	1.000888	0.4139	0.1348	0.2171	0.075	0.1592	0.6673
3549	0.62555	0.284374	2.088863	-3.761427	4.430752	0.999859	0.2716	0.0881	0.1827	0.0895	0.3681	0.4482
3550	0.52617	-0.314392	2.244499	-4.668847	4.079188	1.000041	0.3809	0.0904	0.1747	0.0755	0.2785	0.5574
3553	0.58846	0.024046	2.153563	-4.12603	4.329032	1.000352	0.321	0.0931	0.1819	0.0855	0.3185	0.5071
3554	0.63339	-1.808828	2.177245	-5.9643	2.540387	0.999979	0.6491	0.0796	0.1264	0.0472	0.0977	0.7985
3557	0.58725	0.040017	2.143961	-4.044923	4.286929	1.000052	0.3181	0.0852	0.1834	0.0917	0.3216	0.4937
3559	0.66386	0.770204	1.982733	-2.913651	4.785309	1.000106	0.1924	0.0748	0.1891	0.0966	0.4471	0.3566
3560	0.6514	0.559273	2.051366	-3.336567	4.671795	1.000551	0.2224	0.085	0.1921	0.092	0.4085	0.4008
3562	0.63136	-0.679328	2.164967	-4.789215	3.736859	1.000186	0.4499	0.0955	0.1721	0.0662	0.2163	0.6337
3565	0.58863	0.028027	2.116082	-4.052585	4.255112	1.000241	0.3185	0.0902	0.186	0.0869	0.3184	0.5
3566	0.69144	-0.477061	1.945095	-4.102135	3.417139	0.99967	0.4059	0.104	0.1867	0.0748	0.2286	0.608
3570	0.52516	-0.28095	2.232135	-4.610962	4.16549	0.999872	0.3747	0.0904	0.1777	0.0811	0.2761	0.5555
3572	0.67936	-1.705377	1.996757	-5.414455	2.39279	1.000363	0.6547	0.0806	0.1284	0.0408	0.0955	0.8079
3575	0.68799	-2.425848	1.801233	-5.779976	1.282968	1.000254	0.7933	0.0672	0.0787	0.0253	0.0355	0.906
3579	0.53993	-1.624599	2.297967	-6.089046	2.94661	1.000095	0.6149	0.0766	0.1266	0.0537	0.1282	0.7579
3586	0.52511	-0.315713	2.233798	-4.674317	4.116032	1.000372	0.3826	0.0865	0.1773	0.0763	0.2773	0.5593
3587	0.70678	-0.450141	1.8695	-3.901433	3.471208	1.00013	0.4036	0.1075	0.1972	0.084	0.2077	0.6193
3588	0.5948	-1.100454	2.176057	-5.224962	3.223772	1.000571	0.5227	0.0925	0.1574	0.0556	0.1718	0.6999
3590	0.6978	-0.213993	1.910083	-3.802507	3.743322	1.000019	0.3466	0.1077	0.208	0.0802	0.2575	0.5589
3592	0.63643	-1.83275	2.179576	-5.963144	2.598665	0.999679	0.659	0.0783	0.1196	0.0437	0.0994	0.8034
3594	0.66669	-2.087359	2.015701	-5.881436	2.067238	0.999894	0.7121	0.0792	0.1085	0.0345	0.0657	0.8524
3595	0.68098	0.122128	1.98367	-3.591655	4.17262	0.99984	0.2937	0.0933	0.1972	0.0924	0.3234	0.4821
3596	0.63398	-1.810197	2.181879	-5.921191	2.553168	1.000388	0.6526	0.0801	0.1194	0.0441	0.1038	0.797
3600	0.54192	-1.553478	2.318191	-6.019743	3.081678	0.999757	0.598	0.0786	0.1331	0.0516	0.1387	0.747
3601	0.69366	0.425705	1.939885	-3.205536	4.442111	1.000701	0.2345	0.0924	0.2032	0.0984	0.3715	0.4243
3603	0.70457	-1.490488	1.721312	-4.633636	2.082371	1.000122	0.6259	0.0993	0.1463	0.0464	0.0821	0.8081
3604	0.65203	-0.365729	2.079663	-4.31025	3.855492	0.999789	0.3899	0.0972	0.1821	0.078	0.2528	0.58
3605	0.52447	-0.325958	2.250193	-4.692246	4.165779	1.000358	0.3881	0.0873	0.1718	0.0781	0.2747	0.5605
3607	0.53441	-1.545945	2.316826	-6.033303	3.077729	0.999974	0.5982	0.0811	0.1374	0.0485	0.1348	0.7535
3609	0.63024	-0.715469	2.11514	-4.802975	3.44118	0.999802	0.4524	0.0959	0.1699	0.0716	0.2102	0.6395
3613	0.53672	-1.558899	2.324245	-6.027108	3.148248	1.000045	0.5975	0.0822	0.1349	0.0537	0.1317	0.7537
3614	0.52245	-0.246885	2.200604	-4.520144	4.124171	0.999996	0.3708	0.0845	0.1803	0.0792	0.2852	0.5455
3617	0.70749	-1.276523	1.628551	-4.253795	2.172204	1.000691	0.5896	0.1139	0.1566	0.0511	0.0888	0.7907
3619	0.68435	-3.45046	1.651626	-6.551056	-0.022118	0.999985	0.9288	0.0307	0.0262	0.0076	0.0067	0.9753
3620	0.68014	-0.64418	1.979823	-4.362199	3.35714	1.000048	0.4378	0.1001	0.1883	0.0749	0.1989	0.635
3623	0.67076	-0.077009	2.022144	-3.903958	4.003378	1.00092	0.3306	0.095	0.1956	0.086	0.2928	0.5245
3624	0.5401	-1.612069	2.368796	-6.197971	3.05664	0.999843	0.6035	0.082	0.1279	0.0511	0.1355	0.7531
3625	0.52222	-0.274167	2.197653	-4.520868	4.104356	0.999956	0.3741	0.0886	0.1791	0.0812	0.277	0.5545
3626	0.67839	0.1958	1.963323	-3.480544	4.203667	1.000203	0.2766	0.0964	0.199	0.0947	0.3333	0.4708
3628	0.63324	-1.84503	2.157852	-5.913275	2.47118	0.999938	0.6616	0.0789	0.1184	0.042	0.0991	0.8056
3633	0.67895	-0.656493	1.968351	-4.325431	3.409754	0.999751	0.441	0.1017	0.1883	0.0718	0.1972	0.6411
3636	0.67144	-1.089092	2.0608	-4.988835	3.049097	1.000084	0.5306	0.0933	0.1607	0.0609	0.1545	0.7046
3638	0.52673	-0.287082	2.226006	-4.54843	4.193796	0.999651	0.377	0.0892	0.174	0.085	0.2748	0.5552
3640	0.64493	-1.199473	2.244506	-5.480209	3.220397	1.000184	0.5371	0.0893	0.1564	0.0555	0.1617	0.7127
3641	0.66862	-0.966604	2.027006	-4.817805	3.216661	0.999714	0.5069	0.0953	0.1696	0.0641	0.1641	0.6905
3642	0.5279	-0.359896	2.244569	-4.670681	4.120784	0.999707	0.3934	0.0916	0.1683	0.0747	0.272	0.5727
3643	0.58674	-0.01234	2.150936	-4.095998	4.278391	1.000032	0.3318	0.084	0.1812	0.0884	0.3146	0.5086
3645	0.69033	0.268925	1.965977	-3.419033	4.311796	1.000342	0.2629	0.0907	0.2047	0.0959	0.3458	0.4543
3652	0.60439	-2.408488	2.270514	-6.714586	2.170035	1.000345	0.7361	0.0634	0.0954	0.0343	0.0708	0.8514
3655	0.66982	-2.11006	2.046202	-5.963292	1.993066	0.999645	0.7157	0.0717	0.1064	0.0364	0.0698	0.8451
3656	0.62534	-0.706433	2.102104	-4.77321	3.560219	1.000033	0.4481	0.0975	0.1791	0.0711	0.2042	0.6406
3658	0.62566	-0.718475	2.134477	-4.798301	3.585601	0.999705	0.4552	0.0927	0.1759	0.0685	0.2077	0.6379
3662	0.52525	-0.291877	2.220376	-4.608892	4.146704	0.999813	0.3779	0.0849	0.1799	0.0744	0.2829	0.553
3664	0.5398	-1.56433	2.335632	-6.109979	3.041387	0.999812	0.5982	0.0781	0.1345	0.0546	0.1346	0.7479
3667	0.69864	0.616558	1.929721	-2.944889	4.535673	1.000215	0.2056	0.0833	0.2052	0.1033	0.4026	0.3887
3669	0.52687	-0.288141	2.231225	-4.642349	4.129883	0.999796	0.3767	0.0836	0.1813	0.0802	0.2782	0.5497
3672	0.68694	-1.892464	1.865968	-5.351134	1.990915	1.000476	0.6959	0.0813	0.1202	0.0382	0.0644	0.8454
3673	0.58726	0.018911	2.116501	-4.02882	4.278637	0.999869	0.3155	0.0956	0.1893	0.0882	0.3114	0.5033
3675	0.70049	-1.945007	1.647853	-4.986404	1.537998	1.000129	0.7262	0.0896	0.1124	0.0269	0.0449	0.881
3676	0.69195	-0.388605	1.965046	-3.954287	3.650302	0.999931	0.3926	0.1009	0.1914	0.0821	0.233	0.5925
3679	0.69584	-1.567333	1.815301	-4.96939	2.238901	1.000233	0.6361	0.097	0.1433	0.0427	0.0809	0.8151
3680	0.67646	0.181334	1.995735	-3.596311	4.267553	0.999814	0.2803	0.0976	0.2025	0.0869	0.3327	0.4775
3681	0.64849	0.531312	2.046055	-3.411623	4.672717	0.999777	0.2286	0.0868	0.1842	0.0907	0.4097	0.407
3682	0.72482	-0.055495	1.614192	-2.984004	3.283575	1.000344	0.2889	0.1208	0.2435	0.1026	0.2442	0.5295
3683	0.71216	0.974829	1.862146	-2.425479	4.846164	0.999955	0.1414	0.0752	0.1977	0.1079	0.4778	0.3108
3687	0.6235	0.276772	2.095013	-3.74949	4.423709	1.000161	0.2745	0.0862	0.1887	0.0893	0.3613	0.4519
3688	0.62451	0.243459	2.079309	-3.730869	4.38906	1.000109	0.281	0.0855	0.1883	0.0897	0.3555	0.4555
3689	0.65448	-0.366968	2.052246	-4.276064	3.819305	0.999867	0.3864	0.0954	0.1931	0.0771	0.248	0.5823
3690	0.65327	-1.405998	2.081687	-5.359853	2.841025	1.000117	0.5795	0.0888	0.1562	0.0546	0.1209	0.7535
3691	0.73489	0.85373	1.720836	-2.276423	4.483349	1.000019	0.1374	0.0823	0.2162	0.1182	0.4459	0.3268
3693	0.63009	-0.662928	2.117245	-4.64713	3.607269	1.000294	0.4433	0.0966	0.1771	0.07	0.213	0.6365
3694	0.66715	-0.047929	2.013262	-3.827086	4.084012	0.999883	0.3212	0.0991	0.2011	0.0882	0.2904	0.5205
3695	0.65559	-1.399059	2.069715	-5.254348	2.85353	0.99972	0.589	0.083	0.1509	0.0524	0.1247	0.7533
3696	0.6516	-0.357874	2.07764	-4.312562	3.870567	1.00027	0.3863	0.0964	0.187	0.0795	0.2508	0.5788
3697	0.70028	0.059756	1.8767	-3.486594	3.988986	1.000021	0.2936	0.1064	0.2116	0.0931	0.2953	0.5025
3698	0.74461	2.312533	1.68354	-0.799511	5.867832	1.000308	0.0175	0.0203	0.0981	0.0872	0.7769	0.0773
3699	0.70851	0.297668	1.861278	-3.180823	4.09859	0.999917	0.249	0.0958	0.2115	0.101	0.3427	0.4451
3700	0.70851	1.617403	1.831584	-1.74581	5.43443	1.000115	0.07	0.0543	0.1532	0.1019	0.6206	0.1953
3702	0.58729	0.027346	2.148793	-4.13785	4.287445	0.999895	0.3161	0.0906	0.1897	0.0807	0.3229	0.5062
3704	0.59665	-1.0857	2.209954	-5.227823	3.434299	1.000135	0.5226	0.0909	0.1583	0.0582	0.17	0.6965
3705	0.74823	2.906358	1.688889	-0.198673	6.414014	1.000569	0.0059	0.0098	0.0538	0.0536	0.8769	0.0332
3707	0.72381	-0.001665	1.698879	-3.070647	3.539315	1.000213	0.29	0.1064	0.2359	0.0999	0.2678	0.5153
3708	0.6767	1.002648	1.973171	-2.735635	4.979741	0.999823	0.1555	0.0717	0.1842	0.0957	0.4929	0.3137
3709	0.62284	0.300114	2.074564	-3.711772	4.454084	0.999861	0.2682	0.0864	0.1894	0.0952	0.3608	0.4471
3710	0.76378	-0.920226	1.915429	-4.418353	3.046612	0.999693	0.5026	0.0981	0.1794	0.0651	0.1548	0.697
3713	0.7415	0.610295	1.565893	-2.21445	3.850386	0.999727	0.1516	0.0946	0.2436	0.1243	0.3859	0.3626
3714	0.7365	1.824021	1.767672	-1.415177	5.462629	1.000247	0.0489	0.0402	0.1484	0.09	0.6725	0.1516
3716	0.52716	-0.268286	2.232504	-4.6614	4.152803	0.999791	0.3682	0.0871	0.1862	0.0773	0.2812	0.5496
3717	0.6858	-1.265499	1.944875	-4.866127	2.67467	1.000262	0.5671	0.0957	0.159	0.0577	0.1205	0.7518
3720	0.67609	0.957602	1.956866	-2.688318	4.956268	1.000143	0.1586	0.0718	0.1925	0.0984	0.4787	0.3184
3726	0.5257	-0.321365	2.227501	-4.610843	4.095885	1.000013	0.3821	0.0891	0.1761	0.0777	0.275	0.5603
3728	0.58944	0.019175	2.138492	-4.06903	4.262862	1.000019	0.3217	0.0901	0.1784	0.0865	0.3233	0.5003
3738	0.58824	0.007486	2.143028	-4.129042	4.308442	0.999843	0.3234	0.0871	0.1803	0.0856	0.3236	0.4996
3739	0.53842	-1.573572	2.32903	-6.025603	3.04785	1.00014	0.6013	0.0756	0.133	0.0544	0.1357	0.7509
3741	0.65382	-1.362768	2.093929	-5.380823	2.885012	0.999748	0.5764	0.0927	0.1481	0.053	0.1298	0.7447
3742	0.64799	0.605208	2.039108	-3.317105	4.727902	0.999864	0.215	0.0842	0.1904	0.0937	0.4167	0.3898
3743	0.59557	-1.12385	2.215493	-5.391236	3.325707	1.000285	0.5295	0.0851	0.1568	0.0593	0.1693	0.6967
3744	0.5855	-0.079118	2.147216	-4.231111	4.200222	1.000119	0.337	0.0864	0.1865	0.082	0.3081	0.5169
3749	0.66611	-3.252679	1.993428	-7.023745	0.820903	0.999845	0.8693	0.0433	0.0534	0.0139	0.0201	0.9437
3752	0.54022	-1.516195	2.335022	-5.980415	3.147459	0.99971	0.5901	0.0804	0.137	0.0508	0.1417	0.745
3753	0.66912	-0.145118	2.015965	-3.896181	3.986052	0.99998	0.3434	0.0978	0.1975	0.0823	0.279	0.542
3754	0.67647	0.986792	1.927095	-2.637092	4.886274	1.000402	0.1533	0.0719	0.182	0.1035	0.4893	0.3089
3757	0.52653	-0.266875	2.212793	-4.472925	4.092595	1.000107	0.3764	0.0895	0.1688	0.081	0.2843	0.5555
3758	0.67728	0.17198	1.970456	-3.513108	4.159808	1.000123	0.2842	0.0892	0.2029	0.0934	0.3303	0.4779
3759	0.54226	-1.603568	2.346406	-6.157251	3.028215	1.000002	0.6065	0.0772	0.1295	0.0502	0.1366	0.752
3764	0.54044	-1.581049	2.326831	-6.046228	3.034219	1.000374	0.5987	0.0813	0.1377	0.0467	0.1356	0.7503
3767	0.65533	-1.485214	2.104078	-5.373079	2.757531	0.999931	0.6023	0.0869	0.1394	0.0507	0.1207	0.7629
3769	0.5361	-1.574745	2.335938	-6.090829	2.97185	1.000396	0.6022	0.0751	0.1341	0.054	0.1346	0.75
3770	0.59818	-1.090212	2.202663	-5.311503	3.290576	0.999997	0.522	0.0924	0.1517	0.0657	0.1682	0.6936
3772	0.54096	-1.52042	2.305031	-5.986719	3.015028	0.999841	0.5918	0.0828	0.1353	0.0529	0.1372	0.7445
3773	0.6557	-2.576155	2.117318	-6.516135	1.79915	1.000161	0.784	0.0592	0.0785	0.0268	0.0515	0.885
3777	0.52439	-0.33446	2.224669	-4.672857	4.040844	0.999945	0.3879	0.0895	0.1714	0.0773	0.2739	0.5648
3781	0.64278	-0.29561	2.207693	-4.571899	4.053282	0.99987	0.3716	0.0903	0.1813	0.084	0.2728	0.555
3783	0.58882	-0.00821	2.14117	-4.158053	4.233877	1.000044	0.3244	0.0866	0.1885	0.0815	0.319	0.5088
3784	0.69745	-1.028825	1.918037	-4.625195	2.895574	1.000266	0.5159	0.1051	0.1731	0.0627	0.1432	0.7157
3785	0.54081	-1.535262	2.325355	-6.088717	3.109112	0.999802	0.5913	0.0819	0.1361	0.0525	0.1382	0.748
3786	0.58655	0.074588	2.140735	-4.093017	4.292479	0.9998	0.3124	0.0864	0.18	0.0899	0.3313	0.4869
3787	0.65462	-2.542059	2.118209	-6.523324	1.788403	1.000008	0.7699	0.0605	0.0896	0.0274	0.0526	0.8815
3790	0.65889	-4.369999	1.978059	-8.074122	-0.364912	0.999789	0.9502	0.0194	0.0192	0.0052	0.006	0.9824
3791	0.67883	-1.66241	1.971359	-5.331673	2.406662	0.99992	0.6439	0.0874	0.1304	0.0463	0.092	0.806
3795	0.65334	-2.509314	2.104094	-6.50543	1.771625	1.000264	0.7675	0.0646	0.0872	0.027	0.0537	0.8818
3796	0.53819	-1.575416	2.327889	-6.060201	3.043827	1.000193	0.6069	0.0763	0.1299	0.0501	0.1368	0.7529
3797	0.52677	-0.281547	2.224115	-4.629824	4.029715	1.000089	0.371	0.0897	0.1748	0.0801	0.2844	0.5467
3798	0.52514	-0.286123	2.197719	-4.595474	4.018012	1.000194	0.3729	0.0889	0.1751	0.0878	0.2753	0.5506
3799	0.52474	-0.350607	2.238915	-4.722628	4.063373	0.999766	0.3836	0.0913	0.1744	0.0811	0.2696	0.5698
3814	0.6649	-2.071221	2.025032	-5.850617	2.059042	0.999975	0.7119	0.0723	0.1103	0.0369	0.0686	0.8484
3816	0.73055	1.243397	1.75325	-2.023683	4.863501	1.000401	0.0946	0.0625	0.1952	0.1082	0.5395	0.2478
3817	0.68184	-0.735479	2.003553	-4.450487	3.465419	0.999998	0.4587	0.1061	0.1742	0.0712	0.1898	0.6587
3818	0.69417	-1.027446	1.911534	-4.573555	2.961744	1.000083	0.5255	0.1017	0.1631	0.0637	0.146	0.7146
3820	0.63135	-1.799034	2.170779	-5.914195	2.526016	1.000319	0.6499	0.0778	0.1264	0.046	0.0999	0.7959
3821	0.6304	-0.715421	2.12524	-4.759262	3.575969	1.000079	0.449	0.0909	0.182	0.0708	0.2073	0.6341
3824	0.59597	-1.083635	2.201734	-5.312729	3.272764	1.00076	0.5172	0.0866	0.1609	0.0675	0.1678	0.6901
3833	0.52716	-0.286904	2.235045	-4.787809	4.132407	0.999814	0.3757	0.0851	0.1793	0.0809	0.279	0.5548
3834	0.76444	1.424762	1.898987	-2.149761	5.250968	1.000049	0.0978	0.0551	0.1695	0.1001	0.5775	0.2326
3839	0.54082	-1.544791	2.313726	-5.972921	3.101727	0.999865	0.6015	0.0804	0.1288	0.0498	0.1395	0.7529
3841	0.52418	-0.272306	2.232392	-4.592095	4.153371	1.000039	0.376	0.0878	0.1723	0.0832	0.2807	0.5503
3848	0.58789	0.002782	2.116112	-4.020454	4.201307	0.999788	0.3267	0.089	0.1816	0.0843	0.3184	0.5081
3849	0.7122	-0.335145	1.809088	-3.665565	3.471145	1.000161	0.3716	0.1085	0.2127	0.0821	0.2251	0.5899
3851	0.69175	-1.914187	1.877469	-5.372266	2.033026	1.000225	0.6983	0.0817	0.1191	0.0358	0.0651	0.8463
3852	0.69148	-0.51264	1.961129	-4.124164	3.615342	0.999786	0.4148	0.1075	0.185	0.0805	0.2122	0.6211
3853	0.65179	-3.847622	2.062221	-7.791157	0.309762	1.000094	0.9152	0.0299	0.0348	0.0077	0.0124	0.9663
3854	0.66793	-1.028334	2.032999	-4.846064	3.12088	0.999834	0.5184	0.0932	0.164	0.065	0.1594	0.7028
3855	0.62956	-0.716754	2.161292	-4.814297	3.626782	0.999952	0.4568	0.09	0.1735	0.0669	0.2128	0.6345
3856	0.63326	-1.822406	2.170789	-5.931419	2.540538	1.000482	0.6542	0.0808	0.1197	0.0437	0.1016	0.8
3858	0.54017	-1.587784	2.316913	-6.17501	3.013523	1.000437	0.6006	0.0833	0.129	0.0511	0.136	0.7544
3859	0.62844	-0.687647	2.112681	-4.687783	3.560674	0.999706	0.4487	0.096	0.1716	0.073	0.2107	0.6312
3861	0.66672	-3.340131	2.014409	-7.099417	0.765824	1.000515	0.8746	0.0411	0.05	0.0142	0.0201	0.9449
3881	0.63405	-1.794827	2.152094	-5.863598	2.551543	0.999754	0.6506	0.0788	0.1256	0.0458	0.0992	0.798
3883	0.63015	-0.721949	2.106073	-4.751526	3.566535	1.000481	0.4549	0.0968	0.1738	0.0708	0.2037	0.642
3884	0.67075	-1.07558	2.05788	-4.881787	3.218111	0.999767	0.5256	0.0952	0.1633	0.0577	0.1582	0.7111
3885	0.5282	-0.319531	2.244211	-4.608994	4.188715	0.999763	0.3887	0.086	0.1734	0.0763	0.2756	0.5619
3888	0.68742	-2.347203	1.78556	-5.593464	1.36775	1.000026	0.7824	0.0691	0.0867	0.0247	0.0371	0.9028
3889	0.59553	-1.055248	2.20423	-5.286825	3.32213	1.000043	0.5198	0.0873	0.1524	0.0648	0.1757	0.6861
3890	0.67807	-3.378461	1.865928	-6.951578	0.412869	1.000113	0.8991	0.0329	0.0453	0.0104	0.0123	0.9594
3891	0.59704	-1.070631	2.245356	-5.385067	3.568874	1.000486	0.516	0.0919	0.1586	0.0569	0.1766	0.6921
3895	0.72999	1.682001	1.768373	-1.579776	5.329447	0.999767	0.0559	0.0485	0.1534	0.1043	0.6379	0.1729
3898	0.6977	-0.172763	1.897769	-3.721264	3.759735	0.999941	0.3411	0.1072	0.209	0.0849	0.2578	0.5537
3899	0.64893	-0.335531	2.043295	-4.214308	3.759477	1.000325	0.3784	0.0984	0.189	0.082	0.2522	0.5727
3902	0.6795	-0.704823	1.967396	-4.423669	3.342223	1.000194	0.4508	0.0997	0.1922	0.0681	0.1892	0.6498
3903	0.64921	-1.252247	2.270541	-5.637179	3.174811	0.999888	0.5463	0.0867	0.1406	0.0621	0.1643	0.7097
3904	0.68091	-3.415465	1.768321	-6.702051	0.285633	1.000056	0.912	0.031	0.0371	0.0088	0.0111	0.9657
3906	0.52534	-0.2681	2.229939	-4.626105	4.156857	0.999855	0.3738	0.0903	0.1719	0.0794	0.2846	0.5484
3908	0.70837	-1.059181	1.282692	-3.374087	1.644123	1.000754	0.5416	0.1439	0.2004	0.0512	0.0629	0.8034
3909	0.74137	0.727127	1.494394	-1.995478	3.887971	0.999992	0.1196	0.0891	0.2515	0.1352	0.4046	0.3274
3910	0.71447	-0.53878	1.679227	-3.573053	2.931885	1.000239	0.4116	0.1192	0.2065	0.0869	0.1758	0.6394
3913	0.74596	1.777966	1.635505	-1.185524	5.195032	1.000055	0.0336	0.0371	0.154	0.1117	0.6636	0.1341
3914	0.72043	-0.48276	1.459936	-3.124063	2.642143	1.000399	0.3819	0.1311	0.2501	0.0872	0.1497	0.6464
3915	0.69845	-1.272319	1.827114	-4.633342	2.570546	1.000004	0.5787	0.1025	0.1571	0.0509	0.1108	0.7679
3916	0.71426	0.488089	2.027309	-3.361775	4.56724	1.000239	0.2365	0.0881	0.1851	0.0923	0.398	0.4159
3918	0.70615	-1.442751	1.61838	-4.375644	1.956507	0.999983	0.6273	0.1092	0.144	0.0459	0.0736	0.8181
3927	0.53894	-1.525746	2.340776	-6.05153	3.044554	0.999747	0.5928	0.0749	0.1387	0.053	0.1406	0.7403
3930	0.69108	-0.46967	1.953263	-4.082507	3.49568	1.000152	0.4112	0.0973	0.1877	0.0805	0.2233	0.6065
3933	0.53652	-1.538956	2.319131	-6.041573	3.10977	1.000326	0.5999	0.0787	0.1328	0.05	0.1386	0.7492
3934	0.58898	0.026897	2.17217	-4.09934	4.396402	1.000106	0.3212	0.0885	0.1833	0.0855	0.3215	0.5055
3937	0.58894	0.001254	2.161891	-4.160566	4.291649	0.999776	0.3302	0.089	0.1767	0.086	0.3181	0.5046
3938	0.74131	1.002921	1.630576	-1.998831	4.431905	1.00094	0.1043	0.0744	0.2178	0.1228	0.4807	0.2774
3939	0.52348	-0.342462	2.229889	-4.700636	3.986736	0.999819	0.3876	0.0895	0.1706	0.0794	0.2729	0.5661
3948	0.53904	-1.558359	2.293434	-5.984781	2.94208	0.999739	0.597	0.0802	0.1429	0.0534	0.1265	0.7538
3949	0.52475	-0.296975	2.229593	-4.656244	4.052696	0.999787	0.3747	0.0867	0.1784	0.0817	0.2785	0.5528
3950	0.53824	-1.545191	2.333958	-6.012194	3.172639	0.999906	0.598	0.0735	0.1401	0.0509	0.1375	0.7478
3952	0.53547	-1.538056	2.298951	-6.042929	2.996186	0.99989	0.593	0.0826	0.1313	0.0554	0.1377	0.7471
3953	0.72142	-0.26245	1.655359	-3.296611	3.23067	1.000019	0.3412	0.1179	0.2346	0.0901	0.2162	0.581
3955	0.62384	0.246391	2.12441	-3.794877	4.48032	0.999847	0.2792	0.0922	0.1846	0.0878	0.3562	0.465
3957	0.59796	-1.114393	2.219443	-5.337246	3.326463	1.000219	0.5282	0.0877	0.1527	0.0601	0.1713	0.6995
3958	0.67877	-1.639677	1.988701	-5.36935	2.528219	1.000719	0.6412	0.0873	0.1325	0.0438	0.0952	0.7991
3959	0.69093	1.150281	1.939431	-2.521093	5.115184	1.000019	0.127	0.07	0.187	0.1029	0.5131	0.2846
3960	0.63184	-0.65475	2.143617	-4.737475	3.742869	1.000153	0.4396	0.1004	0.1751	0.0741	0.2108	0.6319
3964	0.6955	-3.06121	1.73437	-6.208278	0.555758	0.999753	0.8812	0.044	0.0482	0.0106	0.016	0.954
3965	0.68031	-1.638519	1.999674	-5.297203	2.495201	1.000732	0.6391	0.0889	0.1318	0.0423	0.0979	0.8007
3972	0.63498	-3.12322	2.160278	-7.230621	1.335829	0.999886	0.8411	0.0464	0.0607	0.0173	0.0345	0.9227
3973	0.68847	-1.292055	1.92446	-4.917177	2.728851	0.999919	0.5775	0.099	0.1533	0.0543	0.1159	0.7572
3975	0.631	0.111414	2.141779	-3.933639	4.401236	1.00007	0.3085	0.0858	0.1842	0.0882	0.3333	0.4861
3978	0.70767	1.667237	1.846601	-1.857402	5.453855	1.000112	0.0697	0.0479	0.1459	0.1011	0.6354	0.1821
3980	0.67875	-0.729773	2.012429	-4.481392	3.274113	0.999857	0.4578	0.0976	0.18	0.0705	0.1941	0.6478
3981	0.69525	-1.070599	1.905962	-4.563971	2.884367	0.999909	0.5274	0.1061	0.1683	0.0591	0.1391	0.7249
3982	0.587	0.013934	2.173636	-4.131734	4.350729	0.999981	0.3265	0.0809	0.1826	0.0859	0.3241	0.4996
3983	0.65344	-2.570149	2.116387	-6.666596	1.702671	0.999888	0.778	0.0619	0.0818	0.0286	0.0497	0.8846
3985	0.66004	-0.660571	2.132675	-4.711936	3.648704	1.000427	0.4411	0.0919	0.1777	0.0749	0.2144	0.6208
3988	0.60239	-2.363037	2.253452	-6.670421	2.157455	1.000031	0.731	0.066	0.0982	0.0334	0.0714	0.8521
3990	0.68341	-0.729	1.985768	-4.479387	3.292439	1.000528	0.4549	0.1007	0.18	0.0735	0.1909	0.6479
3991	0.71337	-0.962289	1.696766	-4.065445	2.601259	0.999761	0.5092	0.1169	0.1812	0.0685	0.1242	0.7257
3993	0.68464	-2.946611	1.847474	-6.43815	0.94297	1.000532	0.8548	0.0511	0.056	0.014	0.0241	0.9376
3995	0.5413	-1.56771	2.310572	-6.048616	3.016687	0.999792	0.6042	0.0784	0.1311	0.0513	0.135	0.7511
3998	0.63074	-0.696925	2.155917	-4.858645	3.588518	1.000023	0.4497	0.0932	0.1724	0.0718	0.2129	0.6325
4000	0.58627	0.034559	2.152439	-4.06977	4.352474	0.999848	0.3195	0.0904	0.1894	0.0817	0.319	0.5024
4001	0.58546	0.034468	2.161929	-4.15744	4.357643	0.999936	0.3152	0.086	0.1881	0.0894	0.3213	0.4944
4013	0.67098	-1.028715	2.015808	-4.772724	3.114723	0.99986	0.5206	0.0941	0.1668	0.0586	0.1599	0.7061
4015	0.6709	-0.99976	2.042744	-4.844674	3.073396	0.999636	0.5091	0.0946	0.1624	0.0656	0.1683	0.6933
4017	0.58776	0.035776	2.1397	-4.009933	4.348564	1.000255	0.3258	0.0806	0.1857	0.087	0.3209	0.5036
4023	0.66288	-3.215322	2.036574	-7.074082	0.970191	0.999943	0.8635	0.0433	0.055	0.0137	0.0245	0.9365
4025	0.65343	-1.348922	2.098631	-5.319484	2.880405	0.999915	0.5752	0.0898	0.146	0.0562	0.1328	0.7409
4026	0.64764	-3.816313	2.090323	-7.804726	0.426336	0.999819	0.9142	0.0275	0.0351	0.0089	0.0143	0.9623
4033	0.72949	-0.091993	1.563522	-2.945123	3.185266	0.999787	0.2904	0.1263	0.2441	0.1068	0.2324	0.5401
4034	0.53952	-1.540765	2.323623	-5.931344	3.159648	0.999869	0.5986	0.0723	0.1371	0.0538	0.1382	0.7469
4035	0.73118	0.774342	1.703443	-2.269096	4.386324	0.999781	0.1446	0.0922	0.222	0.117	0.4242	0.3446
4036	0.70702	-1.04487	1.364461	-3.512519	1.835274	1.000201	0.5396	0.1338	0.1966	0.0546	0.0754	0.7835
4037	0.68773	-0.850852	1.999893	-4.646774	3.219809	1.000198	0.4816	0.1004	0.1751	0.0673	0.1756	0.6793
4038	0.67306	-4.927585	1.592863	-8.001586	-1.728382	1.000375	0.9915	0.0045	0.0029	0.0006	0.0005	0.9975
4040	0.67875	-1.681442	1.962104	-5.433452	2.34196	0.999832	0.6504	0.0863	0.1292	0.0448	0.0893	0.8111
4041	0.63743	-1.873296	2.18333	-6.007793	2.614798	0.999922	0.6641	0.0773	0.1228	0.0423	0.0935	0.8129
4043	0.65726	-1.430243	2.101047	-5.351754	2.827499	0.999649	0.5962	0.0862	0.1401	0.053	0.1245	0.7555
4047	0.68763	-2.925708	1.724604	-6.15637	0.698273	1.000276	0.8698	0.0466	0.0515	0.0138	0.0183	0.9481
4048	0.53742	-1.555048	2.307751	-5.981683	3.013685	1.000321	0.5962	0.0764	0.1398	0.0535	0.1341	0.7488
4049	0.53629	-1.603334	2.313711	-6.096566	3.03854	1.000048	0.6052	0.0799	0.1377	0.0479	0.1293	0.76
4050	0.52682	-0.3166	2.234922	-4.621167	4.096648	0.999925	0.3827	0.0895	0.1756	0.0771	0.2751	0.5615
4051	0.68228	-2.257351	1.918203	-5.801194	1.681444	0.9999	0.7531	0.0696	0.0987	0.0284	0.0502	0.8812
4053	0.73023	0.774686	1.736308	-2.371627	4.425196	1.000108	0.1539	0.0845	0.2166	0.1153	0.4297	0.3376
4055	0.70456	0.806644	1.867821	-2.655042	4.759005	0.999685	0.1663	0.0829	0.2008	0.1072	0.4428	0.3429
4057	0.70191	-0.680455	1.880756	-4.100291	3.205168	1.0006	0.4474	0.106	0.1883	0.0766	0.1817	0.6476
4058	0.66779	-0.03521	2.02053	-3.806309	4.133764	0.999877	0.3284	0.0945	0.1942	0.0872	0.2957	0.5185
4059	0.67658	0.911435	1.959384	-2.812143	4.881865	1.000909	0.1625	0.0721	0.1863	0.1083	0.4708	0.3238
4060	0.58792	0.038243	2.158971	-4.057097	4.359663	0.999883	0.3151	0.0897	0.1905	0.0846	0.3201	0.5017
4061	0.54223	-1.616302	2.325274	-6.025689	2.978059	1.000048	0.6054	0.0819	0.1308	0.0492	0.1327	0.7586
4063	0.73242	2.201435	1.769475	-1.073655	5.814637	1.000977	0.0284	0.0287	0.1114	0.0868	0.7447	0.1015
4064	0.69436	-0.990953	1.883849	-4.570254	2.867733	1.00056	0.5068	0.1051	0.176	0.0657	0.1464	0.7081
4065	0.71018	-1.040626	1.363995	-3.474178	1.869475	1.000045	0.5368	0.138	0.1956	0.0566	0.073	0.7884
4070	0.63459	-3.108307	2.161462	-7.221268	1.236773	1.000331	0.838	0.0482	0.0644	0.0183	0.0311	0.9215
4071	0.66448	0.735852	1.999625	-3.083598	4.758026	0.999945	0.1947	0.0781	0.1925	0.0922	0.4425	0.3643
4072	0.59957	-2.388037	2.253991	-6.657023	2.17073	0.99988	0.7347	0.0683	0.0979	0.0294	0.0697	0.858
4077	0.58918	0.037372	2.138138	-4.176764	4.251805	1.000038	0.3126	0.0885	0.1843	0.0867	0.3279	0.4943
4088	0.53946	-1.515161	2.313367	-5.935773	3.022761	0.999639	0.5872	0.0841	0.1372	0.052	0.1395	0.7432
4090	0.53904	-1.553961	2.323475	-6.085971	3.045119	1.000254	0.6016	0.0778	0.1315	0.0516	0.1375	0.7502
4091	0.54014	-1.579552	2.327309	-6.133548	3.03164	0.999828	0.6036	0.0761	0.1322	0.0527	0.1354	0.7509
4099	0.60171	-1.229322	2.234529	-5.486945	3.256585	0.999703	0.5513	0.0856	0.143	0.0601	0.16	0.7117
4116	0.58682	-0.018871	2.13973	-4.091792	4.24653	0.999929	0.3303	0.088	0.182	0.0823	0.3174	0.5094
4117	0.67973	0.212236	1.991463	-3.488875	4.268086	1.000139	0.2815	0.091	0.1995	0.0933	0.3347	0.4724
4121	0.63127	-1.857241	2.18739	-6.021284	2.617772	1.000296	0.6594	0.0776	0.124	0.0413	0.0977	0.8039
4124	0.65586	-1.445641	2.099634	-5.393763	2.786075	1.000456	0.6002	0.0824	0.1404	0.051	0.126	0.7576
4125	0.68987	-1.942763	1.874448	-5.432617	1.948737	0.999857	0.7047	0.085	0.1104	0.0368	0.0631	0.8535
4126	0.68484	0.092265	2.11716	-3.983473	4.415059	0.99995	0.3085	0.0917	0.1872	0.0856	0.327	0.4952
4131	0.69595	-2.215952	1.68686	-5.306667	1.296796	0.999791	0.7716	0.0764	0.0921	0.0257	0.0342	0.8996
4133	0.71506	-0.124281	1.806252	-3.457509	3.671022	1.000342	0.3271	0.1065	0.2165	0.0931	0.2568	0.5458
4134	0.66985	-0.131948	2.00805	-3.861525	3.910958	0.999878	0.344	0.0952	0.1914	0.0843	0.2851	0.5406
4135	0.66431	0.812814	2.014496	-3.000498	4.847627	1.00022	0.1883	0.0752	0.1874	0.0932	0.4559	0.3568
4139	0.6644	0.768648	2.011683	-3.081056	4.746814	1.000698	0.1932	0.0786	0.1779	0.0983	0.452	0.357
4140	0.59442	-1.047637	2.207316	-5.245072	3.32817	0.999941	0.5103	0.0938	0.156	0.0619	0.178	0.6887
4141	0.61958	0.319517	2.077499	-3.635756	4.479263	1.000683	0.2682	0.0848	0.1857	0.0914	0.3699	0.445
4145	0.5872	0.035304	2.162492	-4.081879	4.379579	1.000088	0.3236	0.0825	0.1801	0.0854	0.3284	0.4975
4146	0.69678	0.592943	1.88226	-2.892347	4.402767	0.999811	0.1986	0.0896	0.2046	0.1026	0.4046	0.3874
4147	0.7059	-1.038452	1.791001	-4.302859	2.641248	1.000497	0.5267	0.1059	0.1741	0.0641	0.1292	0.7299
4148	0.66473	0.731974	1.96708	-3.055218	4.663863	1.000075	0.193	0.0744	0.1902	0.098	0.4444	0.36
4153	0.63059	-0.653886	2.128774	-4.725365	3.542481	0.999933	0.4424	0.0951	0.1717	0.0741	0.2167	0.6226
4155	0.63652	-1.84634	2.146704	-5.971564	2.435673	0.999963	0.6589	0.0751	0.128	0.043	0.095	0.8045
4157	0.71418	1.144205	1.828771	-2.216605	4.968998	0.999855	0.1168	0.0673	0.1907	0.1133	0.5119	0.2729
4158	0.58731	-0.013369	2.161238	-4.181574	4.302388	0.999975	0.3299	0.0901	0.1807	0.0822	0.3171	0.5105
4162	0.66537	0.781953	2.002772	-3.03025	4.823181	1.000191	0.195	0.0752	0.1761	0.1061	0.4476	0.3557
4166	0.65618	-1.485763	2.103823	-5.425069	2.833623	0.999962	0.6036	0.0866	0.1389	0.0479	0.123	0.7681
4171	0.65033	-3.735751	2.071266	-7.677126	0.505256	1.000269	0.9051	0.0308	0.0389	0.0096	0.0156	0.9597
4172	0.66659	-2.026528	2.019678	-5.807733	2.158459	1.000198	0.7065	0.0765	0.1099	0.0342	0.0729	0.8447
4173	0.59759	-1.084188	2.205417	-5.249942	3.315824	1.000231	0.5209	0.0906	0.1493	0.065	0.1742	0.6917
4174	0.65217	-0.389718	2.068222	-4.321012	3.679625	0.99975	0.3897	0.0965	0.1792	0.0849	0.2497	0.579
4175	0.52319	-0.313165	2.200635	-4.533538	4.152762	1.000031	0.3832	0.0877	0.1777	0.0825	0.2689	0.5606
4179	0.62379	0.279151	2.09157	-3.701787	4.551329	0.999959	0.2774	0.0899	0.1814	0.0905	0.3608	0.458
4184	0.67925	0.184815	1.973247	-3.523935	4.149369	1.000453	0.2842	0.0905	0.1974	0.0968	0.3311	0.4726
4185	0.59847	-1.080354	2.196611	-5.232114	3.367959	0.999736	0.524	0.089	0.1563	0.0603	0.1704	0.6962
4188	0.58459	0.048656	2.152031	-4.080878	4.354689	1.000073	0.321	0.0891	0.1824	0.0863	0.3212	0.5045
4189	0.59625	-1.071598	2.21493	-5.317593	3.388627	1.00033	0.5186	0.0887	0.1574	0.063	0.1723	0.6882
4190	0.52727	-0.309826	2.244729	-4.658019	4.111303	1.000086	0.382	0.0836	0.1775	0.0785	0.2784	0.5585
4191	0.528	-0.275614	2.225474	-4.537499	4.169537	0.999739	0.3782	0.084	0.1757	0.0817	0.2804	0.5502
4197	0.62971	-0.700485	2.11789	-4.708893	3.568966	1.000151	0.448	0.0941	0.1768	0.0704	0.2107	0.6361
4199	0.5263	-0.333768	2.247778	-4.6337	4.104452	0.999811	0.388	0.0921	0.1706	0.0782	0.2711	0.5688
4200	0.58478	-0.026617	2.145397	-4.14167	4.216604	1.000017	0.3295	0.0895	0.1829	0.0857	0.3124	0.5129
4201	0.538	-1.551114	2.271385	-5.99823	2.847738	1.000388	0.5933	0.0841	0.1378	0.0524	0.1324	0.7501
4205	0.52406	-0.23721	2.238844	-4.591043	4.207029	0.999933	0.3645	0.088	0.1822	0.078	0.2873	0.5455
4207	0.52767	-0.322587	2.218698	-4.583202	4.10709	0.999922	0.3906	0.0876	0.1702	0.0801	0.2715	0.5643
4210	0.73061	1.221519	1.744588	-1.991934	4.832286	1.000182	0.0967	0.0671	0.1884	0.1117	0.5361	0.249
4215	0.59755	-1.081069	2.232062	-5.43982	3.409659	0.999612	0.5175	0.0931	0.1549	0.0604	0.1741	0.6923
4221	0.52319	-0.322225	2.219604	-4.610558	4.056402	1.000085	0.3846	0.0884	0.1723	0.0813	0.2734	0.5604
4222	0.63965	-0.92451	2.209141	-5.228697	3.458946	1.000283	0.4918	0.0871	0.1604	0.0688	0.1919	0.6632
4223	0.52525	-0.28892	2.245609	-4.570922	4.139933	1.000026	0.386	0.086	0.1671	0.0764	0.2845	0.5557
4234	0.63773	-0.139649	2.199018	-4.34822	4.237242	1.00034	0.3517	0.0858	0.1839	0.0829	0.2957	0.5292
4237	0.52643	-0.329961	2.248312	-4.723784	4.164114	0.999964	0.3839	0.0865	0.1774	0.077	0.2752	0.5591
4238	0.52507	-0.27658	2.241492	-4.607204	4.10415	0.999873	0.3743	0.0857	0.1778	0.0804	0.2818	0.5504
4239	0.53066	-0.439866	2.263678	-4.771732	4.089453	1.000133	0.4038	0.0909	0.1711	0.0768	0.2574	0.583
4240	0.62961	-0.710231	2.130612	-4.760109	3.562347	1.000051	0.4507	0.0939	0.1757	0.072	0.2077	0.6366
4242	0.64853	0.507232	2.006461	-3.276512	4.545798	1.00008	0.2284	0.0866	0.1971	0.0948	0.3931	0.4103
4245	0.66477	-3.207377	2.038318	-7.077566	1.036903	1.000067	0.8632	0.0407	0.0548	0.0158	0.0255	0.9353
4246	0.65472	-0.424612	2.087375	-4.396858	3.828798	1.000172	0.3967	0.1026	0.1848	0.0758	0.2401	0.5952
4247	0.61973	0.316756	2.101895	-3.729962	4.560773	1.000146	0.2693	0.0864	0.1841	0.0902	0.37	0.4431
4248	0.62205	0.322998	2.071323	-3.627751	4.44871	1.000118	0.2659	0.0883	0.1848	0.0925	0.3685	0.4442
4250	0.58881	0.007257	2.176046	-4.235642	4.411799	1.00012	0.3259	0.0925	0.1761	0.086	0.3195	0.5071
4253	0.67784	-3.765936	1.66654	-6.92568	-0.355328	1.000161	0.9477	0.0223	0.0218	0.0036	0.0046	0.9843
4255	0.64962	-0.338446	2.057945	-4.294181	3.773048	1.000233	0.3814	0.0969	0.1838	0.0836	0.2543	0.5704
4256	0.59969	-1.111416	2.209188	-5.423405	3.233162	1.000322	0.5228	0.0885	0.1534	0.0645	0.1708	0.6916
4257	0.52673	-0.295708	2.200081	-4.49036	4.07425	0.999803	0.381	0.0911	0.1741	0.0793	0.2745	0.5598
4258	0.52898	-0.353408	2.217076	-4.596365	4.047591	0.999975	0.3878	0.0908	0.1772	0.0712	0.273	0.5712
4261	0.72447	-0.028007	1.68448	-3.095556	3.535704	1.000452	0.2945	0.1133	0.2363	0.0967	0.2592	0.5296
4277	0.74689	2.608269	1.71178	-0.578167	6.139521	0.999888	0.0109	0.0183	0.0742	0.0732	0.8234	0.056
4286	0.58508	0.033111	2.141486	-4.056951	4.331835	0.999775	0.3171	0.0902	0.1855	0.0873	0.3199	0.5011
4287	0.63218	-0.726448	2.132723	-4.739949	3.579664	0.999989	0.4624	0.0872	0.1709	0.0684	0.2111	0.6416
4289	0.52632	-0.268535	2.226982	-4.503424	4.100413	1.000255	0.3733	0.0883	0.1788	0.0779	0.2817	0.5514
4293	0.68985	0.412183	1.933294	-3.236667	4.32709	1.000179	0.2374	0.0877	0.2065	0.0998	0.3686	0.4296
4295	0.59514	-1.060465	2.228045	-5.317777	3.425941	1.000055	0.5176	0.0904	0.155	0.0628	0.1742	0.6928
4296	0.64897	-0.376742	2.059275	-4.332971	3.783079	1.000031	0.3923	0.0933	0.1825	0.08	0.2519	0.5775
4297	0.70558	1.492551	1.883156	-2.030789	5.336473	1.000534	0.0906	0.0533	0.1597	0.1034	0.593	0.2184
4299	0.7184	-0.308624	1.720586	-3.439275	3.301623	1.000014	0.3543	0.1148	0.2271	0.0883	0.2155	0.5903
4301	0.52646	-0.292564	2.214937	-4.552151	4.137522	0.999956	0.3779	0.0882	0.1772	0.0798	0.2769	0.5558
4302	0.6378	-1.875374	2.174471	-6.0346	2.524503	1.000159	0.665	0.0771	0.1223	0.0403	0.0953	0.809
4306	0.64798	0.541955	2.028062	-3.328051	4.546126	0.999638	0.2221	0.0884	0.1866	0.0979	0.405	0.4034
4311	0.62874	-0.686367	2.155469	-4.752904	3.605098	0.999777	0.4545	0.0913	0.167	0.0725	0.2147	0.6297
4317	0.67871	-1.666716	1.974782	-5.349317	2.415365	1.000006	0.6476	0.0847	0.1308	0.0427	0.0942	0.8055
4319	0.68738	-1.236189	1.941991	-4.814984	2.799282	0.999721	0.5623	0.1001	0.1585	0.0538	0.1253	0.7541
4320	0.6551	-0.4778	2.090553	-4.376604	3.814777	0.999894	0.4094	0.0938	0.1828	0.08	0.234	0.5961
4321	0.68167	-0.778623	2.015249	-4.498428	3.352942	0.99998	0.4726	0.0979	0.1708	0.0712	0.1875	0.6621
4322	0.62239	0.269142	2.068803	-3.64911	4.386313	0.999657	0.2747	0.0859	0.1913	0.0911	0.357	0.4576
4323	0.63016	-0.712415	2.152162	-4.825814	3.687074	0.999812	0.4528	0.0972	0.1732	0.0703	0.2065	0.645
4324	0.63572	-0.106296	2.17148	-4.189997	4.36383	1.000052	0.3473	0.0903	0.1824	0.0828	0.2972	0.5302
4327	0.53932	-1.601329	2.330652	-6.026011	3.037578	1.000252	0.6125	0.0753	0.1253	0.0521	0.1348	0.7546
4328	0.6328	-0.727935	2.126781	-4.771589	3.474386	1.000179	0.4593	0.0926	0.1702	0.0687	0.2092	0.6398
4329	0.52688	-0.290013	2.225753	-4.592576	4.147255	1.000196	0.38	0.0831	0.1792	0.0817	0.276	0.5551
4330	0.7072	1.343112	1.906279	-2.249581	5.219838	0.999925	0.1046	0.0654	0.1701	0.0995	0.5604	0.2466
4335	0.53938	-1.565134	2.31637	-6.054609	3.057658	0.999911	0.6002	0.0785	0.1376	0.0508	0.1329	0.7511
4337	0.63975	-1.918236	2.168958	-6.093491	2.462551	1.000021	0.6704	0.0776	0.1213	0.0387	0.092	0.8159
4340	0.59543	-1.091208	2.203815	-5.273334	3.340117	1.000003	0.5226	0.092	0.1554	0.0577	0.1723	0.6973
4345	0.60481	-2.360517	2.257323	-6.579903	2.138474	0.999738	0.7252	0.0668	0.1027	0.0344	0.0709	0.8513
4352	0.59587	-1.090831	2.235463	-5.409176	3.399847	0.999801	0.5192	0.0894	0.158	0.0617	0.1717	0.6905
4353	0.67981	0.250503	1.984301	-3.399021	4.332816	1.000144	0.2709	0.0938	0.2051	0.0908	0.3394	0.4627
4355	0.65001	0.507473	2.047915	-3.370378	4.574538	1.000183	0.2315	0.0891	0.1914	0.0949	0.3931	0.4128
4356	0.62859	-0.736703	2.152015	-4.876954	3.635412	1.00012	0.462	0.0912	0.1719	0.0695	0.2054	0.6466
4357	0.64672	0.524993	2.027461	-3.335719	4.502382	1.000085	0.2263	0.082	0.1928	0.0935	0.4054	0.4034
4358	0.59548	-1.049926	2.226659	-5.324243	3.381531	0.999793	0.5157	0.0856	0.1553	0.0658	0.1776	0.6845
4361	0.65053	0.516305	2.047741	-3.438341	4.712999	1.00045	0.2302	0.0807	0.1973	0.0929	0.3989	0.4062
4363	0.63491	-1.855574	2.172755	-6.038585	2.495906	0.99982	0.6576	0.0791	0.1253	0.0413	0.0967	0.8046
4437	0.67814	-3.362137	1.896394	-6.938928	0.524423	0.999986	0.8947	0.0356	0.0439	0.0101	0.0157	0.9566
4438	0.66889	-0.063156	2.009741	-3.8724	3.993633	0.999783	0.3243	0.0969	0.1976	0.0908	0.2904	0.5254
4439	0.68086	0.161503	1.951806	-3.457903	4.136037	1.000094	0.2812	0.0947	0.2044	0.0933	0.3264	0.4776
4481	0.62905	-0.702419	2.147276	-4.699726	3.678109	1.000305	0.4476	0.0976	0.1744	0.0736	0.2068	0.6334
4485	0.53629	-1.508174	2.295538	-5.874964	3.009399	0.999795	0.5926	0.0827	0.1318	0.0516	0.1413	0.7462
4486	0.62174	0.293037	2.09522	-3.785808	4.499153	0.999815	0.2714	0.0872	0.1887	0.0909	0.3618	0.4493
4487	0.53787	-1.537782	2.33396	-6.122975	3.09967	1.000103	0.5949	0.0813	0.1336	0.05	0.1402	0.7488
4488	0.59559	-1.082687	2.203306	-5.314836	3.214226	0.999919	0.5206	0.0879	0.1551	0.0644	0.172	0.6897
4489	0.5951	-1.083001	2.213501	-5.274334	3.33873	1.000135	0.5236	0.0922	0.1481	0.0645	0.1716	0.6929
4494	0.52656	-0.306913	2.21989	-4.572456	4.097285	1.000491	0.3779	0.0863	0.1828	0.0794	0.2736	0.5608
4495	0.52552	-0.305301	2.21817	-4.622812	4.150202	0.999944	0.3766	0.0902	0.1798	0.0822	0.2712	0.5591
4496	0.53691	-1.5621	2.305817	-6.057714	3.074702	0.999863	0.6035	0.0748	0.1366	0.0515	0.1336	0.7498
4520	0.5226	-0.327079	2.221576	-4.608115	4.087957	0.999881	0.3901	0.089	0.1691	0.079	0.2728	0.568
4521	0.52705	-0.286259	2.229519	-4.633485	4.125809	1.000224	0.3806	0.0843	0.1737	0.0796	0.2818	0.5522
4522	0.65537	-1.393103	2.114139	-5.328542	2.843551	1.000063	0.5856	0.085	0.146	0.053	0.1304	0.7503
4524	0.52734	-0.347081	2.218571	-4.557879	4.088665	1.000208	0.3886	0.0893	0.1751	0.0767	0.2703	0.5658
4528	0.68461	-1.307498	1.91508	-4.886844	2.651093	1.00039	0.5823	0.0948	0.155	0.0537	0.1142	0.7585
4542	0.5238	-0.314144	2.210123	-4.646661	4.092139	0.999908	0.3772	0.0922	0.1757	0.0781	0.2768	0.5622
4543	0.68125	-1.465033	2.102246	-5.533256	2.799452	1.000056	0.5962	0.0899	0.1416	0.0519	0.1204	0.7656
4544	0.68434	-2.842179	1.822872	-6.219416	0.937549	0.999991	0.8484	0.0528	0.0599	0.0154	0.0235	0.9349
4547	0.6867	-3.069674	1.622989	-6.076471	0.281149	1.000064	0.8995	0.0399	0.0407	0.009	0.0109	0.9646
4548	0.67565	-3.205929	1.855241	-6.725728	0.653532	1.000229	0.8847	0.0399	0.0464	0.0119	0.0171	0.9529
4552	0.7201	0.155545	1.783971	-3.11022	3.936703	1.000456	0.266	0.1006	0.2226	0.1074	0.3034	0.4792
4582	0.58936	0.035607	2.123902	-4.022697	4.280191	0.999689	0.315	0.0901	0.1879	0.0908	0.3162	0.4974
4589	0.68991	0.419146	1.94561	-3.200145	4.445978	0.999921	0.2326	0.0953	0.2045	0.0965	0.3711	0.4282
4591	0.6218	0.29619	2.075098	-3.641345	4.492245	1.00001	0.2678	0.0904	0.1929	0.0901	0.3588	0.4555
4594	0.65589	-1.374063	2.072129	-5.243354	2.827345	0.999865	0.5805	0.0876	0.1469	0.0542	0.1308	0.7477
4595	0.52787	-0.350966	2.248043	-4.768196	4.166581	0.999825	0.3901	0.0899	0.1677	0.0776	0.2747	0.5686
4597	0.59709	-1.097117	2.183322	-5.277337	3.268428	0.999909	0.5207	0.0938	0.157	0.0615	0.167	0.6986
4598	0.58806	-0.055588	2.198374	-4.373645	4.29634	0.999839	0.3344	0.0886	0.1838	0.0839	0.3093	0.5165
4600	0.71394	1.10333	1.830999	-2.269991	4.903873	0.999853	0.1224	0.0696	0.1938	0.1087	0.5055	0.2819
4602	0.63073	-0.73909	2.132618	-4.753064	3.467419	1.000255	0.4587	0.0904	0.1735	0.0676	0.2098	0.6421
4604	0.52696	-0.292601	2.255358	-4.596618	4.180477	0.999742	0.3794	0.088	0.1706	0.0811	0.2809	0.5559
4605	0.67447	-1.217996	2.097308	-5.164887	3.064807	0.999642	0.5489	0.0946	0.1557	0.0616	0.1392	0.7258
4606	0.68044	-1.67528	1.986918	-5.424702	2.359101	0.999931	0.6443	0.0853	0.133	0.0456	0.0918	0.8045
4607	0.69066	-1.899867	1.850375	-5.324667	1.899372	1.000086	0.6952	0.0842	0.1208	0.0358	0.064	0.8504
4608	0.70461	0.076257	1.850424	-3.345617	3.807738	0.999905	0.2894	0.1013	0.2083	0.1014	0.2996	0.4931
4610	0.68116	0.100322	1.984274	-3.601389	4.099672	1.000507	0.2963	0.0929	0.2004	0.097	0.3134	0.4924
4615	0.62631	0.283819	2.077092	-3.685675	4.441046	1.000402	0.2705	0.0914	0.189	0.0941	0.355	0.4551
4619	0.67065	-0.112174	2.010219	-3.904011	3.988381	0.999864	0.3363	0.098	0.1968	0.0861	0.2828	0.5338
4620	0.72049	1.20487	1.835213	-2.182547	4.925229	1.000967	0.1125	0.0686	0.1817	0.1034	0.5338	0.2674
4621	0.65905	-4.376388	1.968769	-8.075807	-0.401377	1.000024	0.9525	0.0196	0.0188	0.0038	0.0053	0.9839
4622	0.70581	-1.423202	1.421018	-4.010365	1.553467	0.999935	0.6355	0.1195	0.1523	0.0386	0.0541	0.8443
4624	0.69586	-1.530624	1.832877	-4.919942	2.334927	1.000093	0.6319	0.0934	0.1432	0.0431	0.0884	0.8043
4625	0.6479	0.503572	2.057201	-3.398384	4.68989	1.000139	0.2336	0.0861	0.1873	0.0955	0.3975	0.4122
4626	0.69202	-2.734134	1.598971	-5.663049	0.616462	0.999954	0.8613	0.0541	0.0559	0.0136	0.0151	0.9493
4627	0.73701	1.387758	1.727333	-1.775888	4.940811	1.000526	0.0776	0.061	0.1773	0.1117	0.5724	0.2141
4629	0.6576	-4.328041	1.987554	-8.039774	-0.273888	1.000803	0.9473	0.0206	0.0226	0.0042	0.0053	0.9812
4633	0.52406	-0.328442	2.211591	-4.582481	4.043853	1.000144	0.3859	0.0857	0.1782	0.0748	0.2754	0.5596
4634	0.52454	-0.293391	2.200465	-4.620852	4.061427	0.999829	0.3776	0.0873	0.1804	0.0743	0.2804	0.5566
4635	0.52637	-0.330525	2.202869	-4.623158	4.05664	1.000127	0.3856	0.084	0.182	0.0775	0.2709	0.5665
4636	0.53596	-1.567901	2.324827	-6.125239	2.986302	1.00034	0.6016	0.0787	0.1348	0.0485	0.1364	0.7515
4638	0.71543	-1.430634	1.712844	-4.545647	2.135865	1.0005	0.6169	0.1033	0.1494	0.0455	0.0849	0.8056
4640	0.59589	-1.061137	2.223527	-5.340676	3.480031	0.999848	0.5171	0.0923	0.1541	0.0584	0.1781	0.6944
4641	0.65729	-1.550075	2.134987	-5.574647	2.875366	0.999957	0.611	0.0825	0.1402	0.0523	0.114	0.7696
4642	0.64671	0.568743	2.020972	-3.33142	4.609904	1.000055	0.2177	0.0857	0.187	0.0978	0.4118	0.3972
4644	0.66829	-1.029855	2.056586	-4.910379	3.220037	0.999989	0.5216	0.0952	0.1609	0.0621	0.1602	0.7024
4646	0.68322	-0.752157	2.021914	-4.51567	3.428881	0.99985	0.4654	0.0997	0.1799	0.063	0.192	0.6605
4647	0.68752	-1.263497	1.943029	-4.908202	2.731725	1.000043	0.5718	0.0915	0.1551	0.0565	0.1251	0.7476
4650	0.70334	-0.847173	1.877144	-4.340088	3.027035	1.00001	0.4805	0.1073	0.1828	0.0667	0.1627	0.6876
4651	0.68762	-2.437138	1.821903	-5.836374	1.380758	1.000746	0.7956	0.0661	0.0791	0.0209	0.0383	0.9046
4653	0.69795	-0.132733	1.896145	-3.65247	3.797429	1.000206	0.333	0.1017	0.2042	0.0942	0.2669	0.5365
4654	0.52308	-0.323054	2.235787	-4.666974	4.02245	0.999655	0.3807	0.087	0.1788	0.0753	0.2782	0.555
4656	0.67586	0.954498	1.94512	-2.762921	4.800039	1.000307	0.1577	0.0726	0.1891	0.1007	0.4799	0.3169
4659	0.68946	0.278803	1.95051	-3.410276	4.169824	0.999993	0.2598	0.0947	0.2028	0.0949	0.3478	0.4555
4661	0.52759	-0.315742	2.207356	-4.589941	4.038339	1.000231	0.379	0.0911	0.1825	0.0754	0.272	0.5638
4668	0.58947	-0.000109	2.167917	-4.14305	4.322476	0.999978	0.3242	0.0892	0.1791	0.0873	0.3202	0.5023
4669	0.63616	-1.868387	2.159095	-5.965037	2.549733	1.000259	0.6651	0.0797	0.1176	0.0402	0.0974	0.8122
4671	0.62065	0.36537	2.086988	-3.679179	4.600243	1.000097	0.2575	0.0879	0.1868	0.0943	0.3735	0.4367
4676	0.64931	-0.343622	2.060276	-4.260251	3.767326	1.000374	0.3822	0.0957	0.1869	0.0826	0.2526	0.5737
4677	0.58892	0.078175	2.170073	-3.94109	4.437474	1.000019	0.3199	0.085	0.1801	0.0861	0.3289	0.4974
4678	0.60245	-1.226786	2.219722	-5.524718	3.166909	1.000034	0.5392	0.09	0.1491	0.065	0.1567	0.7103
4680	0.63846	-1.830572	2.169837	-5.922673	2.534307	0.999712	0.6605	0.0699	0.1234	0.0459	0.1003	0.798
4681	0.52799	-0.316574	2.242314	-4.655641	4.150414	0.999894	0.3842	0.0827	0.1732	0.0817	0.2782	0.5546
4682	0.66662	-0.068315	2.032263	-3.809323	4.111102	1.000131	0.3349	0.0937	0.1946	0.0841	0.2927	0.5238
4683	0.69239	-0.280978	2.046375	-4.134153	3.91111	1.000189	0.373	0.0946	0.1924	0.0778	0.2622	0.5674
4684	0.64619	0.532712	2.021583	-3.28027	4.52799	0.999969	0.2301	0.0882	0.1828	0.096	0.4029	0.4049
4685	0.67035	-1.029839	1.999284	-4.78442	3.056595	0.999824	0.5143	0.0953	0.1724	0.068	0.15	0.7054
4686	0.53733	-1.566746	2.321151	-6.113858	3.092039	0.999937	0.5963	0.0829	0.1348	0.0547	0.1313	0.7518
4688	0.69145	0.446693	1.943682	-3.215419	4.466653	0.999725	0.2309	0.0873	0.2031	0.1007	0.378	0.4211
4689	0.52556	-0.283664	2.214759	-4.505027	4.188469	1.00009	0.3816	0.0881	0.1727	0.0773	0.2803	0.5597
4691	0.59767	-0.316305	2.219559	-4.621717	4.140573	0.999721	0.3842	0.0866	0.1775	0.0791	0.2726	0.5611
4695	0.64729	0.566413	2.031504	-3.354981	4.630408	1.000013	0.2193	0.0826	0.1917	0.0933	0.4131	0.3968
4700	0.54599	-1.652089	2.363113	-6.257667	3.098729	0.999931	0.6107	0.0762	0.1319	0.051	0.1302	0.7551
4703	0.65433	-3.776461	1.071158	-5.78571	-1.544987	0.999725	0.9922	0.0048	0.0029	0	0.0001	0.9995
4704	0.67094	-1.032942	2.053131	-4.844353	3.153762	1.00035	0.5237	0.0907	0.1583	0.063	0.1643	0.6991
4705	0.65251	-0.393909	2.078567	-4.276746	3.76759	0.999886	0.3926	0.0976	0.1803	0.0781	0.2514	0.5813
4708	0.58758	0.011636	2.164939	-4.074068	4.354963	1.000214	0.3267	0.0847	0.1839	0.0859	0.3188	0.5068
4714	0.52572	-0.334646	2.208386	-4.650346	4.016465	1.000405	0.3828	0.0894	0.179	0.0777	0.2711	0.5645
4715	0.5293	-0.299767	2.217709	-4.611712	4.123298	1.000177	0.3766	0.0864	0.1825	0.0801	0.2744	0.5593
4716	0.60112	-0.380527	2.228558	-4.811189	4.046024	1.000204	0.3908	0.0876	0.1768	0.075	0.2698	0.5704
4718	0.52733	-0.322296	2.239382	-4.65603	4.106532	0.999717	0.3901	0.0828	0.1723	0.0772	0.2776	0.5597
4719	0.62017	0.310497	2.096434	-3.655927	4.482596	1.000382	0.2687	0.0837	0.1916	0.0966	0.3594	0.4447
4720	0.5252	-0.28372	2.252361	-4.606726	4.181923	1.00031	0.3796	0.0826	0.1719	0.0804	0.2855	0.5492
4722	0.52378	-0.297977	2.223192	-4.618893	4.123393	1.000201	0.3755	0.0879	0.1816	0.0799	0.2751	0.5538
4726	0.53973	-1.568264	2.321498	-6.032365	3.029681	0.999911	0.6025	0.0749	0.1366	0.0492	0.1368	0.7517
4729	0.5971	-1.078123	2.218018	-5.335827	3.418424	0.999763	0.5252	0.089	0.1533	0.0581	0.1744	0.6935
4731	0.69028	-0.436466	1.913338	-3.983685	3.506201	0.999954	0.4009	0.1001	0.1943	0.0842	0.2205	0.6053
4734	0.6689	-1.050296	2.047367	-4.883523	3.146251	0.999881	0.5231	0.0946	0.1581	0.0641	0.1601	0.7044
4739	0.68185	-0.691959	1.984293	-4.380488	3.351223	0.999967	0.446	0.1034	0.1814	0.0732	0.196	0.6427
4741	0.67963	-0.726233	1.977202	-4.411414	3.283935	1.000171	0.4611	0.0972	0.18	0.0715	0.1902	0.6543
4744	0.64754	0.55524	2.025079	-3.293493	4.721348	1.000523	0.225	0.0786	0.1944	0.0951	0.4069	0.3969
4745	0.70729	0.024621	1.857693	-3.510722	3.727006	1.000194	0.2984	0.1005	0.2119	0.0928	0.2964	0.5054
4750	0.68271	-1.653308	1.956489	-5.366655	2.377892	0.999741	0.6426	0.0876	0.1365	0.045	0.0883	0.8064
4751	0.52887	-0.27832	2.232609	-4.691131	4.143855	0.999741	0.3754	0.0873	0.1765	0.0776	0.2832	0.5516
4753	0.66699	-0.091716	2.003352	-3.902613	3.975206	0.999757	0.3313	0.0976	0.1968	0.0892	0.2851	0.5334
4758	0.53922	-1.542006	2.329897	-6.162783	3.026938	1.000247	0.5985	0.0795	0.1298	0.0503	0.1419	0.7473
4759	0.52595	-0.300709	2.244223	-4.573529	4.215351	1.00023	0.3834	0.0827	0.1794	0.0752	0.2793	0.5553
4760	0.54054	-1.554529	2.307416	-6.02915	2.939631	0.999917	0.5952	0.078	0.1426	0.0519	0.1323	0.7461
4762	0.66922	-1.018229	2.039636	-4.872665	3.113433	1.000022	0.5168	0.0959	0.1677	0.0588	0.1608	0.7073
4771	0.52541	-0.306945	2.242727	-4.665001	4.099286	0.99979	0.3803	0.0847	0.1753	0.0783	0.2814	0.552
4772	0.59465	-1.087165	2.222486	-5.364807	3.377352	1.000066	0.5203	0.0842	0.1598	0.0612	0.1745	0.6891
4773	0.65309	-0.374173	2.064832	-4.264703	3.86339	0.999906	0.3856	0.0996	0.188	0.0801	0.2467	0.5835
4775	0.69231	-2.130254	1.812403	-5.483025	1.654275	0.999841	0.7442	0.0749	0.1036	0.029	0.0483	0.8805
4776	0.67087	-0.207878	2.039049	-4.048736	3.988753	1.000013	0.3588	0.0917	0.1877	0.0885	0.2733	0.5469
4778	0.52595	-0.312405	2.243013	-4.594738	4.180543	1.000092	0.385	0.0881	0.1728	0.0801	0.274	0.5615
4781	0.59068	-0.036503	2.175668	-4.200503	4.280519	1.000049	0.3339	0.0879	0.1812	0.0843	0.3127	0.5099
4782	0.5389	-1.536085	2.302693	-5.970808	3.035197	1.000284	0.5929	0.0849	0.1335	0.0536	0.1351	0.749
4790	0.53938	-1.570295	2.297991	-5.964664	2.972562	0.999788	0.6015	0.0764	0.1406	0.0516	0.1299	0.7511
4791	0.52759	-0.315967	2.243053	-4.751407	4.100687	1.000487	0.3791	0.0829	0.1814	0.0826	0.274	0.555
4793	0.64758	0.592339	2.02126	-3.245557	4.724363	1.000138	0.2181	0.08	0.1933	0.0991	0.4095	0.3957
4794	0.6699	-1.131157	2.053548	-4.966389	3.051471	1.000132	0.5355	0.0965	0.1598	0.0585	0.1497	0.7196
4796	0.72121	0.816568	1.765563	-2.429367	4.450704	0.999972	0.1491	0.0836	0.2111	0.1141	0.4421	0.3342
4799	0.5423	-1.568456	2.324154	-6.062905	3.058741	1.000278	0.6021	0.0749	0.138	0.0477	0.1373	0.7515
4803	0.65382	-1.41027	2.077342	-5.319615	2.82907	0.999721	0.5897	0.0863	0.1455	0.053	0.1255	0.7588
4811	0.69377	-2.253157	1.678621	-5.382388	1.167596	0.999871	0.7759	0.0769	0.0904	0.025	0.0318	0.9072
4815	0.53186	-0.502556	2.252844	-4.887909	3.873337	0.999836	0.415	0.0846	0.1715	0.0766	0.2523	0.585
4817	0.65069	-0.323619	2.055382	-4.246247	3.792916	0.999704	0.3767	0.095	0.1954	0.0799	0.253	0.5702
4818	0.70079	0.095423	1.886364	-3.370826	4.023925	1.000078	0.2921	0.0994	0.2101	0.0952	0.3032	0.4974
4820	0.72267	0.813582	1.769626	-2.436708	4.566852	1.000259	0.1489	0.083	0.2132	0.1161	0.4388	0.3321
4821	0.541	-1.58723	2.321705	-6.073939	3.056582	0.999645	0.6015	0.0813	0.138	0.049	0.1302	0.7548
4824	0.66745	-0.102662	2.014716	-3.895132	4.015378	0.999852	0.3348	0.0964	0.1981	0.0876	0.2831	0.528
4828	0.65463	-0.39304	2.099596	-4.386057	3.790066	1.000126	0.3956	0.0934	0.1839	0.0757	0.2514	0.583
4829	0.6508	0.491042	2.068691	-3.479626	4.642592	1.000149	0.2378	0.0826	0.1922	0.0916	0.3958	0.4128
4830	0.58905	0.023791	2.149045	-4.066342	4.305671	0.999643	0.3194	0.0852	0.1872	0.0879	0.3203	0.4975
4831	0.52573	-0.314709	2.244561	-4.726202	4.151128	1.00031	0.3811	0.0881	0.1797	0.076	0.2751	0.5604
4835	0.59877	-1.119121	2.228554	-5.394991	3.256314	0.999827	0.5264	0.083	0.1524	0.0687	0.1695	0.6857
4837	0.52499	-0.32678	2.233613	-4.651744	4.07923	1.000028	0.3881	0.0863	0.1695	0.0788	0.2773	0.5644
4838	0.66709	-0.157791	2.041367	-4.01741	3.970553	0.999821	0.3472	0.0998	0.1912	0.0833	0.2785	0.5414
4839	0.69751	-0.150735	1.89747	-3.678938	3.779621	1.000571	0.3396	0.0951	0.2077	0.0919	0.2657	0.5441
4842	0.62463	0.224373	2.137917	-3.862537	4.460188	0.999806	0.2874	0.0822	0.1868	0.0884	0.3552	0.4637
4843	0.63012	-0.714704	2.111931	-4.712664	3.525939	1.00014	0.4541	0.097	0.1721	0.0706	0.2062	0.6426
4846	0.66896	-1.058925	2.048823	-4.948731	3.146427	0.999892	0.5281	0.0937	0.1567	0.0634	0.1581	0.706
4849	0.69281	0.366612	1.947509	-3.269277	4.317686	0.999731	0.2457	0.0875	0.2052	0.1027	0.3589	0.4375
4850	0.5264	-0.243006	2.216886	-4.47677	4.103759	0.999711	0.3693	0.0926	0.1706	0.0804	0.2871	0.5507
4851	0.68863	-2.59464	1.703513	-5.783484	0.943617	1.000171	0.8308	0.0582	0.0693	0.0182	0.0235	0.9327
4852	0.52703	-0.330051	2.229368	-4.599891	4.118767	0.999868	0.3848	0.0916	0.1698	0.0757	0.2781	0.5647
4853	0.6879	-2.433658	1.791594	-5.727192	1.317249	1.000062	0.798	0.062	0.0808	0.0243	0.0349	0.9074
4854	0.6821	-2.877392	1.826566	-6.264928	0.910584	1.001062	0.8496	0.0484	0.0615	0.0182	0.0223	0.932
4855	0.69702	-1.911937	1.433092	-4.53973	1.080858	1.001232	0.7499	0.0887	0.1094	0.0246	0.0274	0.9056
4856	0.62891	-0.674868	2.177022	-4.886732	3.626226	1.00011	0.4432	0.0952	0.1696	0.0705	0.2215	0.6294
4857	0.5279	-0.336238	2.213369	-4.587208	4.04822	0.999951	0.3857	0.091	0.1743	0.0761	0.2729	0.5651
4860	0.54005	-1.534074	2.324964	-6.089288	3.078351	0.999935	0.593	0.0766	0.139	0.0555	0.1359	0.7442
4861	0.6755	0.954258	1.946151	-2.657374	4.925852	0.999675	0.1584	0.0735	0.1878	0.1039	0.4764	0.3183
4863	0.70063	-1.234559	1.817461	-4.534492	2.561392	1.000308	0.5689	0.1057	0.1603	0.056	0.1091	0.763
4864	0.71008	-1.180726	1.542869	-4.000662	2.112891	0.999893	0.5683	0.1217	0.1729	0.0551	0.082	0.7886
4867	0.71414	1.146376	1.817939	-2.284992	4.837741	1.000423	0.1169	0.0677	0.1839	0.11	0.5215	0.2714
4868	0.69879	-2.146479	1.569735	-5.037377	1.210966	1.00011	0.7781	0.0774	0.0903	0.0222	0.032	0.9092
4878	0.54053	-1.569988	2.33675	-6.059617	3.084563	0.999815	0.5991	0.0787	0.137	0.0515	0.1337	0.7505
4879	0.65306	-0.393226	2.075763	-4.353153	3.783527	0.999833	0.3914	0.0939	0.1852	0.0825	0.247	0.5799
4881	0.65783	-2.623533	2.109299	-6.59003	1.662192	0.999753	0.7842	0.0594	0.08	0.0268	0.0496	0.8885
4882	0.59156	-0.100442	2.173028	-4.296208	4.142324	1.000556	0.3465	0.0893	0.1733	0.0855	0.3054	0.5221
4884	0.52687	-0.296693	2.22461	-4.562918	4.147778	0.999891	0.3749	0.0925	0.175	0.0806	0.277	0.5566
4892	0.67604	-2.964602	1.201437	-5.209032	-0.474863	1.000037	0.9451	0.0284	0.0216	0.0027	0.0022	0.9879
4897	0.59933	-1.090445	2.209798	-5.315456	3.39672	1.00019	0.5254	0.0892	0.1526	0.0582	0.1746	0.6941
4898	0.59496	-1.125822	2.205741	-5.37436	3.293966	1.000164	0.5315	0.0874	0.1529	0.0587	0.1695	0.6993
4907	0.63473	-3.072883	2.175563	-7.297576	1.349995	1.000154	0.828	0.0476	0.0691	0.0208	0.0345	0.9163
4908	0.62971	-0.724521	2.14376	-4.868099	3.566591	1.000333	0.4553	0.0917	0.1744	0.0691	0.2095	0.6358
4914	0.65657	-1.389555	2.094627	-5.344454	2.894792	0.999561	0.5837	0.086	0.1482	0.0543	0.1278	0.75
4916	0.58951	0.014773	2.14556	-4.15031	4.280749	0.999851	0.3181	0.0901	0.1888	0.0872	0.3158	0.5032
4917	0.71481	1.130783	1.82998	-2.290765	4.963935	0.999925	0.119	0.0685	0.1865	0.1084	0.5176	0.274
4919	0.52213	-0.283894	2.199579	-4.515416	4.165224	1.000059	0.3736	0.0923	0.1779	0.0788	0.2774	0.554
4922	0.58766	0.017547	2.136715	-4.071769	4.312415	0.999771	0.3179	0.0874	0.1897	0.0854	0.3196	0.5
4923	0.5942	-0.177104	2.179704	-4.375038	4.196192	1.000455	0.3539	0.0953	0.1796	0.0839	0.2873	0.5399
4924	0.52762	-0.343198	2.221894	-4.602414	4.081313	0.999726	0.3861	0.0882	0.1803	0.074	0.2714	0.5661
4925	0.5421	-1.564032	2.328215	-6.143665	2.927367	1.000211	0.597	0.081	0.1355	0.0521	0.1344	0.7487
4926	0.71579	-0.590892	1.741731	-3.768441	3.068979	1.000257	0.4224	0.1159	0.2092	0.0753	0.1772	0.6476
4927	0.58632	0.038462	2.159719	-4.117361	4.428464	0.999745	0.3208	0.0911	0.1796	0.0831	0.3254	0.5016
4928	0.71406	-0.032202	1.785023	-3.352819	3.665127	1.000054	0.3046	0.1109	0.2184	0.0968	0.2693	0.5233
4929	0.53992	-1.541206	2.312523	-5.951711	3.076011	0.999858	0.5978	0.0792	0.132	0.0555	0.1355	0.7469
4931	0.67865	-1.694972	1.997067	-5.364727	2.426456	1.000217	0.6496	0.081	0.1343	0.0437	0.0914	0.8072
4940	0.69666	0.655989	1.90348	-2.845706	4.521797	0.999857	0.1965	0.0838	0.1996	0.1015	0.4186	0.3792
4948	0.68937	-3.150584	1.413812	-5.796906	-0.21158	0.99984	0.9329	0.0318	0.0271	0.0057	0.0025	0.9809
4953	0.65197	-0.347372	2.055207	-4.22859	3.778655	1.000062	0.3815	0.0935	0.1909	0.0832	0.2509	0.572
4956	0.70139	-0.3663	1.950735	-3.958461	3.681215	1.000206	0.3891	0.0971	0.1979	0.0784	0.2375	0.5916
4957	0.63891	-0.114074	2.162727	-4.301188	4.145317	0.999834	0.3481	0.0842	0.1771	0.0869	0.3037	0.5201
4958	0.66945	-0.046687	2.020585	-3.804936	4.039818	0.999825	0.3309	0.0931	0.1915	0.091	0.2935	0.5209
4968	0.53787	-1.577755	2.285731	-6.008422	2.950962	0.999876	0.6028	0.0815	0.1344	0.0506	0.1307	0.7576
4969	0.52612	-0.302319	2.214962	-4.620585	4.093514	0.99979	0.3727	0.091	0.1834	0.0814	0.2715	0.5575
4973	0.63407	-0.743942	2.135164	-4.810449	3.552731	1.000258	0.4592	0.0944	0.1696	0.0714	0.2054	0.6447
4974	0.59852	-1.082061	2.214579	-5.345789	3.449819	0.999886	0.5216	0.0883	0.1567	0.0617	0.1717	0.6955
4976	0.65423	-0.419459	2.070157	-4.305018	3.724113	1.000345	0.3973	0.0963	0.1861	0.0772	0.2431	0.5918
4982	0.52351	-0.310031	2.199813	-4.624677	4.027302	1.000044	0.3813	0.0874	0.1757	0.0809	0.2747	0.5579
4985	0.59097	-0.126126	2.16876	-4.321802	4.215234	1.000024	0.3478	0.0854	0.1873	0.0788	0.3007	0.5264
4987	0.66349	0.817112	1.982433	-2.938497	4.802848	0.99996	0.1831	0.0725	0.1882	0.1041	0.4521	0.3458
4988	0.67827	-1.692925	1.977379	-5.34883	2.39062	1.000148	0.6489	0.0886	0.1262	0.0468	0.0895	0.8068
4990	0.54135	-1.556535	2.325764	-6.086192	3.179168	1.000108	0.6007	0.0778	0.1374	0.0501	0.134	0.7498
4995	0.71944	-0.115509	1.708184	-3.261238	3.447048	1.000813	0.3155	0.1126	0.2301	0.0922	0.2496	0.5442
4998	0.7228	-0.352825	1.73712	-3.561426	3.27377	0.999813	0.3685	0.114	0.2151	0.09	0.2124	0.5925
4999	0.6627	0.778322	2.005797	-2.941147	4.76421	0.999965	0.1897	0.08	0.1837	0.1001	0.4465	0.3609
5000	0.59763	-1.095971	2.215903	-5.459414	3.351392	0.999809	0.524	0.0883	0.1542	0.0641	0.1694	0.6958
5002	0.71002	0.254313	1.854618	-3.126547	4.108035	1.00044	0.2607	0.0975	0.2085	0.1008	0.3325	0.4615
5007	0.52783	-0.299422	2.222618	-4.65457	4.132999	1.000163	0.3775	0.0914	0.178	0.0736	0.2795	0.5605
5008	0.58494	0.038189	2.117786	-4.002985	4.206417	0.999893	0.3189	0.0875	0.1789	0.091	0.3237	0.4954
5010	0.52519	-0.333025	2.235712	-4.563051	4.074763	1.000127	0.3884	0.0844	0.1715	0.0794	0.2763	0.5599
5013	0.72051	1.242665	1.822299	-2.115356	5.021052	1.000438	0.1046	0.0662	0.1818	0.1112	0.5362	0.2515
5016	0.68374	-3.296677	1.423456	-5.907685	-0.321432	1.000066	0.9417	0.0264	0.0237	0.0044	0.0038	0.9827
5017	0.58889	0.043361	2.137156	-4.062865	4.424555	0.99965	0.3126	0.089	0.1895	0.0913	0.3176	0.4963
5018	0.63394	-1.858127	2.161302	-6.023111	2.503063	1.000056	0.6609	0.0781	0.1237	0.0436	0.0937	0.8094
5020	0.62255	0.308719	2.073777	-3.570163	4.459574	0.999721	0.268	0.0881	0.1884	0.0944	0.3611	0.4529
5021	0.66997	-1.014708	2.014584	-4.864225	3.123158	1.000192	0.5142	0.0972	0.169	0.0606	0.159	0.7031
5023	0.65389	-2.548293	2.113962	-6.469182	1.846629	0.999951	0.7751	0.0625	0.0822	0.0281	0.0521	0.8863
5025	0.53833	-1.584363	2.310474	-6.081545	3.042204	0.999971	0.6	0.0805	0.1384	0.0514	0.1297	0.7535
5026	0.59764	-0.347765	2.212743	-4.676583	4.079152	1.000182	0.3863	0.0928	0.1759	0.0824	0.2626	0.5682
5027	0.67114	-6.956933	1.500965	-9.950057	-4.053794	1.000399	1	0	0	0	0	1
5028	0.52466	-0.318001	2.235915	-4.632982	4.084016	0.999762	0.3811	0.0921	0.1724	0.0754	0.279	0.5619
5029	0.60633	-2.417285	2.286166	-6.74633	2.177825	1.000091	0.7332	0.0676	0.0949	0.0325	0.0718	0.8527
5031	0.63189	-0.689634	2.129368	-4.703178	3.621059	1.000038	0.454	0.088	0.1733	0.0723	0.2124	0.6336
5033	0.54197	-1.484173	2.335695	-5.996533	3.197797	0.999879	0.584	0.0824	0.1331	0.0593	0.1412	0.739
5042	0.73098	1.725281	1.754995	-1.483578	5.324039	1.000554	0.0553	0.0442	0.1522	0.0985	0.6498	0.1627
5045	0.63642	-0.817518	2.160619	-4.858886	3.543462	1.000008	0.4735	0.0956	0.1615	0.068	0.2014	0.6571
5046	0.66911	0.593631	2.02766	-3.277252	4.671902	1.000759	0.2179	0.0801	0.1912	0.0974	0.4134	0.3896
5047	0.63859	-1.853472	2.205321	-6.091298	2.586638	1.000036	0.6569	0.0795	0.1216	0.0421	0.0999	0.8012
5051	0.63024	-0.691974	2.13785	-4.673361	3.590082	0.999866	0.447	0.0952	0.1718	0.0722	0.2138	0.6337
5053	0.59437	-1.061302	2.218586	-5.2579	3.419181	0.999843	0.5196	0.0872	0.1543	0.0656	0.1733	0.6909
5054	0.58738	0.003802	2.167845	-4.201887	4.392465	1.000439	0.3249	0.0847	0.1906	0.0844	0.3154	0.5029
5055	0.70265	-1.244008	1.814	-4.581444	2.476506	0.999739	0.5704	0.1014	0.1617	0.0553	0.1112	0.7604
5058	0.53819	-1.536409	2.326728	-6.04398	3.07246	0.999945	0.6021	0.079	0.128	0.0532	0.1377	0.7509
5062	0.52435	-0.311379	2.218046	-4.5257	4.104402	1.000155	0.3817	0.0896	0.1736	0.0774	0.2777	0.5583
5066	0.65229	-0.333186	2.091696	-4.266733	3.913278	1.000285	0.3831	0.0944	0.1865	0.0789	0.2571	0.5729
5069	0.70686	-0.492951	1.829846	-3.870242	3.204012	0.999864	0.4009	0.1104	0.2032	0.0809	0.2046	0.6172
5073	0.52731	-0.289725	2.237999	-4.727003	4.164064	1.00012	0.3786	0.0851	0.1787	0.0788	0.2788	0.557
5074	0.58782	0.020252	2.139145	-4.117155	4.216707	1.000355	0.3158	0.0893	0.187	0.09	0.3179	0.4956
5075	0.58991	-0.020049	2.171616	-4.22413	4.286414	1.000075	0.3293	0.0861	0.1809	0.0852	0.3185	0.5061
5078	0.67025	-2.079959	2.059395	-5.901484	2.185392	0.999933	0.7075	0.0789	0.1086	0.0328	0.0722	0.8449
5079	0.60322	-2.406236	2.260431	-6.74825	2.135143	0.999635	0.7396	0.0639	0.0952	0.0309	0.0704	0.8577
5082	0.64917	0.596605	2.040674	-3.254954	4.628699	1.000026	0.2171	0.0836	0.1876	0.0953	0.4164	0.3906
5083	0.52561	-0.323269	2.235843	-4.598411	4.104621	0.999888	0.3877	0.0893	0.1744	0.074	0.2746	0.5671
5091	0.62624	-0.705195	2.092677	-4.756135	3.500451	1.000278	0.449	0.0967	0.1736	0.0734	0.2073	0.6372
5094	0.52341	-0.324367	2.218699	-4.706633	3.999672	1.000548	0.3792	0.0921	0.1776	0.0757	0.2754	0.5636
5095	0.62444	0.289038	2.093942	-3.786034	4.450376	1.000144	0.2657	0.0906	0.1871	0.092	0.3646	0.4492
5096	0.58665	0.011965	2.133062	-4.120477	4.250163	0.999796	0.3172	0.0883	0.1886	0.087	0.3189	0.5015
5097	0.72934	1.745089	1.774743	-1.531783	5.361813	1.000082	0.0541	0.0436	0.1501	0.1034	0.6488	0.1648
5099	0.5871	-0.07189	2.161195	-4.256814	4.132547	0.999922	0.3387	0.0891	0.1806	0.0857	0.3059	0.5139
5100	0.67977	0.155127	1.964196	-3.559885	4.111191	1.000081	0.281	0.0899	0.207	0.1005	0.3216	0.4743
5104	0.72542	0.036897	1.724818	-3.114451	3.716078	0.999651	0.2854	0.1101	0.2318	0.0967	0.276	0.5184
5105	0.6781	-1.719953	1.986972	-5.472451	2.366753	1.000132	0.6498	0.0866	0.1286	0.0481	0.0869	0.8114
5106	0.71492	-0.41511	1.827494	-3.743837	3.452119	0.999922	0.3919	0.1077	0.2054	0.0809	0.2141	0.6051
5108	0.69888	-2.200104	1.503107	-4.942858	0.973711	1.000015	0.7934	0.0774	0.0843	0.0206	0.0243	0.9231
5116	0.68776	-0.616816	1.006795	-2.433161	1.490793	0.999705	0.3694	0.1957	0.3026	0.0723	0.06	0.7368
5118	0.65051	-2.222919	2.284887	-6.549808	2.41378	0.999706	0.7074	0.0701	0.1057	0.0349	0.0819	0.8352
5122	0.60359	-2.3767	2.284879	-6.719732	2.175172	1.000076	0.7333	0.0627	0.0972	0.0349	0.0719	0.8492
5125	0.58505	0.017566	2.150988	-4.117774	4.349859	1.00086	0.3237	0.0849	0.188	0.0821	0.3213	0.5031
5129	0.53944	-1.536982	2.313862	-6.001326	3.069033	1.000307	0.6017	0.076	0.1323	0.0516	0.1384	0.7466
5130	0.59745	-1.091941	2.226826	-5.347409	3.431774	1.000147	0.5219	0.0917	0.1561	0.0618	0.1685	0.6938
5136	0.52564	-0.334006	2.265461	-4.709086	4.170397	0.999773	0.3869	0.0881	0.1768	0.0757	0.2725	0.5656
5137	0.52393	-0.305294	2.230018	-4.63627	4.100094	0.999893	0.3807	0.0886	0.1757	0.0772	0.2778	0.5561
5138	0.52552	-0.317076	2.212147	-4.594911	4.080447	1.000194	0.3839	0.0872	0.1728	0.0772	0.2789	0.56
5139	0.682	-0.750062	1.998524	-4.447671	3.34996	1.000614	0.4602	0.0977	0.184	0.0734	0.1847	0.6527
5140	0.70395	0.817325	1.859093	-2.665759	4.66014	1.000521	0.1647	0.0779	0.2054	0.1061	0.4459	0.343
5142	0.65069	0.505761	2.034206	-3.406961	4.56467	0.999884	0.2328	0.0801	0.195	0.0908	0.4013	0.4071
5143	0.60387	-2.341934	2.260662	-6.665747	2.258874	0.999774	0.729	0.0638	0.104	0.0316	0.0716	0.8509
5145	0.68291	-2.283987	1.913949	-5.835031	1.574009	0.999592	0.7541	0.069	0.1004	0.0303	0.0462	0.8799
5146	0.63348	-1.806643	2.16766	-5.911105	2.510101	0.999831	0.6519	0.0783	0.1252	0.0458	0.0988	0.8015
5149	0.58774	0.048325	2.126634	-4.040436	4.291143	1.000314	0.3129	0.0863	0.1896	0.0843	0.3269	0.4959
5151	0.60211	-2.357857	2.242658	-6.637776	2.190273	1.0006	0.7301	0.0684	0.1016	0.0305	0.0694	0.8541
5153	0.62033	0.318245	2.066614	-3.607218	4.479527	0.999896	0.2671	0.0863	0.1893	0.0935	0.3638	0.4467
5155	0.54028	-1.566268	2.313398	-6.095997	3.028446	0.999882	0.5953	0.0834	0.135	0.0516	0.1347	0.754
5156	0.63118	-1.83718	2.151634	-5.863882	2.523846	0.999908	0.658	0.0793	0.1241	0.0453	0.0933	0.8026
5157	0.65648	-1.364897	2.084277	-5.338316	2.871332	1.0002	0.5805	0.0887	0.1531	0.0507	0.127	0.75
5158	0.67988	0.145205	1.981265	-3.543432	4.185875	0.999842	0.2846	0.0956	0.2035	0.0914	0.3249	0.4823
5159	0.63713	-0.897921	2.170354	-5.024344	3.409043	0.999855	0.4875	0.0915	0.161	0.0672	0.1928	0.6659
5161	0.53795	-1.53958	2.320746	-6.170558	3.040549	0.999813	0.5936	0.0815	0.1374	0.0515	0.136	0.7505
5163	0.59901	-1.107372	2.214376	-5.374968	3.413168	1.000188	0.527	0.0883	0.1575	0.0591	0.1681	0.697
5164	0.52362	-0.335632	2.213659	-4.674458	4.083649	0.999995	0.3828	0.0904	0.1744	0.0799	0.2725	0.5579
5166	0.53602	-1.540332	2.307698	-5.954755	3.058677	1.000042	0.5968	0.0848	0.1322	0.0498	0.1364	0.7516
5167	0.66692	-0.066731	2.022751	-3.833465	4.048131	1.000052	0.3348	0.0931	0.1904	0.0871	0.2946	0.5232
5168	0.68879	-0.444237	1.919419	-4.049903	3.466577	1.000295	0.3972	0.1021	0.1954	0.0827	0.2226	0.5988
5169	0.69487	-1.023209	1.908959	-4.540989	2.944932	1.000239	0.5153	0.1009	0.1723	0.0634	0.1481	0.712
5170	0.71686	1.643724	1.844557	-1.76854	5.392715	1.000702	0.0687	0.0494	0.1596	0.1026	0.6197	0.1889
5172	0.7036	-1.355927	1.802064	-4.745249	2.410703	1.000034	0.5914	0.1024	0.1549	0.0564	0.0949	0.7797
5173	0.66313	0.796459	1.988721	-2.968082	4.818485	1.000017	0.1822	0.0816	0.1831	0.0999	0.4532	0.3535
5176	0.66769	-0.988207	2.005095	-4.715943	3.155519	0.999865	0.5085	0.0994	0.1722	0.0614	0.1585	0.6985
5178	0.72004	-0.402051	1.635197	-3.397895	3.003806	1.00058	0.3732	0.1206	0.2294	0.0834	0.1934	0.6177
5179	0.59872	-1.115424	2.193163	-5.427136	3.194711	0.999916	0.5253	0.0901	0.1571	0.0605	0.167	0.6973
5184	0.63283	-1.826516	2.15368	-5.948834	2.480561	0.999737	0.6581	0.0766	0.1234	0.0424	0.0995	0.8028
5187	0.64975	0.399878	2.048858	-3.456558	4.499041	0.99967	0.2488	0.0864	0.1893	0.1028	0.3727	0.4244
5189	0.64953	0.496038	2.032572	-3.314461	4.656187	1.000131	0.2371	0.0787	0.194	0.0946	0.3956	0.409
5190	0.68962	-2.38038	1.798388	-5.736944	1.275439	1.000241	0.7829	0.0676	0.0898	0.024	0.0357	0.903
5191	0.58608	0.011503	2.132545	-4.091146	4.355887	1.000274	0.3204	0.0863	0.192	0.089	0.3123	0.5044
5192	0.66905	-0.117986	2.023762	-3.998306	3.947056	0.999908	0.3354	0.0963	0.1964	0.0882	0.2837	0.5338
5196	0.58623	0.003682	2.140139	-4.091597	4.279178	0.999824	0.3275	0.0855	0.1864	0.0841	0.3165	0.5057
5197	0.68957	1.136711	1.901017	-2.445708	5.039169	0.999747	0.1287	0.0688	0.1801	0.1034	0.519	0.2821
5198	0.72182	0.357813	1.746557	-2.852013	3.99426	1.000389	0.218	0.1037	0.2313	0.1063	0.3407	0.4367
5201	0.52475	-0.317841	2.219426	-4.648871	3.980423	0.999823	0.3766	0.0953	0.1716	0.0769	0.2796	0.5605
5205	0.65504	-2.514573	2.071838	-6.477132	1.692029	1.000149	0.7707	0.0687	0.0873	0.0237	0.0496	0.8893
5209	0.52329	-0.312322	2.225934	-4.637665	4.027461	0.999758	0.38	0.0839	0.1812	0.0795	0.2754	0.5548
5211	0.60225	-2.367856	2.282594	-6.791311	2.267341	1.000328	0.7293	0.0652	0.1003	0.0318	0.0734	0.8508
5213	0.53885	-1.571586	2.309103	-5.9895	3.045009	0.999708	0.6065	0.0753	0.1348	0.051	0.1324	0.7512
5214	0.62454	0.298624	2.064728	-3.614651	4.378591	1.000202	0.2719	0.0824	0.1912	0.0933	0.3612	0.4474
5216	0.64974	0.496134	2.041591	-3.424092	4.539431	0.999836	0.2374	0.08	0.1877	0.0908	0.4041	0.4061
5225	0.62425	0.289694	2.075576	-3.749515	4.432471	1.000219	0.2688	0.0876	0.1912	0.0935	0.3589	0.4499
5228	0.6521	-0.332777	2.055645	-4.256185	3.750193	1.00001	0.3788	0.0989	0.1852	0.0801	0.257	0.5712
5229	0.59789	-0.994224	2.194831	-5.179201	3.406665	1.000414	0.5055	0.0899	0.1613	0.0631	0.1802	0.6836
5236	0.68118	-2.277949	1.886079	-5.811386	1.661468	1.000127	0.7591	0.0741	0.0928	0.026	0.048	0.889
5238	0.5966	-1.085951	2.21545	-5.325848	3.412258	0.99988	0.5229	0.0864	0.1566	0.0634	0.1707	0.6906
5241	0.73225	1.598488	1.789747	-1.737499	5.26954	0.999839	0.0688	0.049	0.1589	0.1052	0.6181	0.1895
5244	0.65504	-1.430044	2.092578	-5.409637	2.799366	0.999649	0.5885	0.0911	0.1422	0.0514	0.1268	0.7577
5252	0.59698	-1.055693	2.205159	-5.292843	3.360725	1.00047	0.5117	0.0906	0.161	0.0658	0.1709	0.6889
5253	0.67222	-1.105066	2.048405	-5.019661	3.105791	1.000015	0.5341	0.0924	0.1595	0.0608	0.1532	0.7119
5257	0.63226	-1.816199	2.14737	-5.897429	2.541854	1.000176	0.6554	0.0824	0.1203	0.0426	0.0993	0.8081
5261	0.59697	-1.089908	2.212758	-5.449538	3.30366	0.999674	0.5192	0.0903	0.1563	0.0638	0.1704	0.6892
5264	0.63182	-0.001996	2.145561	-4.153812	4.260413	1.00002	0.3254	0.0847	0.1889	0.0838	0.3172	0.5046
5265	0.65479	-1.416979	2.066054	-5.313988	2.772359	1.000074	0.5893	0.0907	0.1467	0.0515	0.1218	0.7581
5266	0.60394	-2.355554	2.274938	-6.703358	2.247058	0.99979	0.7278	0.0693	0.096	0.0316	0.0753	0.8528
5267	0.62907	0.195095	2.148261	-3.916739	4.439728	1.000035	0.29	0.0849	0.184	0.0935	0.3476	0.4679
5268	0.66162	-3.12037	2.052723	-7.068966	0.952125	0.999764	0.8528	0.0435	0.0606	0.0187	0.0244	0.9307
5269	0.70662	0.279666	1.857296	-3.08897	4.144533	1.000091	0.2499	0.1007	0.2127	0.0999	0.3368	0.4583
5270	0.54094	-1.572599	2.311487	-6.015059	3.034699	0.999937	0.5981	0.0821	0.1365	0.0484	0.1349	0.7517
5271	0.67541	-2.662109	1.957426	-6.359305	1.338163	0.999873	0.8069	0.0579	0.0771	0.0237	0.0344	0.9091
5272	0.66845	-0.083366	2.017262	-3.921591	4.059812	0.99978	0.3302	0.0956	0.1988	0.0894	0.286	0.5243
5273	0.67032	-4.681427	1.746641	-8.007995	-1.126999	0.999654	0.9783	0.0102	0.0084	0.0013	0.0018	0.9938
5274	0.68289	-2.797961	1.839572	-6.265801	0.99694	0.999806	0.8407	0.0485	0.0691	0.0167	0.025	0.9295
5275	0.69702	-0.172697	1.932345	-3.741209	3.824523	1.000214	0.3468	0.0969	0.2005	0.0913	0.2645	0.5478
5276	0.65444	-1.367872	2.060716	-5.28514	2.82829	0.999918	0.5845	0.0869	0.146	0.0571	0.1255	0.748
5279	0.65177	-0.336616	2.077462	-4.2768	3.879143	1.000079	0.3798	0.0963	0.187	0.0812	0.2557	0.5733
5281	0.52564	-0.326283	2.197283	-4.543082	4.063382	0.999956	0.3817	0.0925	0.1742	0.0833	0.2683	0.565
5284	0.73362	0.938044	1.713926	-2.214682	4.397038	1.000044	0.1291	0.0768	0.2084	0.1158	0.4699	0.3044
5286	0.70021	-0.717328	1.840426	-4.192595	3.045971	0.999819	0.4477	0.112	0.1927	0.072	0.1756	0.6612
5287	0.6777	1.009635	1.960165	-2.681035	4.964301	0.999777	0.153	0.0728	0.1794	0.1032	0.4916	0.3102
5294	0.65323	-1.336029	2.093576	-5.324017	2.884916	0.999995	0.572	0.0927	0.1477	0.0568	0.1308	0.7443
5295	0.52198	-0.307565	2.224923	-4.618671	4.076151	0.999904	0.3794	0.0886	0.1783	0.077	0.2767	0.5564
5304	0.66769	0.74968	1.98862	-2.98571	4.720704	1.000172	0.1902	0.0792	0.1906	0.1021	0.4379	0.363
5305	0.60405	-2.38607	2.247652	-6.689015	2.143355	1.000716	0.7316	0.0722	0.0942	0.0336	0.0684	0.8566
5310	0.63198	-0.803154	2.162151	-5.004957	3.554184	0.999737	0.4714	0.0895	0.1693	0.0664	0.2034	0.6493
5313	0.62399	0.288306	2.085878	-3.641327	4.522584	0.999862	0.2772	0.0858	0.1831	0.0951	0.3588	0.4508
5314	0.73115	0.760228	1.720719	-2.417881	4.377731	0.999723	0.1501	0.0863	0.2148	0.1256	0.4232	0.3421
5316	0.53869	-1.557847	2.335408	-6.127261	3.092572	1.000707	0.6016	0.0742	0.1328	0.053	0.1384	0.7465
5317	0.63653	-3.116667	2.191213	-7.288007	1.27648	0.999705	0.8322	0.053	0.0631	0.0182	0.0335	0.9205
5318	0.67768	-1.645291	1.961317	-5.330053	2.415024	0.999748	0.6459	0.0861	0.129	0.046	0.093	0.8035
5319	0.52068	-0.305873	2.225138	-4.604414	4.094261	0.99996	0.3827	0.0873	0.1768	0.0766	0.2766	0.5633
5320	0.648	0.595676	2.019169	-3.180245	4.720971	1.000475	0.2154	0.086	0.1922	0.0964	0.41	0.3933
5322	0.52677	-0.332109	2.241774	-4.672606	4.099306	1.000042	0.3823	0.0874	0.1782	0.077	0.2751	0.5614
5324	0.5402	-1.557207	2.285212	-6.023707	2.934849	0.999786	0.5958	0.0843	0.1319	0.0542	0.1338	0.7513
5325	0.65281	-1.357569	2.107896	-5.313105	2.976935	1.000012	0.5786	0.0861	0.1488	0.051	0.1355	0.7442
5326	0.52632	-0.31847	2.211586	-4.6163	4.042789	1.000117	0.3808	0.092	0.1806	0.0779	0.2687	0.5662
5327	0.63326	-0.714638	2.131281	-4.756693	3.584555	1.000275	0.4572	0.0919	0.1759	0.07	0.205	0.639
[truncated: 7,646 more rows]
