# Supplementary material for: Evolutionary Processes Acting on Candidate cis-Regulatory Regions in Humans Inferred from Patterns of Polymorphism and Divergence
Source: PLoS Genet. 2009 Aug 7;5(8):e1000592. doi: 10.1371/journal.pgen.1000592 (PMC2714078; doi:10.1371/journal.pgen.1000592)
Supplement: Table S8 — mkprf results for nonsynonymous sites in EAs. (0.97 MB TXT) [file pgen.1000592.s024.txt]

geneID	rejection	mean	sd	lowerquantile	upperquantile	GRstatistic	prob1	prob2	prob3	prob4	prob5	prob_gammaLT0
2	0.73414	0.142615	1.898068	-3.300971	4.156667	0.999753	0.2834	0.1016	0.2074	0.0954	0.3122	0.4883
9	0.69713	0.595874	2.119287	-3.409965	4.885564	1.000043	0.2264	0.0836	0.1808	0.0946	0.4146	0.4001
10	0.72669	-0.943361	1.882974	-4.443611	2.960378	0.999852	0.507	0.1043	0.1716	0.0656	0.1515	0.7042
13	0.66881	-0.94249	2.230626	-5.143227	3.640159	1.00013	0.4989	0.0881	0.1602	0.0617	0.1911	0.6741
15	0.68431	0.389081	2.128419	-3.610671	4.672534	0.999914	0.2607	0.0805	0.1957	0.0861	0.377	0.4389
16	0.68329	-1.68835	2.166376	-5.726466	2.756434	0.999976	0.6357	0.0781	0.1298	0.0479	0.1085	0.7835
18	0.68307	0.3402	2.151327	-3.662961	4.693791	1.000585	0.2759	0.0842	0.179	0.0884	0.3725	0.4511
19	0.7061	-2.914795	1.602366	-5.865922	0.434257	0.999741	0.8856	0.0439	0.0474	0.0107	0.0124	0.9574
20	0.6832	0.372922	2.126922	-3.623719	4.715013	1.000029	0.2665	0.083	0.1867	0.0898	0.374	0.4411
21	0.70389	-0.169334	2.096178	-4.102585	4.151504	1.000864	0.3598	0.0909	0.1882	0.0797	0.2814	0.5458
23	0.68215	0.357126	2.161905	-3.7065	4.726021	1.000079	0.2667	0.0847	0.1923	0.0838	0.3725	0.4506
25	0.5455	-0.682463	2.345269	-5.122073	4.009221	0.999834	0.4526	0.0816	0.1583	0.0713	0.2362	0.62
26	0.7052	-1.797666	1.987237	-5.43954	2.319251	1.000114	0.6718	0.0817	0.1228	0.0389	0.0848	0.8232
27	0.64347	-0.107063	2.220416	-4.305732	4.312605	1.000946	0.3488	0.0875	0.1787	0.0775	0.3075	0.5268
28	0.68189	-5.222296	1.568535	-8.235224	-2.072979	1.000268	0.9951	0.0019	0.0023	0	0.0007	0.9985
29	0.54566	-0.694653	2.397896	-5.314622	4.005771	1.000112	0.4532	0.0819	0.1562	0.0681	0.2406	0.6171
31	0.55909	-2.068894	2.441605	-6.805687	2.685916	0.999693	0.6746	0.0649	0.1103	0.043	0.1072	0.7981
33	0.61821	-1.632194	2.344209	-6.115974	3.067637	1.000044	0.6193	0.074	0.1267	0.0488	0.1312	0.763
34	0.60639	-0.353341	2.302233	-4.829997	4.223751	1.000233	0.3951	0.0835	0.1657	0.076	0.2797	0.5657
35	0.69368	-2.505531	2.046437	-6.339099	1.725325	0.999879	0.7757	0.0635	0.0865	0.0243	0.05	0.8906
36	0.54716	-0.710166	2.377535	-5.35135	4.054776	1.000508	0.4517	0.087	0.1577	0.0718	0.2318	0.6196
37	0.70505	0.655288	2.073512	-3.201572	4.950367	1.000667	0.2131	0.0798	0.1899	0.0993	0.4179	0.3857
38	0.5576	-2.064753	2.471759	-6.828337	2.853004	0.999771	0.6687	0.0694	0.1108	0.0407	0.1104	0.7959
39	0.64878	-1.253801	2.23823	-5.5484	3.314066	1.000218	0.5488	0.0905	0.1488	0.0569	0.155	0.7181
41	0.55538	-2.160728	2.448352	-6.913096	2.680952	0.999853	0.6855	0.0689	0.1078	0.0378	0.1	0.8154
43	0.61799	-3.05143	2.392907	-7.73542	1.792559	1.000179	0.8093	0.0487	0.0694	0.0241	0.0485	0.8973
47	0.66895	-2.079234	2.229861	-6.240321	2.458128	1.000327	0.6935	0.0704	0.1113	0.0371	0.0877	0.8249
48	0.5444	-0.651734	2.366041	-5.238344	4.094056	0.999723	0.4437	0.0813	0.1661	0.0686	0.2403	0.6153
50	0.54905	-0.720709	2.353039	-5.26666	3.963854	1.000155	0.4594	0.0828	0.1578	0.0679	0.2321	0.6229
51	0.61505	-1.663509	2.349824	-6.157732	3.043598	1.000151	0.617	0.0784	0.1229	0.0479	0.1338	0.7651
52	0.55846	-2.071562	2.474562	-6.892939	2.727375	1.000707	0.6692	0.069	0.1105	0.0429	0.1084	0.7951
53	0.72211	0.201217	2.030852	-3.621295	4.35029	1.000295	0.2807	0.0978	0.1927	0.0901	0.3387	0.4758
54	0.70653	-1.207447	2.057898	-5.070829	2.99042	1.000524	0.5498	0.0924	0.1599	0.0567	0.1412	0.7276
55	0.66735	0.10487	2.155538	-4.063385	4.439521	0.999941	0.3088	0.0892	0.1825	0.0864	0.3331	0.491
56	0.70947	-0.184407	2.066755	-4.049027	4.047117	1.000143	0.3558	0.0978	0.1883	0.0815	0.2766	0.5481
86	0.55265	-2.094281	2.451668	-6.900128	2.655997	0.999936	0.6723	0.0696	0.1142	0.0437	0.1002	0.8035
89	0.61529	-1.620001	2.329674	-6.154453	3.063873	0.99962	0.6105	0.0787	0.1283	0.0519	0.1306	0.7577
90	0.61226	-1.647908	2.375034	-6.192163	3.047202	0.999837	0.6144	0.0715	0.1325	0.0506	0.131	0.7557
92	0.54565	-0.732656	2.370704	-5.305506	3.890192	1.000144	0.4557	0.0829	0.1598	0.0701	0.2315	0.6226
98	0.54403	-0.6905	2.377905	-5.278227	4.0495	1.000691	0.4525	0.0841	0.1608	0.0679	0.2347	0.6215
100	0.68519	0.263328	2.140038	-3.746986	4.617769	0.9998	0.2828	0.0846	0.1887	0.0912	0.3527	0.4652
101	0.71587	-1.700736	2.135138	-5.698025	2.688703	1.00014	0.643	0.0776	0.1261	0.0465	0.1068	0.7885
103	0.70575	-0.119464	2.106175	-3.995146	4.224343	0.999709	0.3482	0.0924	0.1876	0.0796	0.2922	0.5372
104	0.54249	-0.692023	2.373832	-5.321011	3.981065	0.999904	0.4509	0.0832	0.1633	0.0669	0.2357	0.6178
105	0.64738	-2.519121	2.290819	-6.882725	2.196648	0.999717	0.7534	0.0589	0.0908	0.0295	0.0674	0.8617
107	0.55625	-2.108443	2.47498	-6.949265	2.820177	1.000405	0.6778	0.0689	0.107	0.0406	0.1057	0.8073
108	0.61598	-1.678091	2.343739	-6.095503	3.078903	0.999907	0.6179	0.0803	0.1266	0.0502	0.125	0.7682
109	0.67136	-2.113622	2.214162	-6.296251	2.433411	0.999866	0.6976	0.0712	0.1125	0.0363	0.0824	0.8335
111	0.64931	-1.243055	2.265678	-5.530113	3.331132	0.999899	0.5566	0.0841	0.1432	0.0499	0.1662	0.7154
113	0.6988	-1.41682	2.107789	-5.358819	2.975909	0.99979	0.5966	0.0853	0.1398	0.0498	0.1285	0.7555
114	0.66646	0.1006	2.167479	-4.058903	4.471525	0.999795	0.3116	0.083	0.1852	0.0887	0.3315	0.489
115	0.6704	-2.084965	2.210004	-6.256267	2.54744	1.000396	0.6994	0.0755	0.1041	0.0332	0.0878	0.832
116	0.74477	1.73518	1.907235	-1.820622	5.69872	0.999712	0.0712	0.0462	0.1506	0.0949	0.6371	0.1834
118	0.61718	-3.10795	2.406184	-7.617438	1.754664	1	0.8111	0.0516	0.068	0.0231	0.0462	0.8991
119	0.61648	-3.120637	2.420672	-7.699291	1.761481	1.000343	0.8113	0.0493	0.0677	0.0242	0.0475	0.8994
123	0.69576	0.552767	2.091261	-3.458424	4.69912	1.000041	0.23	0.0796	0.1845	0.091	0.4149	0.3985
124	0.69277	-1.413817	2.112553	-5.267449	3.001567	1.000149	0.5929	0.0873	0.1404	0.0492	0.1302	0.7593
125	0.60839	-0.344937	2.299294	-4.707561	4.248809	0.999717	0.3939	0.0882	0.166	0.0729	0.279	0.5632
126	0.64522	-1.21887	2.252817	-5.526699	3.275073	0.99969	0.5464	0.086	0.1481	0.059	0.1605	0.7126
127	0.67309	-2.127502	2.200209	-6.283657	2.349319	1.000072	0.7047	0.0691	0.1095	0.0371	0.0796	0.8339
128	0.60702	-0.379753	2.288677	-4.762041	4.179087	1.000079	0.3972	0.0902	0.1704	0.0696	0.2726	0.5728
130	0.62117	-3.097381	2.396032	-7.66129	1.643441	1.00005	0.8063	0.052	0.073	0.0242	0.0445	0.8989
131	0.65064	-2.515319	2.289586	-6.818906	2.162622	0.999873	0.7534	0.0621	0.0871	0.0285	0.0689	0.8643
134	0.54323	-0.703151	2.360236	-5.362087	3.92746	0.999843	0.451	0.0858	0.1624	0.069	0.2318	0.6191
135	0.54502	-0.701557	2.37764	-5.309079	3.959701	1.000193	0.454	0.0844	0.1564	0.0691	0.2361	0.6181
140	0.61298	-1.668666	2.355086	-6.148432	3.011357	0.999823	0.6195	0.0739	0.1271	0.0479	0.1316	0.7602
141	0.54318	-0.719267	2.40129	-5.362512	3.981883	1.000107	0.4544	0.084	0.1596	0.0691	0.2329	0.6222
142	0.72437	0.416234	1.970958	-3.208668	4.512224	1.00016	0.2455	0.0852	0.1988	0.1028	0.3677	0.4294
143	0.70401	-2.178026	1.260434	-4.480707	0.498371	0.999955	0.8328	0.073	0.0692	0.0138	0.0112	0.9483
146	0.64582	-0.088426	2.233092	-4.309432	4.433284	1.000062	0.345	0.088	0.1779	0.0834	0.3057	0.5197
147	0.54732	-0.67129	2.360449	-5.217065	4.035281	0.999816	0.4494	0.0803	0.1628	0.0725	0.235	0.6149
148	0.68459	-3.094903	2.145759	-7.208942	1.334298	1.000144	0.8337	0.0489	0.0642	0.0198	0.0334	0.9193
151	0.72729	-0.712748	1.986988	-4.424334	3.370724	1.00014	0.4583	0.1009	0.1763	0.0721	0.1924	0.654
153	0.60642	-0.371056	2.273188	-4.752167	4.181909	0.999898	0.3945	0.0873	0.1738	0.0748	0.2696	0.5687
154	0.65247	-2.567356	2.327406	-6.965891	2.086895	1.000846	0.7563	0.0561	0.0892	0.0313	0.0671	0.8637
155	0.70555	-0.155721	2.052397	-4.010577	4.113821	1.000079	0.349	0.0945	0.1931	0.0808	0.2826	0.5402
158	0.6841	0.352006	2.117013	-3.675073	4.668446	0.999691	0.2622	0.0882	0.187	0.0876	0.375	0.4408
160	0.68436	0.34642	2.133584	-3.759777	4.664038	1.000129	0.2668	0.0848	0.1876	0.0899	0.3709	0.445
161	0.54563	-0.661827	2.335471	-5.219842	4.024325	0.999894	0.4413	0.0884	0.1652	0.0708	0.2343	0.6135
164	0.55855	-2.137094	2.478864	-6.929235	2.758366	0.999955	0.6796	0.0676	0.1083	0.0379	0.1066	0.8039
165	0.7106	-0.869557	2.010135	-4.582428	3.344256	1.000058	0.487	0.1024	0.1661	0.0708	0.1737	0.6765
167	0.67141	-0.945362	2.185258	-5.207484	3.398983	1.000023	0.5016	0.088	0.1591	0.0635	0.1878	0.6754
173	0.70664	-0.127932	2.075827	-3.970698	4.053771	1.000117	0.3438	0.0965	0.189	0.0873	0.2834	0.5356
174	0.69755	-0.363754	2.143377	-4.363663	4.00724	1.000021	0.3985	0.0915	0.1746	0.0788	0.2566	0.578
175	0.54346	-0.732442	2.359545	-5.346992	3.888955	0.999799	0.4548	0.09	0.156	0.0689	0.2303	0.6263
176	0.70447	-2.042363	1.253113	-4.307132	0.633503	1.000083	0.806	0.0839	0.0804	0.0143	0.0154	0.9422
177	0.61365	-1.644587	2.337004	-6.192092	3.001409	0.999785	0.6125	0.0815	0.1265	0.0497	0.1298	0.7645
178	0.6903	-4.33575	1.815208	-7.795283	-0.541802	0.999997	0.9592	0.0167	0.0164	0.0039	0.0038	0.9871
182	0.65158	-1.281146	2.307871	-5.637212	3.310094	0.999926	0.555	0.0811	0.1462	0.058	0.1597	0.7143
183	0.69938	-2.849916	1.945503	-6.457136	1.183878	1.00017	0.8326	0.0541	0.0634	0.018	0.0319	0.9229
185	0.54445	-0.717443	2.362607	-5.299482	3.906999	0.999794	0.4574	0.0806	0.1638	0.0655	0.2327	0.6238
189	0.69492	-2.110717	2.037737	-5.852523	2.114481	1.000416	0.7177	0.0719	0.1067	0.0354	0.0683	0.8499
191	0.61719	-3.032235	2.38055	-7.594595	1.820015	1.000115	0.8087	0.049	0.0703	0.0231	0.0489	0.8968
196	0.7227	0.053532	2.018556	-3.722468	4.225731	0.99996	0.3072	0.0966	0.2001	0.0897	0.3064	0.5027
197	0.69047	-2.501161	2.096804	-6.407054	1.800179	0.999986	0.7702	0.0589	0.0895	0.0288	0.0526	0.8784
199	0.54531	-0.717033	2.372384	-5.33709	3.918743	0.999808	0.452	0.0874	0.1562	0.069	0.2354	0.62
202	0.74095	-0.464749	1.580023	-3.332285	2.850056	1.000038	0.3865	0.126	0.2229	0.0881	0.1765	0.6327
203	0.54829	-0.72324	2.332674	-5.156828	3.894493	1.000927	0.4599	0.0823	0.1613	0.069	0.2275	0.6255
205	0.54679	-0.713723	2.368927	-5.266842	3.92392	0.99963	0.4547	0.0868	0.1519	0.0659	0.2407	0.6188
207	0.64361	-0.142658	2.233189	-4.43758	4.352742	1.000142	0.3495	0.091	0.179	0.0779	0.3026	0.53
208	0.54696	-0.638436	2.343738	-5.182545	3.938579	0.99992	0.4448	0.0785	0.1608	0.073	0.2429	0.6074
210	0.54507	-0.694055	2.37172	-5.276866	4.091733	0.999984	0.4533	0.0852	0.1563	0.0707	0.2345	0.6176
211	0.55709	-2.056179	2.443489	-6.812434	2.80651	0.999856	0.6728	0.0677	0.1132	0.0431	0.1032	0.7997
213	0.69434	0.563892	2.08388	-3.438915	4.806781	0.999757	0.2278	0.0835	0.1858	0.0955	0.4074	0.4019
214	0.66706	-3.395884	2.188782	-7.508305	1.022213	1.00005	0.8635	0.0427	0.0536	0.0147	0.0255	0.9366
219	0.67697	-2.888401	2.126832	-6.891926	1.465797	0.999604	0.8133	0.0551	0.0706	0.0221	0.0389	0.9097
220	0.55617	-2.117408	2.406101	-6.638	2.655743	0.999844	0.684	0.0673	0.1082	0.0405	0.1	0.8099
221	0.70762	0.70797	2.051188	-3.176895	4.82806	1.00005	0.2087	0.0753	0.1836	0.0969	0.4355	0.3748
222	0.72492	1.200505	2.009056	-2.593673	5.334554	0.999672	0.1341	0.0652	0.1712	0.0986	0.5309	0.2798
223	0.54465	-0.695573	2.370174	-5.221633	4.097075	1.00053	0.4535	0.0858	0.1623	0.0656	0.2328	0.6234
224	0.7235	-0.391743	1.963553	-3.95174	3.755573	0.999924	0.394	0.1032	0.1935	0.0782	0.2311	0.601
225	0.60665	-0.370413	2.24938	-4.742817	4.072108	0.999914	0.3937	0.0897	0.1717	0.0757	0.2692	0.5729
229	0.54492	-0.684325	2.376363	-5.261257	3.999156	1.00046	0.4511	0.0826	0.1553	0.0689	0.2421	0.6119
230	0.54482	-0.695738	2.362997	-5.331236	3.99448	0.99981	0.4509	0.0872	0.1636	0.0638	0.2345	0.6248
238	0.74367	-0.378125	1.735522	-3.519095	3.239007	1.000032	0.3749	0.1178	0.2158	0.0851	0.2064	0.6072
240	0.66603	0.060643	2.187575	-4.073052	4.528068	0.999692	0.3188	0.0888	0.1827	0.0843	0.3254	0.5004
246	0.54429	-0.687565	2.395131	-5.370835	3.975756	1.000019	0.4478	0.0838	0.1595	0.069	0.2399	0.6117
247	0.70568	-0.112643	2.085286	-4.008171	4.150637	0.999911	0.3421	0.0989	0.1858	0.0839	0.2893	0.5341
248	0.54468	-0.681607	2.38552	-5.35212	4.074814	0.999767	0.4557	0.0796	0.158	0.071	0.2357	0.6159
249	0.61318	-1.613354	2.339136	-6.131209	3.097649	1.000258	0.6088	0.0787	0.1313	0.0495	0.1317	0.7616
250	0.73579	0.101418	1.911873	-3.396949	4.09099	1.000111	0.2917	0.1032	0.2031	0.0968	0.3052	0.4998
251	0.64945	-3.98351	2.327259	-8.409962	0.76683	1.000072	0.9001	0.0299	0.0386	0.0109	0.0205	0.9542
258	0.61524	-1.603557	2.335066	-6.140517	3.084807	1.00031	0.6049	0.0847	0.1315	0.0487	0.1302	0.7587
268	0.68376	-1.769149	2.136766	-5.799356	2.605073	1.000117	0.6488	0.0808	0.1244	0.0463	0.0997	0.7972
269	0.60745	-0.36278	2.287633	-4.766795	4.14371	0.999802	0.3942	0.0865	0.1643	0.0777	0.2773	0.5622
270	0.61872	-3.055843	2.38587	-7.628975	1.716187	0.999637	0.8088	0.0479	0.074	0.0214	0.0479	0.8998
271	0.54784	-0.650145	2.352422	-5.186321	4.011109	1.00018	0.4499	0.0843	0.1554	0.0683	0.2421	0.6144
272	0.68782	-0.662403	2.125193	-4.663604	3.632969	1.000245	0.4492	0.0872	0.1769	0.0759	0.2108	0.626
273	0.67167	-1.007103	2.209341	-5.243857	3.464847	1.000055	0.5156	0.0844	0.1555	0.0636	0.1809	0.6803
275	0.64789	-1.331467	2.289739	-5.699747	3.20295	0.999702	0.5659	0.0844	0.1387	0.0538	0.1572	0.7214
279	0.54661	-0.681249	2.377655	-5.33923	4.067093	0.999905	0.4512	0.0832	0.1574	0.0683	0.2399	0.6146
285	0.54585	-0.653705	2.397157	-5.300245	4.133998	0.999658	0.4451	0.0843	0.1664	0.0625	0.2417	0.6167
286	0.69759	-2.808324	1.930582	-6.406083	1.199756	0.999771	0.8295	0.0522	0.0669	0.0191	0.0323	0.9215
287	0.76145	1.265501	1.702359	-1.896514	4.794777	1.00005	0.0853	0.0607	0.1955	0.1168	0.5417	0.2362
288	0.74849	0.457684	1.777963	-2.743628	4.236222	1.000228	0.2088	0.101	0.219	0.112	0.3592	0.4186
302	0.55603	-2.101057	2.459827	-6.840238	2.771772	0.999791	0.6753	0.0683	0.1111	0.0398	0.1055	0.8046
306	0.64237	-0.068209	2.230984	-4.219295	4.402098	1.000385	0.3456	0.0866	0.1811	0.0795	0.3072	0.5221
307	0.61794	-3.075873	2.362858	-7.552195	1.689193	1.000194	0.8131	0.0499	0.0677	0.0211	0.0482	0.901
309	0.69679	0.562839	2.096504	-3.423367	4.790571	1.000242	0.231	0.0816	0.1842	0.0924	0.4108	0.4034
310	0.6442	-1.239357	2.267755	-5.566738	3.269459	1.000251	0.5501	0.0818	0.1508	0.0567	0.1606	0.7103
311	0.6478	-3.980901	2.290607	-8.380885	0.663187	0.999868	0.9031	0.0285	0.0391	0.011	0.0183	0.9546
313	0.6953	-1.386445	2.115827	-5.294618	2.918248	1.000266	0.5846	0.088	0.1409	0.0561	0.1304	0.7471
314	0.60667	-0.369645	2.276204	-4.696203	4.181882	0.999592	0.3979	0.0853	0.1706	0.0754	0.2708	0.5672
316	0.73228	-0.002205	1.916414	-3.572809	3.974517	0.999999	0.3147	0.1008	0.2044	0.0892	0.2909	0.5211
317	0.70732	0.701473	2.058007	-3.165432	4.971116	1.000283	0.2039	0.0806	0.1921	0.0957	0.4277	0.3769
319	0.6662	0.160727	2.1677	-3.879704	4.511752	1.000081	0.3038	0.0851	0.1788	0.0874	0.3449	0.4766
320	0.54503	-0.728484	2.373909	-5.249587	3.995568	0.999981	0.4586	0.0804	0.1606	0.0681	0.2323	0.6223
321	0.60773	-0.330337	2.313071	-4.81817	4.295935	1.000158	0.3913	0.0855	0.1665	0.0755	0.2812	0.5639
322	0.54631	-0.683899	2.399225	-5.384327	4.019777	0.999677	0.4514	0.0849	0.154	0.0725	0.2372	0.6149
324	0.74146	-0.219625	1.787468	-3.460861	3.416118	0.99993	0.348	0.1123	0.2053	0.0905	0.2439	0.5611
325	0.66504	0.10894	2.201847	-4.080141	4.473871	0.99976	0.3132	0.0838	0.181	0.085	0.337	0.4909
326	0.71287	0.05855	2.034712	-3.74352	4.226959	0.999964	0.3135	0.0927	0.1917	0.0865	0.3156	0.5018
327	0.54735	-0.703449	2.346942	-5.084799	3.963795	1.000109	0.4553	0.0864	0.157	0.0682	0.2331	0.6221
328	0.64447	-3.952653	2.266182	-8.225525	0.638246	1.000142	0.9005	0.0329	0.0378	0.0102	0.0186	0.9544
330	0.66546	0.138851	2.160319	-3.979389	4.481022	1.000258	0.3051	0.0852	0.1816	0.0849	0.3432	0.4799
333	0.69562	-1.447657	2.075872	-5.303737	2.813939	1.000295	0.5974	0.088	0.1404	0.0525	0.1217	0.7614
336	0.6082	-0.365953	2.31285	-4.778784	4.236779	1.00024	0.401	0.084	0.1656	0.0725	0.2769	0.57
338	0.7172	-0.342447	1.099088	-2.335841	1.947921	0.999765	0.284	0.1776	0.3217	0.1021	0.1146	0.6384
339	0.6712	-0.87082	2.19994	-4.979848	3.616778	1.000101	0.4876	0.0878	0.1596	0.0694	0.1956	0.6603
343	0.5503	-0.826987	2.4009	-5.501909	3.919218	1.000137	0.4795	0.0767	0.1571	0.0643	0.2224	0.638
344	0.54573	-0.671205	2.353456	-5.208793	3.994598	0.999951	0.4458	0.0833	0.165	0.0713	0.2346	0.6105
346	0.69679	-1.507454	2.119509	-5.367978	2.888646	1.000146	0.6115	0.0863	0.1346	0.046	0.1216	0.7708
347	0.64377	-0.069082	2.250625	-4.395829	4.392594	0.999973	0.3457	0.0879	0.1695	0.0845	0.3124	0.5179
348	0.70615	0.730144	2.085283	-3.223483	4.954569	1.000483	0.2028	0.0822	0.1832	0.0967	0.4351	0.3748
350	0.61372	-1.614546	2.349423	-6.1343	3.122913	0.999973	0.6086	0.075	0.1315	0.0496	0.1353	0.7543
354	0.64973	-3.913186	2.289508	-8.331541	0.725457	1.000613	0.8992	0.0307	0.0387	0.0113	0.0201	0.9521
355	0.64326	-0.124043	2.208272	-4.359794	4.29155	0.999761	0.3491	0.091	0.1752	0.081	0.3037	0.5295
356	0.55821	-2.142622	2.476515	-6.93458	2.762767	0.999973	0.6778	0.0715	0.1105	0.0382	0.102	0.8105
358	0.64954	-2.490409	2.295876	-6.855531	2.120803	1.000508	0.7427	0.0632	0.0945	0.032	0.0676	0.8602
359	0.54254	-0.722495	2.374836	-5.272843	3.990403	0.999734	0.4593	0.078	0.1585	0.0698	0.2344	0.6188
360	0.60689	-0.361261	2.302106	-4.796647	4.206033	0.999841	0.3988	0.0826	0.1648	0.0768	0.277	0.568
361	0.54553	-0.677294	2.387731	-5.323318	4.096265	0.999865	0.4525	0.0836	0.1574	0.069	0.2375	0.6196
363	0.64571	-0.216194	2.292708	-4.552201	4.400083	1.000021	0.373	0.0829	0.1704	0.0799	0.2938	0.5432
366	0.6884	-0.58182	2.16699	-4.644202	3.815756	1.000058	0.4329	0.0919	0.1716	0.0772	0.2264	0.6153
368	0.7183	-2.116982	1.636569	-5.102415	1.331112	1.000071	0.7611	0.08	0.0965	0.0266	0.0358	0.8983
373	0.55748	-2.123039	2.474277	-6.981447	2.898603	1.000081	0.6785	0.0717	0.1062	0.0412	0.1024	0.8083
383	0.60998	-0.363795	2.319007	-4.934551	4.209429	1.000407	0.3877	0.0838	0.1723	0.0807	0.2755	0.5605
391	0.60802	-0.368403	2.298145	-4.685167	4.271069	1.000253	0.3993	0.0873	0.1649	0.0765	0.272	0.5695
399	0.54698	-0.640391	2.404192	-5.348927	4.184414	1.000426	0.4465	0.0778	0.163	0.0688	0.2439	0.6084
409	0.54459	-0.688384	2.356885	-5.210855	3.963353	1.00009	0.4509	0.0837	0.1604	0.0664	0.2386	0.619
410	0.74408	0.613842	1.86937	-2.838323	4.553644	0.99997	0.1965	0.0873	0.2135	0.0985	0.4042	0.3858
411	0.55743	-2.103421	2.446577	-6.793388	2.828661	0.999835	0.6875	0.0616	0.1071	0.0395	0.1043	0.8062
417	0.68439	-1.75027	2.14767	-5.775203	2.633731	1.000153	0.6454	0.0805	0.1281	0.0465	0.0995	0.7946
420	0.65174	-1.371199	2.286405	-5.668863	3.285403	1.000606	0.5728	0.0786	0.1435	0.0526	0.1525	0.7293
421	0.71241	-0.957578	2.029009	-4.698107	3.22402	0.999834	0.5072	0.0984	0.1632	0.0667	0.1645	0.692
427	0.64416	-0.123641	2.210306	-4.383516	4.206151	0.99993	0.3489	0.0851	0.1797	0.084	0.3023	0.5224
429	0.6429	-0.144451	2.195411	-4.314867	4.30086	1.00026	0.3553	0.0937	0.178	0.0774	0.2956	0.5361
433	0.64254	-0.124115	2.207259	-4.339583	4.275821	0.999992	0.3545	0.0872	0.1772	0.0777	0.3034	0.5354
434	0.6834	0.402436	2.136544	-3.593164	4.739552	1.000026	0.2633	0.0821	0.1832	0.0887	0.3827	0.4334
435	0.60855	-0.401556	2.288243	-4.86897	4.064949	0.999851	0.4019	0.0842	0.168	0.078	0.2679	0.5738
440	0.55779	-2.083551	2.447106	-6.886947	2.797626	1.000101	0.6786	0.0641	0.1124	0.0398	0.1051	0.8038
444	0.72579	1.242766	1.975641	-2.516364	5.283651	0.999732	0.1254	0.063	0.1707	0.1038	0.5371	0.2699
445	0.6473	-1.302867	2.264479	-5.583402	3.341383	1.00036	0.565	0.0835	0.1417	0.0555	0.1543	0.7214
460	0.55673	-2.09429	2.417568	-6.762891	2.710129	0.999987	0.6761	0.0691	0.1145	0.0393	0.101	0.8073
462	0.60518	-0.387448	2.297723	-4.758455	4.264322	1.00001	0.3982	0.0839	0.1734	0.0735	0.271	0.5709
463	0.71586	-2.315395	1.562353	-5.16222	0.951907	0.999765	0.8059	0.067	0.0839	0.0199	0.0233	0.9251
466	0.55467	-2.120717	2.436303	-6.824551	2.736337	0.999955	0.6843	0.066	0.1076	0.0372	0.1049	0.8068
468	0.6848	-0.630637	2.166066	-4.679775	3.791761	0.999626	0.4463	0.0882	0.1666	0.0719	0.227	0.6199
472	0.72052	-0.423133	1.977409	-4.076505	3.623243	0.999977	0.4007	0.1021	0.1902	0.0758	0.2312	0.5996
474	0.55721	-2.084722	2.433149	-6.817408	2.678025	1.000198	0.6724	0.0658	0.1186	0.0391	0.1041	0.8071
476	0.54441	-0.658046	2.399569	-5.336966	4.046928	1.00101	0.4446	0.0871	0.1554	0.0659	0.247	0.6163
477	0.64894	-1.316341	2.244236	-5.487264	3.268994	1.000016	0.569	0.0805	0.1441	0.0523	0.1541	0.7273
479	0.706	-1.789123	2.008059	-5.438072	2.430133	0.999904	0.6693	0.0812	0.1213	0.0395	0.0887	0.821
480	0.71136	-1.485022	1.954917	-5.087439	2.577729	0.99976	0.6127	0.0913	0.1412	0.0478	0.107	0.7832
481	0.54894	-0.685005	2.370967	-5.30146	3.956653	0.999865	0.4459	0.0844	0.1666	0.0665	0.2366	0.6162
483	0.5587	-2.077771	2.459431	-6.832673	2.813137	1.00014	0.6658	0.0744	0.1119	0.0415	0.1064	0.8001
486	0.5453	-0.668748	2.371712	-5.26199	3.891362	1.000355	0.449	0.0846	0.152	0.0663	0.2481	0.6106
489	0.66553	0.164561	2.213051	-4.029143	4.674698	1.001195	0.3042	0.0808	0.1857	0.0829	0.3464	0.478
491	0.61658	-1.598254	2.349635	-6.096081	3.094361	0.999974	0.6046	0.0781	0.1336	0.0484	0.1353	0.7544
493	0.61323	-1.669105	2.343783	-6.185254	2.975459	0.999761	0.6198	0.0757	0.1221	0.0545	0.1279	0.7616
495	0.64874	-2.584974	2.282475	-6.938888	2.080727	1.000156	0.7587	0.0666	0.0855	0.0275	0.0617	0.8741
496	0.54758	-0.67757	2.406128	-5.379052	4.092949	0.999783	0.4452	0.0839	0.162	0.0682	0.2407	0.6109
501	0.6095	-0.416585	2.279078	-4.702401	4.045833	1.000072	0.4031	0.088	0.1673	0.0749	0.2667	0.5758
509	0.55939	-2.088933	2.461908	-6.826002	2.750656	1.000274	0.6748	0.0657	0.1112	0.0423	0.106	0.7994
514	0.54774	-0.702911	2.362285	-5.27796	3.873051	1.000574	0.454	0.0787	0.1623	0.0674	0.2376	0.6197
515	0.54786	-0.74131	2.371606	-5.361749	4.004966	1.000245	0.4601	0.0864	0.1622	0.0652	0.2261	0.6312
522	0.60749	-0.41028	2.320002	-4.851414	4.244007	1.000106	0.4048	0.0898	0.1666	0.0721	0.2667	0.5784
527	0.54659	-0.704466	2.377114	-5.334713	3.987031	0.999926	0.4504	0.0887	0.158	0.071	0.2319	0.6188
540	0.7383	-0.673077	1.57904	-3.484135	2.672484	1.000409	0.4433	0.1264	0.2079	0.0725	0.1499	0.6854
547	0.64937	-1.26176	2.278025	-5.620068	3.38989	0.999988	0.5567	0.0861	0.1425	0.0548	0.1599	0.7154
549	0.54596	-0.678178	2.363931	-5.28035	3.968978	0.999818	0.4485	0.0793	0.1608	0.07	0.2414	0.612
551	0.694	0.584072	2.108365	-3.390953	4.882523	1.000053	0.2247	0.0837	0.1874	0.0916	0.4126	0.3986
552	0.66795	0.091852	2.163511	-4.064284	4.416155	1.000202	0.3154	0.0854	0.1819	0.0825	0.3348	0.4904
558	0.68875	-0.751865	2.170188	-4.869403	3.589831	1.00081	0.4646	0.0899	0.1631	0.0711	0.2113	0.6396
566	0.6477	-1.291505	2.26066	-5.556371	3.296119	1.000183	0.5592	0.0856	0.1433	0.0584	0.1535	0.7239
571	0.64838	-1.256501	2.276643	-5.522413	3.443173	0.999762	0.5617	0.0807	0.1404	0.0561	0.1611	0.717
573	0.64437	-0.071176	2.235491	-4.357416	4.421623	1.000044	0.3474	0.0873	0.1752	0.0773	0.3128	0.52
575	0.54305	-0.722606	2.354301	-5.177421	4.002355	1.000249	0.4596	0.0824	0.1603	0.067	0.2307	0.6276
576	0.69915	-1.5006	2.099658	-5.493927	2.843527	0.999806	0.6107	0.0813	0.1422	0.0484	0.1174	0.7684
577	0.65133	-1.247625	2.22574	-5.495869	3.275403	0.999948	0.5521	0.0861	0.1501	0.062	0.1497	0.7162
578	0.54647	-0.677152	2.384234	-5.355554	3.984144	1.000121	0.4459	0.0807	0.1602	0.0764	0.2368	0.6078
580	0.69821	-2.817435	1.945691	-6.354606	1.19769	1.000492	0.8253	0.0551	0.0703	0.0181	0.0312	0.9184
581	0.54468	-0.715036	2.38999	-5.319477	4.034864	0.999709	0.4536	0.0861	0.1595	0.0664	0.2344	0.6206
582	0.70452	0.725254	2.035163	-3.067725	4.907639	0.999854	0.2007	0.0804	0.1851	0.1006	0.4332	0.3699
583	0.66796	-0.90555	2.226677	-5.155229	3.575006	1.000055	0.4879	0.0899	0.1634	0.0666	0.1922	0.6636
586	0.61337	-1.584136	2.33936	-6.062727	3.083633	0.999589	0.6055	0.0752	0.1314	0.0526	0.1353	0.753
587	0.66905	-0.964215	2.179684	-5.018872	3.501072	0.999966	0.5091	0.0844	0.156	0.0644	0.1861	0.6762
590	0.69554	-1.392834	2.073624	-5.254938	2.86096	0.999858	0.5875	0.0907	0.1431	0.0488	0.1299	0.7564
593	0.69015	-3.18102	2.002834	-6.965693	0.937906	0.999969	0.862	0.0468	0.0518	0.0157	0.0237	0.9417
594	0.55822	-2.083409	2.457434	-6.804836	2.785239	1.0001	0.6723	0.066	0.1138	0.0409	0.107	0.8003
597	0.66585	-3.3236	2.221579	-7.532261	1.216436	1.00026	0.8548	0.0454	0.0521	0.0169	0.0308	0.9303
604	0.64565	-1.255668	2.26984	-5.544488	3.334637	1.00012	0.5501	0.0876	0.1436	0.0592	0.1595	0.7127
605	0.55454	-2.090606	2.47438	-6.872752	2.858933	1.000078	0.6786	0.0666	0.1049	0.0426	0.1073	0.7999
607	0.68562	-1.721785	2.122624	-5.681758	2.574397	0.999931	0.6396	0.0809	0.1328	0.0441	0.1026	0.7945
608	0.62036	-3.041329	2.417605	-7.675183	1.792104	1.000158	0.8065	0.047	0.0726	0.0236	0.0503	0.8927
613	0.67851	-5.412692	1.896288	-9.025454	-1.585973	1.000058	0.9878	0.0054	0.005	0.0009	0.0009	0.9966
617	0.70758	-0.149937	2.054378	-3.966164	4.171999	1.000119	0.3493	0.101	0.1888	0.0843	0.2766	0.5461
622	0.60436	-0.345864	2.311132	-4.837442	4.282433	0.999779	0.3923	0.0846	0.1678	0.0813	0.274	0.5637
623	0.6715	-0.987816	2.206159	-5.121041	3.520596	1.000211	0.5089	0.0923	0.1536	0.0574	0.1878	0.6861
624	0.64664	-1.2594	2.291818	-5.640988	3.375886	1.000388	0.5502	0.0895	0.143	0.0542	0.1631	0.7184
627	0.55702	-2.08952	2.454514	-6.798796	2.808701	0.999858	0.674	0.0713	0.1104	0.0404	0.1039	0.8017
629	0.71582	-1.952517	1.848626	-5.430121	1.933754	0.999831	0.7082	0.0793	0.1173	0.0359	0.0593	0.8566
631	0.618	-1.730345	2.377806	-6.268647	3.069906	1.00014	0.6277	0.0715	0.1298	0.0468	0.1242	0.7667
634	0.72285	1.063819	1.999964	-2.666435	5.11931	1.000057	0.1518	0.0725	0.1788	0.0988	0.4981	0.3083
635	0.67032	-0.915547	2.208369	-5.041561	3.572831	1.000509	0.4975	0.0871	0.1591	0.0658	0.1905	0.6649
636	0.54565	-0.705351	2.381217	-5.327602	3.974368	1.000028	0.4532	0.0876	0.1546	0.0664	0.2382	0.6193
638	0.67022	-0.903806	2.200255	-5.032985	3.578197	0.999954	0.4914	0.0879	0.1644	0.0635	0.1928	0.6655
641	0.76264	2.339795	1.831854	-0.984087	6.121131	1.000575	0.0242	0.0262	0.1092	0.0773	0.7631	0.0956
642	0.61683	-1.64406	2.349402	-6.134348	3.121109	1.00051	0.6143	0.079	0.1258	0.052	0.1289	0.7638
643	0.64573	-1.247406	2.269906	-5.583374	3.315025	1.000039	0.5519	0.0892	0.1401	0.0548	0.164	0.7136
644	0.54348	-0.715532	2.376368	-5.307805	3.933159	0.999778	0.4587	0.0812	0.1555	0.0695	0.2351	0.6206
645	0.54937	-0.673137	2.381353	-5.353454	3.937492	1.000137	0.4423	0.0859	0.1583	0.0705	0.243	0.607
646	0.64176	-0.09609	2.220234	-4.331521	4.416035	0.999983	0.3516	0.0832	0.1807	0.08	0.3045	0.5246
649	0.60943	-0.418393	2.310545	-4.918544	4.27022	0.999877	0.4039	0.0857	0.1717	0.0732	0.2655	0.5778
650	0.6719	-1.049475	2.240067	-5.225202	3.44776	1.000188	0.5202	0.0796	0.1526	0.0624	0.1852	0.6835
651	0.72142	0.235959	1.979115	-3.446741	4.266156	0.999781	0.2687	0.0966	0.2003	0.0943	0.3401	0.4672
652	0.61441	-1.644649	2.357084	-6.125659	2.995727	1.00025	0.6156	0.0756	0.1256	0.0528	0.1304	0.7552
654	0.54479	-0.713601	2.35529	-5.231987	3.94342	1.000117	0.4521	0.085	0.16	0.0699	0.233	0.6202
655	0.55959	-2.082532	2.433285	-6.76137	2.728446	0.999911	0.6748	0.0664	0.1091	0.0432	0.1065	0.8014
656	0.54689	-0.731022	2.403888	-5.391847	4.043771	0.999941	0.4578	0.0871	0.1534	0.069	0.2327	0.6216
657	0.54826	-0.716592	2.345341	-5.241293	3.922709	1.000069	0.4594	0.0811	0.1552	0.0713	0.233	0.6179
658	0.64296	-0.094295	2.234239	-4.315871	4.459404	1.000386	0.3448	0.0944	0.1745	0.0811	0.3052	0.529
659	0.61505	-1.62113	2.351692	-6.183699	3.075088	1	0.6087	0.0756	0.1306	0.0566	0.1285	0.7532
667	0.73757	-0.287803	1.823631	-3.579217	3.546057	1.000601	0.3618	0.1082	0.2096	0.0896	0.2308	0.5808
669	0.60809	-0.39621	2.30298	-4.834112	4.233794	0.999712	0.4004	0.0879	0.1699	0.077	0.2648	0.577
670	0.6414	-0.135514	2.194469	-4.310602	4.233509	1.001024	0.356	0.0866	0.1732	0.0817	0.3025	0.5271
671	0.74109	0.461903	1.895494	-2.983203	4.411648	1.000586	0.2251	0.0957	0.2064	0.1017	0.3711	0.4226
675	0.73943	-0.521404	1.645176	-3.525367	2.902792	1.00049	0.4	0.1221	0.2166	0.0861	0.1752	0.6385
676	0.72566	-1.078053	1.89957	-4.591418	2.88474	0.999931	0.5313	0.1044	0.1683	0.0611	0.1349	0.7268
682	0.60774	-0.353542	2.290753	-4.761861	4.249945	1.000286	0.3942	0.0827	0.1742	0.074	0.2749	0.5661
683	0.72722	-0.843149	1.877846	-4.296516	2.998684	0.999697	0.482	0.1021	0.1845	0.0673	0.1641	0.6825
684	0.60808	-0.357008	2.306448	-4.809122	4.21409	0.99989	0.3942	0.0884	0.1663	0.0723	0.2788	0.57
685	0.68474	-1.702435	2.125243	-5.732177	2.642622	1.000172	0.6369	0.0893	0.1237	0.0456	0.1045	0.7938
686	0.71363	-1.600094	1.980688	-5.253815	2.553851	0.999754	0.6364	0.0881	0.1282	0.0466	0.1007	0.7977
688	0.54553	-0.704881	2.384828	-5.391374	4.072321	1.000225	0.4521	0.0811	0.1635	0.0657	0.2376	0.6185
696	0.70468	-1.820256	2.011549	-5.509679	2.354878	1.000159	0.6719	0.0802	0.1206	0.042	0.0853	0.8192
699	0.72389	1.212269	1.988415	-2.50233	5.302655	0.99995	0.1314	0.0691	0.1693	0.0939	0.5363	0.2809
701	0.64711	-1.233174	2.263985	-5.452021	3.307373	1.000325	0.5487	0.0837	0.148	0.0591	0.1605	0.7136
706	0.60666	-0.385054	2.332053	-4.816724	4.327942	0.999914	0.4046	0.0875	0.1669	0.0687	0.2723	0.5755
708	0.54711	-0.702123	2.373832	-5.300972	3.993375	1.000056	0.4508	0.0823	0.1657	0.0676	0.2336	0.6217
713	0.69493	0.510039	2.094353	-3.424703	4.751237	1.000009	0.2427	0.0754	0.1881	0.0946	0.3992	0.411
714	0.60773	-0.404794	2.301033	-4.807549	4.173543	0.999801	0.3996	0.0897	0.1657	0.0786	0.2664	0.5702
716	0.70762	0.745673	2.071813	-3.09881	4.986289	0.99978	0.2019	0.0803	0.1878	0.0925	0.4375	0.3742
717	0.66908	-0.893243	2.185661	-4.989337	3.541837	1.000477	0.4921	0.0858	0.1621	0.0668	0.1932	0.6625
718	0.74482	1.124869	1.890959	-2.281647	5.089604	1.000125	0.1254	0.0676	0.1984	0.1036	0.505	0.2832
719	0.71777	-1.278912	1.929913	-4.818978	2.740299	1.000362	0.5753	0.0966	0.1509	0.0566	0.1206	0.7516
721	0.68401	-3.744704	2.02986	-7.573888	0.359874	1.000579	0.9105	0.0327	0.0348	0.0093	0.0127	0.9652
726	0.60678	-0.391014	2.295932	-4.810106	4.17692	0.999913	0.4006	0.085	0.1694	0.0761	0.2689	0.569
727	0.73187	-0.34247	1.962377	-3.884005	3.677029	1.000087	0.3864	0.1022	0.1874	0.0829	0.2411	0.5853
728	0.73203	1.308486	1.971133	-2.378422	5.339679	1.000073	0.1187	0.0653	0.1677	0.0993	0.549	0.2633
729	0.72548	-0.264147	1.956033	-3.880352	3.783449	0.999782	0.3699	0.1014	0.196	0.0798	0.2529	0.5714
730	0.72236	-0.018989	2.026699	-3.750342	4.151615	1.000351	0.3239	0.0945	0.1982	0.0833	0.3001	0.5216
731	0.61569	-1.625905	2.359101	-6.083834	3.115747	1	0.6111	0.0791	0.1265	0.0486	0.1347	0.7575
733	0.61054	-0.52074	2.327865	-5.006151	4.079719	1.000087	0.4209	0.0843	0.1686	0.071	0.2552	0.5937
734	0.67207	-0.906071	2.22228	-5.132133	3.642548	1.000502	0.4912	0.0883	0.1637	0.0621	0.1947	0.6667
738	0.64369	-0.08033	2.23956	-4.392391	4.380282	0.999666	0.3443	0.0846	0.1784	0.0812	0.3115	0.5179
740	0.54574	-0.714131	2.378051	-5.330721	3.989433	1.000239	0.4459	0.0868	0.1684	0.0683	0.2306	0.6235
741	0.68105	0.361746	2.123693	-3.642127	4.751117	0.999955	0.265	0.0858	0.1895	0.0893	0.3704	0.4467
745	0.70105	-2.104183	2.042916	-5.881676	2.196726	1.000583	0.7179	0.0727	0.1056	0.035	0.0688	0.8507
747	0.61807	-3.072826	2.420038	-7.712288	1.825297	1.000056	0.8037	0.0525	0.0718	0.0229	0.0491	0.8975
750	0.64874	-1.267324	2.26818	-5.581323	3.313331	0.999834	0.5586	0.0814	0.1432	0.0611	0.1557	0.7159
752	0.54525	-0.674478	2.373946	-5.30752	3.932423	1.000232	0.4426	0.0842	0.1578	0.0752	0.2402	0.6075
754	0.60604	-0.401368	2.270306	-4.763855	4.038319	0.999727	0.394	0.0893	0.1715	0.0771	0.2681	0.5681
755	0.64696	-1.263173	2.263118	-5.596418	3.256677	1.000017	0.5538	0.0868	0.1423	0.0573	0.1598	0.7167
757	0.55988	-2.144231	2.468341	-6.94057	2.754986	0.999844	0.6834	0.0678	0.1089	0.0402	0.0997	0.8084
759	0.60804	-0.367492	2.287862	-4.790684	4.182735	1.000057	0.3927	0.0864	0.1706	0.0773	0.273	0.5661
760	0.60894	-0.361604	2.296708	-4.80228	4.229013	1.000251	0.3932	0.0917	0.1662	0.0764	0.2725	0.5713
761	0.6507	-1.285037	2.299084	-5.727519	3.286337	1.000489	0.5577	0.0818	0.1437	0.0568	0.16	0.7186
762	0.61065	-0.403773	2.274294	-4.785452	4.091356	1.000048	0.4014	0.0848	0.176	0.0741	0.2637	0.5779
765	0.71013	-2.170098	1.876041	-5.599916	1.732848	0.99989	0.7448	0.073	0.0986	0.0305	0.0531	0.874
766	0.54764	-0.656453	2.402155	-5.324681	4.180585	1.000085	0.4458	0.08	0.1628	0.0671	0.2443	0.6121
768	0.64663	-1.24687	2.248292	-5.595231	3.218698	1.000123	0.5477	0.0863	0.15	0.0592	0.1568	0.7147
771	0.61223	-1.642647	2.346482	-6.063397	3.094587	0.999841	0.6141	0.0785	0.1283	0.0461	0.133	0.7598
773	0.70069	0.216446	2.180176	-3.900331	4.603646	1.000113	0.2874	0.0879	0.1833	0.0909	0.3505	0.4652
775	0.55572	-2.1288	2.450181	-6.841169	2.826117	1.000112	0.683	0.0671	0.1083	0.0434	0.0982	0.8069
776	0.64406	-0.084531	2.257761	-4.500272	4.373139	0.999749	0.3473	0.0838	0.1779	0.0843	0.3067	0.5204
777	0.71048	-0.891262	2.017881	-4.688224	3.242424	1.000071	0.4864	0.1008	0.1718	0.0707	0.1703	0.6797
779	0.7144	-1.884268	1.546178	-4.717005	1.405371	1.000409	0.7278	0.0933	0.1112	0.031	0.0367	0.8867
781	0.64521	-1.216681	2.299766	-5.552205	3.45997	0.999925	0.5469	0.0865	0.1474	0.0538	0.1654	0.7122
782	0.60735	-0.381148	2.285297	-4.777006	4.260875	0.999972	0.3992	0.0906	0.1662	0.0746	0.2694	0.5754
783	0.55933	-2.06514	2.46844	-6.841717	2.815043	1.000153	0.6677	0.0676	0.1116	0.0431	0.11	0.7968
790	0.64527	-1.259222	2.268143	-5.608061	3.306334	1.000161	0.5504	0.0872	0.1478	0.0554	0.1592	0.715
796	0.6475	-1.243874	2.276799	-5.622165	3.27106	0.999736	0.5515	0.0813	0.1475	0.0571	0.1626	0.7125
797	0.54714	-0.685243	2.339652	-5.224067	3.981243	1.000358	0.4472	0.0843	0.1617	0.0717	0.2351	0.6152
799	0.61585	-1.650527	2.317195	-6.122377	3.028736	1.000241	0.6127	0.081	0.1338	0.0471	0.1254	0.7661
800	0.6981	-0.390574	2.111523	-4.365296	3.882965	0.999929	0.3956	0.0916	0.1805	0.078	0.2543	0.5802
813	0.55697	-2.07621	2.45622	-6.853441	2.830897	1.000007	0.674	0.0695	0.1069	0.0441	0.1055	0.8028
814	0.54419	-0.720374	2.366035	-5.317728	3.997026	1.000021	0.4549	0.0864	0.1611	0.0638	0.2338	0.623
815	0.55939	-2.093519	2.435104	-6.749821	2.773652	0.999988	0.6793	0.0678	0.1087	0.0399	0.1043	0.8063
816	0.60632	-0.362164	2.295255	-4.789917	4.205667	0.999909	0.3967	0.088	0.1681	0.0725	0.2747	0.5707
820	0.54462	-0.67995	2.347623	-5.350606	3.90864	1.000578	0.4473	0.0829	0.1672	0.0696	0.233	0.6163
821	0.60894	-0.385116	2.275787	-4.841347	4.091483	1.000145	0.4001	0.0833	0.1677	0.0739	0.275	0.565
823	0.66979	-2.175389	2.22419	-6.367998	2.446046	1.000122	0.7111	0.0685	0.1062	0.0338	0.0804	0.8359
824	0.55705	-2.112635	2.467798	-6.85931	2.785021	0.999705	0.6759	0.0655	0.1144	0.04	0.1042	0.8059
825	0.5532	-2.116293	2.448159	-6.794661	2.78829	0.999961	0.6832	0.063	0.1111	0.0413	0.1014	0.8049
826	0.64353	-0.100658	2.213826	-4.402897	4.344737	1.000348	0.3501	0.0856	0.1791	0.0822	0.303	0.5257
831	0.55433	-2.091694	2.441463	-6.852794	2.780442	1.000851	0.6733	0.0738	0.109	0.0417	0.1022	0.8072
833	0.6159	-1.610469	2.348953	-6.119697	3.032869	1.000318	0.609	0.0757	0.1301	0.0527	0.1325	0.7541
834	0.72469	-1.133942	1.871613	-4.541584	2.742889	1.000142	0.5459	0.101	0.1666	0.0582	0.1283	0.7368
835	0.55719	-2.065315	2.475246	-6.791646	2.872886	0.999831	0.674	0.0696	0.1067	0.0397	0.11	0.8031
836	0.5467	-0.719355	2.349808	-5.290781	3.896405	1.000206	0.458	0.0799	0.1596	0.0705	0.232	0.6191
837	0.68305	-1.710938	2.167524	-5.767692	2.747832	1.000129	0.64	0.0833	0.1218	0.0447	0.1102	0.7907
839	0.54399	-0.697045	2.375357	-5.316505	4.075526	1.000258	0.4525	0.0879	0.1553	0.0708	0.2335	0.6246
840	0.61323	-1.674824	2.345076	-6.232281	3.059274	0.999932	0.6205	0.0777	0.128	0.0455	0.1283	0.7664
841	0.6474	-1.223955	2.264525	-5.470166	3.323329	0.999969	0.55	0.08	0.1466	0.0594	0.164	0.7053
842	0.66741	-3.421304	2.221591	-7.612537	1.049473	1.000413	0.8634	0.0409	0.052	0.0177	0.026	0.935
843	0.73055	-0.626243	1.872478	-4.086607	3.274055	1.00035	0.4394	0.1021	0.1958	0.0764	0.1863	0.646
844	0.61633	-1.638547	2.354129	-6.146443	3.026799	0.999937	0.6125	0.0735	0.1338	0.0518	0.1284	0.7579
846	0.71219	-1.535335	1.982712	-5.155957	2.59287	0.999916	0.6203	0.0903	0.1338	0.0519	0.1037	0.7847
847	0.64049	-0.07606	2.227138	-4.362517	4.414399	0.99987	0.346	0.0855	0.1745	0.0802	0.3138	0.523
857	0.55687	-2.117844	2.479479	-6.989364	2.843453	0.999902	0.6782	0.0612	0.1167	0.0397	0.1042	0.8019
863	0.68563	-0.727344	2.144847	-4.774883	3.707405	1.000013	0.4616	0.0959	0.1658	0.0685	0.2082	0.6441
865	0.54504	-0.749718	2.360261	-5.282366	3.940316	1.00036	0.4633	0.0851	0.156	0.0663	0.2293	0.6298
866	0.7184	-0.091477	2.058416	-3.962143	4.129195	0.999959	0.3397	0.0962	0.1845	0.0865	0.2931	0.5299
868	0.54373	-0.670179	2.364154	-5.294099	4.037803	1.000773	0.445	0.0867	0.1643	0.0668	0.2372	0.6161
871	0.55923	-2.107291	2.487702	-6.816561	2.890522	1.000136	0.6757	0.0646	0.1105	0.0428	0.1064	0.8039
874	0.6499	-2.563315	2.326756	-6.976413	2.145063	0.999928	0.754	0.062	0.0884	0.0308	0.0648	0.8654
881	0.66908	-2.070929	2.227346	-6.28065	2.437438	1.000257	0.6929	0.0722	0.1109	0.0379	0.0861	0.8256
883	0.69739	0.525534	2.086128	-3.442313	4.785026	1.000185	0.2357	0.0844	0.1873	0.0928	0.3998	0.4112
885	0.54509	-0.705018	2.390882	-5.307791	4.056181	1.000146	0.4516	0.0843	0.1585	0.0712	0.2344	0.62
886	0.606	-0.321223	2.276353	-4.702746	4.289623	1.000679	0.3867	0.0871	0.1747	0.0773	0.2742	0.5604
887	0.696	-1.38824	2.143656	-5.309565	2.987726	1.000186	0.5839	0.0887	0.1409	0.0546	0.1319	0.7445
889	0.6475	-2.565441	2.289477	-6.932263	2.016701	1.000185	0.7559	0.0622	0.0872	0.0311	0.0636	0.8666
890	0.64723	-1.275184	2.262682	-5.561712	3.215096	1.00006	0.5562	0.0833	0.144	0.0564	0.1601	0.7151
891	0.54677	-0.698874	2.367899	-5.286766	3.978352	0.99996	0.4559	0.0813	0.158	0.0678	0.237	0.6199
896	0.65083	-2.583179	2.286866	-6.918145	1.982628	0.999671	0.7595	0.0595	0.0886	0.03	0.0624	0.8669
898	0.65013	-2.576565	2.270929	-6.922838	1.997157	1.000049	0.7597	0.0581	0.0937	0.0279	0.0606	0.8717
899	0.55808	-2.121976	2.491822	-7.059805	2.819755	0.999805	0.6778	0.0689	0.1101	0.039	0.1042	0.8051
900	0.61859	-3.044272	2.384971	-7.509634	1.730664	1.000194	0.8066	0.0502	0.0673	0.0253	0.0506	0.8937
902	0.55879	-2.069569	2.453913	-6.917431	2.776657	0.99998	0.6701	0.0688	0.1136	0.039	0.1085	0.8003
904	0.60795	-0.408116	2.316077	-4.847711	4.335616	0.999866	0.4007	0.0855	0.1738	0.0749	0.2651	0.5811
905	0.54253	-0.719756	2.346873	-5.271703	3.937884	0.999734	0.4533	0.0881	0.1599	0.0677	0.231	0.6235
910	0.66923	-2.090885	2.226016	-6.272669	2.434477	1.000582	0.6909	0.0655	0.1185	0.0389	0.0862	0.8248
911	0.68402	0.343198	2.110108	-3.649157	4.602211	0.999765	0.2646	0.0838	0.1915	0.0909	0.3692	0.4401
913	0.72514	0.428423	1.984202	-3.195514	4.546173	1.000434	0.2391	0.0902	0.2012	0.0955	0.374	0.431
914	0.64939	-1.252558	2.277549	-5.57936	3.333215	1.000335	0.5458	0.0893	0.1479	0.0558	0.1612	0.7125
915	0.66888	0.132497	2.173916	-4.022832	4.492281	0.999873	0.3055	0.088	0.1799	0.0884	0.3382	0.4838
916	0.60719	-0.442512	2.295993	-4.900306	4.107577	1.000405	0.4052	0.09	0.1713	0.0717	0.2618	0.5806
920	0.66669	0.148201	2.18214	-3.962615	4.604116	1.000151	0.3049	0.088	0.1813	0.0829	0.3429	0.4832
921	0.68151	-3.646742	2.04604	-7.490726	0.487526	1.000249	0.896	0.037	0.0426	0.0103	0.0141	0.958
922	0.6847	0.315541	2.138428	-3.740775	4.592729	1.000269	0.2736	0.0851	0.179	0.0962	0.3661	0.4446
923	0.70517	-1.164712	2.065972	-5.003707	3.064163	1.000093	0.5419	0.0932	0.1582	0.0604	0.1463	0.717
924	0.54421	-0.725013	2.371461	-5.259358	4.040241	0.999692	0.462	0.0847	0.1498	0.0695	0.234	0.626
925	0.60862	-0.426573	2.298518	-4.808357	4.1722	0.999733	0.4095	0.0839	0.1598	0.0826	0.2642	0.5777
928	0.61819	-1.610581	2.328475	-6.090852	2.916762	1.00012	0.6074	0.0768	0.1328	0.0497	0.1333	0.7566
929	0.70361	0.736376	2.057159	-3.183807	4.911435	1.000193	0.2024	0.0784	0.1834	0.0984	0.4374	0.3695
930	0.64848	-2.536925	2.294257	-6.920746	2.082065	0.999647	0.7483	0.061	0.0923	0.0327	0.0657	0.8612
931	0.64122	-0.077194	2.231528	-4.34729	4.396303	0.999848	0.3454	0.0872	0.1739	0.0855	0.308	0.5223
933	0.77087	1.657036	1.834441	-1.686027	5.446715	1.000836	0.0657	0.0524	0.1545	0.1012	0.6262	0.1863
939	0.61811	-3.085733	2.410868	-7.758255	1.733367	1.000581	0.8091	0.0496	0.0723	0.0221	0.0469	0.9
940	0.55677	-2.075215	2.449276	-6.829874	2.814933	0.999929	0.6693	0.0771	0.1085	0.0401	0.105	0.8059
941	0.60634	-0.378525	2.305431	-4.78312	4.290528	0.999779	0.3989	0.0889	0.1676	0.0773	0.2673	0.5723
942	0.66794	-2.148685	2.179199	-6.345327	2.268171	0.999885	0.7108	0.0692	0.1064	0.0346	0.079	0.8392
943	0.71619	0.805858	2.038148	-2.996195	4.937979	0.999885	0.1911	0.0786	0.1812	0.098	0.4511	0.3571
945	0.73466	-0.326961	1.835877	-3.694742	3.589157	0.999655	0.3739	0.1119	0.2028	0.083	0.2284	0.593
947	0.71772	0.220813	1.993973	-3.482099	4.285211	1.000245	0.2766	0.0914	0.2026	0.0893	0.3401	0.4705
948	0.66985	-0.917032	2.204546	-5.165058	3.568972	0.999829	0.4951	0.0861	0.1648	0.0603	0.1937	0.6662
950	0.60823	-0.374157	2.280227	-4.707298	4.076187	1.000053	0.3996	0.0882	0.1633	0.0774	0.2715	0.5718
951	0.54711	-0.723366	2.388586	-5.315169	3.965867	0.999729	0.4528	0.0857	0.1588	0.069	0.2337	0.6188
952	0.64155	-0.078899	2.242229	-4.353364	4.409085	0.999803	0.3449	0.0837	0.18	0.0832	0.3082	0.5211
953	0.60947	-0.404749	2.320025	-4.852185	4.228936	0.999877	0.4039	0.0841	0.1677	0.0746	0.2697	0.5774
954	0.70605	-0.221218	2.088216	-4.157243	3.975209	1.00014	0.3632	0.0986	0.1801	0.0837	0.2744	0.5558
955	0.66959	-0.9499	2.214528	-5.19633	3.500477	1.000314	0.4979	0.087	0.1605	0.067	0.1876	0.6695
956	0.64696	-2.499536	2.313558	-6.907525	2.22985	0.999954	0.7487	0.0592	0.0947	0.0285	0.0689	0.8627
960	0.72598	-0.813372	1.896882	-4.225658	3.134053	1.000299	0.4827	0.1032	0.1778	0.0678	0.1685	0.6787
961	0.64126	-0.123969	2.258555	-4.482212	4.439292	0.999929	0.3508	0.0874	0.1764	0.0771	0.3083	0.5288
962	0.64829	-1.257558	2.283497	-5.641322	3.319131	1.000004	0.5573	0.0772	0.1428	0.0619	0.1608	0.7094
965	0.70612	0.731193	2.078772	-3.168692	4.962708	0.999994	0.2036	0.0811	0.1853	0.0911	0.4389	0.3723
967	0.54788	-0.674109	2.364549	-5.307022	4.034876	0.999882	0.4493	0.0829	0.1606	0.0699	0.2373	0.6156
968	0.69282	-2.521183	2.090083	-6.386824	1.820566	0.999893	0.7743	0.0632	0.0836	0.0251	0.0538	0.8843
969	0.54847	-0.696637	2.365916	-5.308017	4.035988	1.000059	0.4543	0.0774	0.1631	0.0685	0.2367	0.6182
971	0.71354	-0.925115	2.017561	-4.743349	3.228094	1.000332	0.5034	0.0939	0.1654	0.0669	0.1704	0.6856
972	0.61649	-1.664118	2.347438	-6.192173	3.009262	0.999983	0.6215	0.0752	0.1241	0.0476	0.1316	0.7614
973	0.60859	-0.396867	2.29742	-4.813254	4.15978	0.999949	0.3975	0.0861	0.1672	0.0817	0.2675	0.5727
974	0.60647	-0.372757	2.298048	-4.756609	4.245477	1.000002	0.3965	0.0852	0.1683	0.0757	0.2743	0.569
976	0.72586	0.465399	1.982982	-3.224047	4.619852	1.000189	0.2341	0.0864	0.2008	0.0992	0.3795	0.4185
978	0.55574	-2.103474	2.424836	-6.724655	2.767462	1.000709	0.6841	0.067	0.1058	0.0379	0.1052	0.8107
987	0.72352	-1.76865	1.711114	-4.920908	1.882268	1.000274	0.6922	0.09	0.1194	0.0376	0.0608	0.8516
988	0.54585	-0.720725	2.37351	-5.238894	3.940099	1.000234	0.4561	0.0831	0.1586	0.0679	0.2343	0.6191
990	0.54645	-0.747066	2.37622	-5.405313	3.938794	1.000119	0.4652	0.0834	0.1544	0.0655	0.2315	0.628
991	0.64073	-0.041945	2.229434	-4.274073	4.488964	0.999931	0.3401	0.0843	0.1795	0.082	0.3141	0.5167
993	0.54435	-0.705902	2.367089	-5.319941	3.930042	0.999794	0.4479	0.0879	0.1598	0.0705	0.2339	0.6162
994	0.66765	0.120579	2.181053	-4.070258	4.532695	1.000029	0.3057	0.0858	0.1843	0.0849	0.3393	0.4832
996	0.54723	-0.679953	2.379032	-5.198988	4.1153	1.000074	0.4536	0.0795	0.1592	0.0682	0.2395	0.6155
997	0.60788	-0.339362	2.299091	-4.783109	4.207855	0.999902	0.3895	0.0861	0.17	0.076	0.2784	0.5635
999	0.60824	-0.410135	2.260356	-4.803653	4.090829	1.000119	0.4009	0.0889	0.1701	0.0762	0.2639	0.5772
1001	0.69292	-4.059513	1.749029	-7.333992	-0.461514	0.999783	0.9553	0.0185	0.0192	0.0031	0.0039	0.9851
1003	0.66552	-3.396388	2.176166	-7.489764	1.067665	1	0.8657	0.0387	0.0535	0.0152	0.0269	0.9345
1004	0.54593	-0.708586	2.367988	-5.266139	3.941541	0.999838	0.4579	0.0796	0.1589	0.0702	0.2334	0.6179
1007	0.64598	-3.982963	2.285472	-8.422278	0.653224	1.000295	0.9027	0.0285	0.0401	0.011	0.0177	0.9543
1009	0.66584	-3.390337	2.22285	-7.520632	1.192468	1.000425	0.8581	0.0428	0.0525	0.0174	0.0292	0.9319
1014	0.74899	0.989773	1.905394	-2.517199	4.979789	1.000569	0.1456	0.077	0.188	0.1083	0.4811	0.3103
1015	0.7407	0.239	1.879271	-3.187096	4.067534	1.000482	0.2648	0.0967	0.2088	0.0962	0.3335	0.4698
1016	0.6405	-0.157288	2.242843	-4.39198	4.346091	0.999931	0.3636	0.0842	0.1738	0.0765	0.3019	0.5373
1018	0.54343	-0.695839	2.370086	-5.250519	4.019931	1.00037	0.4485	0.0836	0.1587	0.0703	0.2389	0.616
1026	0.56024	-2.066344	2.481307	-6.80695	2.965677	1.000004	0.6729	0.0721	0.1056	0.0371	0.1123	0.8036
1027	0.55437	-2.072559	2.482352	-6.843113	2.789901	0.999797	0.6684	0.0684	0.1111	0.0402	0.1119	0.7977
1028	0.64257	-0.149624	2.236592	-4.450666	4.251291	1.000527	0.3562	0.085	0.1757	0.0792	0.3039	0.5268
1033	0.54208	-0.6868	2.370908	-5.259349	4.059494	0.999935	0.454	0.086	0.1553	0.0694	0.2353	0.6201
1039	0.54898	-0.721116	2.380808	-5.261711	4.017058	0.999667	0.4605	0.0795	0.1573	0.0698	0.2329	0.6223
1040	0.67145	-0.895196	2.207111	-5.018837	3.571058	1.000099	0.4882	0.09	0.1682	0.0608	0.1928	0.6685
1041	0.68478	-5.312341	1.637795	-8.477841	-2.015408	1.000091	0.9938	0.0024	0.0031	0.0003	0.0004	0.9984
1043	0.61963	-3.110145	2.359107	-7.632943	1.649103	1.000284	0.8176	0.051	0.0652	0.0226	0.0436	0.9054
1044	0.60576	-0.384667	2.324814	-4.92951	4.182144	0.999634	0.3987	0.0866	0.1627	0.0746	0.2774	0.5709
1047	0.69738	-1.378948	2.103967	-5.247787	3.033498	0.999804	0.5889	0.0879	0.1441	0.0523	0.1268	0.7537
1048	0.73509	0.147988	1.88875	-3.357212	4.099329	1.000145	0.281	0.1037	0.2065	0.0944	0.3144	0.4833
1054	0.54956	-0.751624	2.367827	-5.314832	3.958687	0.99993	0.462	0.0846	0.1595	0.0675	0.2264	0.6295
1059	0.54807	-0.714936	2.365918	-5.267385	3.979047	1.000672	0.4553	0.0849	0.1582	0.0698	0.2318	0.6207
1060	0.71725	-1.082502	2.033076	-4.797012	3.126122	0.999719	0.5342	0.09	0.1591	0.0632	0.1535	0.7088
1062	0.76607	1.424292	1.700037	-1.626452	4.966098	1.00008	0.0688	0.0565	0.1804	0.1136	0.5807	0.2085
1068	0.69938	-0.416581	2.134658	-4.383788	3.988494	1.000191	0.4037	0.0965	0.1784	0.0732	0.2482	0.5935
1071	0.64111	-0.128824	2.23025	-4.463665	4.304604	1.000184	0.3513	0.0893	0.1759	0.0769	0.3066	0.5337
1075	0.69447	-1.397483	2.104235	-5.289928	2.936854	1.000191	0.5932	0.0847	0.1374	0.0547	0.13	0.75
1080	0.69386	-3.506439	1.863929	-6.958349	0.358001	0.999781	0.9086	0.0326	0.0375	0.0093	0.012	0.9647
1084	0.74216	1.580755	1.938236	-2.031542	5.589797	1.000291	0.0862	0.0543	0.1525	0.1029	0.6041	0.2079
1087	0.60737	-0.364943	2.294889	-4.803615	4.178229	1.000145	0.3955	0.0827	0.1688	0.073	0.28	0.5628
1088	0.66788	-3.366198	2.194491	-7.532689	1.137698	0.999775	0.8628	0.0422	0.0505	0.0157	0.0288	0.934
1089	0.70853	0.689253	2.049978	-3.164851	4.990571	1.000015	0.2054	0.081	0.1856	0.0977	0.4303	0.3746
1101	0.64996	-2.518781	2.286939	-6.888458	2.149966	1.000362	0.7507	0.0624	0.0905	0.0285	0.0679	0.8628
1104	0.64749	-1.236544	2.276008	-5.512482	3.357891	0.999986	0.5456	0.0889	0.144	0.0592	0.1623	0.71
1105	0.64604	-1.250103	2.265439	-5.53516	3.425788	1.000232	0.5504	0.0881	0.1468	0.0588	0.1559	0.7148
1106	0.61394	-1.632974	2.32675	-6.079369	3.021623	0.999888	0.6131	0.0773	0.1331	0.0489	0.1276	0.7592
1107	0.61351	-1.625733	2.361596	-6.169344	3.087603	1.000109	0.6096	0.0741	0.1328	0.0503	0.1332	0.7565
1108	0.55678	-2.063107	2.436134	-6.765859	2.806538	1.000044	0.6715	0.0733	0.1084	0.0413	0.1055	0.8062
1109	0.71231	0.015567	2.034439	-3.801804	4.19542	1.000651	0.3154	0.098	0.1932	0.0869	0.3065	0.5121
1111	0.55535	-2.066327	2.479279	-6.932914	2.861939	1.000001	0.6686	0.0734	0.1089	0.0413	0.1078	0.8003
1113	0.66037	-4.640944	2.160182	-8.727173	-0.258988	0.999905	0.9511	0.0179	0.0199	0.004	0.0071	0.9806
1114	0.70712	-2.72097	1.70709	-5.888122	0.86417	1.000667	0.852	0.0524	0.0575	0.016	0.0221	0.9377
1117	0.67193	-1.000465	2.180014	-5.050506	3.428252	1.00044	0.519	0.0844	0.1497	0.0634	0.1835	0.6812
1118	0.70682	-1.989693	2.00237	-5.745608	2.166172	1.00018	0.7032	0.0749	0.1108	0.0364	0.0747	0.8424
1122	0.70052	-0.431473	2.085278	-4.35815	3.858517	1.00033	0.4081	0.0919	0.1799	0.0784	0.2417	0.5947
1124	0.55978	-2.065927	2.474297	-6.828821	2.795755	0.999991	0.6671	0.0703	0.1138	0.0403	0.1085	0.8001
1130	0.77395	2.447104	1.724165	-0.636325	6.052941	1.00009	0.0134	0.019	0.0924	0.0787	0.7965	0.0708
1131	0.60572	-0.401096	2.292961	-4.80939	4.198877	1.000035	0.4005	0.0871	0.1677	0.0771	0.2676	0.5755
1134	0.69517	-1.408518	2.076738	-5.255058	2.830354	1.000315	0.5892	0.0889	0.1402	0.0565	0.1252	0.7564
1136	0.68194	-2.89815	2.144027	-6.848619	1.523737	0.999767	0.8144	0.0527	0.0706	0.0218	0.0405	0.9102
1137	0.72752	1.189944	2.015359	-2.611108	5.263887	1.000931	0.1355	0.0645	0.1746	0.1037	0.5217	0.2837
1138	0.6711	-0.889366	2.187452	-4.912582	3.60465	1.00019	0.4924	0.0895	0.1603	0.0681	0.1897	0.663
1140	0.66804	-0.895157	2.196392	-5.088214	3.556515	1.000118	0.4917	0.0904	0.1599	0.0645	0.1935	0.6683
1142	0.55549	-2.045396	2.459634	-6.738345	2.890649	1.000051	0.6651	0.0706	0.1192	0.039	0.1061	0.8004
1143	0.7198	0.267804	1.980578	-3.40661	4.382712	1.000379	0.2702	0.089	0.1992	0.0957	0.3459	0.4593
1144	0.69917	-0.35848	2.079385	-4.250065	3.906365	0.99994	0.3897	0.0924	0.1846	0.0822	0.2511	0.5772
1145	0.64143	-0.121315	2.224779	-4.437243	4.385816	1.000121	0.3543	0.083	0.1777	0.0821	0.3029	0.5243
1146	0.68476	-0.654391	2.170964	-4.717865	3.848432	0.999757	0.4453	0.0898	0.1778	0.0718	0.2153	0.6274
1147	0.66791	-2.073372	2.232077	-6.289497	2.467463	0.999988	0.6937	0.0688	0.1088	0.0399	0.0888	0.8222
1154	0.54848	-0.7394	2.375822	-5.284376	3.984816	0.999896	0.4595	0.0857	0.1576	0.0686	0.2286	0.6299
1181	0.66992	-0.896695	2.197737	-5.093026	3.537031	1.000169	0.4907	0.0906	0.16	0.0643	0.1944	0.6641
1182	0.55738	-2.086045	2.465442	-6.737015	2.892805	0.999655	0.6782	0.0645	0.1125	0.0392	0.1056	0.8077
1186	0.61432	-0.560152	2.311696	-4.98049	4.032418	1.000293	0.4318	0.0848	0.1611	0.0728	0.2495	0.5982
1187	0.72895	-1.451119	1.807453	-4.771292	2.295694	0.99986	0.6127	0.0968	0.1497	0.0488	0.092	0.7938
1188	0.73254	-1.370588	1.920322	-4.941987	2.54935	1.00025	0.5872	0.0971	0.1516	0.0556	0.1085	0.7658
1191	0.71951	0.223475	1.994067	-3.56297	4.266495	1.000152	0.2757	0.09	0.1996	0.095	0.3397	0.4672
1195	0.54377	-0.678913	2.378019	-5.33493	4.045755	0.99998	0.4527	0.0819	0.1612	0.0689	0.2353	0.6159
1200	0.60635	-0.371885	2.313302	-4.857169	4.161837	0.999895	0.3952	0.0881	0.1679	0.0714	0.2774	0.5694
1209	0.60682	-0.406058	2.290193	-4.862021	4.153816	1.000464	0.4019	0.0875	0.1709	0.0723	0.2674	0.5756
1211	0.64253	-0.123772	2.225766	-4.362672	4.379661	1.000181	0.3553	0.0851	0.175	0.0841	0.3005	0.5273
1230	0.54426	-0.666198	2.373738	-5.208402	4.159824	0.999932	0.4502	0.0875	0.1567	0.0677	0.2379	0.6165
1235	0.6476	-1.251869	2.259071	-5.556121	3.362969	1.000211	0.5586	0.085	0.141	0.0544	0.161	0.7175
1237	0.61251	-1.652874	2.370959	-6.177445	3.115941	0.999793	0.619	0.0713	0.1282	0.0503	0.1312	0.7566
1238	0.69681	-0.41019	2.128694	-4.353994	3.979959	1.000196	0.3977	0.0914	0.1865	0.0789	0.2455	0.5848
1241	0.54626	-0.65292	2.359454	-5.224501	3.985597	0.999934	0.4433	0.0823	0.1613	0.0722	0.2409	0.6091
1244	0.73956	0.076644	1.901585	-3.428428	4.000827	0.999822	0.296	0.0928	0.2136	0.0951	0.3025	0.4967
1258	0.74099	-0.5681	1.646114	-3.524947	2.966911	0.99996	0.4148	0.1241	0.215	0.0804	0.1657	0.6506
1259	0.61772	-1.639124	2.366254	-6.184519	3.086772	1.000382	0.6118	0.0753	0.1284	0.0495	0.135	0.759
1261	0.68575	-0.625101	2.149535	-4.697007	3.765372	1.00054	0.4442	0.0911	0.1725	0.0682	0.224	0.6245
1262	0.64196	-0.120148	2.238966	-4.374104	4.390407	0.999886	0.3453	0.0921	0.1774	0.0838	0.3014	0.5269
1263	0.64696	-1.271165	2.296654	-5.744537	3.274566	1.000182	0.5499	0.0846	0.142	0.0595	0.164	0.708
1266	0.61112	-1.614659	2.374209	-6.212312	3.162494	1.000046	0.6062	0.0821	0.1323	0.0483	0.1311	0.7596
1269	0.61719	-3.071667	2.366263	-7.568999	1.679532	0.999856	0.8142	0.0505	0.0709	0.0209	0.0435	0.9059
1271	0.64164	-0.089168	2.223763	-4.38213	4.299281	1.00001	0.3501	0.0848	0.1706	0.0822	0.3123	0.5199
1272	0.54329	-0.72055	2.34955	-5.23764	3.981872	1.001064	0.4559	0.0839	0.1632	0.0693	0.2277	0.6251
1278	0.64836	-1.297538	2.265699	-5.598236	3.225583	0.999924	0.5615	0.081	0.143	0.0587	0.1558	0.7188
1280	0.6782	-2.931902	2.115163	-6.871226	1.43172	0.999734	0.8225	0.0491	0.0688	0.0218	0.0378	0.912
1281	0.61624	-3.066176	2.397329	-7.650436	1.726122	0.999932	0.8045	0.0532	0.0726	0.0207	0.049	0.9022
1282	0.68475	-0.638151	2.142179	-4.691262	3.738476	0.999901	0.4387	0.0945	0.1748	0.075	0.217	0.6279
1286	0.74547	-0.058378	1.724471	-3.181837	3.565288	1.00033	0.3007	0.1149	0.2298	0.0984	0.2562	0.5362
1289	0.72977	-0.017039	1.918817	-3.57742	3.934818	1.000025	0.3188	0.1056	0.1961	0.0907	0.2888	0.5274
1290	0.64526	-1.2355	2.240454	-5.508442	3.307551	1.000021	0.5483	0.0837	0.1537	0.0574	0.1569	0.7148
1291	0.71383	0.818233	2.021704	-2.96397	4.978104	0.999901	0.1847	0.0831	0.1818	0.1015	0.4489	0.3525
1292	0.68061	-3.665973	2.039413	-7.465869	0.57725	0.999757	0.907	0.0296	0.0375	0.01	0.0159	0.9603
1294	0.75347	1.065607	1.806238	-2.214028	4.839415	0.999784	0.123	0.0736	0.1951	0.1059	0.5024	0.2904
1295	0.67074	-0.925581	2.226844	-5.129805	3.618405	0.999784	0.4978	0.0886	0.1533	0.0637	0.1966	0.6669
1296	0.64643	-0.183322	2.259825	-4.483776	4.39522	1.000295	0.3625	0.0886	0.1721	0.0802	0.2966	0.5389
1297	0.70383	-2.528793	1.926623	-6.108247	1.442598	0.99999	0.7951	0.0622	0.0776	0.0244	0.0407	0.9033
1298	0.6978	-0.373124	2.093754	-4.234242	3.979235	1.000172	0.3918	0.0975	0.1821	0.0782	0.2504	0.5828
1300	0.7255	0.399674	1.979453	-3.275499	4.425124	1.000027	0.2454	0.0922	0.196	0.0937	0.3727	0.4347
1302	0.71819	-2.059061	1.741873	-5.218455	1.522036	0.99998	0.7383	0.0803	0.1055	0.0314	0.0445	0.8799
1303	0.70573	-3.041111	1.706361	-6.239139	0.454218	1.000069	0.8788	0.0461	0.0508	0.0114	0.0129	0.9571
1306	0.73145	-1.253635	1.596083	-4.137126	2.114857	0.999877	0.5813	0.1173	0.1667	0.0492	0.0855	0.7941
1307	0.71777	-1.310194	1.930792	-4.918448	2.639151	1.000068	0.5793	0.0972	0.1474	0.0561	0.12	0.7587
1308	0.757	0.798468	1.778425	-2.423298	4.604593	0.999778	0.1521	0.0854	0.2174	0.1099	0.4352	0.3416
1310	0.70361	-1.146724	2.04971	-4.932918	3.031894	1.000294	0.5372	0.0944	0.1636	0.0594	0.1454	0.7182
1311	0.61786	-1.733378	2.336205	-6.162709	2.960108	1.000021	0.6284	0.0758	0.1271	0.0459	0.1228	0.773
1314	0.64555	-1.308269	2.270601	-5.624176	3.391661	1.000318	0.5621	0.0828	0.1479	0.0549	0.1523	0.725
1315	0.60682	-0.353593	2.304754	-4.828816	4.243404	0.999871	0.3897	0.0893	0.169	0.0768	0.2752	0.5648
1316	0.54627	-0.713067	2.366676	-5.189714	3.950812	1.000021	0.4592	0.0846	0.1525	0.071	0.2327	0.6249
1325	0.54698	-0.759734	2.401048	-5.441409	3.969932	0.999659	0.4627	0.0846	0.1521	0.0673	0.2333	0.6267
1326	0.60539	-0.335146	2.292636	-4.775708	4.28218	1.000422	0.3914	0.0886	0.1709	0.0749	0.2742	0.5638
1327	0.55663	-2.09094	2.460132	-6.842051	2.815063	1.000447	0.6752	0.0671	0.1082	0.0435	0.106	0.8011
1345	0.54412	-0.682618	2.327754	-5.248257	3.917916	1.000142	0.451	0.0842	0.1598	0.0718	0.2332	0.6182
1347	0.54603	-0.672289	2.355724	-5.227524	4.050036	0.999888	0.4482	0.0847	0.158	0.0696	0.2395	0.6136
1352	0.61851	-3.09189	2.382326	-7.635688	1.756407	0.999907	0.8111	0.0551	0.0667	0.0218	0.0453	0.9024
1353	0.66639	0.073228	2.174445	-4.055439	4.460034	0.999682	0.3176	0.0879	0.1818	0.082	0.3307	0.4982
1356	0.69204	-1.376511	2.105982	-5.278666	2.895996	1.000177	0.5825	0.0879	0.1459	0.052	0.1317	0.7509
1357	0.67073	-0.988376	2.214306	-5.181624	3.531074	1.000193	0.5061	0.094	0.1585	0.0631	0.1783	0.6823
1358	0.54538	-0.753174	2.386147	-5.40308	3.966268	1.000385	0.4603	0.0846	0.1591	0.0667	0.2293	0.6265
1359	0.68125	0.362904	2.124164	-3.654745	4.659424	0.999824	0.2646	0.084	0.1897	0.0902	0.3715	0.4434
1360	0.71536	0.013774	2.036793	-3.742477	4.142179	1.000048	0.3212	0.0893	0.1924	0.09	0.3071	0.5074
1362	0.74333	1.022444	1.922228	-2.527966	5.075487	1.000007	0.1404	0.078	0.189	0.1031	0.4895	0.3099
1363	0.61473	-1.671494	2.361279	-6.142557	3.091929	1.000021	0.6167	0.0778	0.1254	0.0514	0.1287	0.7623
1364	0.5579	-2.104341	2.470646	-6.8904	2.812598	0.999726	0.6734	0.0706	0.1103	0.0389	0.1068	0.8059
1366	0.621	-1.72717	2.362429	-6.317462	3.061197	1.000234	0.6283	0.077	0.1205	0.0491	0.1251	0.7701
1368	0.66707	0.172652	2.173809	-3.974798	4.536204	0.999716	0.2981	0.0873	0.1835	0.0846	0.3465	0.4764
1369	0.61434	-1.731437	2.369709	-6.2408	3.017874	0.999762	0.6281	0.0756	0.1223	0.0508	0.1232	0.7683
1371	0.70671	-0.229178	2.056321	-4.047755	4.019209	0.999979	0.3691	0.0919	0.1917	0.0812	0.2661	0.5537
1374	0.64729	-1.214532	2.275624	-5.526481	3.494536	1.000138	0.5533	0.0809	0.1443	0.0612	0.1603	0.7153
1376	0.71329	-0.942211	2.05823	-4.762249	3.293986	0.999815	0.5061	0.0938	0.1638	0.0648	0.1715	0.6872
1378	0.70629	-2.737484	1.417385	-5.356132	0.219657	1.00034	0.8906	0.0459	0.0476	0.0082	0.0077	0.9666
1380	0.69613	-1.439962	2.115334	-5.346813	2.903696	0.999809	0.5928	0.088	0.1401	0.0527	0.1264	0.7559
1384	0.66681	0.167411	2.171245	-3.969939	4.530914	0.99995	0.2975	0.0865	0.1906	0.0878	0.3376	0.4763
1387	0.61368	-1.626973	2.329376	-6.169926	3.070607	0.999818	0.6135	0.0813	0.1244	0.0511	0.1297	0.7602
1388	0.69786	0.519245	2.119347	-3.421175	4.83981	0.999828	0.2416	0.0864	0.1834	0.0895	0.3991	0.4181
1390	0.54593	-0.690232	2.370652	-5.310111	4.04442	1.000042	0.4502	0.0814	0.1653	0.0668	0.2363	0.618
1394	0.6483	-1.344269	2.310519	-5.796932	3.284561	0.999859	0.5646	0.0824	0.1413	0.0557	0.156	0.7232
1395	0.67037	-2.077799	2.186344	-6.173326	2.377534	1.000439	0.698	0.0695	0.1106	0.0386	0.0833	0.8279
1398	0.62282	-0.888887	2.397392	-5.566589	3.848685	1.000019	0.4885	0.0835	0.1458	0.0643	0.2179	0.6467
1400	0.75282	1.447899	1.828698	-1.952128	5.237056	0.999874	0.089	0.0556	0.163	0.106	0.5864	0.219
1401	0.60707	-0.352039	2.292206	-4.759538	4.227561	0.999598	0.3964	0.0858	0.1694	0.074	0.2744	0.5679
1404	0.54273	-0.695547	2.376637	-5.312439	4.029265	1.000122	0.4498	0.0877	0.157	0.0747	0.2308	0.6191
1407	0.54513	-0.660456	2.350152	-5.194608	4.016302	1.000142	0.444	0.0878	0.1643	0.0667	0.2372	0.6157
1408	0.60784	-0.3578	2.303155	-4.764676	4.268663	0.999894	0.3958	0.0853	0.1704	0.0792	0.2693	0.5675
1410	0.54857	-0.744454	2.400965	-5.440356	3.98237	1.000308	0.4573	0.0836	0.1598	0.0644	0.2349	0.623
1413	0.61485	-1.673667	2.361103	-6.190198	3.036003	0.999794	0.6183	0.0766	0.1236	0.0486	0.1329	0.7644
1414	0.66496	0.139652	2.171867	-3.996027	4.531041	0.999778	0.3019	0.0866	0.1869	0.083	0.3416	0.4806
1417	0.69718	-1.439957	2.113403	-5.386503	2.917705	0.999935	0.5992	0.0804	0.1452	0.0493	0.1259	0.7598
1419	0.65038	-2.546467	2.247864	-6.809563	1.979698	1.000228	0.7577	0.0594	0.0917	0.0318	0.0594	0.8696
1420	0.61534	-1.596143	2.340633	-6.059854	3.132865	1.000362	0.6082	0.0793	0.1303	0.0464	0.1358	0.753
1427	0.54425	-0.713489	2.370921	-5.323125	3.978962	0.999894	0.4525	0.0894	0.159	0.0638	0.2353	0.6222
1429	0.6493	-1.288396	2.257647	-5.571622	3.227324	0.999954	0.561	0.0822	0.1425	0.0598	0.1545	0.7193
1431	0.54862	-0.732779	2.364669	-5.298582	3.886778	0.999976	0.4614	0.0808	0.1546	0.0692	0.234	0.6234
1435	0.66656	-3.386609	2.213034	-7.587279	1.168419	1.000177	0.8608	0.0408	0.0519	0.0162	0.0303	0.9313
1436	0.68276	-0.578693	2.159724	-4.603287	3.850163	0.999985	0.4326	0.0933	0.1736	0.071	0.2295	0.6158
1437	0.64885	-1.21591	2.270522	-5.55377	3.315782	1.00039	0.5527	0.0794	0.1458	0.0559	0.1662	0.7053
1439	0.76088	2.261572	1.864294	-1.199495	6.167499	1.000271	0.033	0.0286	0.1112	0.0815	0.7457	0.1046
1440	0.54341	-0.647425	2.384516	-5.261432	4.053961	0.999818	0.4443	0.0901	0.1546	0.0696	0.2414	0.615
1441	0.73598	0.751879	1.930391	-2.874666	4.658748	1.000051	0.1866	0.0811	0.1905	0.1035	0.4383	0.3617
1446	0.66899	0.142992	2.152015	-3.964493	4.412915	0.999935	0.3055	0.0834	0.1839	0.0825	0.3447	0.4786
1447	0.64645	-0.095256	2.227781	-4.350811	4.330449	1.0006	0.3489	0.0857	0.1756	0.0767	0.3131	0.519
1448	0.66801	-2.117978	2.216906	-6.333579	2.35224	0.999995	0.6983	0.0722	0.111	0.0378	0.0807	0.8335
1455	0.54341	-0.669912	2.382556	-5.292774	4.094099	1.000114	0.4483	0.082	0.1631	0.0679	0.2387	0.6127
1457	0.69495	-1.400193	2.097726	-5.296918	2.875686	1.000361	0.59	0.0858	0.1414	0.0555	0.1273	0.7528
1462	0.75171	0.265536	1.687142	-2.736408	3.800834	1.000321	0.2337	0.1069	0.2377	0.1072	0.3145	0.4618
1472	0.72598	1.145937	1.977499	-2.50555	5.24944	1.000443	0.1371	0.0703	0.181	0.0995	0.5121	0.292
1475	0.55702	-2.142159	2.459971	-6.910655	2.849815	0.999993	0.6836	0.0689	0.1082	0.0396	0.0997	0.8104
1476	0.54833	-0.736752	2.364727	-5.376048	4.048897	0.999917	0.4612	0.0799	0.1609	0.067	0.231	0.6275
1486	0.6504	-2.504913	2.301754	-6.896509	2.242071	1.000462	0.7492	0.0594	0.0937	0.0284	0.0693	0.8628
1487	0.64021	-0.116712	2.242704	-4.475996	4.392836	0.999854	0.3512	0.09	0.1779	0.0813	0.2996	0.5258
1490	0.54642	-0.670425	2.363698	-5.205676	4.047296	1.000554	0.4468	0.0855	0.1579	0.0719	0.2379	0.612
1493	0.55823	-2.118845	2.438819	-6.807848	2.818343	0.999933	0.6845	0.0651	0.1102	0.0368	0.1034	0.8093
1495	0.61599	-1.614662	2.350077	-6.087784	3.023373	1.000102	0.6057	0.078	0.1309	0.0507	0.1347	0.7515
1497	0.68511	-0.642411	2.159188	-4.721793	3.779737	1.000536	0.4431	0.0951	0.1676	0.0741	0.2201	0.6246
1501	0.54478	-0.708822	2.360023	-5.337096	3.97726	0.999704	0.4532	0.0831	0.1571	0.075	0.2316	0.6155
1506	0.67159	-0.884296	2.194695	-5.106878	3.56133	0.999995	0.488	0.0921	0.165	0.0678	0.1871	0.6646
1511	0.72056	0.258047	2.002336	-3.486658	4.409858	0.999859	0.2717	0.0872	0.1978	0.0959	0.3474	0.4557
1523	0.55625	-2.105906	2.462559	-6.919813	2.762797	0.999889	0.6758	0.0714	0.1086	0.0388	0.1054	0.8059
1525	0.61644	-3.080456	2.374141	-7.632036	1.750759	0.999592	0.8132	0.0496	0.0695	0.0206	0.0471	0.9028
1528	0.54891	-0.731278	2.394248	-5.426739	3.94532	1.000358	0.4515	0.0862	0.1633	0.0676	0.2314	0.6229
1534	0.64589	-0.195835	2.246498	-4.555646	4.322326	0.9998	0.3636	0.0884	0.1712	0.089	0.2878	0.5384
1535	0.55647	-2.150431	2.449118	-6.901182	2.717607	1.000301	0.6792	0.0672	0.1169	0.0423	0.0944	0.8116
1539	0.72243	-1.3513	1.91525	-4.78624	2.594425	1.000293	0.5867	0.0982	0.1451	0.0521	0.1179	0.7677
1543	0.66809	-3.391625	2.180218	-7.52481	1.067389	1.000338	0.8672	0.0385	0.0534	0.0142	0.0267	0.9373
1544	0.71685	-0.008047	2.028664	-3.797417	4.076946	1.000447	0.3219	0.0929	0.1983	0.0887	0.2982	0.5095
1549	0.68314	-3.046489	2.153229	-7.138505	1.350959	1.000034	0.8304	0.0535	0.0621	0.0182	0.0358	0.9191
1551	0.65174	-1.347495	2.284479	-5.666523	3.277795	0.99991	0.574	0.0785	0.1429	0.0526	0.152	0.7264
1553	0.60526	-0.368594	2.250967	-4.706465	4.122571	1.000081	0.3953	0.0895	0.1724	0.0716	0.2712	0.5748
1555	0.64801	-1.259349	2.271912	-5.581681	3.24459	1.000109	0.5538	0.0852	0.1413	0.0572	0.1625	0.7122
1558	0.72007	-1.461087	1.960619	-5.074461	2.619003	1.000883	0.61	0.09	0.1433	0.0495	0.1072	0.7806
1559	0.65024	-1.224494	2.261274	-5.513786	3.345053	1.000346	0.5485	0.0819	0.1529	0.057	0.1597	0.7112
1565	0.70297	-3.009977	1.541696	-5.873664	0.158471	1.000422	0.8999	0.0443	0.0393	0.0076	0.0089	0.9694
1571	0.70747	0.648296	2.079345	-3.249392	4.875937	1.000132	0.219	0.0798	0.1862	0.094	0.421	0.3883
1573	0.70729	-0.090782	2.062834	-3.944394	4.218655	1.00029	0.3413	0.0925	0.1958	0.0798	0.2906	0.5385
1576	0.70551	0.747963	2.050137	-3.11737	4.855008	1.000034	0.1995	0.0794	0.1855	0.0966	0.439	0.3675
1580	0.74057	-0.336182	1.820472	-3.697697	3.48322	0.99997	0.371	0.1119	0.2098	0.0838	0.2235	0.5863
1581	0.54654	-0.696455	2.37744	-5.323845	4.015898	1.000068	0.4557	0.0829	0.1576	0.0648	0.239	0.6207
1582	0.69913	-0.390296	2.086917	-4.323209	3.781501	0.999766	0.3923	0.0982	0.1825	0.0788	0.2482	0.5832
1583	0.64639	-1.248768	2.264655	-5.545808	3.278467	0.999661	0.5508	0.0822	0.1478	0.0593	0.1599	0.7131
1584	0.66926	-0.957383	2.184449	-5.114612	3.453308	0.999831	0.5029	0.0914	0.1612	0.0598	0.1847	0.677
1586	0.72046	1.052063	2.001508	-2.729046	5.202652	0.99981	0.1523	0.0699	0.1778	0.1006	0.4994	0.307
1588	0.61357	-1.631206	2.355386	-6.155986	3.106373	0.999968	0.6126	0.0783	0.1313	0.0455	0.1323	0.7644
1589	0.69118	-2.510048	2.104327	-6.479016	1.796466	0.999869	0.768	0.065	0.0892	0.0257	0.0521	0.8839
1591	0.66567	0.135246	2.179086	-4.035775	4.549209	0.999918	0.3048	0.0883	0.1848	0.0846	0.3375	0.4866
1592	0.54495	-0.671675	2.35933	-5.234807	3.934046	1.000189	0.4502	0.0805	0.1611	0.0659	0.2423	0.6119
1593	0.66842	-0.938513	2.190693	-5.031802	3.512026	0.999835	0.4978	0.0908	0.1633	0.0616	0.1865	0.6734
1594	0.60576	-0.328906	2.318761	-4.742648	4.326879	1.000002	0.3956	0.0848	0.1625	0.0766	0.2805	0.564
1595	0.68334	-0.605407	2.115335	-4.587595	3.71875	0.999871	0.4348	0.0993	0.1752	0.0735	0.2172	0.6248
1600	0.61415	-1.640001	2.320337	-6.079751	3.049225	1.000129	0.6122	0.0775	0.1344	0.0509	0.125	0.7635
1601	0.64503	-1.227435	2.285805	-5.611954	3.34945	0.999864	0.5481	0.0818	0.1466	0.0571	0.1664	0.7085
1604	0.69517	0.545549	2.114791	-3.499305	4.808145	1.000601	0.2349	0.0832	0.1799	0.0929	0.4091	0.4063
1607	0.5566	-2.096224	2.442775	-6.835219	2.786975	0.999754	0.6769	0.0693	0.1128	0.0378	0.1032	0.8081
1608	0.64878	-2.554656	2.2899	-6.965362	2.033526	1.000345	0.7553	0.0599	0.0907	0.0303	0.0638	0.8668
1609	0.66635	0.13978	2.171867	-3.984276	4.497734	1.000415	0.301	0.0877	0.1886	0.0835	0.3392	0.4868
1610	0.68509	0.379502	2.127202	-3.644582	4.676291	1.000895	0.263	0.0836	0.1873	0.0857	0.3804	0.4363
1615	0.60621	-0.406107	2.29409	-4.884357	4.188027	0.999888	0.3993	0.086	0.1769	0.0735	0.2643	0.578
1616	0.54207	-0.681228	2.368967	-5.218334	4.020898	0.999855	0.4526	0.0842	0.156	0.0689	0.2383	0.6175
1618	0.55852	-2.090117	2.432546	-6.764825	2.753007	0.999793	0.6752	0.0662	0.1088	0.0461	0.1037	0.802
1621	0.70419	-1.101465	2.07271	-4.950629	3.173377	1.000174	0.5354	0.0921	0.1616	0.0584	0.1525	0.7145
1627	0.7063	-1.855196	1.98601	-5.591434	2.260224	1.000026	0.678	0.0825	0.1209	0.0393	0.0793	0.8259
1629	0.649	-1.263285	2.270856	-5.487254	3.367386	0.99994	0.5503	0.0863	0.1503	0.0551	0.158	0.7209
1630	0.66962	-2.128392	2.222025	-6.400444	2.315316	0.999968	0.706	0.0666	0.1057	0.0355	0.0862	0.8328
1635	0.55679	-2.093034	2.454978	-6.864693	2.796147	0.999943	0.6723	0.0717	0.1125	0.0403	0.1032	0.8047
1636	0.76264	-0.175701	2.217238	-4.37596	4.324622	0.999823	0.3622	0.0923	0.1749	0.0809	0.2897	0.5445
1638	0.66669	0.120267	2.159343	-3.973961	4.513313	0.999983	0.311	0.0836	0.1843	0.0863	0.3348	0.4885
1639	0.55592	-2.133538	2.439693	-6.856937	2.724434	1.000467	0.686	0.0656	0.1088	0.0348	0.1048	0.8116
1644	0.60539	-0.322491	2.298898	-4.756872	4.27112	0.999966	0.396	0.0823	0.1656	0.0722	0.2839	0.5617
1649	0.54753	-0.698615	2.341301	-5.248305	4.008177	1.000696	0.4509	0.088	0.1561	0.0705	0.2345	0.6215
1650	0.54688	-0.708452	2.358047	-5.281078	3.839091	1.000591	0.4534	0.0872	0.1577	0.0606	0.2411	0.6222
1653	0.546	-0.703236	2.35545	-5.239289	3.983497	0.999825	0.4538	0.0819	0.161	0.0707	0.2326	0.6208
1655	0.55731	-2.074018	2.45554	-6.766185	2.822269	0.999829	0.6731	0.0658	0.1142	0.0408	0.1061	0.7998
1659	0.61996	-3.09906	2.387417	-7.557978	1.757715	0.999894	0.8122	0.0479	0.0725	0.0203	0.0471	0.9011
1660	0.64535	-0.061984	2.203636	-4.266417	4.3171	1.000014	0.3403	0.0887	0.1788	0.0794	0.3128	0.5236
1662	0.7185	0.236251	2.005252	-3.48331	4.376067	1.00009	0.2717	0.093	0.1982	0.0973	0.3398	0.4663
1666	0.54669	-0.703296	2.401917	-5.225328	4.105454	0.999884	0.4595	0.0802	0.156	0.069	0.2353	0.6209
1669	0.64924	-2.553834	2.31787	-6.980461	2.171533	1.000327	0.7553	0.0591	0.0882	0.0316	0.0658	0.8616
1675	0.54595	-0.72108	2.346936	-5.271083	3.987333	1.000104	0.4609	0.0859	0.1538	0.0707	0.2287	0.624
1676	0.70481	0.737585	2.068318	-3.151869	4.952192	1.000019	0.2011	0.0793	0.185	0.0943	0.4403	0.3715
1677	0.64135	-0.120731	2.253889	-4.418789	4.394233	0.999856	0.3569	0.0834	0.1744	0.0798	0.3055	0.5255
1687	0.7193	-1.309644	1.914955	-4.832515	2.668754	1.00064	0.5798	0.0976	0.1521	0.0549	0.1156	0.7584
1690	0.55444	-2.090915	2.44409	-6.805051	2.739963	1.000658	0.6729	0.0699	0.112	0.0419	0.1033	0.8053
1716	0.54311	-0.707427	2.372811	-5.294732	3.954766	0.999796	0.4529	0.0839	0.16	0.0699	0.2333	0.6174
1717	0.54483	-0.674772	2.368567	-5.264183	3.975776	0.999893	0.4477	0.0861	0.1562	0.0722	0.2378	0.6145
1719	0.61567	-1.660522	2.336587	-6.147659	3.025191	1.000101	0.616	0.0749	0.1268	0.0537	0.1286	0.7584
1723	0.64838	-1.248743	2.282739	-5.574159	3.405734	0.999682	0.5539	0.0793	0.1476	0.059	0.1602	0.7102
1725	0.6411	-0.072897	2.246417	-4.40299	4.403705	1.000055	0.3473	0.0902	0.1687	0.0791	0.3147	0.5193
1727	0.74829	-0.322228	2.263171	-4.621574	4.213352	1.000412	0.3873	0.09	0.1712	0.0763	0.2752	0.5651
1728	0.65006	-2.520251	2.290025	-6.820349	2.081179	0.99983	0.7517	0.0593	0.0902	0.0323	0.0665	0.8632
1729	0.67337	-0.998953	2.220147	-5.196946	3.471099	1.0001	0.5068	0.0886	0.1601	0.0636	0.1809	0.6789
1731	0.67161	-0.947247	2.206713	-5.131292	3.457817	0.999972	0.4921	0.0933	0.1632	0.0667	0.1847	0.6681
1733	0.546	-0.739608	2.369651	-5.40426	3.863673	1.000142	0.4602	0.0803	0.1584	0.0698	0.2313	0.6188
1734	0.5572	-2.141461	2.449504	-6.933263	2.796098	1.000113	0.677	0.0724	0.1129	0.0389	0.0988	0.8101
1737	0.705	-1.130471	2.034975	-4.925361	3.082484	1.000278	0.5431	0.0968	0.1517	0.0611	0.1473	0.7218
1738	0.5424	-0.696689	2.352051	-5.258033	3.961063	0.999858	0.4484	0.0872	0.1626	0.0697	0.2321	0.6171
1739	0.66694	-3.457131	2.228089	-7.71375	1.039552	1.000054	0.8674	0.0406	0.0508	0.015	0.0262	0.9392
1742	0.69402	0.545012	2.087842	-3.372975	4.832886	1.000104	0.2317	0.084	0.1863	0.0937	0.4043	0.4092
1748	0.61591	-1.715507	2.381665	-6.228131	3.051567	1.000373	0.6255	0.0733	0.1247	0.0473	0.1292	0.7644
1749	0.55809	-2.08648	2.451283	-6.777074	2.845857	0.99987	0.6722	0.0708	0.1109	0.0407	0.1054	0.8013
1757	0.71866	-1.845326	1.819737	-5.256283	1.892636	1.000355	0.6885	0.0874	0.1236	0.036	0.0645	0.8432
1758	0.72925	-0.636498	1.853962	-4.004011	3.279078	0.999944	0.4364	0.1139	0.1916	0.0729	0.1852	0.6518
1760	0.55575	-2.102307	2.471241	-6.910682	2.754258	0.999934	0.6735	0.0701	0.1129	0.0377	0.1058	0.8088
1761	0.54816	-0.700534	2.389396	-5.324488	4.010965	1.000193	0.4539	0.0826	0.159	0.0671	0.2374	0.6207
1762	0.64335	-0.104501	2.221981	-4.323737	4.287852	1.000258	0.3449	0.0852	0.1791	0.0821	0.3087	0.5217
1767	0.72363	-1.500039	1.406434	-4.070438	1.461647	0.999957	0.6572	0.1173	0.1432	0.036	0.0463	0.8621
1770	0.74165	0.113225	1.392551	-2.370672	3.071007	1.001147	0.2152	0.1324	0.2848	0.1177	0.2499	0.4923
1773	0.69192	-2.462822	2.077627	-6.307475	1.848325	0.999777	0.7652	0.0682	0.0856	0.0284	0.0526	0.8831
1775	0.55744	-2.077857	2.455469	-6.754846	2.810826	1.000193	0.6697	0.0706	0.1117	0.0431	0.1049	0.8018
1776	0.66632	0.115266	2.186737	-4.097611	4.536094	1.000047	0.3123	0.0842	0.1796	0.0879	0.336	0.4888
1777	0.68589	-0.607452	2.144246	-4.617267	3.714504	0.999849	0.4375	0.091	0.1746	0.0751	0.2218	0.6208
1778	0.66888	-0.954463	2.204553	-5.232418	3.5034	0.999796	0.4961	0.0917	0.1606	0.0669	0.1847	0.6704
1780	0.65893	-4.733263	2.184773	-8.889249	-0.232149	0.999915	0.9524	0.0157	0.0199	0.0046	0.0074	0.9797
1783	0.60614	-0.382959	2.273743	-4.690086	4.249271	0.999786	0.3997	0.0842	0.1731	0.0739	0.2691	0.5744
1787	0.54799	-0.657003	2.327264	-5.156851	3.979715	1.000016	0.4434	0.0863	0.1631	0.0721	0.2351	0.6106
1788	0.61896	-3.047493	2.387696	-7.59505	1.873916	1.000179	0.8057	0.0547	0.0669	0.0224	0.0503	0.898
1789	0.61426	-1.596897	2.338681	-6.096753	3.070205	0.999836	0.6072	0.0766	0.1309	0.0498	0.1355	0.7535
1791	0.66835	-2.120644	2.199181	-6.287318	2.297489	1.000397	0.6998	0.0743	0.1068	0.0366	0.0825	0.8329
1793	0.68599	-3.606133	2.047848	-7.391768	0.631656	0.999966	0.8959	0.0326	0.0418	0.0129	0.0168	0.9534
1794	0.6935	-1.395586	2.126878	-5.35191	2.954432	1.000357	0.5886	0.0844	0.1417	0.0542	0.1311	0.7462
1795	0.60602	-0.335583	2.276817	-4.746949	4.268641	1.00035	0.3897	0.0833	0.1775	0.0747	0.2748	0.5622
1797	0.66953	-0.986746	2.220919	-5.273713	3.554587	0.999887	0.5067	0.088	0.1587	0.0662	0.1804	0.6771
1798	0.61619	-1.654367	2.337075	-6.102607	3.121219	0.999713	0.6172	0.0805	0.1292	0.0458	0.1273	0.7653
1801	0.68383	-1.754277	2.146872	-5.736273	2.625614	1.000366	0.6457	0.0806	0.127	0.0448	0.1019	0.7943
1802	0.60647	-0.361856	2.28834	-4.777704	4.187108	0.999695	0.3922	0.0864	0.1718	0.079	0.2706	0.5659
1803	0.60572	-0.375046	2.293975	-4.841358	4.128371	1.000062	0.3954	0.0886	0.171	0.0733	0.2717	0.5675
1804	0.69832	-0.402417	2.102748	-4.321115	3.915933	1.000611	0.3964	0.0935	0.1846	0.0772	0.2483	0.5844
1806	0.67369	-4.163286	2.066163	-8.105018	0.034067	1.000927	0.9333	0.0254	0.0268	0.0063	0.0082	0.974
1807	0.68362	0.417481	2.135969	-3.649588	4.675418	0.999734	0.2589	0.0757	0.1844	0.0896	0.3914	0.4257
1808	0.54909	-0.836093	2.394753	-5.521438	3.929758	0.999761	0.47	0.0873	0.1556	0.0649	0.2222	0.6343
1810	0.55674	-2.079948	2.430472	-6.731601	2.769234	0.999695	0.6769	0.0677	0.1092	0.0435	0.1027	0.8009
1811	0.75147	2.004891	1.865815	-1.4943	5.799517	1.000046	0.0502	0.0361	0.1265	0.0925	0.6947	0.1363
1813	0.65152	-2.66091	2.312701	-7.088966	2.048768	1.000082	0.7686	0.0581	0.0883	0.0271	0.0579	0.8775
1814	0.64826	-1.317343	2.266879	-5.586028	3.185585	1.00014	0.5621	0.0839	0.141	0.0542	0.1588	0.7214
1820	0.6854	-0.732284	2.16461	-4.846875	3.6391	0.999885	0.4579	0.0957	0.1676	0.0702	0.2086	0.6408
1823	0.71097	-2.312554	1.891915	-5.800341	1.56635	1.000109	0.7638	0.0696	0.09	0.0287	0.0479	0.8848
1824	0.7417	0.258542	1.88641	-3.19498	4.237984	1.000791	0.2605	0.0978	0.2146	0.0953	0.3318	0.4634
1825	0.72845	-0.236003	1.922422	-3.752728	3.813457	1.000444	0.3615	0.1059	0.1983	0.0831	0.2512	0.569
1827	0.54427	-0.6865	2.361947	-5.267901	4.008901	1.000573	0.4493	0.0882	0.1583	0.0684	0.2358	0.6177
1828	0.75996	1.475311	1.769028	-1.763444	5.179683	1.000203	0.0748	0.0539	0.1755	0.1079	0.5879	0.2079
1829	0.72487	0.423832	1.97579	-3.201032	4.488216	1.000056	0.244	0.0873	0.1961	0.1022	0.3704	0.4264
1830	0.71352	-1.55501	1.946281	-5.191746	2.460853	1.000016	0.624	0.0908	0.141	0.0473	0.0969	0.7929
1833	0.60749	-0.393376	2.26634	-4.798203	4.162254	0.999849	0.3951	0.091	0.1723	0.0773	0.2643	0.5744
1834	0.70337	-1.111005	2.060768	-4.980611	3.1595	1.000056	0.5365	0.0915	0.1584	0.0617	0.1519	0.7131
1836	0.68412	-1.69821	2.165263	-5.798506	2.698294	0.999625	0.6347	0.0792	0.1332	0.0435	0.1094	0.7879
1838	0.54452	-0.739915	2.366262	-5.308614	3.970593	1.000053	0.463	0.0834	0.1564	0.0663	0.2309	0.6283
1842	0.69364	-1.42772	2.113716	-5.383478	2.908838	1.000028	0.594	0.0846	0.1408	0.0535	0.1271	0.7532
1843	0.5585	-2.086675	2.440358	-6.839137	2.794631	0.99977	0.6743	0.0696	0.1133	0.04	0.1028	0.8068
1846	0.54587	-0.665049	2.361382	-5.353245	4.015546	0.99985	0.4478	0.0844	0.1596	0.0658	0.2424	0.6163
1847	0.64538	-2.584912	2.298873	-6.935057	2.069953	1.000428	0.7632	0.0561	0.087	0.0283	0.0654	0.8682
1848	0.66021	-4.705284	2.133911	-8.817833	-0.358272	1.000232	0.9544	0.0162	0.0186	0.0049	0.0059	0.9827
1850	0.68874	-0.697473	2.165008	-4.763882	3.784659	0.999843	0.4552	0.0917	0.1735	0.0728	0.2068	0.6369
1854	0.60855	-0.33568	2.293812	-4.766719	4.231856	1.000096	0.3897	0.0893	0.173	0.0706	0.2774	0.5658
1869	0.70626	-0.166082	2.07289	-4.056002	4.121783	0.999754	0.3549	0.1009	0.1882	0.0745	0.2815	0.5529
1870	0.6687	-2.174693	2.25126	-6.392335	2.508464	1.000033	0.7122	0.0656	0.1051	0.0328	0.0843	0.8369
1874	0.67055	-0.98026	2.2153	-5.15688	3.436894	1.000031	0.5122	0.0837	0.1561	0.0612	0.1868	0.6756
1877	0.74667	1.728203	1.919858	-1.784413	5.763227	1.000161	0.0695	0.0466	0.1543	0.099	0.6306	0.1892
1880	0.54548	-0.6893	2.400038	-5.268685	4.073146	1.000191	0.453	0.0815	0.1549	0.0692	0.2414	0.6141
1889	0.69935	-0.527993	2.130126	-4.5123	3.883111	0.999904	0.4194	0.0985	0.1746	0.0754	0.2321	0.6051
1891	0.6693	-2.086763	2.210722	-6.216167	2.425442	1.000525	0.6968	0.0728	0.1077	0.0368	0.0859	0.827
1892	0.67132	-0.926668	2.203474	-5.067098	3.526189	1.000278	0.5003	0.085	0.1555	0.068	0.1912	0.6632
1894	0.61464	-1.650713	2.324207	-6.062377	2.972952	1.000081	0.6194	0.0761	0.1286	0.0469	0.129	0.7642
1901	0.64884	-1.270034	2.291992	-5.649055	3.375864	1.0001	0.5616	0.0774	0.1446	0.0579	0.1585	0.7127
1903	0.65332	-2.530718	2.294623	-6.954143	2.074735	1.000074	0.75	0.0656	0.091	0.0286	0.0648	0.8687
1906	0.72144	0.250641	2.017089	-3.521028	4.365274	1.000447	0.2738	0.0881	0.202	0.0897	0.3464	0.4613
1908	0.54539	-0.67802	2.350407	-5.328557	3.884704	1.000066	0.4475	0.0855	0.1596	0.0706	0.2368	0.6157
1910	0.55911	-2.151773	2.457269	-6.841296	2.743362	0.99967	0.6827	0.0699	0.1004	0.044	0.103	0.8091
1911	0.68331	-1.745706	2.170245	-5.847882	2.740267	0.999979	0.6432	0.0783	0.1312	0.0446	0.1027	0.7936
1915	0.55654	-2.092277	2.458618	-6.852188	2.755449	0.999647	0.6728	0.0678	0.1112	0.0441	0.1041	0.7995
1917	0.6435	-0.142637	2.222228	-4.365113	4.434185	1.000277	0.3517	0.0903	0.183	0.0797	0.2953	0.5334
1933	0.55754	-2.050853	2.450472	-6.821758	2.776642	1.000815	0.6665	0.0722	0.1121	0.0401	0.1091	0.8015
1936	0.7418	1.549081	1.937192	-2.064637	5.535227	1.000039	0.0881	0.0545	0.1582	0.0997	0.5995	0.2125
1938	0.65055	-2.550969	2.305404	-6.952185	2.103464	0.999966	0.7569	0.0572	0.0914	0.029	0.0655	0.8655
1939	0.66738	0.017201	2.222702	-4.267522	4.518236	1.000368	0.328	0.0852	0.179	0.0828	0.325	0.5058
1942	0.61235	-1.625937	2.359504	-6.140352	3.042255	1.000409	0.612	0.0821	0.1203	0.0481	0.1375	0.7617
1950	0.73381	-0.694169	1.75522	-3.898238	2.879037	1.000359	0.4494	0.1127	0.1963	0.0743	0.1673	0.6689
1951	0.76452	1.497773	1.760472	-1.663241	5.175154	1.000173	0.0687	0.0551	0.1744	0.1099	0.5919	0.2023
1953	0.71174	-1.854445	1.306341	-4.23071	0.903345	0.99979	0.7567	0.0957	0.1017	0.0246	0.0213	0.9139
1954	0.68615	-0.760152	2.172842	-4.906949	3.671188	0.999794	0.4688	0.0906	0.1639	0.0685	0.2082	0.645
1956	0.73325	0.596047	1.953919	-2.987298	4.642302	0.999823	0.213	0.086	0.1956	0.0974	0.408	0.3953
1958	0.5483	-0.66456	2.382383	-5.219771	4.043847	0.99998	0.4483	0.0833	0.1549	0.071	0.2425	0.6109
1961	0.64596	-1.254707	2.281505	-5.697463	3.315408	1.000332	0.5519	0.0873	0.1398	0.0603	0.1607	0.713
1962	0.66831	0.174992	2.175728	-3.980678	4.56809	1.00145	0.3017	0.085	0.179	0.0865	0.3478	0.4762
1969	0.64995	-2.549345	2.29011	-6.825476	2.174319	0.999813	0.7566	0.0605	0.0891	0.0271	0.0667	0.8677
1973	0.55764	-2.116974	2.439861	-6.814976	2.688236	0.999953	0.6764	0.0721	0.1082	0.0404	0.1029	0.8073
1981	0.69378	-1.415457	2.115217	-5.361319	2.974044	0.999917	0.5974	0.0836	0.1397	0.0513	0.128	0.7522
1983	0.61299	-1.632236	2.340301	-6.122647	3.100045	1.000359	0.6113	0.0791	0.1282	0.049	0.1324	0.7603
1990	0.64842	-1.262581	2.269911	-5.53082	3.361389	0.999926	0.5543	0.0911	0.142	0.0546	0.158	0.7227
1991	0.54672	-0.715454	2.372214	-5.262959	3.97351	0.999811	0.4557	0.0851	0.1508	0.0697	0.2387	0.6175
1992	0.68416	0.39542	2.132057	-3.658709	4.682599	1.000007	0.2637	0.0851	0.1785	0.0906	0.3821	0.4353
1995	0.71647	0.82398	2.033941	-3.022585	4.962487	1.000939	0.1843	0.0767	0.1931	0.093	0.4529	0.3534
1999	0.54725	-0.665841	2.37143	-5.299939	4.03328	1.001305	0.4474	0.0851	0.1531	0.0735	0.2409	0.612
2001	0.60857	-0.335161	2.311307	-4.827198	4.286743	1.000005	0.3959	0.0828	0.1668	0.0735	0.281	0.5649
2004	0.61494	-1.62699	2.342591	-6.064576	3.079505	0.999759	0.613	0.0774	0.1288	0.0507	0.1301	0.7567
2005	0.66537	0.186368	2.181252	-3.963972	4.673841	1.000244	0.2949	0.0844	0.1856	0.089	0.3461	0.4715
2009	0.66835	-2.094226	2.229072	-6.287616	2.425801	1.000011	0.6906	0.0749	0.111	0.0346	0.0889	0.8277
2013	0.60692	-0.370421	2.300764	-4.772743	4.316076	1.000004	0.4026	0.0829	0.1721	0.0738	0.2686	0.5752
2015	0.6848	-4.073719	1.278426	-6.456605	-1.431566	1.000526	0.9873	0.0067	0.0052	0.0004	0.0004	0.998
2021	0.65146	-2.586926	2.281492	-6.874185	2.198181	1.000149	0.7629	0.059	0.089	0.0264	0.0627	0.872
2022	0.64216	-0.166413	2.2394	-4.454963	4.332372	1.000012	0.364	0.0904	0.1701	0.0778	0.2977	0.5401
2027	0.61641	-3.032437	2.36089	-7.601096	1.745568	1.000297	0.8114	0.0465	0.0739	0.0209	0.0473	0.9002
2028	0.70562	-1.162513	2.051285	-5.00898	2.990866	0.999849	0.5439	0.0889	0.1596	0.0623	0.1453	0.718
2030	0.54616	-0.761257	2.360746	-5.365565	3.927327	1.000306	0.4622	0.0814	0.163	0.0654	0.228	0.6273
2033	0.67077	-0.915132	2.23557	-5.155157	3.631119	1.0003	0.4951	0.0905	0.1573	0.0638	0.1933	0.6641
2035	0.61198	-1.601748	2.342325	-6.179048	3.098446	1.000215	0.6034	0.0801	0.1344	0.0536	0.1285	0.755
2037	0.6152	-1.648609	2.325647	-6.100681	2.933492	1.000015	0.6168	0.0779	0.1263	0.0498	0.1292	0.7644
2040	0.55795	-2.078361	2.457451	-6.761413	2.834867	1.000107	0.6694	0.0721	0.1147	0.0397	0.1041	0.8045
2041	0.70595	-2.464576	1.913197	-5.983035	1.497359	1.000135	0.7838	0.0667	0.0848	0.0231	0.0416	0.9008
2042	0.69471	-1.455295	2.103979	-5.463045	2.788334	0.999705	0.5909	0.0869	0.1493	0.0526	0.1203	0.7563
2044	0.68379	-1.789216	2.14169	-5.83619	2.557276	1.000508	0.6577	0.0776	0.1211	0.0437	0.0999	0.8008
2045	0.64872	-1.212396	2.254123	-5.45419	3.3669	0.999897	0.5477	0.0877	0.1416	0.0591	0.1639	0.7133
2046	0.69563	-0.419171	2.105366	-4.370333	3.852226	1.000625	0.4017	0.0942	0.1821	0.0773	0.2447	0.5899
2047	0.54753	-0.676639	2.365526	-5.20638	4.040765	0.999913	0.455	0.0773	0.1589	0.0701	0.2387	0.6141
2049	0.54577	-0.684814	2.364837	-5.254877	4.038636	1.000109	0.4485	0.0855	0.1615	0.0663	0.2382	0.6198
2051	0.69165	-3.820379	1.890723	-7.315404	0.115475	0.999743	0.9259	0.0285	0.03	0.0068	0.0088	0.9714
2052	0.6464	-1.274512	2.257981	-5.598265	3.284288	1.000145	0.554	0.0852	0.1488	0.0539	0.1581	0.717
2053	0.6942	-0.375774	2.117163	-4.395698	3.975739	1.000179	0.3944	0.095	0.1785	0.0821	0.25	0.5819
2054	0.5567	-2.076171	2.431809	-6.761513	2.795388	1.000304	0.6758	0.0676	0.1094	0.0414	0.1058	0.8021
2055	0.66152	-0.78013	2.417928	-5.44452	3.999766	1.000252	0.4716	0.0818	0.1533	0.07	0.2233	0.6303
2056	0.54574	-0.719734	2.405706	-5.303283	4.174673	0.999805	0.4614	0.0814	0.1552	0.0672	0.2348	0.6208
2057	0.67031	-0.923608	2.195354	-5.137521	3.512792	0.999722	0.4932	0.0943	0.1591	0.0664	0.187	0.6726
2058	0.69989	-2.757952	1.948343	-6.398345	1.371976	0.999963	0.8208	0.0533	0.0729	0.0197	0.0333	0.9178
2060	0.69075	-2.529739	2.062976	-6.39445	1.670235	1.000134	0.777	0.0581	0.0879	0.0289	0.0481	0.8857
2064	0.64291	-0.110419	2.247943	-4.343078	4.417067	1.000098	0.3608	0.0855	0.1702	0.076	0.3075	0.5308
2065	0.65136	-1.333943	2.298716	-5.737678	3.197917	1.000318	0.5652	0.0774	0.143	0.0548	0.1596	0.7194
2066	0.54649	-0.653148	2.411959	-5.317352	4.205303	0.999856	0.4467	0.0842	0.1583	0.0684	0.2424	0.6121
2068	0.64762	-2.548952	2.299326	-6.943805	1.989483	1.000252	0.7542	0.0621	0.0924	0.0276	0.0637	0.8704
2069	0.549	-0.662918	2.356141	-5.254983	3.946127	1.000076	0.4533	0.0826	0.1524	0.0716	0.2401	0.6183
2070	0.6501	-1.32452	2.252109	-5.73232	3.201327	1.000429	0.5631	0.0831	0.1459	0.0575	0.1504	0.7206
2071	0.71373	0.905679	2.030046	-2.887728	5.000982	1.000412	0.1757	0.0732	0.1857	0.0965	0.4689	0.3382
2072	0.68421	-0.670319	2.130862	-4.600926	3.68712	0.999942	0.4565	0.0908	0.171	0.0678	0.2139	0.6379
2073	0.72322	-0.386601	1.962806	-4.022394	3.65923	0.999843	0.3912	0.1028	0.1921	0.0766	0.2373	0.5931
2077	0.54769	-0.696026	2.367824	-5.211315	3.977823	0.999769	0.4522	0.0879	0.1541	0.0701	0.2357	0.6207
2081	0.68891	-2.528216	2.076377	-6.443046	1.775714	1.00022	0.7781	0.0606	0.0837	0.0271	0.0505	0.8857
2091	0.55983	-2.11709	2.461228	-6.845139	2.742836	1.000147	0.6765	0.069	0.1111	0.0405	0.1029	0.8075
2099	0.64097	-0.076383	2.218915	-4.294561	4.367409	1.000236	0.3449	0.0859	0.1796	0.0787	0.3109	0.5174
2103	0.64701	-1.205757	2.277046	-5.583414	3.40189	1.000828	0.5396	0.0865	0.154	0.0556	0.1643	0.7077
2108	0.65099	-1.221684	2.258737	-5.519681	3.338954	1.000155	0.5487	0.0818	0.1471	0.0574	0.165	0.7075
2109	0.55772	-2.030391	2.464174	-6.758711	2.818778	1.000045	0.6629	0.0705	0.1116	0.0413	0.1137	0.7962
2110	0.6194	-1.734383	2.363013	-6.289966	2.936213	1.000096	0.6229	0.077	0.132	0.0444	0.1237	0.768
2113	0.54775	-0.648637	2.360283	-5.202277	4.031486	0.999978	0.443	0.0827	0.1599	0.0716	0.2428	0.6112
2114	0.55443	-2.122063	2.44548	-6.733199	2.794078	0.999716	0.6848	0.0672	0.1047	0.0359	0.1074	0.8118
2115	0.55599	-2.076401	2.486537	-6.870808	2.897868	1.000532	0.6713	0.071	0.107	0.0418	0.1089	0.8015
2116	0.66565	0.103345	2.177111	-3.977738	4.541119	1.000355	0.3143	0.0835	0.1853	0.0881	0.3288	0.4915
2118	0.6692	-0.901703	2.203953	-5.064366	3.564116	1.00018	0.4898	0.0934	0.1614	0.0633	0.1921	0.6683
2119	0.60873	-0.388406	2.252975	-4.697024	4.109756	1.000003	0.3983	0.0874	0.1712	0.076	0.2671	0.5731
2120	0.60689	-0.373887	2.295008	-4.849457	4.210143	1.000142	0.3922	0.087	0.1744	0.0734	0.273	0.5675
2121	0.73023	-0.97546	1.81836	-4.248774	2.915808	0.999688	0.5211	0.1044	0.174	0.063	0.1375	0.7171
2122	0.6476	-2.54338	2.275461	-6.82952	2.001794	1.000104	0.7517	0.0598	0.0943	0.0325	0.0617	0.8644
2123	0.54558	-0.686261	2.366696	-5.213095	3.990929	1.000135	0.4518	0.0818	0.1615	0.0686	0.2363	0.618
2124	0.69358	0.561218	2.116361	-3.471165	4.820273	1.000521	0.23	0.0833	0.1836	0.0936	0.4095	0.4082
2128	0.66969	0.08636	2.199882	-4.079312	4.514546	1.000586	0.3199	0.0851	0.1737	0.0863	0.335	0.4936
2134	0.71273	-0.83076	2.036434	-4.593272	3.310001	0.999761	0.4834	0.0948	0.1734	0.0674	0.181	0.6715
2137	0.5472	-0.686096	2.347449	-5.215636	3.926107	1.000264	0.4458	0.0824	0.1631	0.071	0.2377	0.613
2138	0.60887	-0.339097	2.280058	-4.741554	4.223898	1.000297	0.3919	0.0864	0.1673	0.0738	0.2806	0.5631
2139	0.70566	-0.128625	2.077714	-3.97556	4.23345	1.000048	0.3451	0.0974	0.1925	0.082	0.283	0.5409
2146	0.55923	-2.088852	2.484981	-6.973579	2.887365	0.999994	0.6752	0.0676	0.1109	0.0397	0.1066	0.801
2150	0.64363	-0.107178	2.224001	-4.337499	4.272043	1.00046	0.3483	0.088	0.1808	0.0766	0.3063	0.5262
2151	0.61364	-1.663317	2.355911	-6.077178	3.131183	1.000045	0.6223	0.0749	0.1231	0.0501	0.1296	0.7634
2152	0.66702	0.087204	2.193674	-4.08246	4.459363	0.999667	0.3142	0.0856	0.1846	0.0838	0.3318	0.4939
2153	0.74545	0.088201	1.797167	-3.203048	3.870411	1.000778	0.2807	0.1115	0.2121	0.1019	0.2938	0.5005
2160	0.64452	-0.091029	2.188649	-4.24195	4.259759	0.999718	0.346	0.0877	0.1776	0.0806	0.3081	0.5219
2161	0.70558	0.715049	2.074407	-3.215891	4.915768	1.000805	0.2057	0.0766	0.192	0.0932	0.4325	0.3755
2162	0.69606	-1.41352	2.092039	-5.291433	2.892382	0.999956	0.5937	0.0843	0.1449	0.051	0.1261	0.7588
2165	0.68084	-2.939009	2.172022	-6.977055	1.550387	1.000282	0.8168	0.0523	0.0683	0.0223	0.0403	0.9087
2166	0.66947	-0.955823	2.204727	-5.136744	3.424435	0.999801	0.498	0.091	0.158	0.0694	0.1836	0.6706
2168	0.62105	-3.063052	2.394985	-7.570813	1.8575	1.000123	0.811	0.0486	0.0661	0.0226	0.0517	0.8997
2169	0.67109	-0.933408	2.194846	-5.080253	3.532465	0.999948	0.5017	0.0865	0.1578	0.0667	0.1873	0.6723
2170	0.5592	-2.047426	2.456205	-6.939303	2.835025	0.999926	0.6695	0.0668	0.1157	0.0434	0.1046	0.7985
2172	0.54707	-0.689307	2.368298	-5.211631	3.956934	0.999725	0.4521	0.0832	0.1572	0.0694	0.2381	0.6187
2173	0.54554	-0.664145	2.358673	-5.189983	3.955867	1.000217	0.4449	0.0845	0.1621	0.0693	0.2392	0.6136
2175	0.74109	-0.487756	1.766225	-3.726987	3.192945	0.999902	0.4049	0.1141	0.2055	0.082	0.1935	0.6284
2176	0.68432	0.37374	2.13793	-3.663047	4.75881	1.000692	0.2654	0.0834	0.1902	0.0864	0.3746	0.4444
2177	0.67029	-0.907974	2.216848	-5.086089	3.607318	1.000542	0.4857	0.0931	0.1681	0.0637	0.1894	0.669
2178	0.64881	-1.234167	2.265016	-5.56675	3.399863	0.999816	0.5519	0.0824	0.1527	0.0537	0.1593	0.7192
2180	0.68244	0.377071	2.151343	-3.737992	4.917447	0.999894	0.2655	0.0824	0.1855	0.0893	0.3773	0.4367
2184	0.64306	-0.09262	2.193482	-4.307802	4.289936	0.999715	0.344	0.0913	0.1806	0.0786	0.3055	0.5236
2185	0.70107	-1.634978	2.136794	-5.615071	2.70372	0.999683	0.6293	0.0805	0.1315	0.0456	0.1131	0.7802
2188	0.69261	0.574775	2.119716	-3.423675	4.910078	1.00046	0.2335	0.0779	0.1829	0.0911	0.4146	0.3972
2189	0.69405	-1.405971	2.128553	-5.310498	2.979705	0.999948	0.5922	0.0846	0.1423	0.052	0.1289	0.7539
2192	0.66758	0.097473	2.170474	-4.121222	4.489806	0.999673	0.3144	0.0843	0.1827	0.0854	0.3332	0.4877
2193	0.66991	-2.108978	2.229581	-6.343412	2.421978	1.000295	0.7002	0.0696	0.1058	0.0404	0.084	0.825
2194	0.75482	2.037434	1.856207	-1.308127	5.849073	1.000141	0.0434	0.0357	0.1249	0.0949	0.7011	0.1334
2195	0.73951	0.297301	1.234857	-1.909022	2.888564	1.000241	0.1412	0.1275	0.3189	0.1387	0.2737	0.4286
2196	0.67794	-3.22509	1.118325	-5.29664	-0.876254	1.000182	0.9699	0.0168	0.0118	0.0011	0.0004	0.9957
2197	0.61648	-3.10183	2.382413	-7.674001	1.683272	0.999815	0.8139	0.0488	0.0707	0.0214	0.0452	0.9021
2199	0.7401	0.397633	1.875998	-3.080074	4.269392	0.999764	0.2314	0.0951	0.2112	0.1059	0.3564	0.4287
2200	0.64562	-1.242899	2.294626	-5.660329	3.323698	1.000049	0.5494	0.0846	0.1445	0.0565	0.165	0.7134
2201	0.70482	-2.513725	1.923333	-6.06193	1.536233	0.999698	0.7925	0.0618	0.0777	0.0241	0.0439	0.9006
2203	0.6081	-0.394188	2.307944	-4.832324	4.229214	0.999972	0.4017	0.0822	0.1705	0.0765	0.2691	0.5704
2204	0.70578	-1.116498	2.05361	-4.899951	3.049504	1.000038	0.5365	0.0905	0.1571	0.0639	0.152	0.7137
2205	0.64046	-0.092649	2.251641	-4.387147	4.448529	1.000112	0.3475	0.0848	0.1773	0.0814	0.309	0.5213
2206	0.69718	0.553603	2.110034	-3.375696	4.843188	1.000365	0.234	0.0827	0.1878	0.0943	0.4012	0.4095
2208	0.73326	1.289191	1.989746	-2.420209	5.337467	1.000123	0.1196	0.0637	0.1759	0.0978	0.543	0.2642
2213	0.61658	-1.615788	2.33705	-6.102553	3.018876	1.000329	0.6122	0.0771	0.1283	0.0492	0.1332	0.7562
2217	0.55601	-2.120833	2.433034	-6.719709	2.758786	0.999666	0.6809	0.0673	0.1096	0.0431	0.0991	0.8073
2219	0.71656	0.857826	2.056644	-2.964377	5.093907	1.000297	0.188	0.0738	0.179	0.0935	0.4657	0.3513
2220	0.66873	0.081381	2.165612	-4.019644	4.395441	1.000082	0.3159	0.0837	0.1814	0.0878	0.3312	0.4878
2224	0.55686	-2.090542	2.470928	-6.835992	2.801953	1.000216	0.6786	0.0678	0.1048	0.0398	0.109	0.801
2241	0.54766	-0.654745	2.379046	-5.26049	4.116404	0.999866	0.4477	0.0813	0.1636	0.0688	0.2386	0.6073
2242	0.64983	-2.569652	2.304589	-6.876395	2.110138	0.999722	0.7552	0.0616	0.0902	0.0279	0.0651	0.867
2243	0.76734	2.240795	1.771678	-1.011733	5.907056	1.000209	0.0258	0.0278	0.1118	0.0821	0.7525	0.1002
2244	0.68405	-1.71376	2.168942	-5.815336	2.661958	1.000185	0.6403	0.0788	0.1252	0.0474	0.1083	0.7882
2248	0.60684	-0.389579	2.26452	-4.651746	4.175296	0.999918	0.3994	0.0835	0.1701	0.081	0.266	0.5695
2249	0.54564	-0.661376	2.380853	-5.209473	4.002121	0.999832	0.4471	0.0843	0.1585	0.0673	0.2428	0.613
2250	0.60673	-0.385183	2.271255	-4.798568	4.123756	0.999947	0.3962	0.0894	0.17	0.0785	0.2659	0.5663
2251	0.64955	-1.225885	2.235457	-5.467655	3.293636	1.00003	0.5441	0.0879	0.1529	0.0571	0.158	0.714
2252	0.55802	-2.103394	2.481083	-6.893931	2.799114	1.000224	0.6745	0.0691	0.1088	0.0397	0.1079	0.8019
2261	0.61493	-1.674923	2.351857	-6.194895	3.026711	1.000017	0.6239	0.0748	0.128	0.0479	0.1254	0.7654
2262	0.72815	1.185328	1.998118	-2.534066	5.22704	1.000276	0.1368	0.0673	0.1757	0.0974	0.5228	0.2837
2263	0.54651	-0.72443	2.409911	-5.499626	4.013277	0.999821	0.458	0.0849	0.1563	0.0633	0.2375	0.6242
2264	0.70852	0.092165	2.186985	-4.077984	4.539925	1.000069	0.3141	0.0881	0.185	0.085	0.3278	0.4947
2266	0.64216	-0.075342	2.221671	-4.306702	4.37016	1.001262	0.3445	0.0813	0.1848	0.0815	0.3079	0.5169
2267	0.69154	-3.84794	1.885204	-7.411696	0.020909	0.999989	0.9308	0.0268	0.0273	0.0068	0.0083	0.9742
2268	0.60497	-0.333264	2.298519	-4.723392	4.334548	0.999834	0.3936	0.0828	0.1697	0.0787	0.2752	0.5608
2272	0.54924	-0.691976	2.360269	-5.328024	3.945868	0.999697	0.4466	0.0846	0.1603	0.0683	0.2402	0.6179
2275	0.54569	-0.70468	2.379077	-5.333916	4.000107	1.000009	0.4492	0.0855	0.1637	0.0684	0.2332	0.6209
2286	0.61482	-1.661945	2.355679	-6.151557	2.979716	0.99971	0.6152	0.0752	0.1296	0.0514	0.1286	0.7601
2288	0.54603	-0.735958	2.366616	-5.233915	3.91139	0.999921	0.4605	0.0838	0.1572	0.0673	0.2312	0.6244
2290	0.66658	0.172305	2.168948	-4.007655	4.652353	1.000665	0.2989	0.0897	0.1813	0.0847	0.3454	0.4832
2294	0.55034	-0.830446	2.390488	-5.392762	3.90492	0.999932	0.4727	0.0826	0.1566	0.0645	0.2236	0.6378
2299	0.70876	0.560683	2.084316	-3.348884	4.732545	0.999756	0.2315	0.0852	0.1838	0.0896	0.4099	0.4062
2302	0.54492	-0.714804	2.360538	-5.259939	4.042988	1.000077	0.4531	0.0875	0.1593	0.0693	0.2308	0.6179
2305	0.74269	0.998615	1.897748	-2.588083	4.908727	0.999916	0.1443	0.0703	0.1914	0.1054	0.4886	0.3063
2314	0.71383	-0.864594	2.007635	-4.596234	3.349994	1.000291	0.4901	0.0954	0.1737	0.0653	0.1755	0.6778
2318	0.72498	0.444565	2.004598	-3.251931	4.653808	1.000655	0.243	0.0876	0.1932	0.0997	0.3765	0.4234
2319	0.61844	-3.12369	2.368136	-7.673709	1.663874	0.999759	0.8203	0.0464	0.067	0.0228	0.0435	0.9034
2321	0.70316	-0.153373	2.074432	-3.996512	4.053574	1.001247	0.357	0.0932	0.1884	0.0762	0.2852	0.5451
2322	0.70686	-1.202754	2.064857	-5.046928	3.052429	1.00006	0.5543	0.0947	0.149	0.0594	0.1426	0.7305
2324	0.74011	1.053769	1.900817	-2.499328	4.984291	1.00043	0.1405	0.0701	0.1852	0.1076	0.4966	0.2961
2326	0.66781	0.121066	2.18972	-4.070772	4.575849	0.999884	0.3053	0.0873	0.1838	0.0882	0.3354	0.4831
2327	0.6809	-3.025048	2.178793	-7.036611	1.442914	1.000041	0.8285	0.0461	0.0677	0.0194	0.0383	0.9126
2329	0.66995	-2.044594	2.192728	-6.155907	2.383046	1.000201	0.6882	0.0701	0.1169	0.041	0.0838	0.8242
2330	0.6871	-1.694568	2.152554	-5.719603	2.762293	1.000562	0.6381	0.0775	0.1292	0.0476	0.1076	0.7862
2335	0.66967	-2.079659	2.238318	-6.228494	2.520722	1.000159	0.698	0.0706	0.1037	0.0361	0.0916	0.8284
2339	0.60691	-0.365922	2.302373	-4.797858	4.237798	0.999997	0.3936	0.0882	0.1649	0.0782	0.2751	0.5647
2346	0.60776	-0.391147	2.273256	-4.724298	4.163674	0.999667	0.4005	0.0894	0.1655	0.075	0.2696	0.5773
2348	0.60619	-0.351827	2.293318	-4.667074	4.392458	0.999995	0.3969	0.0857	0.1691	0.0727	0.2756	0.5708
2350	0.54626	-0.671976	2.364612	-5.222439	4.049218	1.000478	0.4476	0.0878	0.1587	0.0679	0.238	0.6158
2352	0.68576	-0.610498	2.165681	-4.661157	3.84647	1.000017	0.4418	0.0917	0.1713	0.069	0.2262	0.6224
2356	0.64733	-2.610812	2.280222	-6.924623	2.044469	0.99994	0.7624	0.0574	0.0912	0.0292	0.0598	0.8692
2357	0.6911	-3.4297	1.853291	-6.916632	0.386223	0.999819	0.9049	0.0348	0.0384	0.0097	0.0122	0.9624
2358	0.60724	-0.358883	2.267585	-4.757019	4.091391	1.000038	0.3902	0.0895	0.169	0.0764	0.2749	0.5681
2359	0.60546	-0.357914	2.27036	-4.803531	4.139324	0.999752	0.3938	0.0892	0.1683	0.0708	0.2779	0.5687
2395	0.68473	0.125162	2.179139	-3.989085	4.526451	1.000047	0.3074	0.089	0.1778	0.0894	0.3364	0.4843
2444	0.68651	-1.704787	2.164842	-5.858955	2.732924	0.999959	0.6426	0.0764	0.1274	0.0456	0.108	0.7888
2487	0.61851	-3.058278	2.381394	-7.519572	1.806843	0.999984	0.8104	0.0496	0.0718	0.0203	0.0479	0.902
2488	0.60874	-0.466245	2.299568	-4.991844	4.177848	1.000133	0.4113	0.0837	0.175	0.0758	0.2542	0.5844
2492	0.7255	-0.846098	1.873763	-4.294892	3.010949	0.999665	0.4809	0.1075	0.1823	0.0672	0.1621	0.6864
2515	0.74433	0.846889	1.941213	-2.778568	4.878904	0.999799	0.1669	0.0829	0.1932	0.1045	0.4525	0.3443
2516	0.54683	-0.734626	2.359762	-5.310989	3.995792	1.000023	0.4606	0.0861	0.1572	0.0653	0.2308	0.6251
2517	0.70458	-0.190903	2.083682	-4.056649	4.166179	1.000631	0.36	0.094	0.1884	0.0829	0.2747	0.5504
2519	0.61739	-3.084191	2.383229	-7.612874	1.743544	0.999959	0.8127	0.0517	0.066	0.0206	0.049	0.9023
2521	0.68594	-0.718003	2.156843	-4.779605	3.612632	1.000099	0.4542	0.0966	0.1741	0.0672	0.2079	0.643
2523	0.66559	0.142755	2.162283	-3.958457	4.477419	1.000696	0.3081	0.0859	0.1777	0.0856	0.3427	0.4807
2524	0.68775	-0.719759	2.158011	-4.759219	3.646936	1.000088	0.4557	0.0937	0.1706	0.0694	0.2106	0.6392
2525	0.7167	-1.771525	1.970065	-5.449291	2.279219	1.000169	0.6639	0.0797	0.1292	0.043	0.0842	0.8183
2527	0.69624	-3.518328	1.866164	-7.022371	0.30449	0.999837	0.9095	0.0314	0.0389	0.0086	0.0116	0.9647
2528	0.73282	-0.783029	1.759259	-3.977649	2.929368	1.000416	0.4705	0.1157	0.1904	0.0688	0.1546	0.6894
2530	0.56045	-2.125682	2.461475	-6.880667	2.751876	1.000083	0.6758	0.0719	0.1101	0.0383	0.1039	0.8086
2533	0.72812	-0.22418	1.908627	-3.755367	3.746734	1.000086	0.3537	0.1085	0.1971	0.0862	0.2545	0.5589
2537	0.60574	-0.395241	2.288304	-4.820323	4.195634	1.000418	0.3983	0.091	0.1676	0.0749	0.2682	0.5737
2538	0.60485	-0.34988	2.292369	-4.770638	4.209904	1.000044	0.3908	0.0863	0.1699	0.0762	0.2768	0.5645
2542	0.60782	-0.405905	2.270341	-4.856969	4.080463	1.000714	0.4001	0.089	0.1763	0.0709	0.2637	0.5794
2548	0.72713	-1.385138	1.703556	-4.512427	2.143161	1.000379	0.609	0.108	0.1514	0.0469	0.0847	0.7999
2549	0.66826	-0.939568	2.202343	-5.088485	3.458033	0.999737	0.4961	0.0902	0.1658	0.0644	0.1835	0.6736
2557	0.55886	-2.111973	2.431754	-6.846752	2.75562	0.99984	0.6786	0.0682	0.1132	0.0399	0.1001	0.8104
2559	0.66935	-0.945842	2.194851	-5.100979	3.471649	1.000093	0.4987	0.0918	0.1543	0.0675	0.1877	0.6734
2561	0.55885	-2.134499	2.46431	-6.933524	2.725518	0.999836	0.6795	0.067	0.1092	0.0427	0.1016	0.8032
2566	0.68349	-0.619018	2.149805	-4.657602	3.829427	0.999853	0.4439	0.0936	0.1708	0.0738	0.2179	0.6247
2567	0.61433	-1.597422	2.353099	-6.090508	3.077212	1.000118	0.6086	0.075	0.1311	0.0476	0.1377	0.7548
2568	0.64908	-2.508719	2.304928	-6.875233	2.049957	1.000074	0.7509	0.0592	0.091	0.0296	0.0693	0.8597
2569	0.67163	-0.929545	2.237498	-5.10972	3.659612	1.000102	0.4991	0.0909	0.1563	0.0597	0.194	0.671
2570	0.67726	-2.896948	2.162178	-7.012038	1.596881	1.000177	0.8156	0.0514	0.0709	0.022	0.0401	0.908
2571	0.60608	-0.372598	2.294373	-4.789434	4.184035	1.000217	0.3975	0.0853	0.1645	0.076	0.2767	0.5658
2572	0.64937	-2.502962	2.297816	-6.907896	2.041972	0.999942	0.7444	0.0631	0.0935	0.0321	0.0669	0.8597
2581	0.61931	-3.066704	2.388043	-7.648112	1.726994	0.999736	0.8078	0.0508	0.0729	0.0227	0.0458	0.9015
2582	0.54648	-0.69316	2.349816	-5.234406	3.939918	1.000366	0.45	0.0872	0.1619	0.0616	0.2393	0.6207
2587	0.54538	-0.714556	2.362107	-5.251889	3.967885	1.000468	0.4556	0.0831	0.1644	0.0688	0.2281	0.6276
2588	0.64712	-1.238324	2.298122	-5.647512	3.355803	1.000237	0.5436	0.0844	0.15	0.0584	0.1636	0.7093
2589	0.55944	-2.090563	2.487967	-6.911534	2.832918	1.000007	0.6726	0.0655	0.1127	0.0428	0.1064	0.796
2590	0.55778	-2.07847	2.455488	-6.899875	2.815435	0.999958	0.6708	0.0699	0.1109	0.0429	0.1055	0.8019
2592	0.64954	-1.248538	2.258479	-5.530657	3.337398	0.999892	0.5469	0.0863	0.1528	0.0552	0.1588	0.7176
2593	0.65044	-1.254058	2.276303	-5.545287	3.424611	0.999709	0.5553	0.0842	0.1433	0.0572	0.16	0.7169
2595	0.66836	-2.123593	2.249032	-6.37666	2.345166	0.999944	0.6978	0.0675	0.1072	0.0423	0.0852	0.8259
2615	0.71433	0.039084	2.053649	-3.900021	4.219309	1.000359	0.3115	0.0901	0.1929	0.0933	0.3122	0.4972
2617	0.61663	-1.619948	2.340465	-6.055165	3.114036	0.999803	0.6119	0.0743	0.1319	0.0497	0.1322	0.7602
2618	0.70961	-0.878758	2.024572	-4.645956	3.347364	0.999857	0.4905	0.1002	0.168	0.0677	0.1736	0.6823
2622	0.72827	1.1484	1.987638	-2.495436	5.186743	1.000236	0.1413	0.0662	0.1783	0.099	0.5152	0.2903
2624	0.61699	-3.055192	2.388671	-7.559048	1.813349	0.999888	0.8086	0.0473	0.0733	0.0229	0.0479	0.8974
2625	0.61396	-1.676176	2.372576	-6.31057	3.054169	1.000003	0.6185	0.0769	0.1259	0.0492	0.1295	0.7651
2628	0.54468	-0.770445	2.401658	-5.324767	4.015838	1.00005	0.4688	0.0785	0.1525	0.0675	0.2327	0.6295
2629	0.61519	-1.650209	2.311965	-6.103963	2.944645	0.999846	0.6159	0.0739	0.132	0.0518	0.1264	0.7613
2633	0.6833	-1.727092	2.131899	-5.773979	2.613613	1.000131	0.639	0.086	0.1265	0.0453	0.1032	0.7947
2634	0.6179	-3.084715	2.390497	-7.660186	1.687186	1.000323	0.8061	0.0548	0.0745	0.0208	0.0438	0.9017
2638	0.64996	-2.602193	2.298079	-6.943757	2.018661	0.999719	0.7602	0.0605	0.0906	0.0263	0.0624	0.8702
2641	0.55675	-2.112469	2.459605	-6.828987	2.915714	0.999985	0.6843	0.0681	0.1038	0.0397	0.1041	0.8069
2642	0.71741	0.791084	2.068712	-3.08246	4.946059	0.999892	0.1979	0.0761	0.1812	0.0949	0.4499	0.3645
2644	0.55826	-2.115549	2.457763	-6.742945	2.758204	1.000074	0.6813	0.0664	0.1073	0.042	0.103	0.8052
2645	0.54343	-0.682011	2.380397	-5.268173	4.067081	0.999962	0.4533	0.0841	0.1527	0.0688	0.2411	0.6154
2646	0.68232	0.363769	2.133693	-3.673744	4.642552	0.999968	0.2685	0.0823	0.1841	0.0853	0.3798	0.4376
2648	0.64291	-0.096722	2.229509	-4.361872	4.441239	0.999918	0.3457	0.0881	0.1795	0.0871	0.2996	0.5226
2649	0.54559	-0.721839	2.370635	-5.332871	3.953271	1.000069	0.463	0.0782	0.1596	0.0635	0.2357	0.6246
2651	0.60725	-0.396285	2.29304	-4.843826	4.1718	1.000464	0.401	0.089	0.1682	0.0742	0.2676	0.5755
2660	0.65147	-2.569697	2.295487	-6.99661	2.104259	0.999914	0.7636	0.0592	0.0843	0.0282	0.0647	0.8698
2661	0.66751	0.129307	2.179718	-3.99577	4.590406	1.000335	0.3093	0.0877	0.1808	0.0826	0.3396	0.4821
2668	0.55703	-2.043194	2.478659	-6.758732	2.939214	0.999956	0.6665	0.0711	0.1094	0.0403	0.1127	0.7965
2672	0.55566	-2.14726	2.462108	-6.983251	2.739761	1.000501	0.6812	0.0675	0.1114	0.037	0.1029	0.8082
2674	0.55795	-2.08305	2.431045	-6.788076	2.746441	0.999942	0.6794	0.0704	0.1059	0.0415	0.1028	0.8062
2675	0.54479	-0.693834	2.40708	-5.344357	4.059157	1.000009	0.4526	0.0823	0.1567	0.0693	0.2391	0.6126
2676	0.68746	-0.731664	2.358925	-5.324962	3.921091	0.999933	0.4586	0.0829	0.1614	0.0661	0.231	0.6271
2677	0.70464	-1.138978	2.059717	-4.999892	3.01601	1.000568	0.5423	0.0933	0.1524	0.0567	0.1553	0.7157
2683	0.54633	-0.733578	2.392678	-5.326941	3.89619	0.999653	0.4581	0.078	0.1601	0.0658	0.238	0.619
2688	0.61575	-0.589736	2.339875	-5.072281	4.050255	0.999598	0.438	0.0875	0.1529	0.0754	0.2462	0.6061
2691	0.60608	-0.391565	2.314772	-4.80988	4.245441	0.999716	0.4022	0.0826	0.1667	0.079	0.2695	0.5721
2692	0.68446	-3.03572	2.155455	-7.107433	1.309917	0.999858	0.8292	0.0495	0.0666	0.0206	0.0341	0.9173
2694	0.66936	-0.908258	2.211787	-5.137801	3.616993	0.999671	0.4906	0.0924	0.1585	0.0679	0.1906	0.6698
2695	0.61465	-1.620371	2.33669	-6.120812	3.040557	0.999832	0.611	0.076	0.1297	0.0501	0.1332	0.7587
2696	0.67838	-1.453811	2.275179	-5.773378	3.22542	1.000184	0.5896	0.0854	0.1371	0.0529	0.135	0.7497
2697	0.61396	-1.653575	2.374236	-6.335583	3.066114	1.000072	0.6127	0.078	0.128	0.0483	0.133	0.7603
2700	0.60734	-0.36814	2.282268	-4.826684	4.204906	1.000377	0.3913	0.0862	0.1749	0.0745	0.2731	0.5637
2701	0.66245	-3.388972	2.154703	-7.454021	0.963495	0.99964	0.8657	0.0427	0.0526	0.0145	0.0245	0.9387
2702	0.6063	-0.350609	2.289933	-4.736314	4.262452	0.999773	0.3923	0.0867	0.1728	0.0758	0.2724	0.569
2703	0.54485	-0.691785	2.377299	-5.313024	3.923332	0.999915	0.4517	0.0839	0.1583	0.0685	0.2376	0.6172
2706	0.55589	-2.048716	2.453561	-6.828588	2.886277	0.999862	0.6728	0.0722	0.1052	0.0419	0.1079	0.8026
2707	0.54455	-0.699831	2.355415	-5.268191	3.951132	1.000127	0.4495	0.085	0.1647	0.0675	0.2333	0.6234
2709	0.68515	-0.663374	2.137875	-4.671819	3.662222	0.999935	0.4528	0.0891	0.1701	0.0729	0.2151	0.6273
2720	0.6957	-1.340421	2.086582	-5.207456	2.950396	0.999688	0.5758	0.0905	0.1467	0.0536	0.1334	0.7442
2729	0.54624	-0.713948	2.351894	-5.250889	3.991226	0.999711	0.4487	0.0845	0.1644	0.0695	0.2329	0.6185
2733	0.66871	-0.894818	2.212688	-5.04324	3.522052	1.000092	0.4909	0.0863	0.164	0.0642	0.1946	0.6639
2736	0.5431	-0.716659	2.346311	-5.304905	3.831723	0.999841	0.4517	0.0872	0.1639	0.0672	0.23	0.6229
2737	0.68951	-4.381924	1.810377	-7.841771	-0.71963	1.000866	0.9641	0.0159	0.0143	0.0025	0.0032	0.9887
2738	0.54541	-0.691905	2.330452	-5.161326	3.97323	0.999878	0.4495	0.0884	0.1641	0.0669	0.2311	0.6248
2739	0.61457	-1.607012	2.379231	-6.157076	3.114213	0.999864	0.6017	0.0808	0.1309	0.0498	0.1368	0.7555
2740	0.67199	-4.18814	2.046465	-8.083476	-0.027844	1.000476	0.9364	0.0243	0.0241	0.0063	0.0089	0.9758
2743	0.61533	-1.675072	2.375856	-6.248326	3.098285	0.99987	0.6123	0.0768	0.1329	0.05	0.128	0.7597
2760	0.67435	-4.159796	2.097265	-8.096245	0.150998	1.000133	0.9314	0.0228	0.0288	0.0069	0.0101	0.9707
2764	0.54539	-0.736482	2.348702	-5.31406	3.917626	1.000247	0.4601	0.0849	0.155	0.0733	0.2267	0.624
2765	0.6694	-0.891494	2.18087	-4.990825	3.575749	0.999876	0.489	0.0944	0.1585	0.0643	0.1938	0.669
2766	0.55922	-2.15676	2.47746	-6.949837	2.783416	0.999958	0.6787	0.0733	0.1076	0.0375	0.1029	0.8092
2767	0.54704	-0.733731	2.385366	-5.354415	4.016788	0.999983	0.4637	0.0825	0.1519	0.0683	0.2336	0.6233
2770	0.55555	-2.09891	2.449298	-6.847794	2.875992	0.999701	0.6793	0.0678	0.1086	0.0381	0.1062	0.806
2780	0.55392	-2.064111	2.441446	-6.755992	2.81523	0.999982	0.67	0.0721	0.1137	0.0369	0.1073	0.8047
2784	0.74888	-0.308204	2.28206	-4.69872	4.244602	0.999976	0.3877	0.0843	0.1676	0.0773	0.2831	0.5537
2793	0.61895	-3.030943	2.391291	-7.646302	1.736663	1.00031	0.8022	0.052	0.0761	0.0197	0.05	0.8964
2794	0.60782	-0.452835	2.295813	-4.745305	4.14086	0.999934	0.4111	0.0843	0.1705	0.0712	0.2629	0.5854
2796	0.62136	-3.071167	2.40338	-7.604079	1.851545	1.00007	0.8064	0.0515	0.0725	0.0196	0.05	0.9006
2797	0.69797	-0.400046	2.098898	-4.32516	3.852247	1.000202	0.3972	0.0917	0.1835	0.0807	0.2469	0.586
2798	0.60873	-0.370964	2.283569	-4.808424	4.132737	0.99988	0.3929	0.0889	0.1696	0.0747	0.2739	0.5687
2800	0.68693	-0.709912	2.130318	-4.723684	3.596268	1.00002	0.4547	0.0942	0.1741	0.0713	0.2057	0.64
2804	0.76153	0.900205	1.603466	-1.962388	4.327077	1.000034	0.1113	0.0837	0.225	0.1263	0.4537	0.2972
2811	0.7044	-0.104212	2.059151	-3.98808	4.099314	0.99999	0.3396	0.0908	0.1907	0.0875	0.2914	0.5332
2814	0.66698	0.111679	2.18873	-3.991409	4.463126	0.999721	0.3165	0.0859	0.1745	0.0817	0.3414	0.487
2815	0.64353	-0.141797	2.225687	-4.397956	4.311966	1.000354	0.3557	0.0861	0.1797	0.0779	0.3006	0.5343
2817	0.60561	-0.354693	2.288816	-4.855615	4.186544	1.00025	0.3928	0.0846	0.1702	0.0783	0.2741	0.5613
2819	0.64968	-2.551872	2.293298	-6.840338	2.009739	0.999726	0.7552	0.0621	0.0892	0.0288	0.0647	0.8689
2820	0.55744	-2.105678	2.447192	-6.903336	2.711545	0.999962	0.676	0.0663	0.1118	0.0444	0.1015	0.8051
2821	0.67264	-0.963878	2.187898	-5.108159	3.429061	0.999721	0.5014	0.0871	0.1645	0.0641	0.1829	0.6805
2825	0.6137	-1.594917	2.342658	-6.221748	3.039057	0.999793	0.6063	0.0814	0.1263	0.0518	0.1342	0.7565
2828	0.56087	-2.195358	2.523939	-7.040817	2.728984	1.000076	0.6821	0.0685	0.1055	0.0421	0.1018	0.8081
2829	0.54606	-0.73916	2.3461	-5.350579	3.948128	0.99986	0.455	0.0827	0.1653	0.0691	0.2279	0.6254
2834	0.65131	-1.352493	2.318058	-5.70663	3.388593	1.000232	0.5646	0.0819	0.1429	0.0568	0.1538	0.7243
2840	0.64657	-1.192496	2.271006	-5.528638	3.362346	1.000467	0.5448	0.0862	0.1451	0.0552	0.1687	0.711
2841	0.55665	-2.076336	2.44597	-6.753874	2.764149	0.999771	0.6716	0.0687	0.1159	0.0387	0.1051	0.8026
2842	0.71129	-1.528685	1.975409	-5.123009	2.672647	0.999982	0.6223	0.0908	0.1362	0.0466	0.1041	0.7856
2843	0.71269	-1.528306	1.930919	-5.114506	2.488281	1.000223	0.6215	0.0977	0.1349	0.0473	0.0986	0.7942
2845	0.54478	-0.668236	2.392694	-5.322589	4.117714	1.000056	0.4532	0.078	0.1574	0.0661	0.2453	0.6104
2847	0.54464	-0.67888	2.380393	-5.329435	3.92268	0.999929	0.4479	0.0832	0.161	0.069	0.2389	0.6156
2849	0.54708	-0.704623	2.37925	-5.395308	4.019051	0.999874	0.4508	0.0893	0.1612	0.064	0.2347	0.6264
2852	0.64862	-4.124574	2.351707	-8.565822	0.670412	0.999867	0.9017	0.0305	0.0385	0.0114	0.0179	0.9552
2859	0.6925	-4.082655	1.673133	-7.244433	-0.660626	1.000371	0.9621	0.0167	0.0149	0.0027	0.0036	0.9872
2861	0.55718	-2.09679	2.456763	-6.84575	2.806941	1.000327	0.6743	0.0634	0.118	0.0408	0.1035	0.801
2862	0.60762	-0.388148	2.272681	-4.780362	4.103853	1.000369	0.3968	0.0891	0.1748	0.0728	0.2665	0.5755
2867	0.61304	-1.657048	2.358552	-6.156296	3.054169	0.999582	0.6129	0.08	0.1292	0.0487	0.1292	0.7637
2868	0.64709	-1.34596	2.290843	-5.675225	3.244978	1.000002	0.5674	0.0832	0.141	0.0552	0.1532	0.7243
2869	0.66783	-3.32069	2.220171	-7.490633	1.207119	0.999904	0.8503	0.0437	0.058	0.0179	0.0301	0.9265
2870	0.61089	-0.372921	2.293051	-4.789625	4.244377	0.999888	0.3969	0.0885	0.1673	0.0732	0.2741	0.5756
2872	0.61602	-1.611709	2.328098	-6.02407	3.125327	1.000073	0.6107	0.08	0.1304	0.0458	0.1331	0.7615
2876	0.55842	-2.072513	2.47316	-6.883681	2.857485	1.000236	0.6754	0.0676	0.1118	0.0386	0.1066	0.8049
2880	0.61614	-1.631611	2.360501	-6.200929	3.062668	0.999693	0.6093	0.0762	0.1351	0.0497	0.1297	0.7588
2886	0.61803	-1.699635	2.366454	-6.262373	3.046511	0.999853	0.6212	0.0762	0.1286	0.0472	0.1268	0.7659
2887	0.60803	-0.410548	2.300537	-4.771692	4.235486	0.999968	0.4063	0.0873	0.1622	0.0761	0.2681	0.5722
2889	0.66684	0.178957	2.173123	-3.945013	4.588926	0.999956	0.2987	0.0855	0.181	0.0885	0.3463	0.4758
2890	0.55715	-2.105785	2.446637	-6.819597	2.817921	1.000102	0.6775	0.0685	0.1104	0.0401	0.1035	0.8083
2893	0.5594	-2.075873	2.477529	-6.849404	2.856427	1.000394	0.6713	0.0656	0.1128	0.0422	0.1081	0.8009
2894	0.6103	-0.386875	2.293063	-4.847891	4.196821	0.999958	0.3965	0.0878	0.1713	0.0743	0.2701	0.5709
2895	0.66295	-3.401855	2.213131	-7.54532	1.122974	0.999807	0.8615	0.0399	0.053	0.0179	0.0277	0.931
2896	0.64296	-0.104048	2.226803	-4.365745	4.323189	0.999973	0.3478	0.0916	0.1749	0.0802	0.3055	0.5309
2898	0.61615	-3.063388	2.384967	-7.713345	1.722134	1.000435	0.8097	0.0513	0.0696	0.0236	0.0458	0.9001
2899	0.66835	-0.942924	2.208957	-5.105819	3.491244	1.000753	0.4988	0.0856	0.1683	0.0603	0.187	0.6715
2900	0.55535	-2.080762	2.444613	-6.803864	2.809324	1.000151	0.6698	0.0707	0.1124	0.0423	0.1048	0.8031
2901	0.70728	0.742336	2.068144	-3.115031	4.965935	1.000124	0.2046	0.0804	0.1786	0.0937	0.4427	0.3714
2903	0.71241	-0.868525	2.025632	-4.616671	3.288663	0.999666	0.488	0.1016	0.1703	0.0625	0.1776	0.681
2904	0.54528	-0.692363	2.398737	-5.378903	4.023348	1.00029	0.4524	0.0823	0.1584	0.0676	0.2393	0.6157
2905	0.70823	0.686428	2.078705	-3.281027	4.914882	0.999989	0.2118	0.0776	0.1808	0.0964	0.4334	0.3822
2908	0.66724	0.16306	2.197934	-3.960203	4.634789	1.000474	0.3054	0.0824	0.1867	0.0831	0.3424	0.4813
2909	0.54416	-0.701977	2.37239	-5.33472	4.01082	1.000669	0.4549	0.0788	0.1614	0.0677	0.2372	0.6147
2913	0.66987	-0.905985	2.215118	-5.140708	3.486943	0.999905	0.494	0.0873	0.1581	0.0655	0.1951	0.6633
2915	0.55628	-2.13239	2.455496	-6.858184	2.743366	0.999797	0.6763	0.0678	0.1141	0.0394	0.1024	0.8051
2916	0.68434	0.299151	2.148518	-3.798851	4.700316	1.000409	0.2792	0.0848	0.1866	0.0859	0.3635	0.4565
2917	0.67389	-0.962474	2.249486	-5.210222	3.631107	0.999798	0.5064	0.087	0.151	0.0666	0.189	0.6749
2918	0.66944	-2.095407	2.207308	-6.239906	2.415669	0.999686	0.6957	0.0726	0.1107	0.0351	0.0859	0.8283
2920	0.60583	-0.36252	2.292142	-4.816991	4.241886	0.999849	0.3937	0.0864	0.1713	0.0761	0.2725	0.5679
2922	0.61479	-1.591386	2.349812	-6.135864	3.021073	0.999944	0.6097	0.073	0.1311	0.0506	0.1356	0.7492
2923	0.62051	-3.078732	2.408596	-7.709482	1.757121	0.999829	0.8113	0.0498	0.0676	0.0235	0.0478	0.9003
2926	0.54593	-0.673243	2.390186	-5.278719	4.107968	1.000078	0.4478	0.0873	0.1566	0.0729	0.2354	0.617
2931	0.60806	-0.405965	2.275335	-4.822936	4.114668	0.999709	0.4032	0.0842	0.1764	0.0708	0.2654	0.5774
2936	0.66995	-0.858086	2.14746	-4.925773	3.457049	0.999916	0.4802	0.0956	0.1697	0.0604	0.1941	0.6631
2937	0.54975	-0.68455	2.389903	-5.276588	4.067075	1.000046	0.4484	0.0866	0.1581	0.0678	0.2391	0.6168
2938	0.54734	-0.663108	2.343307	-5.193556	3.973302	0.999745	0.4487	0.0859	0.1559	0.0686	0.2409	0.6081
2939	0.66569	-3.439463	2.195692	-7.488195	1.058047	0.99981	0.866	0.0394	0.0527	0.0159	0.026	0.9344
2940	0.64612	-1.284027	2.249052	-5.601411	3.226836	0.999743	0.5544	0.0856	0.1504	0.0534	0.1562	0.7184
2941	0.5467	-0.698018	2.368192	-5.316513	4.026633	0.999955	0.453	0.0862	0.1591	0.0674	0.2343	0.6232
2947	0.61791	-1.74026	2.383181	-6.275267	3.005434	0.99979	0.6246	0.0727	0.1302	0.0434	0.1291	0.7689
2949	0.68143	-1.752642	2.198972	-5.857753	2.812094	0.999994	0.6507	0.0787	0.1188	0.0423	0.1095	0.7917
2954	0.69361	-2.445524	2.098111	-6.334723	1.926656	1.000074	0.7648	0.0611	0.0913	0.0271	0.0557	0.8765
2956	0.70954	-0.215213	2.053241	-4.075649	4.055949	1.000149	0.3593	0.1012	0.1897	0.0803	0.2695	0.5596
2957	0.54316	-0.695169	2.395888	-5.408621	4.077911	0.999693	0.4515	0.0836	0.1601	0.067	0.2378	0.6187
2961	0.55758	-2.094677	2.417128	-6.732414	2.786703	0.99988	0.6799	0.0715	0.1073	0.037	0.1043	0.8118
2962	0.6434	-0.095969	2.249721	-4.455291	4.340496	1.000141	0.3496	0.0836	0.172	0.0837	0.3111	0.5229
2965	0.56092	-2.207724	2.511268	-7.026535	2.771664	0.999705	0.6857	0.0669	0.1084	0.0352	0.1038	0.8121
2968	0.55527	-2.012633	2.464327	-6.706976	2.94093	1.000052	0.6642	0.0696	0.1136	0.0394	0.1132	0.8009
2972	0.64758	-3.990053	2.276405	-8.354006	0.649497	1.000047	0.9048	0.0282	0.0383	0.0109	0.0178	0.955
2975	0.71533	0.023469	2.034936	-3.794454	4.20994	0.999755	0.3128	0.0918	0.1976	0.0941	0.3037	0.5051
2976	0.54533	-0.68044	2.357136	-5.272235	3.981846	0.999935	0.4476	0.0866	0.1645	0.0695	0.2318	0.618
2977	0.6443	-0.089918	2.212819	-4.271327	4.350919	1.000049	0.3481	0.0872	0.1745	0.0801	0.3101	0.525
2978	0.61457	-1.632285	2.358221	-6.14774	3.071268	1.000152	0.6113	0.0741	0.1298	0.0461	0.1387	0.7568
2980	0.64758	-1.220074	2.284627	-5.57229	3.394538	1.000181	0.5512	0.0845	0.1381	0.0604	0.1658	0.7083
2981	0.64959	-1.27629	2.26049	-5.629036	3.214869	1.000326	0.5537	0.0837	0.1458	0.0615	0.1553	0.7172
2982	0.64588	-1.21788	2.273714	-5.496251	3.370993	1.00091	0.5477	0.0858	0.1461	0.0529	0.1675	0.7112
2984	0.70398	0.706239	2.071235	-3.167213	4.973217	0.999835	0.205	0.0786	0.1899	0.0958	0.4307	0.3765
2990	0.55676	-2.075929	2.449118	-6.716203	2.727493	1.000659	0.6719	0.0645	0.1127	0.0437	0.1072	0.7967
2992	0.60614	-0.356555	2.286132	-4.76028	4.218165	1.000073	0.3944	0.0866	0.1691	0.075	0.2749	0.5694
2995	0.73579	1.350414	1.960818	-2.272906	5.429087	1.000641	0.1127	0.0607	0.1696	0.1023	0.5547	0.2525
2998	0.67458	-4.123263	2.091162	-8.054134	0.204514	0.99981	0.9301	0.0225	0.0289	0.0073	0.0112	0.9691
2999	0.74389	0.967881	1.89284	-2.515242	4.952342	1.000096	0.1472	0.0746	0.2016	0.102	0.4746	0.3153
3000	0.68944	-0.72349	2.172787	-4.763646	3.70336	1.000011	0.4606	0.092	0.1628	0.0719	0.2127	0.6374
3001	0.69664	-0.356774	2.10351	-4.328631	3.998638	0.999877	0.389	0.0969	0.1836	0.0799	0.2506	0.5797
3002	0.68665	-1.771455	2.157087	-5.776912	2.610302	1.000571	0.6492	0.0809	0.1251	0.043	0.1018	0.7962
3003	0.60628	-0.422213	2.26259	-4.762334	4.110535	0.999784	0.4007	0.0938	0.1745	0.072	0.259	0.584
3004	0.54704	-0.654422	2.391731	-5.311311	4.034005	1.000468	0.4406	0.0814	0.1605	0.0729	0.2446	0.6081
3006	0.65022	-2.584762	2.292916	-6.853318	2.048201	1.000144	0.7635	0.058	0.0868	0.0277	0.064	0.868
3008	0.55722	-2.125958	2.464537	-6.958478	2.763616	1.000029	0.6811	0.0657	0.1086	0.0425	0.1021	0.8057
3009	0.64649	-2.494174	2.293264	-6.764675	2.137228	0.999968	0.7429	0.0642	0.0949	0.0312	0.0668	0.8597
3010	0.70371	-2.530782	1.94193	-6.147291	1.477425	1.000024	0.7899	0.0638	0.0807	0.0239	0.0417	0.9001
3020	0.55914	-2.158612	2.427361	-6.848265	2.68611	1.000002	0.688	0.0676	0.1063	0.0406	0.0975	0.8134
3024	0.68391	-1.81789	2.143379	-5.855061	2.545714	0.999793	0.6668	0.0743	0.1151	0.0441	0.0997	0.8057
3026	0.71328	0.045788	2.037004	-3.77708	4.283176	1.00025	0.3117	0.0954	0.1918	0.0908	0.3103	0.5032
3033	0.60829	-0.39291	2.299494	-4.883475	4.234879	0.999925	0.3979	0.0855	0.1729	0.0768	0.2669	0.5747
3034	0.6992	-0.438764	2.121655	-4.421218	3.902137	0.999901	0.4088	0.0924	0.1736	0.0797	0.2455	0.5927
3035	0.54658	-0.692072	2.398787	-5.387497	3.960098	1.000293	0.4477	0.0805	0.166	0.0692	0.2366	0.6116
3036	0.69323	-1.44362	2.085118	-5.278583	2.813711	1.000223	0.5971	0.0878	0.1431	0.0466	0.1254	0.7631
3045	0.54462	-0.677246	2.363497	-5.27674	4.008448	0.999908	0.4458	0.087	0.1598	0.0698	0.2376	0.6174
3048	0.61336	-1.618031	2.326479	-6.179816	2.953717	1.000007	0.6091	0.0754	0.136	0.0497	0.1298	0.756
3053	0.61631	-1.645726	2.302709	-6.043376	2.913316	1.000171	0.6149	0.0768	0.1319	0.0483	0.1281	0.7647
3055	0.60661	-0.369032	2.313927	-4.770771	4.236238	0.999959	0.3975	0.085	0.1643	0.0765	0.2767	0.5682
3059	0.61957	-3.032576	2.409712	-7.572397	1.860319	1.000019	0.8063	0.0477	0.0718	0.0215	0.0527	0.8917
3061	0.61828	-3.09607	2.386018	-7.663199	1.678919	1.000134	0.81	0.0511	0.0713	0.0217	0.0459	0.9028
3062	0.68475	-1.749759	2.151315	-5.772075	2.667264	0.999893	0.6472	0.0802	0.1261	0.0443	0.1022	0.7969
3064	0.71392	-2.304373	1.584738	-5.181533	1.069535	1.000086	0.8046	0.0684	0.0799	0.0198	0.0273	0.9199
3065	0.60691	-0.367887	2.285647	-4.799957	4.147369	0.999908	0.3961	0.0867	0.1684	0.0717	0.2771	0.5694
3067	0.67207	-0.885071	2.214186	-5.030282	3.61539	0.999919	0.4873	0.0934	0.159	0.0652	0.1951	0.6645
3069	0.6666	-2.082405	2.209109	-6.158503	2.455252	0.999761	0.6942	0.0715	0.1121	0.0375	0.0847	0.831
3070	0.54588	-0.671813	2.397781	-5.413219	3.99825	0.999922	0.4451	0.08	0.1624	0.0684	0.2441	0.6092
3071	0.66834	-0.884532	2.201265	-5.075888	3.489554	0.999726	0.4921	0.0844	0.1609	0.0673	0.1953	0.6564
3073	0.61683	-1.642314	2.34425	-6.07499	3.111885	0.999755	0.6164	0.0768	0.1263	0.0517	0.1288	0.7586
3074	0.71311	-0.469604	2.090754	-4.351182	3.828317	1.00063	0.4146	0.0936	0.1781	0.0766	0.2371	0.6025
3075	0.74941	0.212225	1.594338	-2.623604	3.652398	1.000862	0.2296	0.114	0.2538	0.1137	0.2889	0.4686
3077	0.55671	-2.116524	2.489742	-6.906628	2.874718	1.000075	0.6793	0.0631	0.1095	0.0422	0.1059	0.8025
3080	0.54284	-0.692053	2.34619	-5.209759	3.949789	0.999792	0.4498	0.0824	0.1629	0.072	0.2329	0.6166
3082	0.54838	-0.724489	2.353979	-5.335471	3.968757	1.000628	0.4592	0.0799	0.16	0.0699	0.231	0.6202
3083	0.71127	-2.28031	1.883	-5.778207	1.658655	0.999687	0.7626	0.0702	0.0905	0.0271	0.0496	0.8837
3084	0.61627	-3.068003	2.364491	-7.611492	1.742324	1.000247	0.8112	0.0486	0.072	0.0232	0.045	0.9009
3091	0.61341	-1.567956	2.342762	-5.994988	3.137942	1.000097	0.6035	0.076	0.1338	0.0505	0.1362	0.7525
3096	0.74351	-0.100797	1.462442	-2.674151	3.022825	1.000883	0.2863	0.1275	0.2666	0.1039	0.2157	0.5544
3097	0.71362	-1.557836	1.977202	-5.161054	2.468339	0.999873	0.6295	0.0796	0.1418	0.0471	0.102	0.7882
3098	0.64183	-0.066589	2.209349	-4.31024	4.359477	1.00031	0.3415	0.0863	0.178	0.0801	0.3141	0.5185
3099	0.67861	-2.913921	2.121662	-6.891751	1.457817	1.000016	0.8222	0.049	0.0688	0.0211	0.0389	0.9102
3101	0.72259	-1.508526	1.944489	-5.074449	2.507532	0.999779	0.6205	0.0842	0.1416	0.0507	0.103	0.7842
3104	0.61518	-1.604022	2.370796	-6.246389	3.102508	1.000292	0.6031	0.0806	0.1308	0.0462	0.1393	0.7565
3106	0.65881	-4.822407	2.206252	-8.968279	-0.299594	1.000415	0.9521	0.0172	0.0192	0.0047	0.0068	0.9807
3108	0.70347	-1.071776	2.058587	-4.870931	3.133577	1.000396	0.5296	0.0928	0.1589	0.0632	0.1555	0.7085
3111	0.6723	-0.883346	2.199255	-5.033464	3.59581	1.000304	0.4892	0.0883	0.1607	0.0664	0.1954	0.6648
3122	0.66752	-0.924227	2.205052	-5.062383	3.579342	1.000018	0.498	0.088	0.1598	0.0672	0.187	0.6701
3134	0.69907	-0.403628	2.117267	-4.34581	3.945424	1.000044	0.4024	0.0922	0.1751	0.0837	0.2466	0.5857
3140	0.66888	-0.925533	2.207552	-5.113118	3.471619	1.000013	0.4982	0.0889	0.1586	0.0643	0.19	0.6711
3141	0.70893	-0.159918	2.062148	-3.993568	4.073907	1.000204	0.3499	0.0954	0.1876	0.0905	0.2766	0.5426
3142	0.68539	-3.590487	2.019555	-7.323885	0.641472	1.000342	0.899	0.0318	0.0403	0.0121	0.0168	0.9548
3145	0.55802	-2.120926	2.473219	-6.92395	2.857249	0.999767	0.6809	0.0671	0.1051	0.0412	0.1057	0.8067
3146	0.64915	-2.588222	2.304337	-6.990052	2.077241	0.999932	0.765	0.0602	0.0823	0.0269	0.0656	0.8708
3150	0.56024	-2.142603	2.476066	-6.910929	2.793601	1.000226	0.6809	0.0675	0.1079	0.0391	0.1046	0.8054
3155	0.5492	-0.728479	2.351047	-5.342689	3.958585	0.999723	0.4559	0.0852	0.164	0.0644	0.2305	0.6295
3158	0.64496	-1.244565	2.26156	-5.54107	3.322413	1.00006	0.5511	0.0869	0.1441	0.0585	0.1594	0.7159
3162	0.55839	-2.097635	2.503101	-6.875321	2.902944	1.000357	0.6755	0.0626	0.112	0.0376	0.1123	0.7997
3164	0.6988	-0.427835	2.101237	-4.286392	3.834782	0.999842	0.4065	0.094	0.1804	0.0719	0.2472	0.5937
3166	0.55931	-2.140691	2.476173	-6.87084	2.794729	0.999649	0.6841	0.0661	0.1061	0.0377	0.106	0.8083
3167	0.54465	-0.679619	2.363199	-5.185534	4.045848	0.99976	0.454	0.08	0.1651	0.0667	0.2342	0.6175
3169	0.66657	-2.059547	2.237293	-6.323522	2.419339	1.000027	0.6902	0.0704	0.1092	0.0395	0.0907	0.8191
3172	0.65062	-1.306671	2.251278	-5.613593	3.27165	1.000308	0.562	0.084	0.1424	0.056	0.1556	0.7229
3175	0.68364	-1.809163	2.147588	-5.880744	2.636697	0.999859	0.6621	0.0764	0.122	0.041	0.0985	0.807
3176	0.54362	-0.688386	2.384738	-5.241631	4.070932	1.000119	0.4543	0.0834	0.1586	0.0645	0.2392	0.6229
3178	0.55653	-2.092832	2.476984	-6.844915	2.752315	1.000215	0.6693	0.0681	0.1165	0.042	0.1041	0.8007
3195	0.54479	-0.721155	2.394905	-5.38164	4.066589	0.999672	0.4569	0.0849	0.1596	0.0657	0.2329	0.6217
3198	0.61315	-1.692285	2.320259	-6.165557	3.033277	1.000441	0.6253	0.079	0.126	0.0448	0.1249	0.7725
3199	0.55373	-2.131097	2.431545	-6.86583	2.668349	1.000106	0.6762	0.0673	0.1172	0.0424	0.0969	0.807
3200	0.5455	-0.68886	2.367636	-5.274896	3.994428	1.000679	0.4482	0.088	0.1577	0.0703	0.2358	0.6168
3202	0.60717	-0.383215	2.336925	-4.843985	4.291483	0.999992	0.4041	0.0852	0.1595	0.0722	0.279	0.5702
3204	0.66982	-2.087905	2.24234	-6.336062	2.470567	1.000367	0.6974	0.068	0.1073	0.0411	0.0862	0.8251
3205	0.60691	-0.367889	2.275315	-4.723815	4.162029	0.999784	0.3968	0.0797	0.1712	0.0751	0.2772	0.5649
3209	0.55875	-2.094563	2.480566	-6.858755	2.78015	0.999634	0.6768	0.0623	0.1117	0.0434	0.1058	0.7963
3211	0.64888	-2.621317	2.312841	-7.005967	1.993274	0.999817	0.7592	0.0613	0.0877	0.0306	0.0612	0.8694
3213	0.61733	-1.658954	2.344648	-6.216775	3.022423	0.999941	0.6118	0.0813	0.1309	0.0477	0.1283	0.7661
3217	0.6507	-2.550903	2.291643	-6.907356	2.119891	0.99982	0.7545	0.0595	0.0938	0.028	0.0642	0.8675
3219	0.54464	-0.653256	2.365185	-5.311701	3.898964	0.999723	0.44	0.0886	0.1567	0.0707	0.244	0.6142
3221	0.55715	-2.096523	2.445897	-6.824497	2.916565	0.999899	0.6763	0.0721	0.1092	0.0399	0.1025	0.8092
3226	0.60555	-0.311081	2.31625	-4.716673	4.326982	1.000038	0.3866	0.089	0.1635	0.0759	0.285	0.559
3227	0.6136	-1.664231	2.366228	-6.084674	3.094462	1.000462	0.6187	0.0787	0.1214	0.0503	0.1309	0.7653
3231	0.61608	-1.626116	2.359046	-6.046268	3.064119	1.000019	0.6113	0.0698	0.1323	0.0499	0.1367	0.7517
3233	0.61592	-1.684529	2.36038	-6.170495	2.959478	1.000103	0.6167	0.0791	0.1265	0.0481	0.1296	0.7626
3235	0.60328	-0.400941	2.292721	-4.816232	4.194401	0.999973	0.3982	0.0894	0.166	0.0795	0.2669	0.5745
3236	0.54925	-0.727093	2.394604	-5.372899	4.036514	0.99987	0.4568	0.0865	0.1544	0.069	0.2333	0.6239
3239	0.64424	-1.250008	2.256893	-5.566957	3.345125	0.999922	0.5533	0.0821	0.1493	0.0571	0.1582	0.7162
3241	0.54694	-0.661899	2.366596	-5.285932	4.116694	1.00022	0.4444	0.0874	0.163	0.0664	0.2388	0.6132
3242	0.67414	-4.26814	2.100476	-8.281969	0.041868	1.000623	0.9362	0.0225	0.0257	0.0065	0.0091	0.9733
3263	0.61499	-1.674347	2.354007	-6.150446	2.985858	1.000098	0.6237	0.0737	0.1244	0.0475	0.1307	0.7651
3265	0.54357	-0.687608	2.374035	-5.308717	4.013761	0.999666	0.4514	0.0777	0.1626	0.0704	0.2379	0.6118
3268	0.68281	-1.736279	2.127403	-5.721585	2.584662	0.999923	0.6428	0.0777	0.1312	0.0457	0.1026	0.7933
3270	0.76808	1.867261	1.72582	-1.254355	5.480615	1.000348	0.0388	0.0377	0.1419	0.106	0.6756	0.1363
3275	0.54633	-0.668905	2.335197	-5.131598	3.983729	1.000002	0.4462	0.0862	0.1597	0.0707	0.2372	0.6163
3276	0.55688	-2.087378	2.443333	-6.770644	2.773886	1.000729	0.6718	0.0685	0.1163	0.0406	0.1028	0.8033
3283	0.6694	-0.909805	2.23057	-5.083328	3.622441	0.999949	0.4957	0.088	0.1563	0.0672	0.1928	0.6651
3284	0.54354	-0.665482	2.365051	-5.231613	4.042363	1.000007	0.4497	0.0782	0.1603	0.0727	0.2391	0.6072
3290	0.54672	-0.705026	2.368981	-5.312743	3.966363	0.999979	0.4491	0.0875	0.1617	0.0649	0.2368	0.6174
3291	0.61471	-1.616159	2.366517	-6.204967	3.084522	1.000262	0.607	0.0807	0.1261	0.0524	0.1338	0.7556
3292	0.67069	-3.61925	2.224003	-7.8084	0.910836	0.999875	0.8786	0.0382	0.0445	0.0158	0.0229	0.9419
3293	0.68428	-0.633618	2.142269	-4.69632	3.731303	1.000184	0.4379	0.0926	0.1774	0.0743	0.2178	0.6249
3294	0.60679	-0.322848	2.28015	-4.72439	4.239161	0.999707	0.387	0.0856	0.1723	0.0789	0.2762	0.5561
3295	0.70126	-2.971925	1.978001	-6.587176	1.057436	0.999803	0.8412	0.0492	0.0652	0.017	0.0274	0.927
3299	0.64337	-0.117637	2.23908	-4.438737	4.348451	1.000136	0.3506	0.0914	0.1729	0.0793	0.3058	0.5289
3305	0.64697	-1.257427	2.249232	-5.534193	3.309185	0.999971	0.5503	0.088	0.15	0.0577	0.154	0.7188
3308	0.64792	-1.250314	2.292573	-5.596793	3.450159	1.00002	0.548	0.0839	0.1488	0.0554	0.1639	0.7107
3309	0.55601	-2.131218	2.458898	-6.868428	2.799526	0.999942	0.6829	0.0652	0.1099	0.0387	0.1033	0.8086
3313	0.55554	-2.087248	2.443842	-6.768402	2.849109	1.000211	0.6767	0.0706	0.1117	0.0369	0.1041	0.8064
3320	0.70635	-0.263164	2.080025	-4.136948	3.993439	0.999845	0.3695	0.0996	0.1865	0.0754	0.269	0.5621
3321	0.67057	-4.248514	2.137812	-8.242837	0.121075	0.999745	0.9302	0.0244	0.0281	0.0066	0.0107	0.9716
3326	0.54611	-0.68168	2.359703	-5.179593	4.029869	1.000019	0.4529	0.0834	0.1622	0.0707	0.2308	0.6182
3329	0.54407	-0.660867	2.377425	-5.303155	4.055877	0.999971	0.4452	0.0834	0.1597	0.0662	0.2455	0.6126
3338	0.54865	-0.689125	2.36265	-5.260171	4.00818	0.999804	0.4482	0.0878	0.1579	0.0692	0.2369	0.6207
3339	0.71463	-0.920068	1.146551	-2.953993	1.533736	0.999979	0.4932	0.1741	0.2216	0.0559	0.0552	0.7982
3340	0.54494	-0.684046	2.372042	-5.181516	4.021669	1.000059	0.4543	0.0845	0.1563	0.0701	0.2348	0.6225
3346	0.54502	-0.698842	2.394661	-5.327866	4.128545	0.999678	0.4594	0.0839	0.1524	0.0652	0.2391	0.6185
3347	0.55227	-0.686737	2.367636	-5.290181	4.00318	0.999636	0.4516	0.0849	0.1534	0.0718	0.2383	0.6135
3352	0.60888	-0.405529	2.301245	-4.904372	4.163077	0.999703	0.4005	0.0861	0.1675	0.0762	0.2697	0.5754
3354	0.55629	-2.073393	2.448965	-6.80999	2.791722	1.000095	0.672	0.0683	0.1128	0.0415	0.1054	0.7994
3356	0.64868	-2.542559	2.324426	-6.953563	2.206312	0.999596	0.7547	0.0589	0.0863	0.033	0.0671	0.864
3357	0.60746	-0.34947	2.283096	-4.747976	4.210876	0.99973	0.3884	0.0881	0.1715	0.0758	0.2762	0.5655
3359	0.68124	0.369728	2.119842	-3.589975	4.708745	1.00062	0.2656	0.0896	0.1846	0.087	0.3732	0.4433
3360	0.54577	-0.711009	2.35324	-5.341499	3.909783	0.999916	0.4532	0.0858	0.1593	0.0655	0.2362	0.617
3361	0.7072	-0.167971	2.055365	-3.986102	4.082233	0.999882	0.3536	0.0919	0.1948	0.0824	0.2773	0.5498
3362	0.65052	-0.360868	2.271969	-4.682079	4.155401	1.000206	0.3976	0.0863	0.1636	0.0804	0.2721	0.5661
3363	0.55635	-2.169299	2.454688	-6.911809	2.707425	0.999934	0.6866	0.0668	0.1081	0.0392	0.0993	0.8129
3364	0.55721	-2.078383	2.45893	-6.821377	2.907873	1.000375	0.6723	0.0733	0.1101	0.0399	0.1044	0.805
3371	0.74473	1.684405	1.923178	-1.882127	5.613052	1.000327	0.074	0.0478	0.1564	0.0946	0.6272	0.1894
3373	0.64149	-0.125154	2.227615	-4.415495	4.312223	1.000254	0.3513	0.0868	0.1759	0.079	0.307	0.5278
3376	0.70267	-1.076056	2.052163	-4.887207	3.078732	1.000055	0.5331	0.096	0.1519	0.0579	0.1611	0.7109
3381	0.69845	-3.691387	1.767384	-7.041946	0.007832	0.999707	0.9276	0.0305	0.0273	0.0071	0.0075	0.9749
3382	0.64021	-0.099247	2.256255	-4.392021	4.517869	1.000416	0.351	0.0826	0.1829	0.0825	0.301	0.5267
3383	0.75613	1.18505	1.787114	-2.082328	4.977498	1.000485	0.1031	0.069	0.1935	0.1133	0.5211	0.2624
3384	0.6448	-0.102047	2.26601	-4.437266	4.480591	1.000553	0.3484	0.0859	0.1757	0.0827	0.3073	0.5232
3385	0.71813	-0.612763	1.99028	-4.307951	3.545419	1.000334	0.4407	0.0995	0.1832	0.0752	0.2014	0.6354
3386	0.60897	-0.337336	2.283269	-4.699082	4.273761	1.000142	0.3915	0.0871	0.1701	0.0756	0.2757	0.5632
3394	0.54793	-0.674021	2.368565	-5.243185	4.102251	1.000206	0.451	0.0865	0.1565	0.0716	0.2344	0.6182
3396	0.64759	-4.015257	2.279745	-8.35326	0.605781	0.999727	0.9045	0.0313	0.0372	0.0104	0.0166	0.958
3398	0.64016	-0.102213	2.233404	-4.37285	4.320066	0.999993	0.3475	0.0866	0.1814	0.0834	0.3011	0.5247
3399	0.55636	-2.115053	2.447171	-6.799371	2.846606	0.999978	0.6809	0.0707	0.108	0.0366	0.1038	0.8086
3416	0.54699	-0.661246	2.372041	-5.326554	4.014702	1.000056	0.4445	0.0779	0.165	0.0701	0.2425	0.6083
3417	0.64959	-2.530232	2.272801	-6.860486	2.020179	1.000034	0.754	0.0614	0.0946	0.0284	0.0616	0.8686
3418	0.54697	-0.694728	2.406465	-5.464812	4.047	0.999941	0.4519	0.0822	0.1625	0.0647	0.2387	0.6167
3420	0.54776	-0.700526	2.380281	-5.342135	3.84899	1.00021	0.4527	0.085	0.1534	0.069	0.2399	0.6183
3425	0.76293	1.198591	1.757251	-2.045698	4.801067	1.000028	0.0998	0.0699	0.1854	0.1173	0.5276	0.2545
3426	0.73607	0.691715	1.954684	-2.900894	4.785058	1.000267	0.196	0.0827	0.2036	0.0956	0.4221	0.382
3431	0.6925	-4.202001	1.574497	-7.19312	-0.972982	0.999966	0.9737	0.0118	0.0112	0.002	0.0013	0.9935
3433	0.646	-0.088544	2.237773	-4.417542	4.406394	1.000452	0.3466	0.0825	0.1805	0.0844	0.306	0.5215
3437	0.68395	0.35107	2.158136	-3.752847	4.700635	0.999731	0.2724	0.085	0.1785	0.0895	0.3746	0.4459
3440	0.6122	-0.457112	2.298927	-4.85942	4.110396	1.000095	0.4161	0.0828	0.1658	0.0739	0.2614	0.5835
3445	0.64567	-0.110718	2.206953	-4.388526	4.336752	1.000151	0.3434	0.0929	0.1805	0.0848	0.2984	0.5292
3448	0.64267	-0.150773	2.195671	-4.354224	4.257558	0.99979	0.356	0.086	0.1775	0.0822	0.2983	0.5351
3452	0.55638	-2.078151	2.485753	-6.887143	2.823318	0.999964	0.6655	0.0731	0.1086	0.0424	0.1104	0.798
3454	0.6422	-0.050319	2.199982	-4.223455	4.349375	1.000228	0.337	0.0915	0.1774	0.0837	0.3104	0.5158
3455	0.68707	0.183499	2.19244	-3.985475	4.657863	1.00001	0.2993	0.0897	0.1768	0.0874	0.3468	0.4808
3456	0.6833	0.27906	2.115948	-3.789133	4.531193	1.000057	0.2752	0.0845	0.1861	0.0926	0.3616	0.4499
3458	0.54404	-0.668657	2.360404	-5.216431	4.05562	1.000112	0.4481	0.0861	0.1598	0.0682	0.2378	0.6133
3459	0.60636	-0.435155	2.261815	-4.77201	4.033465	1.000047	0.4049	0.0878	0.1726	0.0703	0.2644	0.5829
3467	0.64632	-1.205036	2.250182	-5.437851	3.333475	0.999876	0.5418	0.087	0.1531	0.0564	0.1617	0.7113
3475	0.54525	-0.661087	2.367346	-5.182345	3.957488	0.999762	0.4503	0.0816	0.1544	0.0694	0.2443	0.6087
3479	0.55418	-2.066999	2.440262	-6.847511	2.795261	0.999888	0.6692	0.0724	0.1105	0.0407	0.1072	0.8029
3480	0.55615	-2.065985	2.476019	-6.891077	2.880873	0.999792	0.6709	0.0707	0.1107	0.0371	0.1106	0.8033
3481	0.55016	-0.752065	2.368322	-5.339315	3.921762	0.999813	0.4565	0.0872	0.158	0.0693	0.229	0.6253
3483	0.70747	-0.245802	2.105005	-4.168483	4.061273	1.000559	0.3736	0.0917	0.1854	0.0792	0.2701	0.5593
3488	0.61409	-1.616391	2.316285	-6.092382	3.007748	1.000158	0.6071	0.08	0.136	0.0464	0.1305	0.7604
3489	0.54612	-0.648154	2.36386	-5.166095	4.02405	0.999906	0.4447	0.0851	0.1608	0.0672	0.2422	0.6115
3491	0.54429	-0.699807	2.368719	-5.243079	4.045787	0.999891	0.4512	0.0853	0.1639	0.0666	0.233	0.6233
3508	0.71432	-2.144321	1.545604	-4.953509	1.122801	0.999742	0.7816	0.0749	0.0909	0.0237	0.0289	0.9136
3549	0.6427	-0.080819	2.235258	-4.346357	4.425534	0.999617	0.3505	0.0828	0.1737	0.0765	0.3165	0.5176
3550	0.65072	-2.509826	2.297786	-6.82329	2.15758	1.000123	0.7474	0.0613	0.0944	0.0324	0.0645	0.864
3553	0.60588	-0.32708	2.309248	-4.826578	4.213167	0.999978	0.3864	0.082	0.1727	0.0775	0.2814	0.5594
3554	0.6747	-4.125834	2.115586	-8.067657	0.178885	1.00013	0.9257	0.026	0.0296	0.0077	0.011	0.9698
3556	0.55516	-2.08839	2.428707	-6.887769	2.717032	0.99965	0.6733	0.0719	0.1138	0.0381	0.1029	0.8084
3557	0.6087	-0.373425	2.318301	-4.905737	4.279527	0.999771	0.4005	0.0827	0.1685	0.0752	0.2731	0.5671
3559	0.68198	0.345107	2.160847	-3.649237	4.725208	1.00035	0.2728	0.0844	0.1833	0.0861	0.3734	0.449
3560	0.66882	0.130362	2.171052	-4.011704	4.465074	0.999819	0.3082	0.0837	0.178	0.0891	0.341	0.4796
3562	0.66916	-2.108067	2.208271	-6.277459	2.37389	0.999677	0.6984	0.0734	0.1084	0.0403	0.0795	0.8293
3565	0.60589	-0.324965	2.272932	-4.714199	4.204118	1.00004	0.3859	0.0879	0.1665	0.0816	0.2781	0.5596
3566	0.69777	-0.489623	2.099207	-4.466698	3.721091	1.000136	0.4088	0.0983	0.179	0.0772	0.2367	0.5981
3570	0.54442	-0.6718	2.366808	-5.272596	4.024924	0.999904	0.4502	0.0857	0.1557	0.0662	0.2422	0.6191
3572	0.69324	-3.190317	1.97619	-6.876158	0.882108	1.000016	0.8661	0.0409	0.0561	0.0148	0.0221	0.9409
3575	0.69612	-3.474041	1.846336	-6.927938	0.27401	1.000007	0.9072	0.0362	0.0369	0.0079	0.0118	0.9659
3579	0.55993	-2.092776	2.456423	-6.856643	2.773673	0.999772	0.6755	0.0685	0.1126	0.0415	0.1019	0.8039
3586	0.54545	-0.678388	2.382842	-5.385785	4.100951	0.99991	0.4522	0.0857	0.1556	0.0706	0.2359	0.6199
3587	0.70589	-2.754454	1.790559	-5.958136	0.958953	1.000188	0.8396	0.0549	0.0619	0.0191	0.0245	0.9295
3588	0.61469	-1.617739	2.358862	-6.050769	3.096348	1.00049	0.6108	0.0736	0.1318	0.0482	0.1356	0.754
3590	0.71355	-0.974319	2.022338	-4.747897	3.229759	0.999823	0.5074	0.0959	0.171	0.0633	0.1624	0.6957
3592	0.54415	-0.658535	2.373216	-5.282828	4.117099	1.000202	0.4501	0.0826	0.1594	0.0699	0.238	0.611
3594	0.67925	-2.914692	2.142439	-6.902842	1.468295	0.999924	0.8132	0.0563	0.0698	0.0193	0.0414	0.9091
3595	0.68479	0.372503	2.131283	-3.659035	4.594944	1.000027	0.263	0.0835	0.1813	0.0895	0.3827	0.4324
3596	0.61505	-1.657614	2.35298	-6.124362	3.042926	0.999984	0.6163	0.0729	0.1315	0.0502	0.1291	0.7603
3601	0.70476	-0.156967	2.083066	-3.998357	4.131166	1.000225	0.3554	0.0953	0.1844	0.0851	0.2798	0.5442
3603	0.71872	-0.613937	2.000619	-4.333416	3.51491	0.999888	0.4365	0.1012	0.1774	0.0773	0.2076	0.6291
3604	0.64259	-0.074029	2.227375	-4.309709	4.385709	1.000135	0.3444	0.0888	0.1753	0.0809	0.3106	0.5228
3605	0.54767	-0.683946	2.38419	-5.266173	4.156457	0.999967	0.4513	0.0817	0.1614	0.0677	0.2379	0.6183
3606	0.55641	-2.082951	2.464458	-6.841743	2.799647	1.000419	0.6726	0.0693	0.1115	0.0406	0.106	0.8003
3607	0.6623	-4.68997	2.178551	-8.816274	-0.21562	0.999784	0.9487	0.0192	0.0196	0.0061	0.0064	0.9792
3609	0.60646	-0.374839	2.307696	-4.845046	4.210679	0.999718	0.3983	0.0848	0.1655	0.0772	0.2742	0.5693
3614	0.54101	-0.711458	2.336253	-5.248164	3.939324	1.000001	0.4471	0.087	0.1692	0.0674	0.2293	0.6231
3617	0.72967	-0.758067	1.912456	-4.20487	3.294012	1.0001	0.4681	0.1125	0.1752	0.0663	0.1779	0.6752
3619	0.7028	-3.02176	1.947792	-6.696895	0.944913	1.000345	0.8485	0.0521	0.059	0.0176	0.0228	0.9347
3620	0.66653	0.147935	2.162462	-3.955676	4.531676	0.999792	0.3039	0.0849	0.1819	0.0893	0.34	0.4757
3623	0.66525	0.077829	2.157231	-4.004848	4.462091	1.000117	0.3162	0.0882	0.1801	0.087	0.3285	0.4962
3624	0.55851	-2.102822	2.485836	-6.84799	2.904938	0.999792	0.6727	0.072	0.1087	0.0416	0.105	0.8006
3625	0.61395	-1.61197	2.357831	-6.186768	3.088154	1.000011	0.6079	0.0777	0.1307	0.0499	0.1338	0.758
3626	0.69799	-0.449339	2.107752	-4.383843	3.902431	1.000231	0.4092	0.0916	0.18	0.0778	0.2414	0.5955
3628	0.6166	-1.635678	2.333548	-6.149945	2.961563	1.000302	0.6122	0.0753	0.1358	0.0482	0.1285	0.7572
3633	0.68396	-0.658522	2.130597	-4.736098	3.626071	1.0001	0.4403	0.0963	0.1755	0.0737	0.2142	0.6299
3636	0.67007	0.103647	2.153927	-3.978813	4.389308	1.000104	0.3082	0.0885	0.1838	0.0859	0.3336	0.4852
3638	0.54682	-0.704813	2.355747	-5.310999	3.901747	0.999846	0.4526	0.0879	0.1538	0.0672	0.2385	0.6172
3640	0.6528	-1.352696	2.287578	-5.719389	3.214699	1.000107	0.5678	0.0819	0.1396	0.0574	0.1533	0.7275
3641	0.6439	-0.102475	2.222916	-4.376849	4.333798	0.999842	0.3492	0.0862	0.1755	0.0825	0.3066	0.5233
3642	0.54516	-0.739575	2.360008	-5.267555	4.012526	0.999973	0.4596	0.0839	0.1598	0.0719	0.2248	0.6237
3643	0.60596	-0.347533	2.290507	-4.76573	4.171907	1.000012	0.3885	0.0834	0.1746	0.0766	0.2769	0.559
3645	0.69749	0.57056	2.106189	-3.356129	4.896966	1.000022	0.2296	0.0849	0.1825	0.0933	0.4097	0.4046
3652	0.55733	-2.11141	2.46422	-6.986898	2.712093	0.999772	0.6727	0.0704	0.1099	0.0419	0.1051	0.8034
3655	0.66845	-2.083144	2.210594	-6.229162	2.434327	0.999936	0.695	0.071	0.108	0.0408	0.0852	0.8265
3656	0.66913	-2.083655	2.197378	-6.197505	2.379083	1.000221	0.6945	0.0707	0.1124	0.0384	0.084	0.8267
3658	0.60698	-0.416424	2.295434	-4.842605	4.25097	1.000346	0.408	0.0832	0.1717	0.0733	0.2638	0.5787
3662	0.54573	-0.699794	2.396729	-5.313936	4.115945	1.000628	0.4578	0.0785	0.1604	0.0664	0.2369	0.616
3664	0.55936	-2.116854	2.449627	-6.848082	2.781001	0.999629	0.6781	0.0725	0.104	0.0392	0.1062	0.8075
3667	0.71116	0.042944	2.036722	-3.762948	4.204316	1.000105	0.3119	0.0946	0.2002	0.0856	0.3077	0.5048
3669	0.54884	-0.720586	2.367418	-5.329121	3.993275	1.000589	0.4554	0.0833	0.1571	0.0722	0.232	0.6189
3672	0.69387	-1.452328	2.112378	-5.354114	2.880041	1.000283	0.5951	0.0866	0.1411	0.05	0.1272	0.762
3673	0.6062	-0.386299	2.256741	-4.680222	4.132309	0.999779	0.3952	0.0904	0.1707	0.0769	0.2668	0.5739
3675	0.70643	-3.001147	1.718744	-6.134436	0.571424	0.999985	0.8806	0.0435	0.0488	0.0114	0.0157	0.9536
3676	0.70209	-1.145504	2.063841	-5.005333	3.092743	0.999777	0.5414	0.0944	0.1599	0.0581	0.1462	0.7191
3679	0.69536	-0.378474	2.111687	-4.300969	3.962698	1.000023	0.3974	0.094	0.1809	0.0765	0.2512	0.5839
3680	0.70663	-1.236236	2.070665	-5.082766	3.089978	1.000517	0.561	0.0946	0.151	0.0545	0.1389	0.7367
3681	0.66614	0.10739	2.151429	-3.983158	4.370237	1.000333	0.3076	0.0923	0.1783	0.0837	0.3381	0.4892
3682	0.72549	-1.566481	1.603889	-4.501222	1.761482	1.000302	0.6578	0.1015	0.1376	0.0408	0.0623	0.836
3683	0.72438	0.378227	2.008463	-3.358536	4.546988	0.999713	0.247	0.0938	0.1999	0.094	0.3653	0.4415
3687	0.64003	-0.109804	2.251371	-4.365852	4.473689	1.000069	0.3531	0.0872	0.1768	0.0788	0.3041	0.534
3688	0.64103	-0.052847	2.213109	-4.232704	4.415365	0.999832	0.3396	0.0825	0.1805	0.0877	0.3097	0.5119
3689	0.67085	-0.940906	2.205939	-5.202981	3.580566	1.000033	0.4995	0.091	0.1587	0.0648	0.186	0.6719
3690	0.64844	-1.285132	2.25286	-5.578291	3.17967	1.000035	0.557	0.0885	0.1401	0.0558	0.1586	0.7231
3691	0.74738	0.667904	1.84882	-2.722822	4.534594	1.000409	0.1861	0.0872	0.2054	0.106	0.4153	0.3707
3693	0.67334	-4.1322	2.122283	-8.179022	0.253867	1.00024	0.9262	0.0254	0.0278	0.0083	0.0123	0.9669
3694	0.6878	-0.709906	2.130146	-4.730417	3.664145	0.999601	0.4547	0.0945	0.1727	0.0725	0.2056	0.64
3695	0.68126	-2.929239	2.118483	-6.913506	1.52814	1.00009	0.8235	0.0531	0.0658	0.0196	0.038	0.913
3696	0.64874	-0.238906	2.234059	-4.564672	4.186633	0.999907	0.3757	0.0817	0.1755	0.0811	0.286	0.545
3697	0.70687	0.743961	2.081968	-3.153343	4.909263	1.000664	0.2033	0.0784	0.1854	0.0917	0.4412	0.3739
3698	0.75894	1.252506	1.777744	-1.962629	5.032012	1.000248	0.0942	0.0667	0.1935	0.1081	0.5375	0.2486
3699	0.72144	-0.455844	1.964947	-4.172427	3.526178	1.000041	0.4018	0.1014	0.1915	0.0805	0.2248	0.5991
3700	0.72693	1.204765	1.991556	-2.512241	5.322444	0.999759	0.1308	0.0664	0.1757	0.1016	0.5255	0.2767
3702	0.60764	-0.365389	2.254499	-4.732601	4.187103	1.000406	0.3914	0.0908	0.1695	0.0791	0.2692	0.5691
3704	0.54491	-0.677905	2.373383	-5.322545	3.980699	0.999926	0.4486	0.0839	0.16	0.0681	0.2394	0.6169
3705	0.76289	2.410376	1.830551	-0.956938	6.213431	1.000254	0.0228	0.0257	0.0992	0.0746	0.7777	0.0893
3707	0.73236	-0.967127	1.76501	-4.171117	2.770939	0.999979	0.513	0.1072	0.1836	0.062	0.1342	0.7194
3708	0.70461	-0.144593	2.104293	-4.101268	4.135199	1.000388	0.3481	0.0996	0.1864	0.0869	0.279	0.5396
3709	0.66855	-0.894489	2.193394	-5.063541	3.621816	1.000027	0.4903	0.0934	0.1609	0.0656	0.1898	0.6699
3710	0.74444	0.037936	1.81044	-3.299053	3.824004	1.000444	0.291	0.1123	0.2167	0.0948	0.2852	0.5108
3713	0.76666	1.126425	1.776789	-2.128259	4.816168	1.000317	0.1123	0.0718	0.1935	0.1104	0.512	0.2766
3714	0.75096	1.253437	1.895096	-2.254697	5.277238	1.00031	0.1132	0.0638	0.1829	0.1026	0.5375	0.2601
3716	0.61538	-1.661055	2.328955	-6.15742	2.962584	0.99975	0.6162	0.0765	0.128	0.0519	0.1274	0.7631
3717	0.66736	0.183832	2.165845	-4.005148	4.542505	1.000157	0.297	0.0877	0.184	0.0817	0.3496	0.4759
3718	0.55728	-2.054675	2.492253	-6.908267	2.835341	1.000201	0.6659	0.07	0.1083	0.0396	0.1162	0.7932
3720	0.70803	-0.212161	2.085845	-4.196457	4.088739	1.0001	0.3581	0.0988	0.1878	0.0818	0.2735	0.5489
3726	0.54652	-0.672308	2.372275	-5.239101	4.038793	1.000239	0.4472	0.0862	0.1587	0.0709	0.237	0.614
3728	0.60559	-0.373209	2.30891	-4.828671	4.25974	1.000064	0.3971	0.0899	0.165	0.0801	0.2679	0.5719
3738	0.60461	-0.366659	2.301602	-4.76947	4.271381	0.999961	0.3964	0.0906	0.1659	0.075	0.2721	0.5754
3741	0.66859	-2.109057	2.216234	-6.337338	2.457032	0.999933	0.6996	0.0728	0.1069	0.0377	0.083	0.8339
3742	0.66464	0.167585	2.167813	-3.90501	4.536258	1.000265	0.3021	0.0831	0.1821	0.0895	0.3432	0.4734
3743	0.61588	-1.643165	2.364835	-6.203617	3.184505	1.000201	0.6167	0.0767	0.1288	0.0439	0.1339	0.7648
3744	0.64742	-1.285985	2.265946	-5.621944	3.351018	1.000105	0.5597	0.085	0.141	0.0608	0.1535	0.7222
3745	0.64638	-3.900321	2.303899	-8.215308	0.840321	0.999924	0.8981	0.0324	0.0368	0.0096	0.0231	0.9525
3749	0.64899	-1.257	2.283757	-5.68609	3.300212	1.000256	0.5549	0.082	0.1405	0.0573	0.1653	0.7134
3753	0.68355	-0.657446	2.165536	-4.775259	3.792726	1.000021	0.4476	0.0931	0.1703	0.0732	0.2158	0.6308
3754	0.69892	0.537604	2.092641	-3.345777	4.800654	1.000451	0.2363	0.0824	0.188	0.0892	0.4041	0.4066
3757	0.54886	-0.679944	2.382125	-5.296762	4.013281	0.999958	0.4483	0.081	0.1591	0.0699	0.2417	0.6119
3758	0.68196	0.358056	2.130899	-3.663683	4.661361	0.99996	0.2669	0.0871	0.1834	0.0943	0.3683	0.4432
3766	0.61758	-3.043611	2.397258	-7.657234	1.801957	0.999715	0.8073	0.047	0.0737	0.0227	0.0493	0.8962
3767	0.67127	-2.197212	2.254301	-6.392993	2.411203	1.000402	0.7152	0.0672	0.0971	0.0358	0.0847	0.8333
3769	0.55751	-2.015435	2.422511	-6.647192	2.800288	1.00019	0.6669	0.0675	0.1141	0.0441	0.1074	0.7935
3770	0.61323	-1.659172	2.35129	-6.095997	3.083479	0.99992	0.6196	0.0753	0.1221	0.0516	0.1314	0.7559
3772	0.55817	-2.086513	2.453608	-6.835237	2.742795	0.999934	0.673	0.0709	0.1089	0.041	0.1062	0.8045
3773	0.60889	-0.33312	2.291094	-4.762261	4.217747	1.000245	0.3879	0.0853	0.168	0.0815	0.2773	0.561
3775	0.55723	-2.091822	2.442082	-6.865468	2.664496	0.999975	0.6732	0.0677	0.1158	0.0418	0.1015	0.8055
3777	0.54422	-0.673775	2.373884	-5.350058	4.033435	0.999785	0.448	0.0872	0.1579	0.0715	0.2354	0.6134
3781	0.67151	-1.074857	2.194214	-5.267069	3.374786	1.000306	0.5215	0.0888	0.1573	0.0618	0.1706	0.6944
3783	0.60503	-0.328417	2.295127	-4.765219	4.198544	1.000326	0.3879	0.0843	0.1723	0.0767	0.2788	0.5595
3784	0.68375	0.3891	2.123021	-3.633382	4.704993	0.999798	0.2594	0.0836	0.186	0.0935	0.3775	0.4323
3785	0.55507	-2.118629	2.472747	-6.880332	2.695537	0.999944	0.6792	0.0655	0.1082	0.041	0.1061	0.8061
3786	0.60558	-0.316719	2.283147	-4.693346	4.237595	1.000083	0.3904	0.0879	0.1709	0.0733	0.2775	0.5633
3787	0.65159	-1.302311	2.279541	-5.59625	3.235997	0.999916	0.5614	0.0827	0.1423	0.0573	0.1563	0.7215
3790	0.5557	-2.077679	2.444595	-6.748966	2.760474	0.999677	0.671	0.0698	0.1133	0.0416	0.1043	0.8032
3791	0.69454	-2.477365	2.070773	-6.330677	1.736292	1.000624	0.7706	0.0623	0.0861	0.028	0.053	0.8792
3795	0.6155	-1.595385	2.322343	-6.078744	3.070805	1.000242	0.6073	0.0774	0.1318	0.0523	0.1312	0.7566
3797	0.54827	-0.727311	2.36483	-5.395084	3.959426	1.000314	0.4572	0.0811	0.1619	0.073	0.2268	0.6233
3798	0.54533	-0.692365	2.383398	-5.324829	4.031794	0.999709	0.4464	0.0844	0.1619	0.0702	0.2371	0.6167
3799	0.61548	-1.605718	2.362699	-6.20665	3.150419	0.999764	0.6084	0.0784	0.1307	0.051	0.1315	0.7537
3814	0.68064	-2.89602	2.121045	-6.939554	1.504481	0.99987	0.8215	0.0507	0.0679	0.021	0.0389	0.9098
3816	0.74612	0.533574	1.877294	-2.958155	4.432539	1.000427	0.2067	0.0946	0.2096	0.1041	0.385	0.4029
3817	0.68352	-0.652981	2.123725	-4.600647	3.668687	1.000069	0.4421	0.0995	0.1697	0.0722	0.2165	0.6273
3818	0.70047	-1.084866	2.055372	-4.923696	3.089226	1.000694	0.5267	0.0937	0.1639	0.0606	0.1551	0.7105
3820	0.61418	-1.614047	2.355637	-6.115914	3.108611	1.000064	0.6146	0.0733	0.1302	0.0462	0.1357	0.7567
3821	0.60911	-0.358569	2.283078	-4.770773	4.145324	0.999721	0.3944	0.0847	0.1701	0.0774	0.2734	0.5626
3824	0.54381	-0.665737	2.364328	-5.255583	4.05237	1.000123	0.4464	0.0886	0.16	0.0662	0.2388	0.6154
3831	0.55723	-2.0834	2.453102	-6.870103	2.722635	1.000004	0.6785	0.0651	0.1107	0.0399	0.1058	0.8037
3833	0.64871	-2.500611	2.302064	-6.889199	2.144401	0.999843	0.7466	0.064	0.0913	0.0302	0.0679	0.8621
3834	0.75612	1.271441	1.803703	-2.054622	5.00477	1.00043	0.101	0.0622	0.1834	0.1115	0.5419	0.2437
3841	0.54629	-0.715563	2.37755	-5.256642	3.963179	1.000176	0.4554	0.0825	0.1637	0.0655	0.2329	0.6201
3843	0.55561	-2.08865	2.455607	-6.857583	2.762714	1.000439	0.6771	0.0647	0.1121	0.041	0.1051	0.8057
3848	0.60797	-0.337147	2.264469	-4.768001	4.143435	0.999839	0.3878	0.0877	0.1708	0.0786	0.2751	0.5618
3849	0.73345	-0.076278	1.923929	-3.631598	3.917713	1.000072	0.3286	0.0983	0.207	0.0887	0.2774	0.5335
3851	0.69697	-1.40359	2.112448	-5.322352	2.942893	1.000561	0.5918	0.0805	0.1427	0.0557	0.1293	0.7507
3852	0.69753	-0.465171	2.114995	-4.500874	3.849677	0.999884	0.4108	0.0959	0.1758	0.0792	0.2383	0.5996
3853	0.64575	-3.990892	2.278084	-8.34667	0.6782	0.999853	0.8998	0.0353	0.036	0.0099	0.019	0.9569
3854	0.69344	-3.26174	2.007626	-6.988202	0.955929	1.001384	0.8702	0.0416	0.0491	0.0148	0.0243	0.9411
3855	0.64816	-1.323319	2.258163	-5.629811	3.283393	1.000146	0.5651	0.0861	0.1433	0.0519	0.1536	0.7303
3856	0.54398	-0.67639	2.354336	-5.334891	4.060758	0.999671	0.4457	0.0871	0.1652	0.0682	0.2338	0.6207
3858	0.55603	-2.129137	2.474361	-6.875498	2.86157	0.999936	0.6829	0.0667	0.1059	0.0411	0.1034	0.805
3859	0.67871	-2.924235	2.119566	-6.903079	1.384183	0.999842	0.8203	0.051	0.0685	0.023	0.0372	0.9102
3861	0.6501	-2.60867	2.276664	-6.946173	2.008571	0.999855	0.7642	0.0581	0.09	0.0285	0.0592	0.874
3881	0.61127	-1.601675	2.350631	-6.082925	3.095401	1.000084	0.6009	0.0778	0.1359	0.0498	0.1356	0.7528
3883	0.6487	-1.225005	2.265097	-5.525949	3.346015	0.999848	0.549	0.0863	0.1473	0.0584	0.159	0.7157
3884	0.68326	-1.754922	2.138094	-5.802459	2.533746	1.000051	0.65	0.0789	0.1221	0.0487	0.1003	0.7933
3885	0.61573	-1.621554	2.34844	-6.129655	3.142503	0.999858	0.6096	0.0801	0.1242	0.0492	0.1369	0.7569
3888	0.69232	-3.98946	1.741578	-7.323163	-0.446215	1.000118	0.9535	0.0196	0.0194	0.0047	0.0028	0.9859
3889	0.61425	-1.641868	2.350871	-6.210863	3.087514	0.999807	0.6157	0.0782	0.1297	0.046	0.1304	0.7635
3890	0.66979	-2.152758	2.192899	-6.320823	2.222037	1.00022	0.7102	0.0657	0.1056	0.04	0.0785	0.8332
3891	0.61521	-1.615878	2.372075	-6.196374	3.126696	1.000092	0.6067	0.0759	0.1311	0.0515	0.1348	0.7546
3895	0.74678	1.690529	1.918087	-1.844838	5.662957	1.000267	0.0774	0.0448	0.1486	0.1018	0.6274	0.1886
3898	0.70931	-0.888186	1.996699	-4.584242	3.209732	1.000225	0.4899	0.1013	0.1729	0.0678	0.1681	0.6821
3899	0.64362	-0.117759	2.232754	-4.318353	4.346461	0.999761	0.3583	0.0883	0.1686	0.0759	0.3089	0.531
3902	0.68361	-0.607425	2.13544	-4.66095	3.672403	1.000431	0.4347	0.0941	0.1712	0.0771	0.2229	0.619
3903	0.65065	-1.299637	2.259999	-5.604974	3.230854	1.000193	0.56	0.082	0.1455	0.0597	0.1528	0.7177
3904	0.69674	-3.361011	1.996412	-7.025065	0.773	1.000658	0.8812	0.0385	0.047	0.0128	0.0205	0.9473
3906	0.61066	-1.626838	2.342228	-6.165041	3.150531	1.00007	0.6124	0.0775	0.1321	0.0494	0.1286	0.7611
3908	0.73842	-0.513319	1.514777	-3.23534	2.745364	0.999857	0.3922	0.1374	0.2347	0.0789	0.1568	0.6559
3909	0.75907	0.986919	1.665941	-2.030328	4.527467	0.999741	0.1088	0.0763	0.2197	0.1157	0.4795	0.2895
3910	0.71859	-2.085725	1.643767	-5.02888	1.364069	0.999962	0.7572	0.0749	0.1023	0.0257	0.0399	0.8935
3913	0.75998	1.455397	1.793264	-1.810264	5.199626	0.999689	0.0763	0.0561	0.1804	0.108	0.5792	0.2128
3914	0.7543	0.646364	1.74299	-2.509594	4.288175	1.000333	0.1773	0.0883	0.2139	0.1135	0.407	0.3675
3915	0.71204	-1.593447	1.93989	-5.28855	2.462308	1.00011	0.6345	0.0866	0.1401	0.0455	0.0933	0.7975
3916	0.71773	0.215447	2.00952	-3.531149	4.339849	1.000419	0.277	0.0953	0.1961	0.0926	0.339	0.4687
3918	0.72736	-0.202183	1.948618	-3.770538	3.822089	1.000266	0.3544	0.1057	0.1935	0.0871	0.2593	0.5591
3930	0.70783	-1.239482	2.08321	-5.125555	3.052521	1.000137	0.5602	0.0939	0.1489	0.0527	0.1443	0.7308
3934	0.60686	-0.386525	2.284221	-4.73648	4.148231	1.000136	0.3957	0.0815	0.1774	0.0774	0.268	0.5678
3937	0.60536	-0.402221	2.285841	-4.73606	4.201965	1.000049	0.4	0.0889	0.1681	0.0727	0.2703	0.5724
3938	0.75758	1.696458	1.839384	-1.678384	5.484557	1.000045	0.0639	0.0474	0.1575	0.0976	0.6336	0.1789
3939	0.61414	-1.703983	2.37187	-6.268332	3.075927	0.999797	0.6205	0.0782	0.1284	0.0476	0.1253	0.7696
3949	0.54695	-0.694374	2.379364	-5.250346	4.065749	1.000091	0.4617	0.0785	0.1531	0.0676	0.2391	0.6181
3950	0.61773	-3.091225	2.353495	-7.744296	1.580997	0.999862	0.8138	0.0474	0.0747	0.0225	0.0416	0.9036
3952	0.54438	-0.68776	2.388708	-5.382469	4.092641	0.999787	0.4424	0.0837	0.1718	0.0669	0.2352	0.6162
3953	0.73844	-0.163402	1.843568	-3.463794	3.708235	1.000635	0.3406	0.1052	0.2112	0.0875	0.2555	0.5564
3955	0.67233	-1.062168	2.250853	-5.271548	3.503122	0.999882	0.527	0.0814	0.1526	0.0629	0.1761	0.6859
3957	0.60802	-0.367611	2.292677	-4.773824	4.157682	0.999905	0.3962	0.0871	0.172	0.0704	0.2743	0.5717
3958	0.68243	-1.723848	2.147571	-5.798713	2.634237	0.999716	0.6454	0.0785	0.122	0.0471	0.107	0.7923
3959	0.71283	0.059415	2.070094	-3.7649	4.320082	0.999986	0.3118	0.0944	0.1919	0.0869	0.315	0.5036
3960	0.6065	-0.326791	2.285831	-4.736243	4.178883	1.000043	0.391	0.081	0.1698	0.081	0.2772	0.5602
3964	0.70033	-3.104795	1.806727	-6.444377	0.618659	1.000975	0.8759	0.0434	0.0516	0.0133	0.0158	0.9498
3965	0.68412	-1.752661	2.13181	-5.745803	2.570109	1.000244	0.6495	0.0805	0.1229	0.0458	0.1013	0.7952
3972	0.61891	-3.112852	2.394614	-7.645686	1.711362	1.000449	0.8113	0.051	0.0693	0.0209	0.0475	0.898
3973	0.69527	-1.48419	2.078809	-5.373207	2.75678	1.000006	0.6015	0.0848	0.148	0.0512	0.1145	0.7637
3975	0.66979	-0.90991	2.230241	-5.160964	3.695638	1.000004	0.4944	0.0905	0.1579	0.0649	0.1923	0.6668
3978	0.73154	0.579672	1.962837	-3.088998	4.618556	1.000708	0.2131	0.0889	0.1982	0.0966	0.4032	0.396
3980	0.68421	-0.614504	2.153153	-4.651014	3.779678	1.000505	0.4389	0.094	0.1732	0.0724	0.2215	0.6226
3981	0.70336	-1.115735	2.073658	-4.913416	3.152134	1.000208	0.5394	0.091	0.1569	0.0568	0.1559	0.714
3982	0.60542	-0.355657	2.283451	-4.752472	4.184359	0.999994	0.3875	0.0925	0.1735	0.0749	0.2716	0.5678
3983	0.54566	-0.715703	2.370791	-5.377583	3.955092	0.999877	0.4566	0.0827	0.1565	0.0705	0.2337	0.6208
3985	0.67005	-0.86457	2.204294	-4.967977	3.563966	1.000352	0.4818	0.09	0.1638	0.0657	0.1987	0.66
3988	0.6176	-3.142061	2.414752	-7.786738	1.726665	1.00007	0.8154	0.047	0.0674	0.022	0.0482	0.9007
3990	0.70107	-2.272311	2.040218	-6.034502	1.871743	0.999897	0.744	0.0674	0.0984	0.0302	0.06	0.8649
3991	0.73176	0.606272	1.965864	-3.063462	4.633438	0.999658	0.2083	0.0875	0.1987	0.0943	0.4112	0.3959
3993	0.69305	-3.958944	1.918945	-7.588402	-0.005265	1.000076	0.9336	0.0244	0.027	0.0073	0.0077	0.9751
3995	0.617	-3.094182	2.396797	-7.745149	1.635731	1.000224	0.8064	0.0527	0.0701	0.0271	0.0437	0.898
3998	0.67056	-2.10805	2.218232	-6.315541	2.37188	0.999897	0.7002	0.0699	0.11	0.0378	0.0821	0.8301
4000	0.60577	-0.360168	2.30686	-4.814303	4.197058	1.000444	0.3933	0.0842	0.1765	0.0733	0.2727	0.5657
4001	0.64665	-1.284662	2.251909	-5.604999	3.20546	0.999855	0.5592	0.0842	0.1423	0.056	0.1583	0.718
4013	0.66931	-0.910496	2.199352	-5.047453	3.577129	1.000173	0.4926	0.0924	0.1542	0.0686	0.1922	0.666
4015	0.67089	-0.951874	2.20645	-5.091495	3.61599	0.999806	0.4965	0.0967	0.1616	0.0631	0.1821	0.6772
4017	0.60823	-0.432037	2.279006	-4.803526	4.185025	1.000294	0.4054	0.0911	0.1708	0.0759	0.2568	0.5832
4023	0.61438	-1.684858	2.338304	-6.227222	2.962071	0.999868	0.6204	0.0749	0.1307	0.048	0.126	0.7653
4025	0.64757	-1.225284	2.273464	-5.518723	3.409707	0.999863	0.5471	0.0848	0.1488	0.0581	0.1612	0.7122
4033	0.75208	0.915502	1.817298	-2.413366	4.710185	1.000215	0.1411	0.0782	0.2041	0.1153	0.4613	0.3177
4034	0.61999	-3.134042	2.392441	-7.628745	1.696819	0.99962	0.8163	0.05	0.0627	0.0262	0.0448	0.9021
4035	0.74515	0.005818	1.791398	-3.20136	3.762858	0.999857	0.2991	0.1093	0.221	0.0909	0.2797	0.5269
4036	0.67153	-3.827293	1.128206	-5.942465	-1.509178	1.000332	0.9907	0.0059	0.003	0.0001	0.0003	0.9988
4037	0.69928	-1.235207	2.273848	-5.555381	3.313062	1.000061	0.5497	0.0824	0.1469	0.0586	0.1624	0.7094
4038	0.6856	-4.784066	1.820628	-8.240202	-1.031343	1.000311	0.9755	0.0108	0.0093	0.0018	0.0026	0.992
4040	0.67213	-0.938457	2.212929	-5.183145	3.533103	0.999719	0.494	0.0871	0.1621	0.0685	0.1883	0.6645
4041	0.64997	-2.557377	2.281955	-6.89345	2.03304	1.000016	0.7545	0.0628	0.0907	0.0284	0.0636	0.8692
4043	0.60653	-0.338899	2.288671	-4.813477	4.187416	1.00006	0.3863	0.0927	0.1657	0.079	0.2763	0.5621
4047	0.70334	-2.854357	1.948487	-6.406732	1.234933	1.000475	0.8297	0.0538	0.0669	0.0189	0.0307	0.9251
4049	0.61548	-3.058661	2.404411	-7.557519	1.859158	0.999965	0.8089	0.0492	0.0695	0.0199	0.0525	0.8953
4050	0.549	-0.688952	2.357443	-5.302671	3.921197	0.999714	0.4474	0.0846	0.1587	0.0709	0.2384	0.6126
4051	0.68852	-2.49873	2.076727	-6.363531	1.78614	1.000146	0.7755	0.0607	0.0848	0.0257	0.0533	0.8848
4053	0.74664	0.569996	1.846729	-2.814691	4.422007	1.000013	0.202	0.0904	0.2106	0.1081	0.3889	0.394
4055	0.71231	0.897884	2.034147	-2.907148	5.073766	1.000117	0.1758	0.073	0.1892	0.095	0.467	0.3399
4057	0.71075	-0.902487	2.009503	-4.601254	3.279634	0.999639	0.4912	0.1039	0.1678	0.0685	0.1686	0.6844
4058	0.68487	-0.58387	2.160805	-4.538806	3.748332	0.999829	0.4421	0.0899	0.1647	0.0752	0.2281	0.6161
4059	0.69734	0.503375	2.130075	-3.514995	4.824149	1.000087	0.2457	0.0804	0.1836	0.0928	0.3975	0.4117
4060	0.60529	-0.376237	2.308767	-4.794761	4.294151	1.000306	0.4003	0.0901	0.165	0.0763	0.2683	0.5689
4063	0.74868	1.79023	1.92171	-1.752931	5.827722	1.000727	0.0666	0.0456	0.1463	0.0947	0.6468	0.1747
4064	0.68323	0.38548	2.12361	-3.605468	4.706233	1.000391	0.2613	0.0823	0.1841	0.0928	0.3795	0.4359
4065	0.73532	-0.652131	1.590873	-3.51682	2.738077	1.0004	0.4412	0.1225	0.2127	0.0737	0.1499	0.6805
4070	0.55544	-2.097332	2.459909	-6.877569	2.756504	0.999808	0.6771	0.064	0.1127	0.0413	0.1049	0.8009
4071	0.68367	0.365397	2.124764	-3.574981	4.718919	0.99987	0.2686	0.0823	0.1804	0.0948	0.3739	0.4386
4072	0.55756	-2.052479	2.450862	-6.778359	2.912185	0.999895	0.6739	0.0662	0.1119	0.0398	0.1082	0.8003
4077	0.60716	-0.337487	2.303932	-4.795644	4.189564	0.999819	0.3921	0.0811	0.168	0.0761	0.2827	0.5582
4088	0.55644	-2.049002	2.460081	-6.86508	2.784417	0.999841	0.6669	0.0713	0.1109	0.0426	0.1083	0.7973
4099	0.54474	-0.69898	2.376626	-5.290663	3.918843	1.000165	0.4542	0.0845	0.1556	0.0656	0.2401	0.6181
4116	0.60758	-0.39453	2.290593	-4.769042	4.245565	0.99988	0.3982	0.0896	0.1708	0.0749	0.2665	0.5782
4117	0.697	-0.375251	2.122999	-4.371161	3.965228	1.000015	0.3971	0.0942	0.1773	0.0771	0.2543	0.5782
4118	0.55765	-2.106534	2.462554	-6.793906	2.782264	1.000347	0.6812	0.0684	0.1024	0.0406	0.1074	0.8047
4121	0.54397	-0.679419	2.357018	-5.244473	3.969053	0.999824	0.4421	0.0885	0.1644	0.0696	0.2354	0.6155
4124	0.60713	-0.369299	2.299854	-4.822451	4.160126	0.999915	0.3948	0.0859	0.1728	0.0683	0.2782	0.5714
4125	0.6982	-3.397157	1.865175	-6.913866	0.432999	1.000599	0.8992	0.0349	0.0434	0.0082	0.0143	0.9611
4126	0.68475	0.315187	2.154337	-3.741268	4.68778	0.999928	0.2773	0.0818	0.1821	0.0891	0.3697	0.448
4131	0.71226	-1.544366	1.989484	-5.244936	2.633619	1.000063	0.6246	0.0874	0.1377	0.0498	0.1005	0.7865
4133	0.73063	-0.312815	1.966976	-3.954949	3.844999	1.000309	0.3783	0.1012	0.1944	0.0859	0.2402	0.5794
4134	0.69133	-1.404535	2.106449	-5.280178	2.879797	1.000345	0.5886	0.0908	0.1397	0.0486	0.1323	0.7541
4135	0.69524	-0.37965	2.103231	-4.396834	3.832801	1.000074	0.3943	0.0897	0.1842	0.0788	0.253	0.5819
4139	0.68141	0.405644	2.136996	-3.589162	4.690687	1.000055	0.2625	0.0841	0.1834	0.0921	0.3779	0.4346
4140	0.54464	-0.674917	2.378287	-5.296159	3.988326	0.999836	0.4475	0.0859	0.159	0.0634	0.2442	0.6202
4141	0.64338	-0.087562	2.220595	-4.234478	4.462753	1.000295	0.3493	0.089	0.1772	0.0817	0.3028	0.5275
4145	0.64631	-1.219354	2.265723	-5.535447	3.284263	0.999702	0.5478	0.0854	0.1415	0.0592	0.1661	0.7102
4146	0.70698	0.753372	2.086209	-3.098668	5.061137	0.999879	0.2041	0.0767	0.1847	0.0974	0.4371	0.3735
4147	0.71162	-2.505899	1.781335	-5.796338	1.26228	1.000243	0.811	0.0619	0.0741	0.0205	0.0325	0.9153
4148	0.68238	0.40516	2.11907	-3.575677	4.676351	1.00037	0.2577	0.0867	0.1823	0.0877	0.3856	0.4345
4153	0.67863	-2.84903	2.114141	-6.821071	1.476195	1.000065	0.8162	0.0514	0.0719	0.0227	0.0378	0.907
4155	0.54632	-0.705194	2.388723	-5.358682	4.056674	1.000027	0.4519	0.0811	0.1591	0.0726	0.2353	0.6133
4157	0.70761	-2.71029	1.573565	-5.628708	0.592711	0.999939	0.8629	0.0516	0.0581	0.0127	0.0147	0.9508
4158	0.6065	-0.385714	2.301513	-4.873949	4.167735	0.999929	0.3982	0.0847	0.1711	0.0713	0.2747	0.5641
4162	0.69861	-0.44404	2.104416	-4.35966	3.956547	0.999883	0.4063	0.0942	0.1811	0.0788	0.2396	0.598
4163	0.61942	-3.08307	2.397796	-7.618117	1.661383	0.999645	0.8071	0.0512	0.0727	0.0237	0.0453	0.8988
4166	0.66924	-2.253718	2.228838	-6.464483	2.248608	0.999981	0.7192	0.0696	0.1008	0.0349	0.0755	0.8439
4171	0.55814	-2.080103	2.457055	-6.727527	2.871601	1.000058	0.6754	0.0702	0.1094	0.0415	0.1035	0.8052
4172	0.65026	-1.250181	2.267741	-5.571958	3.275476	0.999971	0.5559	0.0793	0.1442	0.0584	0.1622	0.7086
4173	0.61422	-1.607077	2.343324	-6.103135	3.088933	0.999888	0.6085	0.0788	0.1281	0.0485	0.1361	0.757
4174	0.68346	-1.688273	2.176735	-5.711697	2.753001	1.000702	0.6332	0.0792	0.131	0.0458	0.1108	0.7853
4175	0.54409	-0.723501	2.36806	-5.268732	3.916197	0.999721	0.4558	0.0876	0.1572	0.0688	0.2306	0.6223
4179	0.6435	-0.135654	2.236276	-4.349267	4.371736	1.000222	0.355	0.0846	0.1837	0.079	0.2977	0.5338
4184	0.67943	0.346243	2.108195	-3.639446	4.56583	0.999791	0.2655	0.0834	0.1895	0.0916	0.37	0.4436
4185	0.54416	-0.710527	2.363245	-5.292867	3.91568	0.999958	0.4536	0.0839	0.161	0.0697	0.2318	0.6201
4188	0.64906	-1.236224	2.262149	-5.514321	3.347441	0.999952	0.5504	0.0892	0.1445	0.0556	0.1603	0.7183
4189	0.5449	-0.731438	2.373657	-5.327016	4.0122	0.9997	0.4574	0.0793	0.1665	0.0673	0.2295	0.6228
4190	0.5453	-0.687063	2.339891	-5.18513	3.957184	0.99994	0.446	0.0885	0.1705	0.0663	0.2287	0.6246
4191	0.61195	-1.634568	2.356325	-6.181155	3.190465	1.000023	0.6135	0.0784	0.129	0.0486	0.1305	0.763
4197	0.66914	-2.099744	2.207504	-6.280356	2.459978	0.999861	0.6974	0.0728	0.1121	0.0356	0.0821	0.8324
4199	0.54648	-0.652945	2.384021	-5.277092	4.08431	0.99999	0.4429	0.0839	0.1641	0.0686	0.2405	0.6135
4200	0.6105	-0.386863	2.30795	-4.920987	4.184115	1.000691	0.3967	0.0902	0.1655	0.0762	0.2714	0.5717
4201	0.55778	-2.117606	2.499002	-6.982915	2.839943	0.999649	0.6735	0.071	0.1078	0.0401	0.1076	0.8048
4205	0.5465	-0.705242	2.375331	-5.309667	4.008215	0.999871	0.4502	0.0833	0.1615	0.0695	0.2355	0.6201
4207	0.54772	-0.776971	2.417405	-5.450331	3.968601	0.999926	0.4674	0.0793	0.1528	0.0693	0.2312	0.6283
4210	0.74761	0.411943	1.861316	-2.925959	4.321089	1.000228	0.2288	0.0959	0.2146	0.1008	0.3599	0.4325
4215	0.64692	-2.523751	2.306467	-6.886445	2.21221	1.000498	0.7525	0.0631	0.0852	0.0311	0.0681	0.8634
4221	0.54537	-0.653835	2.344915	-5.197896	4.023649	1.000064	0.4426	0.0831	0.1668	0.0726	0.2349	0.6099
4222	0.62047	-0.868746	2.404698	-5.597328	3.91252	1.000162	0.477	0.0832	0.1564	0.0647	0.2187	0.6428
4223	0.54583	-0.684158	2.369569	-5.401886	4.035625	1.000129	0.4444	0.0817	0.169	0.0702	0.2347	0.6145
4234	0.64155	-0.100224	2.224533	-4.35389	4.404332	1.000506	0.35	0.0878	0.1704	0.0847	0.3071	0.5217
4237	0.54579	-0.754911	2.36785	-5.363559	3.882402	1.00064	0.4576	0.0897	0.1569	0.0659	0.2299	0.6265
4238	0.54604	-0.68539	2.373829	-5.336577	3.953444	1.00071	0.4514	0.0841	0.1538	0.0676	0.2431	0.6166
4239	0.55383	-0.953494	2.452843	-5.78147	3.86268	1.000126	0.4906	0.082	0.1571	0.0635	0.2068	0.6571
4240	0.67992	-2.918061	2.132132	-6.904731	1.41113	1.000482	0.8183	0.0546	0.0676	0.0212	0.0383	0.9114
4242	0.67011	0.124801	2.142578	-3.961277	4.369617	1.000247	0.3074	0.0878	0.1798	0.0864	0.3386	0.4841
4245	0.67998	-2.978246	2.137734	-6.91666	1.428892	0.999776	0.8272	0.0493	0.0673	0.0193	0.0369	0.9164
4246	0.65759	-0.58343	2.312768	-5.077246	3.899493	0.999996	0.4329	0.0854	0.1632	0.0732	0.2453	0.6006
4247	0.64127	-0.148778	2.198707	-4.40714	4.248034	1.00042	0.3573	0.0845	0.179	0.0848	0.2944	0.5317
4248	0.64612	-0.068419	2.212806	-4.291436	4.337934	1.000645	0.3421	0.0857	0.181	0.0841	0.3071	0.5182
4250	0.60604	-0.363651	2.302288	-4.847365	4.212458	0.999989	0.3885	0.0907	0.1683	0.0809	0.2716	0.5656
4253	0.68628	-4.421107	1.700017	-7.614722	-0.9079	0.999896	0.9724	0.0146	0.01	0.0014	0.0016	0.9938
4255	0.69219	-2.467243	2.083693	-6.32246	1.84701	1.000289	0.7649	0.0662	0.0875	0.0288	0.0526	0.88
4256	0.61595	-1.64544	2.333333	-6.168802	3.054769	0.999921	0.615	0.0763	0.1291	0.0474	0.1322	0.7609
4257	0.54544	-0.728192	2.378791	-5.305492	3.969787	0.999848	0.4545	0.0816	0.16	0.0688	0.2351	0.6189
4258	0.54607	-0.711141	2.354599	-5.354886	3.839268	0.999953	0.4493	0.0843	0.1648	0.0681	0.2335	0.6206
4261	0.71412	-2.388227	1.643078	-5.366311	1.04988	1.000059	0.8121	0.0618	0.0788	0.0211	0.0262	0.9189
4277	0.76105	1.747787	1.814138	-1.629325	5.544729	1.000024	0.0583	0.0422	0.1495	0.1023	0.6477	0.1665
4286	0.6092	-0.377275	2.306989	-4.717417	4.324455	1.000384	0.4028	0.0842	0.1671	0.0799	0.266	0.5735
4287	0.64937	-1.284824	2.288375	-5.714547	3.317577	0.999916	0.5581	0.0872	0.1405	0.0535	0.1607	0.7177
4289	0.54609	-0.662162	2.38235	-5.397146	4.059015	0.999855	0.4444	0.0871	0.1566	0.0684	0.2435	0.6097
4293	0.70615	-0.160649	2.058342	-4.010683	4.07636	0.999876	0.3523	0.0932	0.1918	0.0825	0.2802	0.5411
4295	0.61385	-1.574162	2.388912	-6.147802	3.164448	0.999957	0.5967	0.0788	0.1332	0.0521	0.1392	0.7446
4296	0.67218	-0.937747	2.210585	-5.095453	3.565526	1.000024	0.4972	0.0905	0.1595	0.0638	0.189	0.6717
4297	0.72131	0.993637	2.033103	-2.724873	5.142307	1.000079	0.1669	0.0751	0.1773	0.0951	0.4856	0.3262
4299	0.73223	-0.691942	1.855267	-4.039546	3.170967	1.000282	0.4542	0.1111	0.1803	0.0719	0.1825	0.6615
4301	0.54766	-0.664025	2.381582	-5.291838	4.051016	1.000008	0.4458	0.0811	0.1623	0.0709	0.2399	0.61
4302	0.67139	-2.128676	2.179813	-6.249004	2.334342	0.999734	0.7081	0.0696	0.1048	0.0398	0.0777	0.8357
4306	0.68475	-0.638308	2.125078	-4.640719	3.646515	1.000204	0.4364	0.1005	0.1788	0.0689	0.2154	0.6289
4311	0.60781	-0.354119	2.281896	-4.684496	4.241955	0.999933	0.3988	0.0846	0.1719	0.0713	0.2734	0.5726
4317	0.69249	-2.520681	2.056599	-6.352237	1.715058	1.000519	0.772	0.0664	0.0828	0.0287	0.0501	0.8889
4319	0.69938	-2.138825	2.008148	-5.836465	2.076102	1.000108	0.7285	0.0749	0.0996	0.031	0.066	0.8621
4320	0.68531	-0.660237	2.190465	-4.756222	3.721023	1.000004	0.4474	0.0883	0.168	0.0754	0.2209	0.6259
4321	0.66667	0.060541	2.186371	-4.002853	4.479276	0.999931	0.3255	0.0814	0.1795	0.0859	0.3277	0.4983
4322	0.67008	-0.931679	2.193766	-5.084177	3.466094	0.999773	0.493	0.0898	0.163	0.0666	0.1876	0.6647
4323	0.64878	-1.275868	2.286795	-5.634069	3.373531	1.000278	0.5549	0.0855	0.1432	0.0548	0.1616	0.7155
4324	0.69056	-1.999223	2.200539	-6.125818	2.503407	0.999868	0.6893	0.0699	0.111	0.0382	0.0916	0.8189
4328	0.60633	-0.340236	2.282765	-4.68467	4.273748	0.999731	0.3946	0.0846	0.1659	0.0773	0.2776	0.5625
4329	0.61558	-1.602812	2.320873	-6.090432	3.122879	1.000575	0.6126	0.0799	0.1278	0.0502	0.1295	0.7607
4330	0.72264	0.97637	2.02019	-2.86686	5.125257	1.000438	0.1611	0.0784	0.1819	0.0937	0.4849	0.3255
4331	0.55743	-2.094351	2.466305	-6.994831	2.705907	1.000108	0.6739	0.0709	0.1085	0.0409	0.1058	0.8013
4337	0.54433	-0.664647	2.357854	-5.208182	4.033619	1.000145	0.4454	0.0897	0.1594	0.0663	0.2392	0.6148
4340	0.64997	-2.497318	2.317124	-6.897275	2.193018	1.000202	0.7436	0.0609	0.0951	0.0342	0.0662	0.8594
4343	0.55293	-2.090333	2.454286	-6.897468	2.749233	0.999906	0.6737	0.0666	0.1112	0.0456	0.1029	0.803
4345	0.66458	-5.666688	2.048949	-9.502269	-1.444759	0.999993	0.9826	0.0081	0.0062	0.0015	0.0016	0.9955
4352	0.61784	-1.65509	2.355215	-6.134484	3.070956	0.999679	0.6134	0.0801	0.1278	0.0479	0.1308	0.7622
4353	0.70485	-1.763901	1.974488	-5.401771	2.357922	0.999963	0.6641	0.0813	0.1278	0.0438	0.083	0.8163
4355	0.68853	-0.809717	2.20057	-4.959232	3.728329	1.000409	0.475	0.0945	0.1655	0.0655	0.1995	0.6529
4356	0.66787	-2.144566	2.211823	-6.270883	2.346305	1.000052	0.7064	0.0701	0.1072	0.0348	0.0815	0.8367
4357	0.66665	0.111025	2.190888	-4.005603	4.567286	0.999832	0.3149	0.0822	0.1802	0.0872	0.3355	0.4874
4358	0.54781	-0.673686	2.34495	-5.280451	3.928926	0.999788	0.4457	0.0851	0.1626	0.0707	0.2359	0.6115
4361	0.66709	0.139155	2.158035	-3.918673	4.502708	1.00049	0.3057	0.0836	0.1868	0.0871	0.3368	0.4814
4363	0.61564	-1.609613	2.367343	-6.117426	3.079594	1.000347	0.6063	0.0765	0.1304	0.0487	0.1381	0.7499
4436	0.55895	-2.082086	2.437835	-6.7463	2.791916	0.999956	0.6794	0.0683	0.1043	0.0398	0.1082	0.8047
4437	0.66933	-2.096012	2.231797	-6.317803	2.419315	0.999945	0.7006	0.0686	0.1048	0.0392	0.0868	0.8253
4438	0.68436	-0.60601	2.146321	-4.66515	3.807074	1.000581	0.4372	0.0955	0.17	0.0753	0.222	0.6223
4439	0.7074	-1.109923	2.05002	-4.92954	3.127209	0.999797	0.5328	0.0984	0.1607	0.0586	0.1495	0.7158
4481	0.64603	-1.269957	2.248548	-5.571413	3.237667	1.000007	0.5568	0.0887	0.1387	0.0577	0.1581	0.7182
4485	0.55668	-2.087262	2.477648	-6.900762	2.882306	0.999941	0.6689	0.0688	0.1144	0.0408	0.1071	0.8017
4486	0.6466	-0.110876	2.239391	-4.446143	4.32923	0.999908	0.3433	0.0898	0.1822	0.0803	0.3044	0.5226
4488	0.65179	-2.5894	2.28146	-6.877293	2.070708	1.000128	0.7616	0.0595	0.0891	0.0302	0.0596	0.867
4489	0.61938	-1.73502	2.398992	-6.316842	3.027609	0.999882	0.6201	0.0771	0.1263	0.0483	0.1282	0.7679
4494	0.54733	-0.689135	2.387334	-5.405706	4.086681	1.000243	0.4507	0.0856	0.1582	0.0687	0.2368	0.616
4495	0.54629	-0.711509	2.393877	-5.4138	4.017201	1.000269	0.4568	0.0814	0.158	0.0671	0.2367	0.6171
4496	0.55504	-2.105745	2.437068	-6.818332	2.769069	0.999957	0.6835	0.068	0.1032	0.0418	0.1035	0.8075
4520	0.54774	-0.658582	2.370137	-5.310215	3.953302	0.999754	0.438	0.0812	0.169	0.0742	0.2376	0.6111
4521	0.54762	-0.670064	2.357534	-5.218051	3.986094	0.999844	0.452	0.0821	0.1626	0.0695	0.2338	0.6148
4522	0.67867	-2.912949	2.145958	-6.98511	1.491199	1.000072	0.818	0.0501	0.0729	0.0211	0.0379	0.9102
4524	0.54687	-0.69063	2.363854	-5.384345	3.910123	0.999781	0.448	0.0886	0.1548	0.072	0.2366	0.6125
4528	0.68475	-0.633502	2.146317	-4.706028	3.764566	0.999931	0.4409	0.0931	0.1751	0.0728	0.2181	0.6197
4542	0.54564	-0.686366	2.345464	-5.243591	3.932007	1.000176	0.4478	0.0814	0.1649	0.0678	0.2381	0.6142
4543	0.68646	-1.699712	2.14909	-5.718023	2.607415	1.000348	0.638	0.081	0.1282	0.0437	0.1091	0.7921
4544	0.69736	-1.4632	2.073324	-5.339093	2.748877	0.999638	0.6011	0.0836	0.1447	0.0491	0.1215	0.7659
4547	0.70663	-2.493274	1.93273	-6.063648	1.536507	0.999883	0.7924	0.0575	0.0835	0.0241	0.0425	0.8964
4548	0.67304	-2.1412	2.219939	-6.23885	2.412564	0.999787	0.7082	0.0712	0.1037	0.0363	0.0806	0.8361
4552	0.7178	-1.751116	1.707232	-4.873549	1.87627	1.000759	0.6913	0.087	0.122	0.0381	0.0616	0.8481
4582	0.64924	-1.223998	2.275159	-5.577879	3.37916	1.000062	0.5454	0.0846	0.1514	0.0558	0.1628	0.7105
4589	0.70425	-0.151343	2.081739	-4.065065	4.144455	1.000256	0.3453	0.1021	0.1905	0.0826	0.2795	0.5452
4591	0.64155	-0.049442	2.203136	-4.286013	4.299237	1.000138	0.3381	0.0891	0.1744	0.0794	0.319	0.5156
4594	0.66677	-2.068924	2.160318	-6.17347	2.252705	0.999826	0.6959	0.0712	0.1155	0.0371	0.0803	0.8329
4595	0.61313	-1.633553	2.337331	-6.130337	3.042852	0.999702	0.6099	0.0764	0.1337	0.0495	0.1305	0.7586
4597	0.5445	-0.712656	2.340845	-5.292936	3.917397	1.0001	0.4556	0.088	0.1557	0.0688	0.2319	0.6233
4598	0.6467	-1.28053	2.272831	-5.582506	3.368807	1.000177	0.5631	0.0803	0.1424	0.0573	0.1569	0.7195
4600	0.72765	1.195569	1.965009	-2.455756	5.257778	1.000591	0.1287	0.0663	0.1778	0.1054	0.5218	0.2759
4602	0.60725	-0.433576	2.28343	-4.88553	4.125237	1.00042	0.4009	0.0904	0.1697	0.0761	0.2629	0.581
4604	0.54671	-0.65232	2.359223	-5.197744	3.952266	1.000128	0.4464	0.0816	0.1624	0.0686	0.241	0.6111
4605	0.66915	-0.976699	2.181316	-5.170804	3.401153	1.000118	0.5074	0.0862	0.1596	0.0657	0.1811	0.6751
4606	0.64264	-0.103741	2.214663	-4.311617	4.42125	1.000208	0.3468	0.0893	0.1844	0.077	0.3025	0.5313
4607	0.69972	-2.132359	2.050364	-5.945377	2.131823	1.000012	0.7218	0.0717	0.1043	0.0319	0.0703	0.8553
4608	0.71369	0.028231	2.032015	-3.74923	4.162992	0.99974	0.3173	0.0922	0.1929	0.0841	0.3135	0.5091
4610	0.69893	-0.476373	2.119381	-4.468593	3.873925	1.000998	0.4096	0.0927	0.1863	0.0753	0.2361	0.5996
4615	0.64269	-0.136324	2.214327	-4.33309	4.340786	1.000567	0.3506	0.0893	0.1842	0.0761	0.2998	0.532
4619	0.68589	-0.702314	2.155294	-4.810102	3.670619	1.00042	0.4565	0.0899	0.1666	0.0727	0.2143	0.634
4620	0.73971	0.826766	1.927577	-2.710876	4.855547	1.000293	0.1719	0.0796	0.1984	0.1015	0.4486	0.3465
4621	0.67865	-5.315473	1.886682	-8.902153	-1.455858	0.999936	0.9841	0.0064	0.007	0.001	0.0015	0.9951
4622	0.71263	-2.195008	1.476971	-4.880594	0.925966	1	0.8029	0.0727	0.0817	0.0188	0.0239	0.926
4624	0.7138	0.097407	2.020257	-3.747115	4.214475	0.999784	0.3001	0.0931	0.1932	0.0985	0.3151	0.4934
4625	0.689	-0.624622	2.114833	-4.60081	3.671663	0.999964	0.4386	0.1006	0.1682	0.0778	0.2148	0.6287
4626	0.70242	-3.325184	1.698018	-6.511396	0.147846	1.000095	0.9082	0.0368	0.0381	0.0075	0.0094	0.9692
4627	0.74672	1.233668	1.88487	-2.25208	5.082035	0.999793	0.1154	0.0668	0.1845	0.1022	0.5311	0.268
4629	0.62025	-3.104014	2.383214	-7.65524	1.667972	0.999991	0.8084	0.0506	0.0723	0.0216	0.0471	0.9001
4633	0.54318	-0.661914	2.365922	-5.302483	3.953377	1.000272	0.4412	0.0829	0.167	0.0669	0.242	0.6101
4634	0.54521	-0.706464	2.355356	-5.347968	3.853598	1.000282	0.4465	0.0856	0.1653	0.0716	0.231	0.6197
4635	0.54325	-0.709078	2.384839	-5.248459	3.958801	1.000072	0.4564	0.0822	0.1547	0.0711	0.2356	0.6181
4636	0.55616	-2.090279	2.457368	-6.848776	2.695137	0.999931	0.669	0.0678	0.1158	0.0429	0.1045	0.7966
4638	0.73479	0.052172	1.881183	-3.416088	3.907729	1.000401	0.2959	0.1033	0.2125	0.0894	0.2989	0.5029
4640	0.61573	-1.645418	2.353767	-6.161457	3.077739	0.999743	0.6153	0.0772	0.129	0.0483	0.1302	0.7625
4641	0.67116	-2.096221	2.189959	-6.30966	2.317539	0.999824	0.6974	0.0717	0.1126	0.0378	0.0805	0.8324
4642	0.66692	0.144958	2.166948	-3.905105	4.629845	0.999863	0.3093	0.0836	0.1813	0.0827	0.3431	0.4819
4644	0.66881	-0.868381	2.207457	-5.094901	3.57081	0.999862	0.4809	0.0959	0.1604	0.0692	0.1936	0.6622
4646	0.68639	-0.666698	2.139426	-4.713329	3.55836	0.999993	0.4402	0.0925	0.1776	0.0714	0.2183	0.6243
4647	0.69394	-1.383001	2.130604	-5.383176	2.988323	1.000776	0.5841	0.0854	0.1454	0.0511	0.134	0.7457
4650	0.70722	-0.156756	2.046327	-3.969425	4.050008	1.000524	0.3511	0.0986	0.1889	0.0876	0.2738	0.5443
4651	0.69823	-2.096548	2.017678	-5.895351	2.032394	1.000714	0.7138	0.0751	0.1091	0.0345	0.0675	0.8498
4653	0.70428	-0.130542	2.039947	-3.981932	4.084889	1.000065	0.3387	0.0986	0.1928	0.0857	0.2842	0.5287
4654	0.54583	-0.714666	2.369388	-5.281844	3.980229	1.000345	0.4538	0.0847	0.1629	0.0657	0.2329	0.6239
4656	0.70809	-0.216929	2.069539	-4.030571	4.034529	0.999773	0.3616	0.0963	0.1903	0.0793	0.2725	0.5578
4659	0.72313	-0.534441	2.291383	-4.853528	4.108451	1.000266	0.4245	0.0902	0.1697	0.0683	0.2473	0.6036
4660	0.56012	-2.075815	2.440555	-6.853031	2.685867	1.000058	0.6727	0.0725	0.109	0.0385	0.1073	0.8033
4661	0.54494	-0.684668	2.382493	-5.330622	4.01639	0.999788	0.4457	0.0834	0.161	0.0734	0.2365	0.6124
4668	0.60989	-0.482472	2.322596	-4.904931	4.142007	0.999645	0.4155	0.0856	0.1683	0.067	0.2636	0.5885
4669	0.61747	-1.70657	2.359841	-6.224591	2.944624	1.000153	0.6215	0.0764	0.1276	0.0488	0.1257	0.7684
4671	0.64343	-0.127346	2.199401	-4.298371	4.363785	1.000495	0.3509	0.0915	0.179	0.084	0.2946	0.5333
4676	0.64098	-0.106051	2.210159	-4.345983	4.336649	1.00045	0.3495	0.0881	0.1757	0.0793	0.3074	0.526
4677	0.60679	-0.403198	2.299358	-4.819724	4.218275	0.999696	0.4048	0.0867	0.1636	0.075	0.2699	0.5765
4678	0.61586	-1.60375	2.317835	-6.030804	3.033582	0.999975	0.6065	0.0821	0.1288	0.0496	0.133	0.7571
4680	0.6153	-1.664141	2.353534	-6.191341	2.981359	1.000853	0.6175	0.0728	0.1335	0.043	0.1332	0.7594
4681	0.5462	-0.691191	2.387372	-5.366459	3.9865	0.999972	0.4511	0.0814	0.1567	0.0715	0.2393	0.6136
4682	0.68515	-0.651185	2.159359	-4.714351	3.751288	0.999965	0.4461	0.0919	0.1731	0.0723	0.2166	0.6271
4683	0.70374	-0.648691	2.151135	-4.659057	3.800368	1.000425	0.4548	0.089	0.1655	0.0723	0.2184	0.6276
4684	0.66482	0.164479	2.182459	-4.009142	4.540039	1.00012	0.2991	0.0847	0.1874	0.0853	0.3435	0.4805
4685	0.68479	-1.679517	2.174744	-5.737216	2.789794	0.999946	0.6319	0.0822	0.1292	0.0455	0.1112	0.7845
4688	0.71167	-0.887933	2.024811	-4.66102	3.308283	0.999977	0.4916	0.1016	0.1657	0.064	0.1771	0.683
4689	0.61484	-1.64196	2.34978	-6.163567	3.039623	1.000281	0.6169	0.0763	0.1271	0.0473	0.1324	0.7638
4691	0.67072	-2.130258	2.228241	-6.375218	2.300887	0.999981	0.6955	0.0785	0.1041	0.0376	0.0843	0.8296
4695	0.66641	0.140358	2.192385	-4.059333	4.547125	0.999834	0.3009	0.0851	0.1897	0.0915	0.3328	0.4783
4700	0.55583	-2.093589	2.442372	-6.802407	2.859419	1.000083	0.6776	0.0687	0.1084	0.0412	0.1041	0.8055
4703	0.65881	-5.018998	1.078171	-7.095678	-2.823885	1.000145	0.9998	0.0002	0	0	0	1
4704	0.66965	-0.902307	2.233069	-5.15437	3.613137	1.000153	0.4896	0.0881	0.1632	0.0617	0.1974	0.6598
4705	0.64275	-0.086017	2.226396	-4.450545	4.430082	0.999863	0.3399	0.0889	0.1824	0.084	0.3048	0.523
4708	0.6056	-0.36234	2.269708	-4.742059	4.190529	0.999744	0.3969	0.0844	0.1711	0.0778	0.2698	0.569
4711	0.55768	-2.082341	2.444575	-6.793307	2.73276	1.000273	0.6759	0.0646	0.1138	0.0431	0.1026	0.8015
4714	0.54364	-0.679494	2.364676	-5.289482	4.005703	1.000213	0.4487	0.0843	0.1618	0.0696	0.2356	0.6169
4715	0.54844	-0.67451	2.377203	-5.296953	3.997275	0.999661	0.4498	0.0816	0.1602	0.0659	0.2425	0.6103
4716	0.6093	-0.432643	2.292707	-4.758562	4.175966	0.999915	0.4103	0.0811	0.1733	0.0739	0.2614	0.5777
4718	0.61555	-1.630155	2.355919	-6.168707	3.063266	1.000397	0.6106	0.0733	0.1284	0.0529	0.1348	0.7522
4719	0.64095	-0.101343	2.225187	-4.371448	4.356316	1.000057	0.3429	0.0855	0.1819	0.0811	0.3086	0.5253
4720	0.61888	-1.619097	2.343274	-6.099832	3.003206	0.99993	0.6126	0.0731	0.1285	0.0545	0.1313	0.7594
4722	0.54555	-0.692534	2.381783	-5.314463	3.974503	1.000355	0.4574	0.0765	0.1564	0.0726	0.2371	0.6146
4729	0.61421	-1.577429	2.330444	-6.078374	3.01404	1.000102	0.6058	0.0766	0.1326	0.0497	0.1353	0.754
4731	0.70382	-1.122623	2.048689	-4.971759	3.091311	1.000557	0.5358	0.0956	0.1585	0.0579	0.1522	0.7211
4734	0.69279	-2.539818	2.091718	-6.422782	1.756061	1.000043	0.7735	0.0627	0.0848	0.029	0.05	0.8836
4739	0.68261	-0.602907	2.166918	-4.660141	3.795771	1.000341	0.4361	0.0919	0.1748	0.072	0.2252	0.6164
4741	0.6961	-1.452511	2.08926	-5.371892	2.776489	1.000411	0.5994	0.0863	0.1432	0.0481	0.123	0.7655
4744	0.68602	-0.644578	2.120412	-4.621635	3.674448	0.999776	0.4431	0.0971	0.172	0.0763	0.2115	0.6263
4745	0.71351	0.064956	2.047688	-3.785204	4.271344	1.000374	0.3125	0.0913	0.1937	0.0897	0.3128	0.5008
4747	0.555	-2.102987	2.451177	-6.896594	2.750153	1.000093	0.6737	0.0687	0.1124	0.0414	0.1038	0.8047
4750	0.69186	-3.17803	1.964312	-6.91703	0.883543	1.000402	0.8668	0.0469	0.0501	0.0149	0.0213	0.9446
4751	0.54577	-0.708018	2.39496	-5.272851	4.064351	0.99988	0.4575	0.0845	0.1582	0.0635	0.2363	0.6232
4753	0.68506	-0.613097	2.146291	-4.619621	3.797906	1.000272	0.4405	0.0925	0.1729	0.0732	0.2209	0.6229
4759	0.54545	-0.687169	2.389516	-5.306839	4.066498	1.000055	0.4494	0.0818	0.1622	0.0713	0.2353	0.6173
4760	0.61772	-3.046566	2.378499	-7.536646	1.83008	1.000398	0.808	0.0484	0.0729	0.02	0.0507	0.8969
4762	0.64692	-0.247572	2.251367	-4.633127	4.209913	0.999985	0.3738	0.0845	0.1727	0.0802	0.2888	0.5489
4771	0.5483	-0.658601	2.375241	-5.273759	4.037841	1.000113	0.4457	0.0861	0.1602	0.0674	0.2406	0.6158
4772	0.61801	-1.6623	2.354296	-6.100727	3.011413	1.000168	0.6108	0.0776	0.1312	0.0501	0.1303	0.7598
4773	0.64228	-0.09268	2.23498	-4.45195	4.335138	1.000016	0.3444	0.0841	0.1796	0.0819	0.31	0.5227
4775	0.68432	0.256874	2.153696	-3.773647	4.637304	1.000065	0.294	0.0821	0.1782	0.0891	0.3566	0.4635
4776	0.68584	-0.646287	2.143419	-4.725471	3.776741	1.000048	0.4412	0.1008	0.1742	0.0708	0.213	0.6305
4778	0.54338	-0.724593	2.368597	-5.299325	4.009752	1.000201	0.4551	0.0835	0.1594	0.0679	0.2341	0.6261
4781	0.60676	-0.382616	2.29811	-4.867407	4.184845	0.999765	0.4012	0.0831	0.1664	0.0744	0.2749	0.5687
4782	0.5568	-2.081691	2.473044	-6.796261	2.891859	1.000141	0.6772	0.0706	0.1021	0.0384	0.1117	0.8037
4783	0.55635	-2.056085	2.471068	-6.837816	2.861708	1.000015	0.6661	0.0664	0.1156	0.0444	0.1075	0.7934
4791	0.54547	-0.711977	2.374254	-5.293665	4.096227	1.000141	0.4499	0.0835	0.1655	0.0707	0.2304	0.6194
4793	0.66872	0.11674	2.186693	-4.043217	4.508545	1.000171	0.3149	0.0874	0.1752	0.0861	0.3364	0.4878
4794	0.6923	-2.59614	2.110017	-6.551957	1.748852	1.000157	0.7817	0.0607	0.08	0.0275	0.0501	0.8894
4796	0.73386	0.744243	1.934628	-2.860763	4.740825	1.000146	0.186	0.081	0.1936	0.1044	0.435	0.3651
4799	0.555	-2.118156	2.454689	-6.853977	2.838738	1.000078	0.6808	0.0683	0.1079	0.0406	0.1024	0.8051
4803	0.66929	-2.157828	2.243035	-6.454695	2.452786	0.999866	0.7032	0.0728	0.1052	0.037	0.0818	0.832
4804	0.5581	-2.121994	2.448043	-6.84595	2.716689	0.999943	0.6819	0.0638	0.1114	0.0396	0.1033	0.8054
4811	0.70504	-2.784018	1.803828	-6.14752	0.962348	0.999772	0.8409	0.0534	0.0671	0.014	0.0246	0.9345
4815	0.54552	-0.66439	2.353517	-5.256841	3.973149	0.999813	0.4442	0.0835	0.1613	0.0711	0.2399	0.609
4817	0.6431	-0.083694	2.235191	-4.408625	4.371561	1.001107	0.3435	0.0884	0.1772	0.0811	0.3098	0.5187
4818	0.70827	0.782097	2.04396	-3.089761	4.855825	1.000866	0.1996	0.0753	0.1806	0.0913	0.4532	0.3578
4820	0.72927	-1.018591	1.762173	-4.302039	2.629802	1.000023	0.5184	0.1113	0.1811	0.0636	0.1256	0.7269
4824	0.66665	0.190154	2.167138	-3.966055	4.611013	1.000066	0.2955	0.085	0.1876	0.0869	0.345	0.4767
4828	0.66986	-0.862763	2.180339	-4.901758	3.525312	0.999849	0.4856	0.0906	0.1632	0.0674	0.1932	0.6624
4829	0.66665	0.119902	2.139502	-3.971115	4.318448	0.999932	0.3104	0.0839	0.1813	0.0906	0.3338	0.4843
4830	0.60581	-0.396157	2.301908	-4.794638	4.246825	0.999651	0.401	0.0914	0.1652	0.0737	0.2687	0.575
4831	0.54733	-0.661425	2.343619	-5.211447	3.941408	0.999954	0.4435	0.0776	0.1641	0.0718	0.243	0.6075
4835	0.66281	-3.363646	2.204326	-7.539207	1.188513	1.000044	0.8613	0.0412	0.0519	0.0155	0.0301	0.9333
4837	0.54837	-0.687233	2.383999	-5.220398	4.126759	0.999914	0.4531	0.0841	0.156	0.0677	0.2391	0.618
4838	0.68926	-0.759334	2.170092	-4.834024	3.726675	0.999835	0.4665	0.0924	0.1682	0.0688	0.2041	0.6503
4839	0.70674	0.697781	2.061069	-3.173392	4.854375	0.999893	0.2067	0.0774	0.1908	0.0959	0.4292	0.3801
4842	0.64422	-0.181845	2.263731	-4.505848	4.395269	0.999783	0.3638	0.0857	0.1758	0.0812	0.2935	0.5389
4843	0.64906	-1.296917	2.257042	-5.575279	3.244606	1.000257	0.5597	0.0828	0.1452	0.0585	0.1538	0.716
4846	0.67356	-1.129617	2.218282	-5.380428	3.30753	0.999984	0.5281	0.0915	0.1487	0.0606	0.1711	0.6978
4849	0.697	0.482897	2.104452	-3.521781	4.691872	0.999842	0.247	0.081	0.1805	0.096	0.3955	0.4166
4850	0.61693	-1.609311	2.318216	-5.972807	3.049973	0.9998	0.6058	0.0785	0.132	0.0514	0.1323	0.7557
4851	0.6812	0.344903	2.099236	-3.611435	4.632694	1.000158	0.267	0.0851	0.1856	0.0926	0.3697	0.4438
4852	0.61453	-1.70111	2.363931	-6.241587	3.010649	0.999699	0.625	0.0761	0.1225	0.0462	0.1302	0.7661
4853	0.68348	-0.625828	2.138734	-4.658752	3.728417	0.999995	0.4427	0.0875	0.1747	0.0746	0.2205	0.6242
4854	0.68798	-2.568582	2.082669	-6.507903	1.651282	1.000112	0.7742	0.0638	0.0866	0.0284	0.047	0.8884
4855	0.73153	-0.822164	1.767148	-4.062813	2.942577	1.000542	0.4749	0.1091	0.2031	0.0669	0.146	0.6954
4856	0.679	-2.948444	2.15791	-6.906671	1.545261	1.000311	0.8202	0.0504	0.067	0.02	0.0424	0.9082
4857	0.54592	-0.710675	2.366641	-5.450259	3.891389	1.000265	0.4514	0.0817	0.1624	0.0727	0.2318	0.6136
4860	0.55683	-2.143959	2.450145	-6.865437	2.831514	0.999883	0.6867	0.0665	0.1044	0.0396	0.1028	0.8072
4861	0.69945	0.468659	2.080336	-3.443738	4.716349	1.000103	0.2457	0.0887	0.1836	0.0908	0.3912	0.4237
4862	0.55477	-2.079943	2.436701	-6.777827	2.787996	1.000049	0.6726	0.0717	0.1099	0.0397	0.1061	0.8042
4863	0.70098	-3.008805	1.835208	-6.436163	0.84536	0.999947	0.8624	0.0489	0.0546	0.0135	0.0206	0.9442
4864	0.7384	0.277205	1.862711	-3.11244	4.123515	1.000457	0.2513	0.0989	0.2175	0.0955	0.3368	0.4587
4867	0.73071	0.526854	1.973928	-3.073991	4.64401	1.000032	0.2256	0.0868	0.1963	0.1051	0.3862	0.4076
4868	0.71754	-1.966987	1.743938	-5.175291	1.704221	1.00022	0.722	0.0841	0.1118	0.0297	0.0524	0.8714
4878	0.55752	-2.130372	2.475392	-6.985221	2.697776	0.999864	0.6803	0.0637	0.1114	0.0407	0.1039	0.802
4879	0.6699	-0.865733	2.196077	-5.008899	3.55585	1.0002	0.4863	0.0854	0.1625	0.0651	0.2007	0.6552
4881	0.61656	-1.719393	2.365488	-6.160797	3.051993	1.000173	0.6249	0.0795	0.1203	0.0483	0.127	0.7685
4882	0.65184	-1.287375	2.279021	-5.609284	3.321363	0.999937	0.5553	0.0895	0.1421	0.0544	0.1587	0.7189
4884	0.54466	-0.68969	2.348572	-5.300532	3.905279	1.000033	0.4501	0.0855	0.1625	0.0684	0.2335	0.6196
4886	0.5561	-2.081787	2.450926	-6.77329	2.769544	1.000024	0.6737	0.0697	0.1068	0.042	0.1078	0.8037
4892	0.70698	-2.914542	1.448208	-5.587134	0.091175	1.000023	0.9009	0.0453	0.0399	0.0075	0.0064	0.9717
4897	0.65142	-2.548898	2.336893	-6.884542	2.214989	0.999843	0.7524	0.0604	0.0867	0.0299	0.0706	0.8617
4898	0.66456	-3.480873	2.184639	-7.548602	0.966661	1.000219	0.873	0.0372	0.052	0.0138	0.024	0.9405
4907	0.61862	-3.022092	2.35349	-7.577828	1.723075	0.999926	0.8087	0.0514	0.0666	0.023	0.0503	0.8981
4908	0.64981	-1.28078	2.276319	-5.618834	3.299064	1.00011	0.5586	0.0873	0.1398	0.053	0.1613	0.718
4909	0.5572	-2.098718	2.455621	-6.796871	2.804151	1.000322	0.6758	0.0694	0.1081	0.0424	0.1043	0.8018
4914	0.64667	-1.22671	2.254837	-5.499487	3.300645	1.000028	0.551	0.0798	0.1481	0.0597	0.1614	0.7102
4916	0.608	-0.384523	2.301021	-4.827679	4.207998	0.999802	0.4014	0.0858	0.1669	0.0716	0.2743	0.5726
4917	0.73224	0.542467	1.948359	-3.057574	4.559322	1.000491	0.2199	0.086	0.2031	0.0935	0.3975	0.4063
4919	0.61384	-1.649981	2.336302	-6.152044	3.035222	0.999804	0.6142	0.0766	0.1303	0.0494	0.1295	0.7593
4922	0.60622	-0.364896	2.286105	-4.782205	4.226315	1.000206	0.3935	0.0892	0.172	0.0747	0.2706	0.5746
4924	0.54645	-0.667518	2.363082	-5.200189	4.072575	1.000658	0.447	0.0857	0.16	0.0703	0.237	0.6176
4925	0.56003	-2.11456	2.424083	-6.800482	2.733432	0.999894	0.6833	0.0687	0.1091	0.0398	0.0991	0.8112
4926	0.70745	-3.032083	1.580415	-5.919885	0.267372	1.000154	0.8971	0.0432	0.0414	0.0078	0.0105	0.9658
4927	0.60817	-0.36649	2.290389	-4.762216	4.214008	0.9997	0.3967	0.0883	0.1653	0.0747	0.275	0.5685
4928	0.72629	0.39062	2.001733	-3.291709	4.556286	1.00009	0.2479	0.0903	0.2009	0.1019	0.359	0.4335
4931	0.64542	-1.228545	2.277996	-5.520491	3.344754	1.000491	0.5502	0.086	0.1426	0.055	0.1662	0.7126
4940	0.71691	-0.591832	1.952804	-4.246873	3.392989	1.000053	0.4305	0.1004	0.1906	0.0741	0.2044	0.6312
4948	0.72046	-1.801703	1.7244	-4.954507	1.743641	0.999751	0.6918	0.0884	0.1252	0.0386	0.056	0.8547
4953	0.64178	-0.065832	2.237382	-4.328704	4.467065	0.999935	0.3437	0.0875	0.1782	0.0787	0.3119	0.5225
4956	0.69859	-2.976618	1.944635	-6.531964	1.05984	1.000148	0.8472	0.047	0.0606	0.0183	0.0269	0.9308
4957	0.67168	-0.938518	2.200583	-5.092163	3.527205	1.000404	0.5003	0.0837	0.1619	0.0654	0.1887	0.6694
4958	0.69147	-4.475436	1.803499	-7.897282	-0.778064	1.00008	0.9686	0.0131	0.0129	0.0026	0.0028	0.99
4969	0.54632	-0.712212	2.365995	-5.275153	3.925467	1.000161	0.4598	0.081	0.1541	0.0711	0.234	0.6195
4973	0.60903	-0.403947	2.288179	-4.777962	4.13661	0.999836	0.4023	0.087	0.1695	0.0744	0.2668	0.5749
4974	0.61425	-1.665995	2.362496	-6.125758	3.005316	1.000018	0.6178	0.0763	0.1222	0.0469	0.1368	0.7593
4976	0.67116	-0.986757	2.191751	-5.120196	3.477181	0.999828	0.5071	0.0897	0.1588	0.0602	0.1842	0.6845
4982	0.54665	-0.665931	2.382785	-5.305119	4.029362	0.999693	0.4515	0.0821	0.1594	0.0677	0.2393	0.612
4985	0.62152	-0.896254	2.392571	-5.573756	3.803807	1.000049	0.4858	0.0838	0.1528	0.0636	0.214	0.6444
4987	0.68282	0.346182	2.109696	-3.624612	4.606439	1.000115	0.2679	0.0825	0.1877	0.0917	0.3702	0.4417
4988	0.69921	-2.11608	2.010447	-5.824858	1.97503	1.000309	0.7184	0.0776	0.1058	0.0329	0.0653	0.8564
4990	0.55658	-2.064521	2.478631	-6.818695	2.896898	1.000049	0.672	0.0663	0.1085	0.0433	0.1099	0.7967
4995	0.73653	0.097549	1.916117	-3.332513	4.069496	1.000137	0.2972	0.0971	0.2056	0.0937	0.3064	0.498
4998	0.73732	-0.107749	1.934457	-3.660699	3.965353	1.000148	0.3359	0.0996	0.2031	0.0891	0.2723	0.5401
4999	0.68341	0.4122	2.101181	-3.61397	4.647681	1.000339	0.2571	0.0803	0.1852	0.0917	0.3857	0.4314
5000	0.65037	-2.553719	2.310013	-6.939778	2.184289	0.999722	0.7555	0.0597	0.0903	0.029	0.0655	0.8677
5002	0.72494	-1.134379	1.904024	-4.580513	2.820826	1.00029	0.5452	0.102	0.1612	0.059	0.1326	0.7346
5007	0.5443	-0.62498	2.3695	-5.214723	4.136961	0.99981	0.4376	0.0846	0.1657	0.0701	0.242	0.6045
5008	0.60605	-0.305802	2.273162	-4.679221	4.255852	1.000915	0.382	0.0938	0.1682	0.0767	0.2793	0.5633
5010	0.54797	-0.661818	2.396404	-5.348094	4.108396	1.000183	0.4486	0.0867	0.1524	0.0667	0.2456	0.6205
5013	0.73275	1.214079	1.982848	-2.500699	5.25537	0.999871	0.1334	0.0634	0.1678	0.1007	0.5347	0.2756
5016	0.7038	-3.521476	1.614343	-6.533448	-0.17534	1.001289	0.9365	0.0265	0.0258	0.0052	0.006	0.9791
5017	0.60892	-0.377702	2.273442	-4.779934	4.169515	0.999813	0.3968	0.0795	0.1779	0.0762	0.2696	0.5674
5018	0.65278	-2.639479	2.336938	-7.019852	1.998438	0.999945	0.7629	0.0596	0.0789	0.0342	0.0644	0.8671
5020	0.64426	-0.124768	2.209319	-4.383425	4.262938	0.999863	0.3485	0.0904	0.175	0.0838	0.3023	0.5263
5021	0.67135	-0.957732	2.184122	-5.101254	3.434205	0.999807	0.5001	0.0937	0.1553	0.0628	0.1881	0.6752
5023	0.61389	-1.620012	2.368677	-6.209344	3.146968	1.000127	0.607	0.0772	0.1346	0.0477	0.1335	0.7564
5025	0.55782	-2.095358	2.460713	-6.797941	2.826136	1.00006	0.6717	0.0735	0.1099	0.0404	0.1045	0.8036
5026	0.67196	-2.161341	2.218729	-6.288676	2.300638	1.000032	0.7024	0.0727	0.1087	0.0355	0.0807	0.8384
5027	0.66971	-6.984405	1.785804	-10.43327	-3.349084	1.000222	0.9991	0.0003	0.0006	0	0	1
5028	0.54775	-0.696183	2.369045	-5.288697	4.005868	0.999745	0.4515	0.0868	0.1531	0.0712	0.2374	0.6184
5029	0.61935	-3.067935	2.384344	-7.66733	1.757538	0.999918	0.8082	0.0514	0.0709	0.0231	0.0464	0.9008
5031	0.60516	-0.373285	2.288312	-4.805446	4.266163	0.99993	0.4007	0.0829	0.17	0.0759	0.2705	0.5676
5033	0.55904	-2.099359	2.457535	-6.684313	2.730382	1.000123	0.6715	0.0667	0.1164	0.0414	0.104	0.799
5042	0.74463	1.103975	1.880342	-2.430019	4.964885	0.999946	0.1314	0.0698	0.1832	0.1017	0.5139	0.2877
5045	0.66899	-2.13558	2.247547	-6.3926	2.406278	1.000057	0.7003	0.0665	0.1088	0.0388	0.0856	0.8303
5046	0.69988	-0.554392	2.135706	-4.459105	3.838742	1.00002	0.4323	0.0945	0.1715	0.0712	0.2305	0.6158
5047	0.64954	-2.538059	2.289482	-6.944296	2.15068	0.999762	0.7568	0.059	0.0891	0.0285	0.0666	0.8657
5051	0.6069	-0.336537	2.292049	-4.75066	4.274916	1.000007	0.394	0.0844	0.1665	0.0798	0.2753	0.5668
5053	0.5475	-0.679622	2.352657	-5.289074	3.889984	1.000109	0.446	0.0831	0.1616	0.072	0.2373	0.6102
5054	0.64622	-1.254633	2.257969	-5.581074	3.279055	1.000371	0.5537	0.0864	0.1383	0.0609	0.1607	0.7141
5055	0.70954	-2.166019	1.874918	-5.686393	1.665486	0.999735	0.7431	0.0722	0.1032	0.0297	0.0518	0.8737
5062	0.54394	-0.70339	2.360877	-5.333698	3.895792	1.000424	0.4499	0.0855	0.1626	0.0652	0.2368	0.6188
5066	0.68427	-1.779454	2.142841	-5.718445	2.598166	0.999838	0.6526	0.0777	0.1252	0.0402	0.1043	0.7981
5069	0.7181	-1.318162	1.917147	-4.84169	2.610213	1.000158	0.5786	0.0965	0.1541	0.0556	0.1152	0.7624
5073	0.61403	-1.5954	2.367505	-6.05331	3.121154	1.000108	0.6018	0.0795	0.1326	0.0507	0.1354	0.7502
5074	0.60527	-0.343088	2.280826	-4.735275	4.306603	1.000438	0.3887	0.0884	0.1706	0.0772	0.2751	0.5657
5075	0.6099	-0.478988	2.307857	-4.9219	4.150751	1.000479	0.4166	0.0862	0.1653	0.0705	0.2614	0.5876
5078	0.64562	-1.241657	2.297892	-5.597332	3.517055	0.999725	0.5527	0.0839	0.1426	0.0583	0.1625	0.7105
5079	0.55586	-2.119693	2.451572	-6.815968	2.718385	0.999803	0.6789	0.0642	0.1129	0.0411	0.1029	0.8045
5082	0.66555	0.148495	2.17072	-3.970461	4.459661	1.000267	0.301	0.0841	0.1854	0.0947	0.3348	0.4753
5083	0.61668	-1.68347	2.37754	-6.26456	3.041366	1.000077	0.6184	0.081	0.1213	0.0448	0.1345	0.7655
5087	0.55871	-2.061022	2.44563	-6.773765	2.806672	0.999897	0.6732	0.0646	0.1142	0.0416	0.1064	0.8007
5091	0.64764	-1.232185	2.229335	-5.459574	3.266555	1.000065	0.549	0.086	0.1491	0.0591	0.1568	0.7166
5094	0.54919	-0.667543	2.359438	-5.243924	4.028617	0.999967	0.4477	0.0837	0.1572	0.0707	0.2407	0.6119
5095	0.67098	-0.955263	2.183028	-5.090133	3.443284	1.000112	0.5036	0.0907	0.1571	0.0602	0.1884	0.6749
5096	0.60826	-0.360187	2.31108	-4.738819	4.28345	1.00001	0.397	0.0878	0.1615	0.0751	0.2786	0.565
5097	0.74644	1.09892	1.879035	-2.366213	4.949981	1.000375	0.1293	0.0727	0.1886	0.1028	0.5066	0.2907
5098	0.55432	-2.095193	2.457701	-6.817983	2.820479	0.999776	0.6751	0.07	0.1101	0.04	0.1048	0.8055
5099	0.64897	-1.348701	2.289044	-5.745548	3.191452	1.000002	0.5657	0.0866	0.141	0.0516	0.1551	0.7294
5100	0.69844	-0.429917	2.106471	-4.400293	3.823091	1.000021	0.4024	0.0956	0.1822	0.0758	0.244	0.5904
5104	0.7378	-0.348874	1.839916	-3.735906	3.469533	1.000351	0.3734	0.1147	0.2048	0.0861	0.221	0.5955
5105	0.69099	-1.951852	2.226654	-6.168757	2.613302	1.000045	0.6762	0.0712	0.115	0.0423	0.0953	0.8125
5106	0.71937	-1.700759	1.837866	-5.114183	2.149299	0.999996	0.6618	0.0916	0.1314	0.0384	0.0768	0.8277
5108	0.70827	-2.737929	1.608599	-5.679732	0.646292	0.999847	0.8626	0.0538	0.0546	0.0119	0.0171	0.9504
5116	0.66663	-2.227598	0.915201	-3.903437	-0.340097	1.000358	0.9057	0.0587	0.0317	0.0032	0.0007	0.9879
5118	0.54555	-0.729905	2.368399	-5.329348	3.923816	0.999988	0.4607	0.0796	0.1588	0.0707	0.2302	0.6222
5122	0.61459	-1.653751	2.342875	-6.221472	3.002099	1.000247	0.6147	0.0808	0.1258	0.0485	0.1302	0.7622
5125	0.6471	-1.215396	2.240751	-5.484023	3.288326	0.999933	0.5485	0.0824	0.1455	0.0577	0.1659	0.7117
5129	0.55684	-2.115618	2.477643	-6.929416	2.749852	1.000316	0.6722	0.0719	0.1098	0.0419	0.1042	0.8022
5130	0.61443	-1.640791	2.358783	-6.241584	3.080397	1.000079	0.6166	0.0769	0.1276	0.0438	0.1351	0.7622
5136	0.54489	-0.728881	2.350756	-5.3175	3.8791	1.000096	0.4576	0.0829	0.1539	0.0765	0.2291	0.6225
5137	0.65064	-2.496827	2.265526	-6.823596	2.118788	0.999987	0.753	0.0602	0.093	0.0284	0.0654	0.8669
5138	0.54368	-0.67299	2.355413	-5.182123	3.990857	1.000259	0.4492	0.0836	0.1607	0.0653	0.2412	0.6178
5139	0.6878	-0.741482	2.145584	-4.769077	3.680223	0.999968	0.4631	0.0931	0.1673	0.0698	0.2067	0.6464
5140	0.71357	0.897705	2.035507	-2.909306	5.103598	0.999826	0.1736	0.0763	0.1839	0.0978	0.4684	0.3374
5142	0.66689	0.12316	2.220201	-4.13642	4.490958	0.999884	0.311	0.0855	0.1777	0.0819	0.3439	0.4851
5145	0.67042	-0.916218	2.17694	-5.049756	3.471016	1.000126	0.4865	0.0946	0.1675	0.0664	0.185	0.6696
5146	0.61295	-1.652119	2.330549	-6.086761	3.006482	1.000287	0.6175	0.078	0.1253	0.0492	0.13	0.7645
5149	0.60741	-0.376081	2.286791	-4.726226	4.209625	0.999978	0.3964	0.0862	0.1711	0.0771	0.2692	0.5683
5150	0.61835	-3.075109	2.383897	-7.637836	1.668866	1.000086	0.808	0.0499	0.072	0.0234	0.0467	0.8991
5153	0.66867	-0.919213	2.201369	-5.060097	3.517204	0.999627	0.4987	0.0896	0.1569	0.0636	0.1912	0.6704
5155	0.54594	-0.633778	2.380457	-5.206901	4.096186	0.99987	0.4398	0.0859	0.1634	0.0667	0.2442	0.6125
5156	0.66654	-3.387559	2.189165	-7.51458	1.037871	0.999908	0.8651	0.0419	0.0507	0.0162	0.0261	0.9361
5157	0.64929	-1.246086	2.271828	-5.626362	3.273109	0.999846	0.5542	0.0784	0.1443	0.0573	0.1658	0.7088
5158	0.6835	0.409516	2.131821	-3.638037	4.766228	1.000452	0.2574	0.0849	0.1884	0.0905	0.3788	0.4325
5159	0.60634	-0.392357	2.29774	-4.805941	4.199952	1.00019	0.4042	0.0834	0.1708	0.0699	0.2717	0.5796
5163	0.61182	-1.60781	2.344121	-6.061372	3.139884	0.999543	0.6085	0.0789	0.1339	0.0454	0.1333	0.7588
5164	0.54511	-0.736603	2.383049	-5.34578	4.031915	0.999775	0.461	0.0852	0.1562	0.0644	0.2332	0.6262
5167	0.6967	-1.394529	2.080563	-5.307141	2.963894	1.000016	0.5907	0.0873	0.1425	0.0531	0.1264	0.7546
5168	0.69685	-0.372778	2.129618	-4.390235	3.92055	1.000337	0.3962	0.0965	0.1782	0.0771	0.252	0.5813
5169	0.69728	-0.320375	2.138377	-4.340021	4.063772	1.000221	0.3805	0.0997	0.179	0.0755	0.2653	0.5675
5170	0.73636	0.63539	1.941773	-2.940512	4.591094	1.000341	0.2027	0.0907	0.1948	0.1023	0.4095	0.3879
5172	0.7222	-1.436472	1.933952	-4.969793	2.485185	0.999593	0.6047	0.093	0.1458	0.0496	0.1069	0.7755
5173	0.68534	0.334436	2.131526	-3.681476	4.771206	0.999884	0.2683	0.0905	0.1845	0.0912	0.3655	0.4499
5176	0.6832	-1.718197	2.13925	-5.751027	2.659593	1.000246	0.6427	0.0797	0.1266	0.0469	0.1041	0.789
5178	0.73337	-0.795523	1.802093	-4.091125	3.043732	1.000667	0.4728	0.1089	0.1896	0.072	0.1567	0.6862
5179	0.54775	-0.692672	2.364455	-5.394055	3.930424	1.000129	0.4414	0.0895	0.1654	0.0696	0.2341	0.6168
5184	0.65009	-2.620882	2.309446	-6.993697	2.084558	0.999897	0.7605	0.0574	0.0936	0.0296	0.0589	0.8695
5187	0.66849	0.079076	2.212394	-4.080409	4.578974	1.000125	0.322	0.0889	0.1704	0.0864	0.3323	0.4982
5189	0.688	-0.624294	2.162853	-4.672831	3.74802	1.001167	0.4438	0.0918	0.1675	0.0718	0.2251	0.627
5190	0.69778	-2.876248	1.918946	-6.401696	1.057	1.000518	0.8387	0.051	0.0639	0.0192	0.0272	0.9287
5191	0.60475	-0.346767	2.279042	-4.700485	4.158623	0.999914	0.3907	0.0873	0.1699	0.0765	0.2756	0.5672
5192	0.69452	-1.380616	2.111404	-5.365972	2.938966	1.0002	0.5813	0.0892	0.1427	0.0552	0.1316	0.7504
5196	0.60864	-0.387527	2.29362	-4.759339	4.133831	0.999909	0.3985	0.086	0.1704	0.0734	0.2717	0.5699
5197	0.70524	0.701479	2.033607	-3.129274	4.811285	1.000304	0.206	0.0782	0.1882	0.0889	0.4387	0.3742
5198	0.72586	-1.562523	1.72081	-4.726274	2.046304	1.000603	0.6391	0.0993	0.1472	0.0426	0.0718	0.8206
5201	0.54986	-0.706953	2.334825	-5.228162	3.939782	0.999912	0.4484	0.0902	0.1632	0.0675	0.2307	0.6209
5205	0.61597	-1.718841	2.395873	-6.243696	3.134164	0.999882	0.6265	0.0782	0.1226	0.044	0.1287	0.7694
5209	0.66546	-3.360216	2.189056	-7.551594	1.055816	0.999695	0.8621	0.0418	0.0523	0.0166	0.0272	0.9353
5211	0.55796	-2.113516	2.454041	-6.862776	2.810106	0.99969	0.6802	0.0655	0.112	0.0407	0.1016	0.8071
5213	0.55664	-2.071434	2.459197	-6.88187	2.815145	1.000307	0.6647	0.0701	0.1185	0.0412	0.1055	0.8002
5214	0.66817	-0.950235	2.200221	-5.123483	3.506781	1.000525	0.5003	0.0878	0.1617	0.0661	0.1841	0.6763
5216	0.66476	0.120967	2.175653	-4.027187	4.472966	0.99982	0.3067	0.0842	0.1842	0.0884	0.3365	0.4847
5225	0.64062	-0.085113	2.213597	-4.340523	4.319889	0.999647	0.3421	0.0866	0.1797	0.0842	0.3074	0.5179
5228	0.64129	-0.058041	2.212997	-4.285838	4.433757	1.00059	0.3396	0.0888	0.1775	0.0853	0.3088	0.5197
5229	0.54678	-0.7239	2.357432	-5.245526	3.967834	0.999845	0.4557	0.0838	0.1615	0.0691	0.2299	0.6213
5236	0.70142	-2.177796	1.996577	-5.896555	1.894635	1.000582	0.7256	0.0763	0.1033	0.0325	0.0623	0.8604
5238	0.64923	-2.547262	2.26456	-6.777486	2.048462	0.999663	0.7575	0.0612	0.0811	0.0342	0.066	0.8642
5241	0.7492	0.339963	1.857593	-3.067939	4.206444	1.000161	0.2406	0.0962	0.2118	0.1006	0.3508	0.4417
5244	0.64774	-1.195143	2.264718	-5.516821	3.396903	1.00009	0.5423	0.0849	0.1493	0.0593	0.1642	0.7075
5245	0.55641	-2.108675	2.456538	-6.86492	2.709401	0.999982	0.6763	0.072	0.105	0.0402	0.1065	0.8056
5252	0.61535	-1.649118	2.329666	-6.142306	3.038306	0.999966	0.6169	0.0733	0.1304	0.0522	0.1272	0.7607
5253	0.68244	-1.719402	2.110461	-5.71577	2.659509	1.000052	0.6415	0.0842	0.1268	0.0482	0.0993	0.7984
5257	0.6488	-2.564995	2.262784	-6.816157	2.07134	1.00022	0.7626	0.0593	0.0874	0.0273	0.0634	0.871
5261	0.61504	-1.661617	2.351846	-6.17782	3.094863	0.999798	0.619	0.0764	0.1227	0.0524	0.1295	0.7634
5264	0.66826	-0.928369	2.192309	-5.078432	3.498354	1.000133	0.4926	0.0933	0.1634	0.0624	0.1883	0.6726
5265	0.67102	-2.081439	2.233837	-6.285958	2.545465	1.000177	0.6968	0.067	0.1133	0.0372	0.0857	0.8266
5266	0.64684	-3.917062	2.31886	-8.219413	0.858528	0.999853	0.8943	0.0292	0.0427	0.0119	0.0219	0.9464
5267	0.64509	-0.126751	2.24339	-4.372149	4.513495	1.000173	0.3565	0.0857	0.174	0.087	0.2968	0.5319
5268	0.6651	-3.359921	2.194717	-7.392569	1.191785	1.000237	0.8572	0.0431	0.0539	0.0169	0.0289	0.9301
5269	0.71881	0.257135	2.002529	-3.473635	4.41094	1.000015	0.2677	0.0935	0.2014	0.0956	0.3418	0.4585
5271	0.67735	-2.885306	2.115296	-6.85074	1.503454	1.000503	0.8197	0.0509	0.0684	0.0226	0.0384	0.908
5272	0.68896	-0.65717	2.141726	-4.631144	3.741258	1.000186	0.4476	0.0947	0.17	0.0665	0.2212	0.631
5273	0.68468	-3.711801	2.030218	-7.509585	0.465328	1.000732	0.9065	0.0321	0.0371	0.0099	0.0144	0.9586
5274	0.68873	-2.449371	2.061303	-6.241346	1.796188	1.000274	0.7679	0.0627	0.0888	0.0259	0.0547	0.8797
5275	0.70552	-0.194451	2.079803	-4.064964	4.070607	1.000281	0.3621	0.0935	0.1824	0.0859	0.2761	0.546
5276	0.67221	-2.107788	2.238066	-6.387873	2.436327	1.000645	0.6961	0.0711	0.1107	0.037	0.0851	0.8279
5279	0.68333	-1.716696	2.173456	-5.802544	2.697234	1.000102	0.6424	0.0803	0.1233	0.0456	0.1084	0.7881
5281	0.54577	-0.674067	2.368241	-5.256139	3.897043	1.000192	0.4463	0.0829	0.1597	0.0705	0.2406	0.6083
5284	0.73971	-0.36612	1.738061	-3.515723	3.343197	1.000064	0.3758	0.115	0.2149	0.0884	0.2059	0.6012
5286	0.70813	-0.200868	2.078239	-3.994652	4.103273	1.000085	0.3684	0.0926	0.1857	0.0806	0.2727	0.5578
5287	0.71092	-0.899633	2.011618	-4.592168	3.239326	1.00049	0.498	0.0978	0.1646	0.0659	0.1737	0.683
5294	0.67941	-2.888033	2.097852	-6.830676	1.340688	0.999798	0.8195	0.0522	0.072	0.0214	0.0349	0.9152
5295	0.54522	-0.675668	2.377492	-5.231542	3.957577	0.999874	0.4448	0.0859	0.1575	0.0695	0.2423	0.6131
5296	0.56061	-2.077634	2.449991	-6.88735	2.787332	1.000257	0.6735	0.0677	0.1112	0.0409	0.1067	0.8048
5304	0.68318	0.317338	2.14902	-3.822478	4.719018	1.000636	0.2722	0.0833	0.1869	0.093	0.3646	0.4471
5305	0.55602	-2.082963	2.454141	-6.801203	2.837867	1.000279	0.6752	0.0639	0.114	0.0421	0.1048	0.8026
5310	0.6084	-0.372694	2.284679	-4.790403	4.21373	1.000121	0.3964	0.0878	0.1706	0.075	0.2702	0.5688
5313	0.64269	-0.109507	2.224632	-4.308205	4.277437	1.000127	0.3533	0.086	0.1783	0.0761	0.3063	0.5285
5314	0.74789	0.698338	1.858065	-2.625282	4.527208	1.000322	0.1867	0.0848	0.2051	0.1073	0.4161	0.371
5315	0.55787	-2.073549	2.477429	-6.896667	2.78548	1.000524	0.6681	0.0686	0.1114	0.0424	0.1095	0.7964
5317	0.55761	-2.085794	2.444599	-6.749888	2.811483	1.000183	0.6734	0.0717	0.113	0.0366	0.1053	0.8048
5318	0.67006	-0.956612	2.207523	-5.149995	3.465955	0.999996	0.4946	0.0942	0.158	0.0657	0.1875	0.6726
5319	0.546	-0.712376	2.365162	-5.380855	3.971763	0.9999	0.4549	0.0821	0.1596	0.0717	0.2317	0.6175
5320	0.66409	0.174047	2.155138	-3.87184	4.496966	0.999843	0.2979	0.0854	0.1868	0.086	0.3439	0.4743
5322	0.54799	-0.680692	2.370752	-5.304902	3.985739	1.000047	0.4455	0.09	0.1563	0.0667	0.2415	0.6191
5324	0.56175	-2.113827	2.46995	-6.896083	2.796563	0.999863	0.678	0.0688	0.1089	0.042	0.1023	0.8055
5325	0.60762	-0.405165	2.268174	-4.829627	4.135477	0.999862	0.4059	0.084	0.1708	0.0747	0.2646	0.5766
5326	0.54547	-0.740932	2.361239	-5.279663	3.924407	1.000041	0.4629	0.0809	0.1572	0.0678	0.2312	0.6242
5327	0.64763	-1.247761	2.277618	-5.548158	3.278748	0.999764	0.5515	0.0806	0.1482	0.0571	0.1626	0.7096
5329	0.60373	-0.411279	2.290156	-4.904731	4.183999	0.999579	0.4036	0.0873	0.172	0.0762	0.2609	0.5793
5330	0.60789	-0.355168	2.297675	-4.795771	4.252344	0.999723	0.3911	0.0893	0.1673	0.0787	0.2736	0.5651
5331	0.68341	0.367126	2.138422	-3.698052	4.665327	1.000156	0.2651	0.0839	0.1862	0.0883	0.3765	0.4416
5334	0.62028	-3.032646	2.374206	-7.541919	1.735982	0.999981	0.8058	0.0521	0.0705	0.0222	0.0494	0.8975
5335	0.64807	-2.569766	2.293861	-6.861413	2.116621	0.999702	0.7595	0.059	0.0887	0.0296	0.0632	0.8662
5337	0.66807	-0.887896	2.179177	-5.055907	3.469199	1.000084	0.4901	0.0909	0.1631	0.0607	0.1952	0.6692
5340	0.73239	-0.625243	1.87612	-4.040123	3.356131	0.999914	0.437	0.105	0.1944	0.0779	0.1857	0.6414
5341	0.68476	-3.636516	2.018206	-7.459421	0.463503	1.00021	0.9022	0.0344	0.039	0.0099	0.0145	0.9603
5345	0.63872	-0.144516	2.238192	-4.487569	4.310514	0.99997	0.3587	0.0852	0.1743	0.0808	0.301	0.5352
5347	0.5462	-0.720835	2.378707	-5.351809	3.996829	1.000121	0.4635	0.0782	0.1545	0.0672	0.2366	0.6242
5348	0.55568	-2.034839	2.446089	-6.784752	2.813363	1.000325	0.6668	0.0698	0.1164	0.0418	0.1052	0.7993
5349	0.61482	-1.612057	2.379669	-6.100738	3.203778	0.999842	0.6102	0.0775	0.1263	0.0484	0.1376	0.7556
5350	0.54451	-0.714598	2.35738	-5.208542	4.018086	1.000089	0.456	0.0844	0.1625	0.0641	0.233	0.6237
5351	0.69844	-0.334249	2.101061	-4.229414	3.933819	0.999993	0.388	0.0955	0.1799	0.0776	0.259	0.5756
5352	0.60606	-0.378013	2.291542	-4.776258	4.165458	0.999691	0.396	0.0874	0.167	0.0757	0.2739	0.5692
5356	0.54677	-0.721171	2.405032	-5.374491	4.013305	0.999878	0.4605	0.0819	0.1523	0.0681	0.2372	0.6197
5359	0.55922	-2.115911	2.437457	-6.894366	2.715939	0.999895	0.6717	0.0722	0.1177	0.0411	0.0973	0.8095
5361	0.69717	0.467988	2.065885	-3.458392	4.650795	0.999759	0.2414	0.0871	0.1909	0.0941	0.3865	0.4223
5362	0.677	-5.431092	1.891514	-9.058546	-1.579243	1.001079	0.9853	0.0068	0.0059	0.0008	0.0012	0.9962
[truncated: 7,540 more rows]
