# Supplementary material for: Evolutionary Processes Acting on Candidate cis-Regulatory Regions in Humans Inferred from Patterns of Polymorphism and Divergence
Source: PLoS Genet. 2009 Aug 7;5(8):e1000592. doi: 10.1371/journal.pgen.1000592 (PMC2714078; doi:10.1371/journal.pgen.1000592)
Supplement: Table S9 — GeneAtlas2 results for candidate cis-regulatory regions. (0.05 MB XLS) [file pgen.1000592.s025.xls]

## Sheet: AAs
category	mean_NegSel	mean_others_NS	p_NegSel	mean_PosSel	mean_others_PS	p_PosSel	Total	Total_others
fetal_brain	0.3247	0.3335	0.9998	0.4637	0.4541	0.0003858	4652	3958
medulla_oblongata	0.3238	0.3336	0.9998	0.464	0.4546	0.000405	4264	4346
cerebellum_peduncles	0.3244	0.3331	0.9983	0.4637	0.4548	0.003047	4296	4314
caudate_nucleus	0.3257	0.3319	0.9971	0.4623	0.456	0.006828	4435	4175
pons	0.3249	0.3322	0.9942	0.4628	0.4561	0.01227	4079	4531
testis_seminiferous_tubule	0.3254	0.3321	0.984	0.463	0.4555	0.014	4334	4276
cingulate_cortex	0.3257	0.332	0.9922	0.4624	0.456	0.01746	4405	4205
amygdala	0.3259	0.3322	0.9926	0.4622	0.4558	0.02031	4687	3923
prefrontal_cortex	0.326	0.3325	0.9875	0.4619	0.4557	0.02829	4943	3667
subthalamic_nucleus	0.3256	0.3314	0.9903	0.4622	0.4568	0.02932	3986	4624
cerebellum	0.326	0.3313	0.9811	0.462	0.4567	0.02998	4159	4451
thalamus	0.3264	0.3316	0.983	0.4618	0.4562	0.03173	4727	3883
occipital_lobe	0.3261	0.3316	0.9806	0.4619	0.4565	0.03631	4424	4186
whole_brain	0.3261	0.3315	0.9782	0.4619	0.4565	0.03889	4432	4178
PB-CD4+_Tcells	0.3265	0.3313	0.9237	0.4621	0.456	0.04086	4638	3972
PB-CD56+_NKCells	0.3261	0.3321	0.9186	0.4622	0.4556	0.04286	4771	3839
spinal_cord	0.326	0.3323	0.9733	0.4619	0.4559	0.04312	4820	3790
parietal_lobe	0.3267	0.3308	0.9676	0.4615	0.457	0.0464	4350	4260
tonsil	0.3269	0.3305	0.9486	0.4615	0.4571	0.05195	4202	4408
adipocyte	0.3267	0.3308	0.9452	0.4617	0.4567	0.05649	4363	4247
smooth_muscle	0.3268	0.3309	0.9449	0.4613	0.457	0.06202	4524	4086
PB-CD8+_Tcells	0.3269	0.3308	0.878	0.4616	0.4566	0.07658	4582	4028
fetal_thyroid	0.3267	0.3309	0.9498	0.4616	0.4568	0.07749	4424	4186
BM-CD105+_endothelial	0.3268	0.3309	0.8789	0.4616	0.4566	0.08097	4566	4044
prostate	0.3275	0.3302	0.9265	0.461	0.4572	0.08337	4718	3892
pituitary_gland	0.3272	0.3306	0.9083	0.4612	0.4571	0.08388	4607	4003
fetal_lung	0.3273	0.3303	0.9207	0.4613	0.4571	0.08795	4422	4188
olfactory_bulb	0.3272	0.3303	0.9349	0.461	0.4575	0.08854	4384	4226
liver	0.327	0.3304	0.928	0.4615	0.4571	0.08912	4239	4371
bone_marrow	0.328	0.3295	0.8807	0.4606	0.458	0.09906	4137	4473
BM-CD33+_myeloid	0.3268	0.331	0.7926	0.4615	0.4566	0.1108	4687	3923
testis_germ_cell	0.327	0.3308	0.8952	0.4613	0.457	0.1121	4590	4020
PB-BDCA4+_dendritic_cells	0.3262	0.3317	0.8265	0.462	0.4561	0.1124	4651	3959
testis_interstitial	0.3276	0.3298	0.8516	0.461	0.4576	0.1141	4260	4350
thymus	0.3264	0.3311	0.8994	0.4617	0.4568	0.1151	4313	4297
hypothalamus	0.3271	0.3308	0.926	0.461	0.4571	0.118	4797	3813
PB-CD14+_monocytes	0.3267	0.3309	0.7626	0.4618	0.4566	0.126	4401	4209
lung	0.3276	0.33	0.8958	0.4608	0.4576	0.1274	4491	4119
thyroid	0.3279	0.3299	0.8744	0.4608	0.4571	0.1399	5056	3554
ciliary_ganglion	0.3268	0.33	0.9037	0.4612	0.458	0.1414	3435	5175
lymph_node	0.3272	0.3303	0.84	0.461	0.4575	0.1414	4367	4243
adrenal_cortex	0.3269	0.3304	0.8812	0.4613	0.4574	0.1434	4130	4480
bronchial_epithelial_cells	0.3272	0.3305	0.8229	0.4614	0.4568	0.1563	4624	3986
testis	0.3274	0.3302	0.8698	0.4609	0.4574	0.1651	4528	4082
BM-CD71+_early_erythroid	0.3275	0.3298	0.8542	0.4608	0.4579	0.1677	4099	4511
superior_cervical_ganglion	0.3276	0.3297	0.8785	0.4604	0.4583	0.1714	3882	4728
skin	0.3277	0.3295	0.7945	0.4606	0.4583	0.183	3630	4980
globus_pallidus	0.3272	0.3301	0.884	0.4605	0.4582	0.1954	3929	4681
fetal_liver	0.3276	0.3298	0.8511	0.4605	0.4581	0.1976	4234	4376
salivary_gland	0.3277	0.3296	0.74	0.4608	0.458	0.2109	3916	4694
testis_Leydig_cell	0.3277	0.3298	0.7338	0.4607	0.4578	0.2239	4296	4314
temporal_lobe	0.3281	0.3293	0.7957	0.46	0.4585	0.2334	4174	4436
uterus_corpus	0.3287	0.3288	0.7158	0.4599	0.4586	0.2365	4137	4473
placenta	0.3285	0.329	0.7534	0.46	0.4585	0.265	4375	4235
dorsal_root_ganglion	0.3285	0.3289	0.6872	0.4597	0.4589	0.2856	3700	4910
kidney	0.3281	0.3294	0.7955	0.4603	0.4583	0.3009	4078	4532
uterus	0.3286	0.3288	0.7283	0.4599	0.4586	0.3054	4274	4336
BM-CD34+	0.3281	0.3298	0.6014	0.4601	0.458	0.307	5222	3388
atrioventricular_node	0.3284	0.329	0.7738	0.4598	0.4589	0.3077	3505	5105
trachea	0.3285	0.329	0.655	0.4599	0.4587	0.3516	4152	4458
tongue	0.3288	0.3287	0.6972	0.4595	0.4591	0.3703	4114	4496
pancreas	0.3287	0.3288	0.5502	0.4598	0.4588	0.3991	4003	4607
cardiac_myocytes	0.3287	0.3288	0.5751	0.4596	0.4589	0.4171	4906	3704
PB-CD19+_Bcells	0.3285	0.3291	0.4665	0.4599	0.4585	0.4317	4507	4103
ovary	0.3289	0.3286	0.5844	0.4592	0.4593	0.4544	3491	5119
whole_blood	0.3293	0.3282	0.4673	0.4593	0.4592	0.468	4418	4192
skeletal_muscle	0.3295	0.3281	0.6344	0.4592	0.4593	0.4762	3934	4676
adrenal_gland	0.329	0.3285	0.554	0.459	0.4595	0.5393	4162	4448
appendix	0.3293	0.3283	0.5453	0.459	0.4595	0.5547	3979	4631
pancreatic_islets	0.3297	0.3275	0.374	0.4589	0.4597	0.558	4728	3882
trigeminal_ganglion	0.3289	0.3286	0.4592	0.4591	0.4594	0.596	3816	4794
heart	0.3303	0.3272	0.2743	0.4583	0.4602	0.8004	4240	4370

## Sheet: EAs
category	mean_NegSel	mean_others_NS	p_NegSel	mean_PosSel	mean_others_PS	p_PosSel	Total	Total_others
fetal_brain	0.333	0.3423	0.9985	0.4729	0.4635	0.00216	4580	3902
PB-CD4+_Tcells	0.3337	0.3415	0.9876	0.4724	0.464	0.005895	4566	3916
BM-CD105+_endothelial	0.3337	0.3413	0.982	0.4723	0.4644	0.006386	4487	3995
amygdala	0.3335	0.3417	0.9906	0.4721	0.4643	0.01662	4620	3862
medulla_oblongata	0.334	0.3405	0.9847	0.4718	0.4654	0.02126	4207	4275
thyroid	0.3342	0.3416	0.9707	0.4717	0.4641	0.02686	4977	3505
whole_brain	0.3336	0.3412	0.9719	0.4721	0.4649	0.02975	4366	4116
cerebellum_peduncles	0.3341	0.3404	0.9732	0.4718	0.4654	0.03243	4237	4245
cingulate_cortex	0.334	0.3407	0.978	0.4717	0.4653	0.0363	4351	4131
cerebellum	0.3341	0.3402	0.9757	0.4716	0.4657	0.03849	4110	4372
testis_germ_cell	0.335	0.3399	0.9449	0.471	0.4658	0.04136	4524	3958
parietal_lobe	0.3348	0.3397	0.966	0.4711	0.466	0.0433	4292	4190
testis_seminiferous_tubule	0.3342	0.3404	0.9517	0.4716	0.4655	0.05441	4274	4208
BM-CD34+	0.3353	0.3402	0.8952	0.4706	0.4655	0.05612	5134	3348
caudate_nucleus	0.3343	0.3404	0.9552	0.4713	0.4657	0.05888	4375	4107
PB-BDCA4+_dendritic_cells	0.3338	0.3413	0.8893	0.472	0.4646	0.06105	4582	3900
prefrontal_cortex	0.3347	0.3408	0.9583	0.4709	0.4654	0.06872	4871	3611
spinal_cord	0.3347	0.3405	0.9442	0.4709	0.4656	0.06896	4746	3736
PB-CD56+_NKCells	0.3342	0.341	0.8605	0.4715	0.4649	0.07735	4704	3778
olfactory_bulb	0.335	0.3396	0.9234	0.4708	0.4663	0.07933	4320	4162
globus_pallidus	0.3349	0.3393	0.9515	0.4707	0.4668	0.08732	3876	4606
PB-CD14+_monocytes	0.334	0.3406	0.8333	0.472	0.465	0.09385	4327	4155
PB-CD8+_Tcells	0.335	0.3399	0.8277	0.471	0.4658	0.09988	4516	3966
pituitary_gland	0.3343	0.3406	0.9125	0.4713	0.4654	0.1065	4538	3944
uterus_corpus	0.3362	0.3382	0.8777	0.4698	0.4674	0.1132	4081	4401
fetal_lung	0.3354	0.3392	0.8735	0.4706	0.4664	0.1139	4350	4132
thalamus	0.3348	0.3402	0.9039	0.4708	0.4658	0.131	4653	3829
smooth_muscle	0.3349	0.3399	0.844	0.4707	0.4662	0.1322	4460	4022
hypothalamus	0.3352	0.3399	0.8953	0.4705	0.4661	0.1348	4721	3761
pons	0.3357	0.3386	0.8981	0.47	0.4672	0.1391	4026	4456
PB-CD19+_Bcells	0.3353	0.3394	0.7073	0.4707	0.4662	0.1527	4439	4043
adrenal_cortex	0.3347	0.3396	0.8597	0.4709	0.4664	0.1596	4065	4417
BM-CD33+_myeloid	0.3353	0.3396	0.7337	0.4706	0.4662	0.1654	4609	3873
BM-CD71+_early_erythroid	0.3353	0.3391	0.8524	0.4703	0.467	0.1672	4042	4440
salivary_gland	0.3353	0.3389	0.7803	0.4707	0.4668	0.1906	3851	4631
skeletal_muscle	0.3366	0.3378	0.815	0.4695	0.4678	0.1966	3873	4609
testis	0.3355	0.3392	0.7703	0.4702	0.4667	0.2044	4468	4014
fetal_thyroid	0.3356	0.339	0.7865	0.4703	0.4668	0.2154	4353	4129
lung	0.336	0.3387	0.7716	0.4699	0.4671	0.2276	4433	4049
occipital_lobe	0.3355	0.3392	0.825	0.4702	0.4669	0.2306	4363	4119
uterus	0.3357	0.3388	0.7967	0.4702	0.467	0.231	4205	4277
testis_interstitial	0.336	0.3385	0.7623	0.4699	0.4673	0.2327	4199	4283
temporal_lobe	0.3356	0.3389	0.7818	0.4701	0.4672	0.2423	4118	4364
thymus	0.3356	0.3389	0.7288	0.4701	0.467	0.2456	4256	4226
testis_Leydig_cell	0.3365	0.3381	0.7003	0.4695	0.4676	0.257	4237	4245
adipocyte	0.3353	0.3393	0.6792	0.4705	0.4666	0.2668	4290	4192
fetal_liver	0.3355	0.339	0.7366	0.47	0.4672	0.2765	4165	4317
pancreas	0.3359	0.3384	0.6741	0.4701	0.4673	0.2804	3938	4544
lymph_node	0.3355	0.3391	0.6622	0.4702	0.4668	0.2867	4293	4189
pancreatic_islets	0.3362	0.3385	0.611	0.4698	0.467	0.2896	4663	3819
prostate	0.3366	0.338	0.6464	0.4695	0.4674	0.3014	4654	3828
trachea	0.3361	0.3383	0.6306	0.4698	0.4674	0.3152	4093	4389
subthalamic_nucleus	0.3361	0.3383	0.7518	0.4695	0.4678	0.3407	3939	4543
superior_cervical_ganglion	0.3369	0.3376	0.7298	0.4688	0.4684	0.3463	3816	4666
kidney	0.336	0.3384	0.7099	0.4699	0.4674	0.3572	4019	4463
tongue	0.3364	0.338	0.6648	0.4693	0.4679	0.3581	4057	4425
cardiac_myocytes	0.3362	0.3387	0.5813	0.4695	0.4673	0.3759	4843	3639
liver	0.3368	0.3377	0.6257	0.4692	0.4679	0.3799	4180	4302
bone_marrow	0.3365	0.3379	0.5565	0.4693	0.4679	0.4082	4076	4406
tonsil	0.3362	0.3383	0.6022	0.4696	0.4676	0.4101	4145	4337
trigeminal_ganglion	0.3366	0.3378	0.6222	0.4687	0.4684	0.447	3756	4726
bronchial_epithelial_cells	0.336	0.3388	0.4799	0.4699	0.4671	0.4539	4561	3921
ovary	0.3371	0.3374	0.4511	0.4686	0.4685	0.5527	3440	5042
atrioventricular_node	0.3378	0.3369	0.4845	0.4677	0.4692	0.5685	3463	5019
placenta	0.3374	0.3371	0.3976	0.4685	0.4686	0.5739	4319	4163
adrenal_gland	0.3371	0.3374	0.4088	0.4685	0.4686	0.5854	4093	4389
whole_blood	0.3364	0.3382	0.295	0.4694	0.4677	0.623	4350	4132
dorsal_root_ganglion	0.3382	0.3366	0.2689	0.4674	0.4695	0.7388	3646	4836
ciliary_ganglion	0.3376	0.337	0.2963	0.4678	0.4691	0.7438	3386	5096
skin	0.3383	0.3365	0.2317	0.4674	0.4694	0.7476	3575	4907
heart	0.3382	0.3363	0.219	0.4677	0.4694	0.8044	4170	4312
appendix	0.3384	0.3363	0.1932	0.4674	0.4696	0.8296	3924	4558
