# Supplementary material for: Evolutionary Processes Acting on Candidate cis-Regulatory Regions in Humans Inferred from Patterns of Polymorphism and Divergence
Source: PLoS Genet. 2009 Aug 7;5(8):e1000592. doi: 10.1371/journal.pgen.1000592 (PMC2714078; doi:10.1371/journal.pgen.1000592)
Supplement: Table S11 — Gene Ontology data for candidate cis-regulatory regions. (0.12 MB XLS) [file pgen.1000592.s027.xls]

## Sheet: AA_PS
CELL
GOterm	p-value	q-value	description	Nwithterm	mean_withterm	Nwoutterm	mean_without
GO:0043226	0.2947	0.652122	organelle	241	0.461741	4320	0.457848
GO:0005856	0.1454	0.652122	cytoskeleton	356	0.463083	4205	0.457628
GO:0005622	0.1143	0.652122	intracellular	823	0.463435	3738	0.456869
GO:0005794	0.6755	0.9896	Golgi apparatus	119	0.45849	4442	0.458042
GO:0005783	0.3936	0.74784	endoplasmic reticulum	248	0.455518	4313	0.4582
GO:0031090	0.4596	0.793855	organelle membrane	224	0.459961	4337	0.457956
GO:0005840	0.9665	0.9896	ribosome	54	0.423654	4507	0.458466
GO:0005886	0.01874	0.35606	plasma membrane	531	0.469498	4030	0.456546
GO:0005623	0.2927	0.652122	cell	1899	0.460016	2662	0.456655
GO:0005615	0.867	0.9896	extracellular space	111	0.438984	4450	0.45853
GO:0005634	0.8813	0.9896	nucleus	1438	0.455181	3123	0.459377
GO:0045202	0.2263	0.652122	synapse	58	0.467662	4503	0.45793
GO:0043234	0.2625	0.652122	protein complex	527	0.460982	4034	0.457672
GO:0005829	0.9896	0.9896	cytosol	133	0.429346	4428	0.458916
GO:0005739	0.7459	0.9896	mitochondrion	253	0.454644	4308	0.458254
GO:0005578	0.935	0.9896	proteinaceous extracellular matrix	95	0.426258	4466	0.458731
GO:0005737	0.3089	0.652122	cytoplasm	761	0.459486	3800	0.457767
GO:0005576	0.9647	0.9896	extracellular region	165	0.437381	4396	0.45883
GO:0005635	0.1509	0.652122	nuclear envelope	44	0.464936	4517	0.457987
MOL
GOterm	p-value	q-value	description	Nwithterm	mean_withterm	Nwoutterm	mean_without
GO:0019899	0.8037	0.9946	enzyme binding	99	0.448774	5023	0.461382
GO:0015075	0.7518	0.9946	ion transporter activity	249	0.4572	4873	0.461339
GO:0003779	0.5848	0.9946	actin binding	99	0.462052	5023	0.46112
GO:0043167	0.2638	0.887327	ion binding	1106	0.464141	4016	0.460311
GO:0005386	0.9946	0.9946	carrier activity	110	0.434283	5012	0.461727
GO:0008289	0.9141	0.9946	lipid binding	134	0.4434	4988	0.461615
GO:0004872	0.4716	0.9946	receptor activity	421	0.461788	4701	0.46108
GO:0008134	0.5072	0.9946	transcription factor binding	134	0.45896	4988	0.461197
GO:0005488	0.2596	0.887327	binding	260	0.466785	4862	0.460836
GO:0016740	0.3228	0.898307	transferase activity	649	0.461665	4473	0.461062
GO:0003824	0.5994	0.9946	catalytic activity	126	0.460946	4996	0.461143
GO:0030234	0.006002	0.154475	enzyme regulator activity	267	0.480957	4855	0.460048
GO:0005102	0.6098	0.9946	receptor binding	208	0.453886	4914	0.461445
GO:0003677	0.9766	0.9946	DNA binding	521	0.45033	4601	0.462362
GO:0003700	0.4386	0.9946	transcription factor activity	296	0.461298	4826	0.461128
GO:0015267	0.6388	0.9946	channel or pore class transporter activity	139	0.459181	4983	0.461193
GO:0005509	0.01416	0.17464	calcium ion binding	338	0.478359	4784	0.459921
GO:0008092	0.02783	0.257427	cytoskeletal protein binding	63	0.495024	5059	0.460716
GO:0043492	0.9271	0.9946	ATPase activity, coupled to movement of substances	39	0.439541	5083	0.461304
GO:0003676	0.1494	0.6142	nucleic acid binding	166	0.474258	4956	0.460699
GO:0004871	0.1018	0.602571	signal transducer activity	145	0.477828	4977	0.460652
GO:0005515	0.1462	0.6142	protein binding	1769	0.464241	3353	0.459501
GO:0016874	0.00835	0.154475	ligase activity	170	0.485057	4952	0.460317
GO:0005215	0.7489	0.9946	transporter activity	183	0.462263	4939	0.461096
GO:0048037	0.6806	0.9946	cofactor binding	46	0.447733	5076	0.46126
GO:0003774	0.8702	0.9946	motor activity	50	0.431908	5072	0.461426
GO:0030528	0.7399	0.9946	transcription regulator activity	242	0.457221	4880	0.461332
GO:0016491	0.1044	0.602571	oxidoreductase activity	218	0.473472	4904	0.46059
GO:0016787	0.8418	0.9946	hydrolase activity	509	0.457252	4613	0.461567
GO:0005198	0.942	0.9946	structural molecule activity	202	0.444002	4920	0.461842
GO:0003682	0.114	0.602571	chromatin binding	31	0.490242	5091	0.460961
GO:0009055	0.4827	0.9946	electron carrier activity	29	0.461097	5093	0.461138
GO:0000166	0.97	0.9946	nucleotide binding	756	0.452102	4366	0.462703
GO:0030246	0.8708	0.9946	carbohydrate binding	71	0.443989	5051	0.461379
GO:0003723	0.3172	0.898307	RNA binding	220	0.464276	4902	0.460997
GO:0016829	0.8745	0.9946	lyase activity	52	0.435287	5070	0.461403
GO:0008233	0.3399	0.898307	peptidase activity	232	0.465317	4890	0.46094
BIO
GOterm	p-value	q-value	description	Nwithterm	mean_withterm	Nwoutterm	mean_without
GO:0006139	0.8436	0.976343	nucleobase, nucleoside, nucleotide and nucleic acid metabolic process	300	0.456205	4294	0.460115
GO:0051301	0.003844	0.086634	cell division	84	0.4944	4510	0.459217
GO:0008152	0.6807	0.91781	metabolic process	181	0.450841	4413	0.46023
GO:0006996	0.06566	0.56	organelle organization and biogenesis	403	0.469211	4191	0.458961
GO:0007420	0.4355	0.904526	brain development	38	0.466229	4556	0.459807
GO:0032989	0.1373	0.687857	cellular structure morphogenesis	96	0.468326	4498	0.459679
GO:0019538	0.5363	0.91781	protein metabolic process	188	0.458388	4406	0.459923
GO:0016049	0.02129	0.25548	cell growth	58	0.492733	4536	0.45944
GO:0006811	0.6877	0.91781	ion transport	263	0.45824	4331	0.459958
GO:0007165	0.205	0.687857	signal transduction	1023	0.462716	3571	0.459042
GO:0003006	0.7064	0.91781	reproductive developmental process	58	0.447188	4536	0.460022
GO:0007154	0.8751	0.984487	cell communication	36	0.425989	4558	0.460128
GO:0006936	0.9572	0.9934	muscle contraction	42	0.423633	4552	0.460194
GO:0016043	0.1586	0.687857	cellular component organization and biogenesis	238	0.469532	4356	0.459332
GO:0008219	0.3301	0.742725	cell death	221	0.459984	4373	0.459854
GO:0009605	0.6486	0.91781	response to external stimulus	140	0.451247	4454	0.460131
GO:0009607	0.9579	0.9934	response to biotic stimulus	70	0.434284	4524	0.460256
GO:0006412	0.2794	0.693683	translation	138	0.465872	4456	0.459674
GO:0015031	0.2593	0.687857	protein transport	256	0.46516	4338	0.459547
GO:0050789	0.103	0.687857	regulation of biological process	120	0.475931	4474	0.459429
GO:0022613	0.2343	0.687857	ribonucleoprotein complex biogenesis and assembly	64	0.475895	4530	0.459633
GO:0007275	0.8543	0.976343	multicellular organismal development	334	0.45261	4260	0.460428
GO:0019725	0.7078	0.91781	cell homeostasis	64	0.451027	4530	0.459985
GO:0007267	0.502	0.91781	cell-cell signaling	162	0.45766	4432	0.45994
GO:0009056	0.1556	0.687857	catabolic process	199	0.470252	4395	0.459389
GO:0007049	0.003742	0.086634	cell cycle	288	0.478509	4306	0.458613
GO:0016192	0.1764	0.687857	vesicle-mediated transport	171	0.469391	4423	0.459492
GO:0019222	0.4397	0.904526	regulation of metabolic process	115	0.465551	4479	0.459714
GO:0048666	0.2425	0.687857	neuron development	61	0.462607	4533	0.459823
GO:0006519	0.1855	0.687857	amino acid and derivative metabolic process	93	0.468485	4501	0.459682
GO:0045893	0.7266	0.91781	positive regulation of transcription, DNA-dependent	65	0.454068	4529	0.459943
GO:0007399	0.2675	0.687857	nervous system development	209	0.468141	4385	0.459465
GO:0006869	0.9489	0.9934	lipid transport	31	0.419852	4563	0.460132
GO:0009790	0.6264	0.91781	embryonic development	86	0.4564	4508	0.459926
GO:0006629	0.5414	0.91781	lipid metabolic process	221	0.46171	4373	0.459766
GO:0006464	0.004813	0.086634	protein modification	645	0.474067	3949	0.45754
GO:0009058	0.826	0.976343	biosynthetic process	310	0.454401	4284	0.460255
GO:0040008	0.04068	0.418423	regulation of growth	57	0.489851	4537	0.459483
GO:0048518	0.2674	0.687857	positive regulation of biological process	248	0.463139	4346	0.459673
GO:0008283	0.1186	0.687857	cell proliferation	193	0.470992	4401	0.459372
GO:0050794	0.0005597	0.0402984	regulation of cellular process	645	0.475603	3949	0.457289
GO:0046907	0.6272	0.91781	intracellular transport	253	0.455767	4341	0.460099
GO:0007283	0.07	0.56	spermatogenesis	67	0.478173	4527	0.459589
GO:0006950	0.6844	0.91781	response to stress	290	0.456389	4304	0.460094
GO:0050896	0.9934	0.9934	response to stimulus	237	0.438566	4357	0.461018
GO:0048519	0.00834	0.120096	negative regulation of biological process	290	0.477591	4304	0.458665
GO:0032501	0.2961	0.71064	multicellular organismal process	155	0.462574	4439	0.459765
GO:0006508	0.3199	0.742725	proteolysis	269	0.464094	4325	0.459597
GO:0006091	0.6838	0.91781	generation of precursor metabolites and energy	237	0.455958	4357	0.460072
GO:0002376	0.3455	0.753818	immune system process	191	0.459019	4403	0.459897
GO:0006952	0.7124	0.91781	defense response	107	0.451929	4487	0.460049
GO:0005975	0.7561	0.924041	carbohydrate metabolic process	148	0.453645	4446	0.460067
GO:0006259	0.2223	0.687857	DNA metabolic process	254	0.468181	4340	0.459373
GO:0007155	0.1075	0.687857	cell adhesion	270	0.470974	4324	0.459166
GO:0006457	0.7258	0.91781	protein folding	94	0.450856	4500	0.460048
GO:0048731	0.9827	0.9934	system development	315	0.440993	4279	0.461249
GO:0044237	0.8272	0.976343	cellular metabolic process	393	0.45518	4201	0.460298
GO:0045892	0.1489	0.687857	negative regulation of transcription, DNA-dependent	69	0.477643	4525	0.459589
GO:0030154	0.9341	0.9934	cell differentiation	459	0.450295	4135	0.460922
GO:0000003	0.725	0.91781	reproduction	60	0.447372	4534	0.460025
GO:0006810	0.6869	0.91781	transport	253	0.457506	4341	0.459997
GO:0016310	0.1965	0.687857	phosphorylation	251	0.46616	4343	0.459496
GO:0009653	0.978	0.9934	anatomical structure morphogenesis	180	0.436401	4414	0.460817
GO:0007610	0.2148	0.687857	behavior	68	0.476104	4526	0.459616
GO:0051674	0.7086	0.91781	localization of cell	90	0.44994	4504	0.460058
GO:0050877	0.6463	0.91781	neurological process	246	0.458357	4348	0.459945
GO:0043473	0.5688	0.91781	pigmentation	7	0.438714	4587	0.459892
GO:0009719	0.5009	0.91781	response to endogenous stimulus	125	0.459558	4469	0.459868
GO:0006350	0.9317	0.9934	transcription	465	0.453291	4129	0.4606
GO:0043062	0.5167	0.91781	extracellular structure organization and biogenesis	20	0.45461	4574	0.459883
GO:0009628	0.1981	0.687857	response to abiotic stimulus	42	0.469498	4552	0.459771
GO:0045449	0.7572	0.924041	regulation of transcription	654	0.455397	3940	0.460601

## Sheet: AA_NS
CELL
GOterm	p-value	q-value	description	Nwithterm	mean_withterm	Nwoutterm	mean_without
GO:0043226	0.7445	0.985	organelle	241	0.328221	4318	0.330339
GO:0005856	0.9386	0.985	cytoskeleton	356	0.32381	4203	0.330771
GO:0005622	0.8921	0.985	intracellular	823	0.32542	3736	0.331286
GO:0005794	0.3423	0.812963	Golgi apparatus	119	0.32878	4440	0.330266
GO:0005783	0.5558	0.985	endoplasmic reticulum	248	0.336375	4311	0.329873
GO:0031090	0.523	0.985	organelle membrane	224	0.32849	4335	0.330317
GO:0005840	0.02335	0.159347	ribosome	54	0.362789	4505	0.329837
GO:0005886	0.985	0.985	plasma membrane	531	0.318932	4028	0.331716
GO:0005623	0.719	0.985	cell	1897	0.328435	2662	0.331504
GO:0005615	0.1217	0.385383	extracellular space	111	0.348565	4448	0.329769
GO:0005634	0.1198	0.385383	nucleus	1438	0.332796	3121	0.329043
GO:0045202	0.8146	0.985	synapse	58	0.318231	4501	0.330382
GO:0043234	0.7829	0.985	protein complex	527	0.326717	4032	0.330686
GO:0005829	0.00855	0.159347	cytosol	133	0.358411	4426	0.32938
GO:0005739	0.1487	0.403614	mitochondrion	253	0.333464	4306	0.330037
GO:0005578	0.0958	0.385383	proteinaceous extracellular matrix	95	0.362493	4464	0.32954
GO:0005737	0.7374	0.985	cytoplasm	761	0.328051	3798	0.330663
GO:0005576	0.02516	0.159347	extracellular region	165	0.352673	4394	0.329384
GO:0005635	0.859	0.985	nuclear envelope	44	0.324584	4515	0.330282
MOL
GOterm	p-value	q-value	description	Nwithterm	mean_withterm	Nwoutterm	mean_without
GO:0019899	0.2775	0.755593	enzyme binding	99	0.341284	5021	0.327228
GO:0015075	0.2143	0.728564	ion transporter activity	249	0.331332	4871	0.327304
GO:0003779	0.5486	0.925	actin binding	99	0.322157	5021	0.327605
GO:0043167	0.8025	0.995	ion binding	1106	0.324934	4014	0.328207
GO:0005386	0.005855	0.216635	carrier activity	110	0.350315	5010	0.326999
GO:0008289	0.08825	0.544208	lipid binding	134	0.346173	4986	0.326998
GO:0004872	0.575	0.925	receptor activity	421	0.325939	4699	0.32764
GO:0008134	0.5234	0.925	transcription factor binding	134	0.33442	4986	0.327314
GO:0005488	0.7351	0.995	binding	260	0.321509	4860	0.32782
GO:0016740	0.6059	0.934096	transferase activity	649	0.328556	4471	0.327347
GO:0003824	0.3649	0.794194	catalytic activity	126	0.325515	4994	0.32755
GO:0030234	0.995	0.995	enzyme regulator activity	267	0.30855	4853	0.328543
GO:0005102	0.4091	0.840928	receptor binding	208	0.3355	4912	0.327161
GO:0003677	0.03641	0.461612	DNA binding	521	0.335598	4599	0.326583
GO:0003700	0.5584	0.925	transcription factor activity	296	0.325127	4824	0.327646
GO:0015267	0.3353	0.794194	channel or pore class transporter activity	139	0.329663	4981	0.32744
GO:0005509	0.9911	0.995	calcium ion binding	336	0.311862	4784	0.328598
GO:0008092	0.9849	0.995	cytoskeletal protein binding	63	0.287768	5057	0.327995
GO:0043492	0.06014	0.461612	ATPase activity, coupled to movement of substances	39	0.350777	5081	0.327321
GO:0003676	0.8331	0.995	nucleic acid binding	166	0.313895	4954	0.327956
GO:0004871	0.884	0.995	signal transducer activity	145	0.308701	4975	0.328048
GO:0005515	0.9275	0.995	protein binding	1767	0.323787	3353	0.329457
GO:0016874	0.9927	0.995	ligase activity	170	0.305216	4950	0.328265
GO:0005215	0.2166	0.728564	transporter activity	183	0.32526	4937	0.327583
GO:0048037	0.2859	0.755593	cofactor binding	46	0.339609	5074	0.32739
GO:0003774	0.2434	0.750483	motor activity	50	0.356054	5070	0.327218
GO:0030528	0.3556	0.794194	transcription regulator activity	242	0.331167	4878	0.327318
GO:0016491	0.8928	0.995	oxidoreductase activity	218	0.315863	4902	0.328018
GO:0016787	0.1864	0.728564	hydrolase activity	509	0.33081	4611	0.327135
GO:0005198	0.06238	0.461612	structural molecule activity	202	0.345585	4918	0.326757
GO:0003682	0.9454	0.995	chromatin binding	31	0.29179	5089	0.327718
GO:0009055	0.4879	0.925	electron carrier activity	29	0.324214	5091	0.327519
GO:0000166	0.04262	0.461612	nucleotide binding	756	0.336476	4364	0.325945
GO:0030246	0.14	0.6475	carbohydrate binding	71	0.344346	5049	0.327263
GO:0003723	0.6809	0.968973	RNA binding	220	0.325241	4900	0.327601
GO:0016829	0.1054	0.557114	lyase activity	52	0.355058	5068	0.327217
GO:0008233	0.6334	0.937432	peptidase activity	232	0.3216	4888	0.32778
BIO
GOterm	p-value	q-value	description	Nwithterm	mean_withterm	Nwoutterm	mean_without
GO:0022613	0.8164	0.9997	ribonucleoprotein complex biogenesis and assembly	64	0.309864	4528	0.32888
GO:0051674	0.3788	0.879794	localization of cell	90	0.332553	4502	0.328537
GO:0007420	0.6643	0.9997	brain development	38	0.318658	4554	0.328699
GO:0048666	0.804	0.9997	neuron development	61	0.322985	4531	0.328691
GO:0032989	0.9037	0.9997	cellular structure morphogenesis	96	0.316791	4496	0.328868
GO:0009058	0.1283	0.879794	biosynthetic process	310	0.334075	4282	0.32822
GO:0044237	0.1661	0.879794	cellular metabolic process	393	0.331614	4199	0.328335
GO:0050877	0.3637	0.879794	neurological process	246	0.329633	4346	0.328558
GO:0015031	0.701	0.9997	protein transport	256	0.323522	4336	0.328916
GO:0009607	0.02966	0.52596	response to biotic stimulus	70	0.35337	4522	0.328232
GO:0006519	0.8089	0.9997	amino acid and derivative metabolic process	93	0.318941	4499	0.328815
GO:0007610	0.8109	0.9997	behavior	68	0.310087	4524	0.328894
GO:0006457	0.2505	0.879794	protein folding	94	0.337237	4498	0.328435
GO:0009605	0.3739	0.879794	response to external stimulus	140	0.333329	4452	0.328467
GO:0008152	0.2748	0.879794	metabolic process	181	0.338704	4411	0.328201
GO:0007165	0.8005	0.9997	signal transduction	1023	0.325108	3569	0.329621
GO:0007154	0.1194	0.879794	cell communication	36	0.377122	4556	0.328232
GO:0006091	0.2948	0.879794	generation of precursor metabolites and energy	237	0.331763	4355	0.328444
GO:0009719	0.4855	0.9997	response to endogenous stimulus	125	0.326968	4467	0.328662
GO:0007155	0.9518	0.9997	cell adhesion	268	0.317723	4324	0.329291
GO:0019538	0.588	0.9997	protein metabolic process	188	0.326023	4404	0.328726
GO:0009790	0.3579	0.879794	embryonic development	86	0.332307	4506	0.328545
GO:0006412	0.6904	0.9997	translation	138	0.320108	4454	0.328879
GO:0006629	0.4108	0.896291	lipid metabolic process	221	0.326433	4371	0.328726
GO:0007399	0.8032	0.9997	nervous system development	209	0.318121	4383	0.329116
GO:0003006	0.2777	0.879794	reproductive developmental process	58	0.344483	4534	0.328412
GO:0006869	0.04383	0.52596	lipid transport	31	0.3672	4561	0.328353
GO:0016049	0.972	0.9997	cell growth	58	0.293395	4534	0.329066
GO:0045893	0.3624	0.879794	positive regulation of transcription, DNA-dependent	65	0.328825	4527	0.328612
GO:0019725	0.3364	0.879794	cell homeostasis	64	0.338583	4528	0.328475
GO:0005975	0.2686	0.879794	carbohydrate metabolic process	148	0.333736	4444	0.328445
GO:0032501	0.7096	0.9997	multicellular organismal process	155	0.322779	4437	0.328819
GO:0006810	0.2373	0.879794	transport	253	0.331897	4339	0.328424
GO:0050789	0.9254	0.9997	regulation of biological process	120	0.312228	4472	0.329055
GO:0007267	0.6064	0.9997	cell-cell signaling	162	0.330518	4430	0.328546
GO:0019222	0.6475	0.9997	regulation of metabolic process	115	0.314838	4477	0.328969
GO:0006464	0.997	0.9997	protein modification	645	0.315535	3947	0.330753
GO:0051301	0.996	0.9997	cell division	84	0.294004	4508	0.32926
GO:0006952	0.2764	0.879794	defense response	107	0.33338	4485	0.328502
GO:0050794	0.9997	0.9997	regulation of cellular process	645	0.312498	3947	0.331249
GO:0000003	0.2417	0.879794	reproduction	60	0.34339	4532	0.32842
GO:0016043	0.8912	0.9997	cellular component organization and biogenesis	238	0.316755	4354	0.329264
GO:0016310	0.8338	0.9997	phosphorylation	251	0.323245	4341	0.328926
GO:0046907	0.4009	0.896291	intracellular transport	253	0.331476	4339	0.328449
GO:0040008	0.9353	0.9997	regulation of growth	57	0.297025	4535	0.329012
GO:0006259	0.8472	0.9997	DNA metabolic process	254	0.319284	4338	0.329162
GO:0009628	0.753	0.9997	response to abiotic stimulus	42	0.319643	4550	0.328698
GO:0048519	0.993	0.9997	negative regulation of biological process	290	0.312397	4302	0.329709
GO:0050896	0.004113	0.296136	response to stimulus	237	0.350048	4355	0.327449
GO:0045892	0.8706	0.9997	negative regulation of transcription, DNA-dependent	69	0.307754	4523	0.328934
GO:0009653	0.02288	0.52596	anatomical structure morphogenesis	180	0.353974	4412	0.327581
GO:0030154	0.1321	0.879794	cell differentiation	459	0.335538	4133	0.327847
GO:0006936	0.03885	0.52596	muscle contraction	42	0.358326	4550	0.328341
GO:0006139	0.1347	0.879794	nucleobase, nucleoside, nucleotide and nucleic acid metabolic process	300	0.331025	4292	0.328447
GO:0043062	0.5067	0.9997	extracellular structure organization and biogenesis	20	0.33569	4572	0.328584
GO:0006508	0.607	0.9997	proteolysis	269	0.323997	4323	0.328903
GO:0006350	0.1096	0.879794	transcription	465	0.332611	4127	0.328165
GO:0007275	0.2179	0.879794	multicellular organismal development	334	0.33457	4258	0.328148
GO:0045449	0.2802	0.879794	regulation of transcription	654	0.332364	3938	0.327993
GO:0006950	0.2944	0.879794	response to stress	290	0.329568	4302	0.328551
GO:0048731	0.02044	0.52596	system development	315	0.346272	4277	0.327315
GO:0007283	0.9152	0.9997	spermatogenesis	67	0.31254	4525	0.328853
GO:0016192	0.846	0.9997	vesicle-mediated transport	171	0.320569	4421	0.328927
GO:0002376	0.5676	0.9997	immune system process	191	0.331129	4401	0.328506
GO:0008283	0.8655	0.9997	cell proliferation	193	0.316685	4399	0.329139
GO:0048518	0.7403	0.9997	positive regulation of biological process	248	0.323027	4344	0.328934
GO:0008219	0.7215	0.9997	cell death	221	0.328657	4371	0.328613
GO:0006996	0.982	0.9997	organelle organization and biogenesis	403	0.319183	4189	0.329523
GO:0006811	0.3309	0.879794	ion transport	263	0.328576	4329	0.328618
GO:0043473	0.3745	0.879794	pigmentation	7	0.361529	4585	0.328565
GO:0009056	0.8205	0.9997	catabolic process	199	0.318384	4393	0.329079
GO:0007049	0.9976	0.9997	cell cycle	288	0.309729	4304	0.329879

## Sheet: EA_PS
CELL
GOterm	p-value	q-value	description	Nwithterm	mean_withterm	Nwoutterm	mean_without
GO:0043226	0.02018	0.38342	organelle	240	0.486391	4244	0.467375
GO:0005856	0.548	0.9906	cytoskeleton	353	0.467499	4131	0.468469
GO:0005622	0.1117	0.42446	intracellular	811	0.474686	3673	0.467003
GO:0005794	0.864	0.9906	Golgi apparatus	119	0.459403	4365	0.468638
GO:0005783	0.7402	0.9906	endoplasmic reticulum	248	0.459363	4236	0.468921
GO:0031090	0.3284	0.891371	organelle membrane	221	0.472014	4263	0.468205
GO:0005840	0.9661	0.9906	ribosome	52	0.437294	4432	0.468758
GO:0005886	0.1061	0.42446	plasma membrane	531	0.476703	3953	0.467276
GO:0005623	0.4756	0.9906	cell	1877	0.46962	2607	0.467509
GO:0005615	0.9548	0.9906	extracellular space	110	0.449328	4374	0.468872
GO:0005634	0.671	0.9906	nucleus	1404	0.465879	3080	0.469539
GO:0045202	0.09574	0.42446	synapse	59	0.494431	4425	0.468046
GO:0043234	0.1538	0.487033	protein complex	518	0.47335	3966	0.467745
GO:0005829	0.9468	0.9906	cytosol	132	0.448816	4352	0.468987
GO:0005739	0.5749	0.9906	mitochondrion	244	0.468202	4240	0.468404
GO:0005578	0.9906	0.9906	proteinaceous extracellular matrix	94	0.426	4390	0.4693
GO:0005737	0.08482	0.42446	cytoplasm	754	0.474783	3730	0.467101
GO:0005576	0.8088	0.9906	extracellular region	158	0.454766	4326	0.46889
GO:0005635	0.6226	0.9906	nuclear envelope	45	0.451096	4439	0.468568
MOL
GOterm	p-value	q-value	description	Nwithterm	mean_withterm	Nwoutterm	mean_without
GO:0019899	0.9723	0.9723	enzyme binding	99	0.431941	4942	0.471256
GO:0015075	0.5647	0.9723	ion transporter activity	251	0.473791	4790	0.470311
GO:0003779	0.8854	0.9723	actin binding	100	0.455245	4941	0.470792
GO:0043167	0.7452	0.9723	ion binding	1096	0.468521	3945	0.471029
GO:0005386	0.9348	0.9723	carrier activity	107	0.463026	4934	0.470646
GO:0008289	0.608	0.9723	lipid binding	135	0.463889	4906	0.470665
GO:0004872	0.7538	0.9723	receptor activity	414	0.465945	4627	0.47089
GO:0008134	0.175	0.699608	transcription factor binding	128	0.472692	4913	0.470426
GO:0005488	0.4909	0.9723	binding	256	0.469725	4785	0.470525
GO:0016740	0.3626	0.894413	transferase activity	639	0.47228	4402	0.470223
GO:0003824	0.3439	0.894413	catalytic activity	122	0.480863	4919	0.470227
GO:0030234	0.132	0.699608	enzyme regulator activity	261	0.4786	4780	0.470041
GO:0005102	0.9185	0.9723	receptor binding	205	0.454249	4836	0.471172
GO:0003677	0.8043	0.9723	DNA binding	509	0.463117	4532	0.471311
GO:0003700	0.9183	0.9723	transcription factor activity	292	0.457737	4749	0.471268
GO:0015267	0.7797	0.9723	channel or pore class transporter activity	142	0.465027	4899	0.470642
GO:0005509	0.004878	0.180486	calcium ion binding	335	0.482257	4706	0.469646
GO:0008092	0.2037	0.699608	cytoskeletal protein binding	63	0.488314	4978	0.470258
GO:0043492	0.1641	0.699608	ATPase activity, coupled to movement of substances	38	0.497658	5003	0.470278
GO:0003676	0.1708	0.699608	nucleic acid binding	160	0.48067	4881	0.47015
GO:0004871	0.2198	0.699608	signal transducer activity	148	0.476875	4893	0.470291
GO:0005515	0.07571	0.560254	protein binding	1751	0.473483	3290	0.468888
GO:0016874	0.0439	0.406075	ligase activity	168	0.487068	4873	0.469912
GO:0005215	0.6559	0.9723	transporter activity	179	0.46928	4862	0.470528
GO:0048037	0.5142	0.9723	cofactor binding	44	0.471434	4997	0.470476
GO:0003774	0.5512	0.9723	motor activity	51	0.464751	4990	0.470543
GO:0030528	0.5397	0.9723	transcription regulator activity	234	0.461273	4807	0.470932
GO:0016491	0.8096	0.9723	oxidoreductase activity	217	0.466623	4824	0.470658
GO:0016787	0.2269	0.699608	hydrolase activity	503	0.474514	4538	0.470037
GO:0005198	0.91	0.9723	structural molecule activity	196	0.455132	4845	0.471105
GO:0003682	0.0301	0.406075	chromatin binding	29	0.516631	5012	0.470217
GO:0009055	0.9504	0.9723	electron carrier activity	29	0.427121	5012	0.470735
GO:0000166	0.9438	0.9723	nucleotide binding	739	0.461499	4302	0.472027
GO:0030246	0.7993	0.9723	carbohydrate binding	67	0.455118	4974	0.470691
GO:0003723	0.03604	0.406075	RNA binding	213	0.483039	4828	0.46993
GO:0016829	0.3203	0.894413	lyase activity	50	0.477248	4991	0.470416
GO:0008233	0.4705	0.9723	peptidase activity	232	0.471589	4809	0.470431
BIO
GOterm	p-value	q-value	description	Nwithterm	mean_withterm	Nwoutterm	mean_without
GO:0006139	0.5697	0.844133	nucleobase, nucleoside, nucleotide and nucleic acid metabolic process	288	0.468702	4236	0.469033
GO:0051301	0.02665	0.27333	cell division	83	0.497964	4441	0.468471
GO:0008152	0.3844	0.752663	metabolic process	175	0.476017	4349	0.46873
GO:0006996	0.005372	0.224064	organelle organization and biogenesis	398	0.482674	4126	0.467694
GO:0007420	0.07708	0.426905	brain development	38	0.493742	4486	0.468803
GO:0032989	0.4256	0.752663	cellular structure morphogenesis	95	0.469974	4429	0.468992
GO:0019538	0.3028	0.752663	protein metabolic process	186	0.472117	4338	0.468879
GO:0016049	0.01685	0.27333	cell growth	59	0.492692	4465	0.468699
GO:0006811	0.4646	0.760255	ion transport	265	0.474802	4259	0.468652
GO:0007165	0.6723	0.864386	signal transduction	1014	0.46589	3510	0.469914
GO:0003006	0.8345	0.948825	reproductive developmental process	57	0.450674	4467	0.469246
GO:0007154	0.7528	0.918671	cell communication	36	0.435611	4488	0.46928
GO:0006936	0.6331	0.844133	muscle contraction	43	0.448702	4481	0.469207
GO:0016043	0.2244	0.70247	cellular component organization and biogenesis	237	0.474916	4287	0.468686
GO:0008219	0.03037	0.27333	cell death	218	0.48162	4306	0.468374
GO:0009605	0.3218	0.752663	response to external stimulus	137	0.47054	4387	0.468965
GO:0009607	0.8434	0.948825	response to biotic stimulus	68	0.450725	4456	0.469291
GO:0006412	0.6303	0.844133	translation	137	0.463376	4387	0.469188
GO:0015031	0.1811	0.592691	protein transport	257	0.472031	4267	0.46883
GO:0050789	0.6264	0.844133	regulation of biological process	119	0.458082	4405	0.469308
GO:0022613	0.1011	0.45495	ribonucleoprotein complex biogenesis and assembly	63	0.485468	4461	0.46878
GO:0007275	0.8821	0.954253	multicellular organismal development	332	0.462271	4192	0.469546
GO:0019725	0.2582	0.715015	cell homeostasis	63	0.477157	4461	0.468897
GO:0007267	0.7373	0.918671	cell-cell signaling	163	0.461167	4361	0.469306
GO:0009056	0.1372	0.554779	catabolic process	202	0.476584	4322	0.468658
GO:0007049	0.007871	0.224064	cell cycle	281	0.485423	4243	0.467925
GO:0016192	0.1697	0.592691	vesicle-mediated transport	169	0.478699	4355	0.468636
GO:0019222	0.6327	0.844133	regulation of metabolic process	115	0.457276	4409	0.469318
GO:0048666	0.3304	0.752663	neuron development	61	0.470954	4463	0.468986
GO:0006519	0.09934	0.45495	amino acid and derivative metabolic process	93	0.487775	4431	0.468618
GO:0045893	0.1464	0.554779	positive regulation of transcription, DNA-dependent	64	0.472581	4460	0.468961
GO:0007399	0.1762	0.592691	nervous system development	207	0.480569	4317	0.468458
GO:0006869	0.3985	0.752663	lipid transport	31	0.483574	4493	0.468912
GO:0009790	0.4286	0.752663	embryonic development	86	0.469306	4438	0.469007
GO:0006629	0.8027	0.940645	lipid metabolic process	223	0.46055	4301	0.469451
GO:0006464	0.4639	0.760255	protein modification	637	0.469842	3887	0.468876
GO:0009058	0.9061	0.954253	biosynthetic process	306	0.463178	4218	0.469436
GO:0040008	0.04527	0.325944	regulation of growth	57	0.487786	4467	0.468773
GO:0048518	0.4238	0.752663	positive regulation of biological process	250	0.469088	4274	0.469008
GO:0008283	0.3841	0.752663	cell proliferation	190	0.468743	4334	0.469024
GO:0050794	0.05681	0.371847	regulation of cellular process	642	0.475499	3882	0.467939
GO:0046907	0.3355	0.752663	intracellular transport	255	0.468976	4269	0.469014
GO:0007283	0.0948	0.45495	spermatogenesis	68	0.490962	4456	0.468677
GO:0006950	0.0649	0.3894	response to stress	284	0.480128	4240	0.468268
GO:0050896	0.9382	0.954253	response to stimulus	234	0.45569	4290	0.469739
GO:0048519	0.03474	0.27792	negative regulation of biological process	289	0.482576	4235	0.468087
GO:0032501	0.2392	0.715015	multicellular organismal process	154	0.47466	4370	0.468813
GO:0006508	0.4557	0.760255	proteolysis	269	0.469214	4255	0.469
GO:0006091	0.559	0.844133	generation of precursor metabolites and energy	233	0.465024	4291	0.469229
GO:0002376	0.3817	0.752663	immune system process	190	0.467308	4334	0.469087
GO:0006952	0.5943	0.844133	defense response	106	0.464615	4418	0.469118
GO:0005975	0.1435	0.554779	carbohydrate metabolic process	144	0.482655	4380	0.468564
GO:0006259	0.02192	0.27333	DNA metabolic process	249	0.485769	4275	0.468036
GO:0007155	0.251	0.715015	cell adhesion	260	0.471497	4264	0.468861
GO:0006457	0.4904	0.78464	protein folding	92	0.466238	4432	0.46907
GO:0048731	0.9926	0.9926	system development	311	0.447725	4213	0.470584
GO:0044237	0.7502	0.918671	cellular metabolic process	389	0.464698	4135	0.469418
GO:0045892	0.2687	0.716533	negative regulation of transcription, DNA-dependent	66	0.481074	4458	0.468834
GO:0030154	0.81	0.940645	cell differentiation	450	0.462616	4074	0.469719
GO:0000003	0.8959	0.954253	reproduction	58	0.447741	4466	0.469289
GO:0006810	0.3714	0.752663	transport	244	0.474656	4280	0.468691
GO:0016310	0.6707	0.864386	phosphorylation	249	0.46109	4275	0.469474
GO:0009653	0.9076	0.954253	anatomical structure morphogenesis	177	0.450947	4347	0.469748
GO:0007610	0.009336	0.224064	behavior	68	0.508229	4456	0.468414
GO:0051674	0.5263	0.823774	localization of cell	90	0.469431	4434	0.469004
GO:0050877	0.941	0.954253	neurological process	247	0.462185	4277	0.469407
GO:0043473	0.4038	0.752663	pigmentation	7	0.4782	4517	0.468998
GO:0009719	0.02709	0.27333	response to endogenous stimulus	122	0.493813	4402	0.468325
GO:0006350	0.5829	0.844133	transcription	458	0.465981	4066	0.469354
GO:0043062	0.9178	0.954253	extracellular structure organization and biogenesis	20	0.423575	4504	0.469214
GO:0009628	0.4	0.752663	response to abiotic stimulus	43	0.465874	4481	0.469042
GO:0045449	0.801	0.940645	regulation of transcription	645	0.461812	3879	0.47021

## Sheet: EA_NS
CELL
GOterm	p-value	q-value	description	Nwithterm	mean_withterm	Nwoutterm	mean_without
GO:0043226	0.9793	0.9793	organelle	240	0.320893	4246	0.338417
GO:0005856	0.5276	0.911309	cytoskeleton	353	0.336475	4133	0.337565
GO:0005622	0.8767	0.9793	intracellular	811	0.331969	3675	0.338696
GO:0005794	0.1493	0.472783	Golgi apparatus	119	0.348528	4367	0.337179
GO:0005783	0.2394	0.6498	endoplasmic reticulum	248	0.34894	4238	0.336809
GO:0031090	0.624	0.961692	organelle membrane	221	0.336109	4265	0.337551
GO:0005840	0.0225	0.186327	ribosome	52	0.364962	4434	0.337157
GO:0005886	0.9555	0.9793	plasma membrane	531	0.327437	3955	0.338828
GO:0005623	0.658	0.961692	cell	1879	0.335535	2607	0.338882
GO:0005615	0.02942	0.186327	extracellular space	110	0.354303	4376	0.337057
GO:0005634	0.2903	0.66025	nucleus	1404	0.341042	3082	0.335857
GO:0045202	0.9052	0.9793	synapse	59	0.308592	4427	0.337865
GO:0043234	0.8666	0.9793	protein complex	518	0.331344	3968	0.338281
GO:0005829	0.05446	0.258685	cytosol	132	0.356377	4354	0.336907
GO:0005739	0.3475	0.66025	mitochondrion	244	0.337294	4242	0.33749
GO:0005578	0.01455	0.186327	proteinaceous extracellular matrix	94	0.38038	4392	0.336562
GO:0005737	0.9276	0.9793	cytoplasm	754	0.330172	3732	0.338956
GO:0005576	0.1451	0.472783	extracellular region	158	0.352927	4328	0.336916
GO:0005635	0.3271	0.66025	nuclear envelope	45	0.35696	4441	0.337282
MOL
GOterm	p-value	q-value	description	Nwithterm	mean_withterm	Nwoutterm	mean_without
GO:0019899	0.0361	0.55352	enzyme binding	99	0.378723	4944	0.334558
GO:0015075	0.5312	0.911384	ion transporter activity	251	0.330087	4792	0.335704
GO:0003779	0.1592	0.63011	actin binding	100	0.348942	4943	0.335151
GO:0043167	0.3308	0.815973	ion binding	1096	0.338122	3947	0.334676
GO:0005386	0.082	0.55352	carrier activity	107	0.340067	4936	0.335324
GO:0008289	0.4644	0.911384	lipid binding	135	0.341776	4908	0.33525
GO:0004872	0.3282	0.815973	receptor activity	414	0.340605	4629	0.334961
GO:0008134	0.8525	0.9987	transcription factor binding	128	0.336626	4915	0.335393
GO:0005488	0.5303	0.911384	binding	256	0.337081	4787	0.335336
GO:0016740	0.5952	0.911384	transferase activity	639	0.334636	4404	0.335539
GO:0003824	0.6107	0.911384	catalytic activity	122	0.324225	4921	0.335702
GO:0030234	0.9287	0.9987	enzyme regulator activity	261	0.326452	4782	0.335914
GO:0005102	0.07846	0.55352	receptor binding	205	0.351936	4838	0.334725
GO:0003677	0.2349	0.790118	DNA binding	509	0.343686	4534	0.334497
GO:0003700	0.1293	0.63011	transcription factor activity	292	0.347841	4751	0.334661
GO:0015267	0.2644	0.815233	channel or pore class transporter activity	142	0.338914	4901	0.335323
GO:0005509	0.9987	0.9987	calcium ion binding	337	0.322747	4706	0.336332
GO:0008092	0.812	0.9987	cytoskeletal protein binding	63	0.312237	4980	0.335718
GO:0043492	0.8226	0.9987	ATPase activity, coupled to movement of substances	38	0.315205	5005	0.335578
GO:0003676	0.7703	0.9987	nucleic acid binding	160	0.324557	4883	0.335781
GO:0004871	0.8008	0.9987	signal transducer activity	148	0.329265	4895	0.335611
GO:0005515	0.944	0.9987	protein binding	1753	0.33199	3290	0.337255
GO:0016874	0.943	0.9987	ligase activity	168	0.32037	4875	0.335943
GO:0005215	0.3275	0.815973	transporter activity	179	0.337903	4864	0.335333
GO:0048037	0.4139	0.911384	cofactor binding	44	0.332782	4999	0.335448
GO:0003774	0.5591	0.911384	motor activity	51	0.337849	4992	0.3354
GO:0030528	0.5349	0.911384	transcription regulator activity	234	0.347112	4809	0.334856
GO:0016491	0.1628	0.63011	oxidoreductase activity	217	0.337731	4826	0.335321
GO:0016787	0.7522	0.9987	hydrolase activity	503	0.331295	4540	0.335882
GO:0005198	0.08976	0.55352	structural molecule activity	196	0.351666	4847	0.334768
GO:0003682	0.9719	0.9987	chromatin binding	29	0.286617	5014	0.335707
GO:0009055	0.04577	0.55352	electron carrier activity	29	0.377748	5014	0.33518
GO:0000166	0.0593	0.55352	nucleotide binding	739	0.344458	4304	0.333873
GO:0030246	0.1703	0.63011	carbohydrate binding	67	0.353825	4976	0.335177
GO:0003723	0.9644	0.9987	RNA binding	213	0.323047	4830	0.33597
GO:0016829	0.6158	0.911384	lyase activity	50	0.331934	4993	0.335459
GO:0008233	0.4961	0.911384	peptidase activity	232	0.334225	4811	0.335482
BIO
GOterm	p-value	q-value	description	Nwithterm	mean_withterm	Nwoutterm	mean_without
GO:0006139	0.3502	0.9973	nucleobase, nucleoside, nucleotide and nucleic acid metabolic process	288	0.337561	4238	0.336574
GO:0051301	0.9705	0.9973	cell division	83	0.30766	4443	0.337178
GO:0008152	0.4982	0.9973	metabolic process	175	0.330049	4351	0.336902
GO:0006996	0.9973	0.9973	organelle organization and biogenesis	398	0.322932	4128	0.337958
GO:0007420	0.9316	0.9973	brain development	38	0.316961	4488	0.336803
GO:0032989	0.7037	0.9973	cellular structure morphogenesis	95	0.330967	4431	0.336758
GO:0019538	0.7195	0.9973	protein metabolic process	186	0.331185	4340	0.33687
GO:0016049	0.9814	0.9973	cell growth	59	0.314268	4467	0.336932
GO:0006811	0.6436	0.9973	ion transport	265	0.328805	4261	0.337124
GO:0007165	0.4406	0.9973	signal transduction	1014	0.340173	3512	0.335615
GO:0003006	0.1685	0.9973	reproductive developmental process	57	0.356458	4469	0.336384
GO:0007154	0.2563	0.9973	cell communication	36	0.383492	4490	0.336261
GO:0006936	0.3869	0.9973	muscle contraction	43	0.36187	4483	0.336395
GO:0016043	0.7516	0.9973	cellular component organization and biogenesis	237	0.330631	4289	0.336968
GO:0008219	0.9487	0.9973	cell death	218	0.325512	4308	0.3372
GO:0009605	0.7016	0.9973	response to external stimulus	137	0.333039	4389	0.336749
GO:0009607	0.1127	0.9973	response to biotic stimulus	68	0.35466	4458	0.336362
GO:0006412	0.3362	0.9973	translation	137	0.338969	4389	0.336564
GO:0015031	0.7439	0.9973	protein transport	257	0.335716	4269	0.336692
GO:0050789	0.4005	0.9973	regulation of biological process	119	0.350092	4407	0.336273
GO:0022613	0.8914	0.9973	ribonucleoprotein complex biogenesis and assembly	63	0.319487	4463	0.336879
GO:0007275	0.1971	0.9973	multicellular organismal development	332	0.342086	4194	0.336205
GO:0019725	0.7855	0.9973	cell homeostasis	63	0.333216	4463	0.336685
GO:0007267	0.4347	0.9973	cell-cell signaling	163	0.341896	4363	0.33644
GO:0009056	0.7847	0.9973	catabolic process	202	0.331683	4324	0.336868
GO:0007049	0.9892	0.9973	cell cycle	281	0.319849	4245	0.337748
GO:0016192	0.8282	0.9973	vesicle-mediated transport	169	0.328187	4357	0.336964
GO:0019222	0.3063	0.9973	regulation of metabolic process	115	0.346503	4411	0.336379
GO:0048666	0.719	0.9973	neuron development	61	0.332508	4465	0.336693
GO:0006519	0.854	0.9973	amino acid and derivative metabolic process	93	0.317892	4433	0.33703
GO:0045893	0.8508	0.9973	positive regulation of transcription, DNA-dependent	64	0.33492	4462	0.336661
GO:0007399	0.9053	0.9973	nervous system development	207	0.323416	4319	0.33727
GO:0006869	0.6083	0.9973	lipid transport	31	0.318352	4495	0.336763
GO:0009790	0.5603	0.9973	embryonic development	86	0.339922	4440	0.336573
GO:0006629	0.1559	0.9973	lipid metabolic process	223	0.345091	4303	0.336198
GO:0006464	0.5159	0.9973	protein modification	637	0.337217	3889	0.336542
GO:0009058	0.05817	0.96432	biosynthetic process	306	0.342745	4220	0.336194
GO:0040008	0.9498	0.9973	regulation of growth	57	0.31966	4469	0.336853
GO:0048518	0.5119	0.9973	positive regulation of biological process	250	0.337399	4276	0.336592
GO:0008283	0.5579	0.9973	cell proliferation	190	0.33831	4336	0.336563
GO:0050794	0.941	0.9973	regulation of cellular process	642	0.330008	3884	0.337732
GO:0046907	0.6429	0.9973	intracellular transport	255	0.33678	4271	0.336628
GO:0007283	0.9068	0.9973	spermatogenesis	68	0.311393	4458	0.337022
GO:0006950	0.888	0.9973	response to stress	284	0.32556	4242	0.337378
GO:0050896	0.03692	0.96432	response to stimulus	234	0.351402	4292	0.335832
GO:0048519	0.9608	0.9973	negative regulation of biological process	289	0.324034	4237	0.337496
GO:0032501	0.7046	0.9973	multicellular organismal process	154	0.330966	4372	0.336836
GO:0006508	0.4936	0.9973	proteolysis	269	0.337143	4257	0.336605
GO:0006091	0.3538	0.9973	generation of precursor metabolites and energy	233	0.341805	4293	0.336356
GO:0002376	0.5978	0.9973	immune system process	190	0.340316	4336	0.336475
GO:0006952	0.3888	0.9973	defense response	106	0.338096	4420	0.336602
GO:0005975	0.8411	0.9973	carbohydrate metabolic process	144	0.324047	4382	0.33705
GO:0006259	0.967	0.9973	DNA metabolic process	249	0.32109	4277	0.337542
GO:0007155	0.9274	0.9973	cell adhesion	262	0.329231	4264	0.337092
GO:0006457	0.4306	0.9973	protein folding	92	0.343078	4434	0.336503
GO:0048731	0.01176	0.84672	system development	311	0.358093	4215	0.335053
GO:0044237	0.1813	0.9973	cellular metabolic process	389	0.340435	4137	0.336279
GO:0045892	0.7498	0.9973	negative regulation of transcription, DNA-dependent	66	0.321868	4460	0.336855
GO:0030154	0.261	0.9973	cell differentiation	450	0.342351	4076	0.336006
GO:0000003	0.08036	0.96432	reproduction	58	0.359374	4468	0.336341
GO:0006810	0.6354	0.9973	transport	244	0.331513	4282	0.336929
GO:0016310	0.3517	0.9973	phosphorylation	249	0.345879	4277	0.336099
GO:0009653	0.08006	0.96432	anatomical structure morphogenesis	177	0.356323	4349	0.335835
GO:0007610	0.9962	0.9973	behavior	68	0.293574	4458	0.337293
GO:0051674	0.6227	0.9973	localization of cell	90	0.333172	4436	0.336707
GO:0050877	0.07378	0.96432	neurological process	247	0.342801	4279	0.336281
GO:0043473	0.5776	0.9973	pigmentation	7	0.3299	4519	0.336647
GO:0009719	0.948	0.9973	response to endogenous stimulus	122	0.311751	4404	0.337326
GO:0006350	0.4771	0.9973	transcription	458	0.340112	4068	0.336245
GO:0043062	0.1672	0.9973	extracellular structure organization and biogenesis	20	0.38185	4506	0.336436
GO:0009628	0.5521	0.9973	response to abiotic stimulus	43	0.342137	4483	0.336584
GO:0045449	0.2289	0.9973	regulation of transcription	645	0.345111	3881	0.335228
